# Supplementary material for: A combinatorial domain screening platform reveals epigenetic effector interactions for transcriptional perturbation
Source: Nat Commun. 2026 Apr 24;17:5697. doi: 10.1038/s41467-026-72227-9 (PMC13319239; doi:10.1038/s41467-026-72227-9)
Supplement: Supplementary file 5 — Supplementary Data 3 [file 41467_2026_72227_MOESM5_ESM.xlsx]

## Sheet: Raw NGS Read Counts
Effector 1 N-term	Effector 2 C-term	Replicate 1 Day 0 HIGH	Replicate 1 Day 0 LOW	Replicate 2 Day 0 HIGH	Replicate 2 Day 0 LOW	Replicate 1 Day 6 HIGH	Replicate 1 Day 6 LOW	Replicate 2 Day 6 HIGH	Replicate 2 Day 6 LOW	Replicate 1 Day 12 HIGH	Replicate 1 Day 12 LOW	Replicate 2 Day 12 HIGH	Replicate 2 Day 12 LOW
1_CBX1_chromo	1_CBX1_chromo	872	98	1151	251	3905	2683	3208	2459	1990	1224	1534	743
2_CBX3_chromo	1_CBX1_chromo	876	35	893	236	3664	1816	1459	1254	1264	989	789	418
3_CBX4	1_CBX1_chromo	1276	20	1583	302	3799	2281	3333	2544	1585	1136	1256	805
4_CBX5_chromo	1_CBX1_chromo	472	119	642	54	1320	1046	1941	983	780	415	448	289
5_CBX7	1_CBX1_chromo	922	89	844	72	3342	1816	1979	1312	818	662	499	307
6_CBX2	1_CBX1_chromo	1369	154	2083	35	5932	3448	4580	2921	1925	977	1882	927
7_CBX6	1_CBX1_chromo	1185	79	936	450	4841	2120	2980	1934	1330	1039	980	539
8_RYBP_zf_RanBP	1_CBX1_chromo	1321	136	1518	279	8019	5202	5697	3304	2332	2000	1361	1120
9_AEBP2_after_IDT	1_CBX1_chromo	100	4	144	0	450	177	334	171	59	136	79	45
10_ING1	1_CBX1_chromo	807	3	1316	258	3151	2558	4076	2216	931	732	1201	663
11_PHF2	1_CBX1_chromo	741	114	836	203	3113	2433	4302	2287	1122	804	1005	493
12_TRIM24	1_CBX1_chromo	1430	40	2085	192	4951	3263	3748	3096	1817	1266	1186	863
13_KDM5A	1_CBX1_chromo	2238	175	1556	595	8675	4032	9103	5017	2927	1791	2214	1805
14_KDM5B	1_CBX1_chromo	1633	186	1752	140	5106	3916	3303	2039	1571	1351	1036	556
15_DNMT3A_PWWP	1_CBX1_chromo	1900	183	1553	558	4025	2399	3245	2172	1391	1086	896	632
16_NSD1_PWWP2	1_CBX1_chromo	696	75	2101	96	3213	2250	4720	2698	1218	793	1421	661
17_NSD2_PWWP1	1_CBX1_chromo	1343	41	1660	281	5107	3267	3448	2388	1349	1314	941	530
18_CREBBP	1_CBX1_chromo	1627	102	1904	282	5257	3123	3640	3442	1706	1220	1155	740
19_MeCP2_MBD	1_CBX1_chromo	1975	201	2140	547	7698	4315	4640	4176	2190	1623	1474	1030
20_MBD1_MBD	1_CBX1_chromo	1141	113	1526	217	5597	3686	4383	3370	1758	1276	1282	831
21_MBD2	1_CBX1_chromo	1313	144	1689	40	4036	2242	4914	2474	1123	824	1109	806
22_MBD3	1_CBX1_chromo	700	31	1730	90	3176	2021	3572	2132	1216	917	1009	705
23_Tet1	1_CBX1_chromo	1045	128	1007	8	4052	2323	4224	2287	1506	951	1258	686
24_Tet3	1_CBX1_chromo	1327	138	1703	232	5127	2833	4759	2725	1583	894	1963	1201
25_Zfp961_mouse	1_CBX1_chromo	11	5996	126	8818	1710	7925	1837	7752	1465	1388	1402	1064
26_Zfp809_mouse	1_CBX1_chromo	1	5977	5	11987	1126	10180	2391	12395	1371	1006	1310	1019
27_ZNF417	1_CBX1_chromo	3	7689	106	9127	2490	7792	2017	7579	1555	1593	1163	662
28_ZNF587	1_CBX1_chromo	114	7418	278	8434	3556	10626	1576	7291	2157	2058	1261	881
29_ZIM3	1_CBX1_chromo	93	5769	124	7629	1639	11140	1150	12430	1467	1259	1001	1014
30_ZNF10	1_CBX1_chromo	70	3545	83	5741	1066	5062	1085	5038	790	931	725	586
31_ZNF534	1_CBX1_chromo	2	5032	109	6949	2776	4951	1836	4926	1875	1370	1064	653
32_ZNF667	1_CBX1_chromo	113	6306	58	7268	4430	7274	2124	6850	1550	1350	1259	808
33_ZNF716	1_CBX1_chromo	5	8147	199	9323	2506	15281	1737	10103	1772	1751	1200	1235
34_ZNF479	1_CBX1_chromo	130	8735	133	12481	2783	13010	1889	14312	1918	1751	1619	1310
35_ZNF791	1_CBX1_chromo	1574	281	1568	141	3890	2985	3309	2385	1818	1186	1101	525
36_ZNF563	1_CBX1_chromo	89	5739	35	10856	2948	6494	2539	8055	1679	1140	1284	1470
37_ZNF20	1_CBX1_chromo	257	1253	604	871	2527	3151	1999	2121	1329	1068	844	505
38_ZNF440	1_CBX1_chromo	264	2964	671	3974	4316	5188	2716	5305	1928	1483	1331	896
39_ZNF878	1_CBX1_chromo	111	6021	150	10727	2045	8795	2391	8675	1937	1172	1524	1194
40_ZNF823	1_CBX1_chromo	1458	51	1777	69	3719	2896	3494	2018	1500	1053	1125	758
41_ZNF441	1_CBX1_chromo	23	5209	76	8781	2124	8264	1685	6980	1298	1291	903	678
42_ZNF763	1_CBX1_chromo	1535	446	1041	736	5736	4368	3925	2865	1993	1906	1268	870
43_ZNF844	1_CBX1_chromo	85	4348	27	6404	1423	6003	1277	6060	1078	888	647	637
44_ZFP69	1_CBX1_chromo	48	5358	40	6810	1456	8752	2229	7388	1559	1482	1116	653
45_ZNF606	1_CBX1_chromo	84	6680	20	8932	2571	9232	2078	9017	2004	1686	1354	1088
46_ZNF235	1_CBX1_chromo	65	8067	57	10908	3242	11129	2105	11790	1950	1524	1181	1214
47_ZNF613	1_CBX1_chromo	193	6964	255	10923	2024	10154	2555	10499	1851	1577	1496	1474
48_ZNF627	1_CBX1_chromo	1236	723	1072	857	5816	5247	5148	3299	2472	1404	1371	745
49_ZNF649	1_CBX1_chromo	123	7108	98	10400	2636	10645	2319	11071	1780	1742	1442	990
50_PRDM1	1_CBX1_chromo	715	33	871	47	2722	1444	2231	1078	421	352	341	205
51_ZNF644	1_CBX1_chromo	1338	325	2317	503	3287	2489	3866	2937	1453	786	659	729
52_WIZ	1_CBX1_chromo	3376	222	3010	421	6803	4789	5295	4010	1726	1619	1218	685
53_CDYL	1_CBX1_chromo	407	51	692	74	1992	935	1996	857	565	336	322	228
54_ATRX	1_CBX1_chromo	537	152	1281	35	3957	1920	2118	1811	1641	1254	1035	479
55_MPHOSPH8	1_CBX1_chromo	2414	39	3659	535	8635	5973	8022	4788	2566	2078	2215	1622
56_DAXX	1_CBX1_chromo	1410	293	1170	177	4933	3104	3466	2047	1644	983	952	489
57_MECP2_ATRX_binding	1_CBX1_chromo	885	80	1509	284	4124	2540	3725	2645	1406	1132	1324	883
58_PPHLN1	1_CBX1_chromo	1060	152	1139	127	3545	1472	1907	1389	1231	784	643	369
59_BCOR	1_CBX1_chromo	1271	37	1443	268	3898	2428	3941	1800	1533	942	1243	649
60_BMI1	1_CBX1_chromo	2890	51	2960	281	6744	3516	4546	2678	1585	825	809	520
61_E2F6	1_CBX1_chromo	1626	250	1516	357	4975	4043	3982	3915	1520	1090	1096	750
62_PCGF1	1_CBX1_chromo	1358	8	1582	155	4598	3351	4669	2385	2022	1500	1398	729
63_RYBP_YAF2_rybp	1_CBX1_chromo	884	5	1004	229	2804	1764	2637	1778	1098	842	1236	435
64_YAF2	1_CBX1_chromo	828	45	1183	309	3570	2748	4598	1944	1230	877	972	486
65_YY1	1_CBX1_chromo	206	9	219	36	493	218	322	221	111	70	49	54
66_KDM2B	1_CBX1_chromo	465	3	440	52	844	584	1061	751	276	155	131	154
67_HNRPK_after_IDT	1_CBX1_chromo	230	18	658	5	953	543	1018	610	258	207	174	76
68_RUNX1	1_CBX1_chromo	949	0	643	65	2770	1111	2119	1181	640	545	489	222
69_CBX2	1_CBX1_chromo	1435	250	2258	591	6873	3793	4731	5041	1877	1418	1324	747
70_CBX4	1_CBX1_chromo	0	0	0	0	0	0	0	0	0	0	0	0
71_CBX6	1_CBX1_chromo	2064	318	2101	126	6270	3965	5335	2754	2334	1685	1541	1042
72_CBX7	1_CBX1_chromo	3282	210	3011	207	7252	3672	5342	4117	2177	1418	1053	786
73_CBX8	1_CBX1_chromo	1911	336	1349	288	4170	3596	4147	2160	1262	1306	1091	810
74_PHF1_CTD	1_CBX1_chromo	1224	168	1509	113	4976	2514	2922	2703	1104	875	1134	791
75_PHF1_PHD_after_IDT	1_CBX1_chromo	975	55	1411	112	2230	1030	2914	1563	547	325	551	329
76_MTF2	1_CBX1_chromo	2028	201	2199	366	7121	3889	6479	3252	2628	1852	1663	1001
77_EPOP	1_CBX1_chromo	1371	136	1513	147	6786	4551	4482	2838	2199	1432	1248	659
78_LCOR	1_CBX1_chromo	177	23	408	61	377	155	475	280	81	48	44	48
79_AEBP2	1_CBX1_chromo	1944	102	1762	442	7226	3170	3690	2229	2148	1074	1098	661
80_JARID2	1_CBX1_chromo	58	8	79	14	668	507	590	384	199	53	57	44
81_CTCF_PRC2	1_CBX1_chromo	46	5	102	18	176	51	143	109	15	14	17	10
82_PHF19	1_CBX1_chromo	2108	176	2302	414	7750	3633	5706	3673	2202	1519	1597	1079
83_PHF19_fusion	1_CBX1_chromo	3	1	3	0	11	3	5	5	0	0	0	0
84_ZFPM1	1_CBX1_chromo	1414	71	1339	370	5907	3121	6201	3786	1619	1017	1530	1009
85_PRDM14	1_CBX1_chromo	263	1	344	10	1037	488	741	344	392	192	233	126
86_vSET_P. bursaria chlorella virus	1_CBX1_chromo	1251	70	1127	209	4319	2424	2378	1643	1074	1131	750	391
87_RCOR1	1_CBX1_chromo	23	1	28	1	61	28	32	12	3	4	0	1
88_REST_CoREST_complex	1_CBX1_chromo	1408	51	1915	385	4089	2791	4967	2434	1252	671	1200	630
89_KLF3	1_CBX1_chromo	75	0	32	3	104	50	75	71	1	1	3	0
90_ZEB1	1_CBX1_chromo	851	16	939	45	2167	1460	1722	1426	375	298	240	137
91_ZEB2	1_CBX1_chromo	235	27	193	58	841	497	791	529	69	60	52	24
92_MBD3_mouse_after_IDT	1_CBX1_chromo	711	62	1524	70	3042	1530	2722	1808	1055	701	782	409
93_SALL1	1_CBX1_chromo	1038	152	1143	34	4023	2428	3830	1770	1536	956	1349	688
94_NAB2	1_CBX1_chromo	742	47	683	164	1712	1326	1941	1107	399	369	439	245
95_MeCP2_Sin3_complex	1_CBX1_chromo	653	24	1300	69	2797	2234	2898	2136	1057	644	777	483
96_REST_Sin3_complex	1_CBX1_chromo	231	143	535	221	1824	1484	2669	1792	507	506	508	363
97_SID4X_after_IDT	1_CBX1_chromo	40	66	0	74	153	42	64	38	26	11	1	1
98_MeCP2_NCoR_complex	1_CBX1_chromo	1272	71	1342	171	5120	3326	3949	3128	1650	1288	1270	863
99_NCOR1	1_CBX1_chromo	1762	226	1459	417	4855	2921	3802	4143	2381	1283	1651	1121
100_MBD1_TRD	1_CBX1_chromo	983	87	2052	441	3086	3015	5659	4759	1373	1357	2102	1447
101_ZBTB18	1_CBX1_chromo	1911	46	1208	247	5399	2957	2910	2037	2780	1877	1000	696
102_GCNF	1_CBX1_chromo	102	0	113	29	257	179	219	172	15	8	21	7
103_NR2F6	1_CBX1_chromo	260	66	293	28	755	466	789	517	129	73	110	54
104_NR1D1	1_CBX1_chromo	9	0	10	0	17	11	8	9	0	0	0	0
105_EZH2_DNMT_recruit	1_CBX1_chromo	1	0	4	1	17	3	19	6	0	0	0	0
106_EHMT2_DNMT_recruit	1_CBX1_chromo	275	13	65	2	327	239	248	216	65	92	25	16
107_CBX5_full	1_CBX1_chromo	67	13	45	7	92	64	43	75	27	24	30	19
108_CBX1_full	1_CBX1_chromo	123	10	219	17	438	330	301	260	269	183	165	81
109_CBX3_full	1_CBX1_chromo	275	16	141	58	451	336	417	297	169	116	132	89
110_UHRF1	1_CBX1_chromo	346	31	822	65	1904	1051	1908	936	373	236	378	238
111_MYC	1_CBX1_chromo	1192	38	1366	248	3453	2054	2435	1586	1191	683	510	338
112_CTCF_chromatin_organization	1_CBX1_chromo	1212	155	2311	109	4515	2903	3776	3544	1679	1320	1338	1184
113_L3MBTL3	1_CBX1_chromo	626	224	540	267	9419	4412	5457	3407	3518	2259	1735	900
114_PHC2	1_CBX1_chromo	1121	218	1577	179	4507	2526	3427	2020	912	743	795	435
115_TRIM28	1_CBX1_chromo	1168	187	950	207	4952	2727	2595	2630	1303	1035	795	547
116_CBX1_chromoshadow	1_CBX1_chromo	2441	227	2322	293	6323	3013	4105	3827	1538	1178	1107	936
117_CBX3_chromoshadow	1_CBX1_chromo	1801	211	1876	354	7145	4166	5952	3283	2044	1243	1423	1030
118_CBX5_chromoshadow	1_CBX1_chromo	1566	140	1556	135	5336	3360	5355	2778	1785	1315	1625	956
119_DMAP1	1_CBX1_chromo	322	26	265	131	821	367	570	373	163	106	116	76
120_UBN1_NHRD	1_CBX1_chromo	1762	198	2246	105	4698	3620	4444	2350	1416	1218	1413	745
121_UBN1_HRD	1_CBX1_chromo	1197	4	1419	194	3423	1575	2585	2102	1580	971	592	533
122_SETDB1	1_CBX1_chromo	13	0	0	0	92	6	0	0	6	4	1	0
123_SUV39H1	1_CBX1_chromo	14	1	7	0	64	28	19	12	10	2	2	0
124_dim-5_N.Crassa	1_CBX1_chromo	3	0	3	0	11	1	5	4	0	0	0	0
125_KYP_A.Thaliana	1_CBX1_chromo	54	4	54	3	131	69	89	66	2	7	4	2
126_SUVR4_A.Thaliana_after_IDT	1_CBX1_chromo	0	0	0	0	2	0	1	0	0	0	0	0
127_EHMT2	1_CBX1_chromo	343	30	423	38	870	505	873	431	122	61	68	41
128_EHMT1	1_CBX1_chromo	61	3	46	13	185	59	123	99	9	8	8	5
129_KDM2B	1_CBX1_chromo	309	19	648	80	781	521	953	577	101	119	147	71
130_KDM5B	1_CBX1_chromo	488	24	860	84	2039	1254	1675	1392	404	384	320	233
131_SET8_T.Gondii	1_CBX1_chromo	29	6	52	170	74	37	101	326	5	4	48	19
132_RING1-XTEN20-PCGF1	1_CBX1_chromo	1385	68	1741	186	4538	3169	4919	3030	1320	947	1170	743
133_RING1-XTEN20-PCGF2	1_CBX1_chromo	1078	45	1150	94	3149	2223	2647	1887	1041	623	952	476
134_RING1-XTEN20-PCGF3	1_CBX1_chromo	1957	199	1643	99	5135	2771	3270	1818	1555	1025	973	535
135_EZH1	1_CBX1_chromo	178	28	158	13	339	167	408	202	33	28	43	15
136_EZH2	1_CBX1_chromo	223	4	355	38	784	245	574	289	58	58	46	28
137_HDAC1	1_CBX1_chromo	11	0	6	0	12	3	3	4	0	0	0	0
138_DNMT1_after_IDT	1_CBX1_chromo	0	0	0	0	0	0	0	0	0	0	0	0
139_DNMT3A1	1_CBX1_chromo	86	5	54	1	111	110	80	59	33	16	5	3
140_DNMT3B1	1_CBX1_chromo	1639	209	1335	214	5063	3208	2940	2016	1788	1240	801	737
141_DNMT3B3	1_CBX1_chromo	464	17	419	32	941	414	767	531	120	89	61	61
142_DNMT3L	1_CBX1_chromo	606	47	499	25	1337	767	1329	732	219	209	192	131
143_DNMT3C_mouse	1_CBX1_chromo	37	0	35	6	164	39	25	39	57	15	3	4
144_sssIM_MQ1	1_CBX1_chromo	0	0	0	0	2	0	0	0	0	0	0	0
145_DRM2_Arabidopsis	1_CBX1_chromo	9	0	2	0	10	2	8	0	0	0	0	0
146_DRM3_Arabidopsis	1_CBX1_chromo	8	0	8	0	50	12	18	14	0	2	0	0
147_MET1_Arabidopsis	1_CBX1_chromo	0	0	0	0	0	0	0	0	0	0	0	0
148_CMT2_Arabidopsis_after_IDT	1_CBX1_chromo	0	0	0	0	0	0	0	0	0	0	0	0
149_CMT3_Arabidopsis_after_IDT	1_CBX1_chromo	0	0	0	0	0	0	0	0	0	0	0	0
150_NtDRM1_N. Tabacum	1_CBX1_chromo	4	0	0	0	21	4	0	4	2	5	0	0
151_DNMT3A1-DNMT3L_mouse,CRRISPRoff_after_IDT	1_CBX1_chromo	0	0	0	0	0	0	0	0	0	0	0	0
152_DNMT3B1-XTEN20-DNMT3B3_after_IDT	1_CBX1_chromo	0	0	0	0	0	0	0	0	0	0	0	0
153_DNMT3A1-XTEN20-DNMT3B3_after_IDT	1_CBX1_chromo	0	0	2	0	1	0	0	7	0	0	2	0
154_DNMT3B1-XTEN20-DNMT3L_after_IDT	1_CBX1_chromo	0	0	0	0	0	0	0	0	0	0	0	0
155_DNMT3A1-XTEN20-DNMT3L_after_IDT	1_CBX1_chromo	0	0	0	0	0	0	0	0	0	0	0	0
1_CBX1_chromo	2_CBX3_chromo	726	1	827	228	1863	994	1777	1006	612	436	945	448
2_CBX3_chromo	2_CBX3_chromo	561	171	1198	245	2819	2142	2561	2500	2016	1250	1481	830
3_CBX4	2_CBX3_chromo	1770	52	1626	148	6890	3887	4912	3289	2663	1454	1594	1137
4_CBX5_chromo	2_CBX3_chromo	765	26	708	94	3476	1556	2597	1927	1481	1132	846	597
5_CBX7	2_CBX3_chromo	1084	130	1370	44	4339	3301	3202	2301	1595	1085	1038	662
6_CBX2	2_CBX3_chromo	1526	103	1788	786	5272	4185	5935	3530	2631	2121	1751	1136
7_CBX6	2_CBX3_chromo	1228	258	1689	296	5617	3072	5803	2906	1780	1498	1764	1162
8_RYBP_zf_RanBP	2_CBX3_chromo	2031	131	1904	318	6326	3808	5212	3098	2511	1742	1894	970
9_AEBP2_after_IDT	2_CBX3_chromo	42	3	125	6	276	127	370	209	34	52	57	31
10_ING1	2_CBX3_chromo	1267	94	1908	628	4341	2376	4264	3597	1832	1187	1392	943
11_PHF2	2_CBX3_chromo	318	164	491	136	2893	1801	4488	2630	1255	862	1155	717
12_TRIM24	2_CBX3_chromo	1510	152	1792	145	3717	2996	5596	3528	1376	1259	1638	845
13_KDM5A	2_CBX3_chromo	1318	195	1590	231	9281	4712	6998	3806	2945	2080	1515	1149
14_KDM5B	2_CBX3_chromo	1498	62	1690	528	4511	3799	3917	3977	1790	1439	1536	747
15_DNMT3A_PWWP	2_CBX3_chromo	1639	151	2844	275	4947	3128	5087	3400	2005	1266	1933	972
16_NSD1_PWWP2	2_CBX3_chromo	1614	125	2525	306	5434	3908	5020	3510	2415	1475	1597	987
17_NSD2_PWWP1	2_CBX3_chromo	1267	125	2109	362	5349	3504	5724	3410	1392	1120	1440	700
18_CREBBP	2_CBX3_chromo	2650	86	2696	288	8741	3982	5515	2867	2601	1955	1561	1004
19_MeCP2_MBD	2_CBX3_chromo	1569	85	2048	223	5569	4765	5538	4647	1975	1512	2113	1059
20_MBD1_MBD	2_CBX3_chromo	1730	21	2488	126	6697	4617	5439	4489	2294	1850	1673	981
21_MBD2	2_CBX3_chromo	1576	253	1326	233	4891	2722	4017	3359	1788	1162	1696	910
22_MBD3	2_CBX3_chromo	1024	91	1572	127	2689	1814	2494	2485	1189	831	1156	598
23_Tet1	2_CBX3_chromo	1401	59	703	294	4296	3261	6118	2686	1522	1259	1425	727
24_Tet3	2_CBX3_chromo	1223	74	1509	444	5098	3301	4522	3816	1808	1396	1612	943
25_Zfp961_mouse	2_CBX3_chromo	5	6008	149	9621	1158	9257	2178	9672	1582	1474	1385	833
26_Zfp809_mouse	2_CBX3_chromo	130	9366	75	10780	1925	14543	2283	14158	2701	1992	1177	1388
27_ZNF417	2_CBX3_chromo	116	8977	91	11393	2908	12299	2427	10545	2198	2175	1313	958
28_ZNF587	2_CBX3_chromo	49	10461	233	12115	2923	14086	2013	10191	2817	2859	1566	1148
29_ZIM3	2_CBX3_chromo	4	7409	139	9930	1813	13359	1711	9910	1817	1907	847	881
30_ZNF10	2_CBX3_chromo	165	5062	46	8205	1537	10852	1517	8710	1329	1415	1202	1045
31_ZNF534	2_CBX3_chromo	37	5484	5	9988	1352	5295	2264	9569	1524	1142	1285	1405
32_ZNF667	2_CBX3_chromo	8	8451	171	8939	2741	11757	1431	8602	1972	1695	950	795
33_ZNF716	2_CBX3_chromo	69	10698	54	16293	2915	15659	3025	17383	2712	3009	2691	2080
34_ZNF479	2_CBX3_chromo	211	11388	6	13706	3775	19241	3218	15363	3373	3075	2017	1492
35_ZNF791	2_CBX3_chromo	1222	5	2132	396	4864	2938	4415	3424	1736	1232	1604	890
36_ZNF563	2_CBX3_chromo	170	8763	466	9346	3486	9994	2559	8765	2898	2881	1326	1247
37_ZNF20	2_CBX3_chromo	206	2175	411	1748	4993	4056	2550	2740	2189	1679	945	701
38_ZNF440	2_CBX3_chromo	308	5209	205	8381	3825	8294	3464	8373	2449	2146	1909	1207
39_ZNF878	2_CBX3_chromo	93	8691	197	9684	3505	11155	1723	9741	2478	2399	1337	1060
40_ZNF823	2_CBX3_chromo	1446	154	1576	91	4272	2760	3425	1503	2045	1624	1281	814
41_ZNF441	2_CBX3_chromo	6	6273	39	9929	1435	6586	1617	7749	1626	1288	1155	1009
42_ZNF763	2_CBX3_chromo	854	732	1398	986	5609	3897	7001	5292	2417	1643	2191	1614
43_ZNF844	2_CBX3_chromo	4	4602	5	6265	1267	6114	867	5999	983	1097	1113	700
44_ZFP69	2_CBX3_chromo	75	7884	48	10261	2033	9351	2107	10861	1663	1193	1356	1210
45_ZNF606	2_CBX3_chromo	138	7166	243	10653	2002	11401	1776	11565	2041	2516	1502	1117
46_ZNF235	2_CBX3_chromo	90	9678	37	17354	2852	15832	2699	18741	2503	2113	1904	1646
47_ZNF613	2_CBX3_chromo	80	9241	274	15740	2497	15548	3549	16186	2694	1998	2297	1637
48_ZNF627	2_CBX3_chromo	996	1041	1023	1785	5115	3043	5295	3697	2113	1231	1811	1018
49_ZNF649	2_CBX3_chromo	79	11346	46	15454	3665	15782	2600	14716	2604	2818	1811	1577
50_PRDM1	2_CBX3_chromo	575	69	856	34	1892	1457	1968	1457	500	522	489	329
51_ZNF644	2_CBX3_chromo	1000	165	2042	300	2709	2294	3015	2047	915	564	1033	575
52_WIZ	2_CBX3_chromo	2405	299	3472	349	7026	4206	7048	4649	2246	1559	1902	1173
53_CDYL	2_CBX3_chromo	728	40	621	51	2167	862	1540	925	546	355	401	203
54_ATRX	2_CBX3_chromo	1328	53	1305	19	5503	2716	2666	2121	1949	1660	1122	715
55_MPHOSPH8	2_CBX3_chromo	3958	83	3350	550	10884	5265	8410	5283	4175	2483	2926	1738
56_DAXX	2_CBX3_chromo	2158	204	1098	184	6940	4994	4659	2925	2196	1564	1306	1042
57_MECP2_ATRX_binding	2_CBX3_chromo	1427	217	2107	167	5148	3194	5031	2990	1829	1191	1622	840
58_PPHLN1	2_CBX3_chromo	1057	31	708	143	3420	1597	2314	1501	1222	899	688	490
59_BCOR	2_CBX3_chromo	1817	87	1698	133	6725	3617	4702	3246	2478	1403	1540	804
60_BMI1	2_CBX3_chromo	2634	236	3419	236	5910	3299	5843	3135	1724	1231	1681	754
61_E2F6	2_CBX3_chromo	1782	395	1218	744	5529	4236	4062	5099	1930	1578	1380	835
62_PCGF1	2_CBX3_chromo	1827	93	1772	111	6311	3691	5368	3813	2515	1315	1979	976
63_RYBP_YAF2_rybp	2_CBX3_chromo	1182	112	1145	523	2714	1161	3158	2483	1203	775	1460	619
64_YAF2	2_CBX3_chromo	1455	307	1679	405	5915	2474	4075	2620	1814	995	1236	660
65_YY1	2_CBX3_chromo	131	0	164	20	616	273	435	336	162	97	94	77
66_KDM2B	2_CBX3_chromo	545	36	615	29	1645	799	939	924	348	282	170	94
67_HNRPK_after_IDT	2_CBX3_chromo	140	0	211	13	582	344	483	566	123	104	83	91
68_RUNX1	2_CBX3_chromo	346	30	309	28	1283	593	1389	764	333	187	294	186
69_CBX2	2_CBX3_chromo	2571	109	2459	335	7895	4249	4867	3195	2704	1923	1659	652
70_CBX4	2_CBX3_chromo	0	0	0	0	0	0	0	0	0	0	0	0
71_CBX6	2_CBX3_chromo	1221	80	2052	312	7042	3620	5609	3961	2076	1194	1597	1091
72_CBX7	2_CBX3_chromo	2921	191	3803	215	5572	3592	5788	3807	2517	1563	1433	1024
73_CBX8	2_CBX3_chromo	1603	67	1769	422	5504	3563	5521	3548	1918	1212	1827	799
74_PHF1_CTD	2_CBX3_chromo	1902	45	3053	248	6996	4099	6302	4818	2725	1451	1877	1297
75_PHF1_PHD_after_IDT	2_CBX3_chromo	745	105	985	109	2399	1443	2310	1299	645	464	492	310
76_MTF2	2_CBX3_chromo	3698	371	4046	243	8245	4780	6723	5822	3226	2025	2694	1510
77_EPOP	2_CBX3_chromo	1408	252	1573	623	6337	4442	4554	4548	2151	1338	1833	1196
78_LCOR	2_CBX3_chromo	307	36	231	31	497	408	321	253	84	78	48	32
79_AEBP2	2_CBX3_chromo	1221	86	2458	82	5420	2908	6341	3972	1986	1213	2191	1302
80_JARID2	2_CBX3_chromo	34	7	33	61	394	397	407	302	58	60	42	64
81_CTCF_PRC2	2_CBX3_chromo	53	2	77	2	258	97	127	96	34	18	23	7
82_PHF19	2_CBX3_chromo	2632	100	3137	334	6880	4323	7890	4281	3289	2003	2152	1033
83_PHF19_fusion	2_CBX3_chromo	9	0	4	29	37	3	14	25	1	0	1	3
84_ZFPM1	2_CBX3_chromo	1023	21	1738	229	3926	3969	5209	2785	1466	1193	1449	574
85_PRDM14	2_CBX3_chromo	558	265	719	74	1352	1115	1224	865	453	407	213	201
86_vSET_P. bursaria chlorella virus	2_CBX3_chromo	1005	36	1207	428	4044	1844	2926	2343	839	753	700	443
87_RCOR1	2_CBX3_chromo	13	1	28	10	28	6	16	23	0	3	1	1
88_REST_CoREST_complex	2_CBX3_chromo	1094	182	2015	159	4457	3603	4158	4572	1484	1036	1083	732
89_KLF3	2_CBX3_chromo	28	2	13	2	93	61	74	75	1	1	1	2
90_ZEB1	2_CBX3_chromo	392	79	585	42	1514	1225	969	1509	368	377	286	214
91_ZEB2	2_CBX3_chromo	108	30	169	25	711	327	467	415	42	39	46	29
92_MBD3_mouse_after_IDT	2_CBX3_chromo	1105	37	688	239	2829	2569	2438	2259	1188	770	925	575
93_SALL1	2_CBX3_chromo	917	69	986	86	4695	2735	2931	1748	2077	1223	1173	539
94_NAB2	2_CBX3_chromo	688	97	740	80	2613	1320	2576	1713	712	438	534	283
95_MeCP2_Sin3_complex	2_CBX3_chromo	858	4	1293	98	3563	1985	3778	2314	797	680	997	579
96_REST_Sin3_complex	2_CBX3_chromo	170	143	272	203	2412	1542	1538	1520	594	466	471	261
97_SID4X_after_IDT	2_CBX3_chromo	0	41	0	87	1	62	3	32	2	0	6	9
98_MeCP2_NCoR_complex	2_CBX3_chromo	1093	163	967	109	3435	2456	4891	3313	1296	771	1910	1043
99_NCOR1	2_CBX3_chromo	1225	141	1235	383	5942	4217	4732	3759	2736	1837	2157	1058
100_MBD1_TRD	2_CBX3_chromo	1321	219	2028	516	5044	3592	5088	3587	2179	1581	1881	1295
101_ZBTB18	2_CBX3_chromo	1369	100	1606	470	5869	2489	4239	2342	1933	1529	1679	1039
102_GCNF	2_CBX3_chromo	132	30	135	2	452	226	256	330	51	87	27	25
103_NR2F6	2_CBX3_chromo	378	16	477	34	794	584	795	599	107	103	146	84
104_NR1D1	2_CBX3_chromo	2	1	4	0	11	5	13	65	0	0	10	16
105_EZH2_DNMT_recruit	2_CBX3_chromo	4	0	29	0	21	9	9	7	0	1	0	0
106_EHMT2_DNMT_recruit	2_CBX3_chromo	238	1	292	4	673	358	375	209	221	115	61	40
107_CBX5_full	2_CBX3_chromo	122	5	138	0	305	191	302	194	56	38	50	24
108_CBX1_full	2_CBX3_chromo	10	1	25	3	72	31	87	57	10	13	22	11
109_CBX3_full	2_CBX3_chromo	228	45	452	46	997	804	1046	920	516	455	617	251
110_UHRF1	2_CBX3_chromo	1013	71	672	118	2513	1081	1266	1183	511	373	305	223
111_MYC	2_CBX3_chromo	1169	96	1776	179	3533	2097	2916	1722	861	738	1052	493
112_CTCF_chromatin_organization	2_CBX3_chromo	1093	2	1600	7	4292	2519	3836	2489	2094	1323	1290	908
113_L3MBTL3	2_CBX3_chromo	332	302	134	671	9590	4332	7465	3374	3345	2053	2757	1504
114_PHC2	2_CBX3_chromo	1257	65	2073	204	5389	3117	4131	2936	1622	1023	1223	590
115_TRIM28	2_CBX3_chromo	1530	39	1681	172	5843	3530	4039	3270	1564	1162	1156	780
116_CBX1_chromoshadow	2_CBX3_chromo	1518	28	2360	143	7528	3739	5311	3741	2514	1673	1585	998
117_CBX3_chromoshadow	2_CBX3_chromo	1845	251	2952	178	6662	5152	6297	4618	2413	1517	2219	1489
118_CBX5_chromoshadow	2_CBX3_chromo	1591	456	1928	28	4596	4071	5030	2693	2099	1463	1584	915
119_DMAP1	2_CBX3_chromo	300	26	314	38	711	504	725	508	138	129	131	104
120_UBN1_NHRD	2_CBX3_chromo	1757	225	2408	98	5290	3205	4874	2572	1920	1414	1525	875
121_UBN1_HRD	2_CBX3_chromo	1397	256	1250	175	5532	3262	4823	2418	2342	1541	1416	1118
122_SETDB1	2_CBX3_chromo	0	0	0	0	0	0	0	0	0	0	0	0
123_SUV39H1	2_CBX3_chromo	18	0	15	0	49	19	43	18	4	5	10	4
124_dim-5_N.Crassa	2_CBX3_chromo	11	0	49	0	9	3	41	60	0	0	13	6
125_KYP_A.Thaliana	2_CBX3_chromo	31	0	57	7	145	58	192	130	12	11	22	25
126_SUVR4_A.Thaliana_after_IDT	2_CBX3_chromo	0	0	1	0	0	0	0	1	0	0	0	0
127_EHMT2	2_CBX3_chromo	234	36	419	28	881	482	798	368	75	62	74	53
128_EHMT1	2_CBX3_chromo	59	7	49	8	229	98	118	151	33	18	15	12
129_KDM2B	2_CBX3_chromo	348	124	388	131	1310	578	784	749	305	225	218	109
130_KDM5B	2_CBX3_chromo	687	40	793	78	2239	1416	1582	1561	548	469	486	293
131_SET8_T.Gondii	2_CBX3_chromo	39	0	46	4	98	65	82	42	1	4	1	4
132_RING1-XTEN20-PCGF1	2_CBX3_chromo	1935	39	1429	196	4895	3541	4640	3430	1475	1420	1501	887
133_RING1-XTEN20-PCGF2	2_CBX3_chromo	1327	223	1315	247	2820	2965	4239	2313	1186	1047	1018	533
134_RING1-XTEN20-PCGF3	2_CBX3_chromo	1273	28	1573	67	7006	3796	4312	2670	1948	1534	1364	570
135_EZH1	2_CBX3_chromo	181	11	218	14	391	237	417	350	46	41	75	39
136_EZH2	2_CBX3_chromo	415	33	429	4	906	507	745	780	81	111	65	57
137_HDAC1	2_CBX3_chromo	7	0	9	0	5	5	8	2	1	0	0	0
138_DNMT1_after_IDT	2_CBX3_chromo	0	0	0	0	0	0	0	0	0	0	0	0
139_DNMT3A1	2_CBX3_chromo	27	17	21	6	123	221	162	109	82	41	21	24
140_DNMT3B1	2_CBX3_chromo	1670	166	1683	269	5206	2968	3822	2836	1255	1143	1274	702
141_DNMT3B3	2_CBX3_chromo	344	22	299	70	782	320	562	371	98	107	85	55
142_DNMT3L	2_CBX3_chromo	526	94	801	83	1552	1214	1409	987	323	349	261	145
143_DNMT3C_mouse	2_CBX3_chromo	14	2	19	3	59	40	54	35	29	1	27	10
144_sssIM_MQ1	2_CBX3_chromo	0	0	0	0	0	0	0	0	0	0	0	0
145_DRM2_Arabidopsis	2_CBX3_chromo	1	0	1	0	9	0	8	2	0	1	0	0
146_DRM3_Arabidopsis	2_CBX3_chromo	5	0	7	0	22	10	12	9	0	1	1	0
147_MET1_Arabidopsis	2_CBX3_chromo	0	0	1	0	0	1	0	35	0	1	15	11
148_CMT2_Arabidopsis_after_IDT	2_CBX3_chromo	0	0	0	0	0	0	0	0	0	0	0	0
149_CMT3_Arabidopsis_after_IDT	2_CBX3_chromo	0	0	0	0	0	0	0	0	0	0	0	0
150_NtDRM1_N. Tabacum	2_CBX3_chromo	0	0	2	0	7	9	7	6	1	0	0	1
151_DNMT3A1-DNMT3L_mouse,CRRISPRoff_after_IDT	2_CBX3_chromo	0	0	0	0	0	0	0	0	0	0	0	0
152_DNMT3B1-XTEN20-DNMT3B3_after_IDT	2_CBX3_chromo	0	0	0	0	0	0	0	0	0	0	0	0
153_DNMT3A1-XTEN20-DNMT3B3_after_IDT	2_CBX3_chromo	3	0	0	0	0	5	0	0	1	0	0	0
154_DNMT3B1-XTEN20-DNMT3L_after_IDT	2_CBX3_chromo	0	0	0	4	0	0	0	0	0	0	0	0
155_DNMT3A1-XTEN20-DNMT3L_after_IDT	2_CBX3_chromo	0	0	0	0	0	0	0	0	0	0	0	0
1_CBX1_chromo	3_CBX4	8	0	37	2	294	187	183	242	17	28	151	23
2_CBX3_chromo	3_CBX4	160	0	144	121	330	126	242	122	136	79	50	3
3_CBX4	3_CBX4	81	17	82	28	409	275	384	200	303	162	207	82
4_CBX5_chromo	3_CBX4	68	2	3	1	80	36	177	340	75	12	65	54
5_CBX7	3_CBX4	1	1	2	0	5	104	70	125	26	25	1	21
6_CBX2	3_CBX4	160	0	158	7	447	255	466	147	152	75	118	57
7_CBX6	3_CBX4	47	0	121	0	67	7	29	8	25	36	33	28
8_RYBP_zf_RanBP	3_CBX4	250	5	209	1	420	198	579	342	121	23	100	99
9_AEBP2_after_IDT	3_CBX4	19	7	19	0	69	5	26	14	6	7	3	11
10_ING1	3_CBX4	299	11	204	108	1216	740	1027	702	228	317	353	141
11_PHF2	3_CBX4	0	1	6	33	233	248	270	148	123	91	115	47
12_TRIM24	3_CBX4	676	74	1090	58	3371	1783	2840	2080	960	745	822	263
13_KDM5A	3_CBX4	44	3	71	2	190	35	461	139	14	12	140	4
14_KDM5B	3_CBX4	106	1	258	0	147	138	272	92	137	17	73	119
15_DNMT3A_PWWP	3_CBX4	2469	164	2759	18	6215	3412	4665	3362	1854	1571	1733	1062
16_NSD1_PWWP2	3_CBX4	533	0	917	84	1840	1603	1576	1069	719	630	594	231
17_NSD2_PWWP1	3_CBX4	163	2	190	3	435	734	853	360	96	121	114	74
18_CREBBP	3_CBX4	1355	84	1318	179	5790	2371	4408	2642	1531	1261	1520	848
19_MeCP2_MBD	3_CBX4	165	0	2	71	218	10	162	142	67	57	46	27
20_MBD1_MBD	3_CBX4	617	1	123	1	1314	346	514	657	223	178	79	79
21_MBD2	3_CBX4	10	1	68	21	248	233	346	371	160	95	67	31
22_MBD3	3_CBX4	0	0	193	1	6	2	177	109	1	2	74	56
23_Tet1	3_CBX4	2	1	4	0	4	42	7	20	4	1	8	26
24_Tet3	3_CBX4	68	41	126	3	263	310	153	38	86	53	31	21
25_Zfp961_mouse	3_CBX4	1	342	35	1441	40	136	115	682	44	29	99	139
26_Zfp809_mouse	3_CBX4	2	1055	2	984	220	1573	87	990	179	157	29	123
27_ZNF417	3_CBX4	2	1482	68	2698	321	1550	581	1879	194	170	349	177
28_ZNF587	3_CBX4	0	1409	1	2477	38	1802	256	1269	164	123	168	105
29_ZIM3	3_CBX4	0	167	1	146	6	85	75	58	7	54	46	0
30_ZNF10	3_CBX4	2	260	134	268	83	449	319	779	58	62	66	75
31_ZNF534	3_CBX4	101	95	20	674	319	616	163	279	143	141	13	31
32_ZNF667	3_CBX4	2	770	0	1751	136	902	91	1474	88	69	72	73
33_ZNF716	3_CBX4	267	778	101	1146	799	1053	415	617	307	209	30	70
34_ZNF479	3_CBX4	99	1155	0	1585	586	2476	42	1239	348	397	82	61
35_ZNF791	3_CBX4	137	0	42	0	138	95	63	5	83	19	34	2
36_ZNF563	3_CBX4	57	1718	2	2620	128	1051	115	1881	125	135	63	214
37_ZNF20	3_CBX4	48	127	0	543	76	378	208	339	122	54	10	38
38_ZNF440	3_CBX4	2	555	38	810	40	588	14	1033	35	34	46	42
39_ZNF878	3_CBX4	39	267	100	846	379	140	275	438	18	43	200	67
40_ZNF823	3_CBX4	87	1	30	0	77	68	36	96	95	13	1	13
41_ZNF441	3_CBX4	0	911	2	852	250	624	83	377	56	48	6	17
42_ZNF763	3_CBX4	34	393	251	662	10	533	352	432	29	107	56	16
43_ZNF844	3_CBX4	1	108	0	275	2	30	199	95	22	2	76	35
44_ZFP69	3_CBX4	2	82	33	504	175	271	74	85	61	1	67	19
45_ZNF606	3_CBX4	1	420	42	749	6	315	86	585	6	0	46	80
46_ZNF235	3_CBX4	140	779	64	589	100	1199	4	359	196	184	29	35
47_ZNF613	3_CBX4	0	492	46	1001	279	749	268	1722	209	101	190	124
48_ZNF627	3_CBX4	37	159	1	1041	140	299	264	532	67	72	159	156
49_ZNF649	3_CBX4	51	691	98	1114	237	991	364	585	156	93	81	31
50_PRDM1	3_CBX4	51	0	136	0	68	45	134	80	39	23	33	14
51_ZNF644	3_CBX4	52	1	73	0	98	271	30	3	46	25	33	22
52_WIZ	3_CBX4	4	31	70	1	180	425	218	224	39	68	43	40
53_CDYL	3_CBX4	10	0	13	0	23	11	31	2	1	4	2	4
54_ATRX	3_CBX4	3	2	148	0	134	73	85	133	52	19	83	44
55_MPHOSPH8	3_CBX4	1578	99	1222	146	5495	3913	3818	2226	1840	1016	807	652
56_DAXX	3_CBX4	2	1	38	0	28	47	84	211	24	28	0	0
57_MECP2_ATRX_binding	3_CBX4	305	2	343	11	701	299	1218	574	254	108	258	69
58_PPHLN1	3_CBX4	119	39	51	1	179	153	138	96	61	34	72	31
59_BCOR	3_CBX4	61	1	65	0	542	91	60	229	281	129	24	66
60_BMI1	3_CBX4	840	2	479	1	604	156	316	245	191	133	168	32
61_E2F6	3_CBX4	1698	43	1545	261	5669	4653	5309	4448	1919	1166	1482	1011
62_PCGF1	3_CBX4	357	126	602	110	1207	1363	1551	1040	653	433	618	375
63_RYBP_YAF2_rybp	3_CBX4	5	0	2	3	110	53	72	13	14	0	72	4
64_YAF2	3_CBX4	201	104	5	0	819	231	134	145	262	55	21	30
65_YY1	3_CBX4	0	0	29	0	29	23	49	1	20	1	12	0
66_KDM2B	3_CBX4	191	31	551	38	951	523	1475	873	169	179	288	211
67_HNRPK_after_IDT	3_CBX4	10	0	0	1	51	13	6	1	5	5	0	0
68_RUNX1	3_CBX4	118	0	76	0	326	230	169	63	37	50	41	4
69_CBX2	3_CBX4	647	64	828	124	3291	2072	3264	2338	1028	635	964	483
70_CBX4	3_CBX4	0	0	0	0	0	0	0	0	0	0	0	0
71_CBX6	3_CBX4	105	51	2	0	323	665	166	101	86	132	25	2
72_CBX7	3_CBX4	286	0	400	259	135	246	363	209	19	104	188	72
73_CBX8	3_CBX4	68	1	117	75	97	444	251	129	33	30	84	3
74_PHF1_CTD	3_CBX4	329	0	231	0	354	534	494	162	93	59	63	84
75_PHF1_PHD_after_IDT	3_CBX4	278	4	133	23	759	208	470	207	704	104	114	59
76_MTF2	3_CBX4	584	264	366	102	2128	1391	520	890	572	487	422	154
77_EPOP	3_CBX4	517	25	946	361	6116	4051	3950	2995	1922	1140	1327	887
78_LCOR	3_CBX4	312	20	271	26	856	250	758	256	168	100	98	110
79_AEBP2	3_CBX4	61	3	29	0	138	175	167	117	90	16	23	56
80_JARID2	3_CBX4	8	7	30	5	50	37	24	44	2	3	5	0
81_CTCF_PRC2	3_CBX4	1	0	14	0	13	21	29	2	0	1	4	4
82_PHF19	3_CBX4	540	26	924	2	573	292	709	277	266	232	195	157
83_PHF19_fusion	3_CBX4	5	0	8	1	13	4	6	4	0	0	0	0
84_ZFPM1	3_CBX4	35	0	82	25	6	78	253	161	1	0	34	40
85_PRDM14	3_CBX4	1314	70	1843	216	5010	2415	3661	2204	1481	964	1401	638
86_vSET_P. bursaria chlorella virus	3_CBX4	211	75	269	35	503	519	428	260	94	79	109	68
87_RCOR1	3_CBX4	6	1	0	7	14	10	18	24	1	1	0	1
88_REST_CoREST_complex	3_CBX4	1115	72	1422	124	3945	3901	3808	3345	1441	962	970	773
89_KLF3	3_CBX4	19	0	11	0	28	4	12	4	0	0	0	0
90_ZEB1	3_CBX4	55	32	36	1	96	78	200	66	10	17	5	3
91_ZEB2	3_CBX4	11	0	7	0	56	31	40	10	6	3	3	0
92_MBD3_mouse_after_IDT	3_CBX4	366	0	286	52	1189	735	491	263	328	201	190	57
93_SALL1	3_CBX4	69	0	2	0	114	94	90	122	4	40	70	21
94_NAB2	3_CBX4	75	62	138	18	266	125	487	294	49	37	83	61
95_MeCP2_Sin3_complex	3_CBX4	113	103	35	0	251	117	236	80	107	24	44	63
96_REST_Sin3_complex	3_CBX4	0	0	53	15	180	215	183	56	60	52	5	16
97_SID4X_after_IDT	3_CBX4	0	61	15	128	0	29	28	0	0	1	0	8
98_MeCP2_NCoR_complex	3_CBX4	149	1	213	25	220	156	466	79	82	95	59	32
99_NCOR1	3_CBX4	50	39	223	185	124	912	9	627	358	179	18	100
100_MBD1_TRD	3_CBX4	53	183	3	1	82	207	247	101	3	113	60	45
101_ZBTB18	3_CBX4	36	0	44	2	39	165	148	217	47	41	20	51
102_GCNF	3_CBX4	118	10	163	9	474	272	471	261	36	39	38	21
103_NR2F6	3_CBX4	30	12	61	1	44	30	144	37	12	4	14	5
104_NR1D1	3_CBX4	1	1	5	0	3	3	10	6	0	0	0	0
105_EZH2_DNMT_recruit	3_CBX4	0	0	3	0	12	1	3	0	0	0	0	0
106_EHMT2_DNMT_recruit	3_CBX4	136	1	276	6	998	478	375	445	251	122	64	55
107_CBX5_full	3_CBX4	129	0	51	28	43	41	32	62	5	3	2	0
108_CBX1_full	3_CBX4	40	0	3	1	15	19	7	35	3	5	5	1
109_CBX3_full	3_CBX4	50	45	157	10	87	119	130	121	20	17	29	17
110_UHRF1	3_CBX4	776	12	950	53	2509	1329	1830	1260	674	482	322	180
111_MYC	3_CBX4	885	63	791	63	1918	1336	1930	1366	496	431	414	276
112_CTCF_chromatin_organization	3_CBX4	110	44	119	0	351	64	388	257	45	106	238	145
113_L3MBTL3	3_CBX4	236	287	570	397	8193	5185	7550	3678	3689	2310	2576	1607
114_PHC2	3_CBX4	90	47	1	3	111	82	67	97	10	40	27	12
115_TRIM28	3_CBX4	118	0	127	1	76	100	150	43	59	13	37	9
116_CBX1_chromoshadow	3_CBX4	91	0	258	1	50	78	90	51	38	16	66	42
117_CBX3_chromoshadow	3_CBX4	228	3	216	1	212	360	247	303	48	80	84	6
118_CBX5_chromoshadow	3_CBX4	7	31	223	0	143	102	35	138	23	13	11	32
119_DMAP1	3_CBX4	364	22	385	15	1129	463	890	335	177	124	212	84
120_UBN1_NHRD	3_CBX4	2378	40	1531	140	6123	2958	3869	2442	1967	1392	923	714
121_UBN1_HRD	3_CBX4	3	0	73	0	4	28	238	5	21	19	38	16
122_SETDB1	3_CBX4	0	0	0	0	2	0	0	0	0	0	0	0
123_SUV39H1	3_CBX4	1	0	8	0	67	13	16	16	14	1	1	0
124_dim-5_N.Crassa	3_CBX4	1	0	3	0	15	7	6	7	0	0	0	0
125_KYP_A.Thaliana	3_CBX4	57	1	52	6	168	64	149	108	10	10	3	2
126_SUVR4_A.Thaliana_after_IDT	3_CBX4	0	0	0	0	0	0	0	0	0	1	0	0
127_EHMT2	3_CBX4	181	3	173	4	513	249	538	227	32	35	44	22
128_EHMT1	3_CBX4	19	1	112	8	63	38	259	14	9	38	22	7
129_KDM2B	3_CBX4	430	35	510	97	1378	827	1063	738	278	230	203	102
130_KDM5B	3_CBX4	1143	126	1267	90	2314	1435	2273	1569	539	338	455	266
131_SET8_T.Gondii	3_CBX4	9	0	8	1	10	13	11	16	0	0	3	1
132_RING1-XTEN20-PCGF1	3_CBX4	131	0	32	0	148	122	245	169	132	32	56	75
133_RING1-XTEN20-PCGF2	3_CBX4	41	0	32	72	41	273	133	183	70	75	44	48
134_RING1-XTEN20-PCGF3	3_CBX4	2	71	288	3	208	107	102	226	52	11	59	61
135_EZH1	3_CBX4	3	0	14	3	29	7	30	18	2	2	4	1
136_EZH2	3_CBX4	173	31	176	9	587	238	255	191	73	33	21	13
137_HDAC1	3_CBX4	4	0	5	0	9	4	2	6	0	0	0	0
138_DNMT1_after_IDT	3_CBX4	0	0	0	0	0	0	0	0	0	0	0	0
139_DNMT3A1	3_CBX4	8	1	11	3	60	99	47	392	37	14	45	67
140_DNMT3B1	3_CBX4	1334	219	2185	135	5091	3554	4232	2856	1608	1151	1171	590
141_DNMT3B3	3_CBX4	182	16	324	19	680	293	662	384	97	77	87	49
142_DNMT3L	3_CBX4	5	0	13	0	67	22	120	17	7	4	14	4
143_DNMT3C_mouse	3_CBX4	28	0	42	2	311	43	61	46	5	3	7	5
144_sssIM_MQ1	3_CBX4	0	0	0	0	0	0	0	0	0	0	0	0
145_DRM2_Arabidopsis	3_CBX4	0	0	56	0	7	1	79	3	0	0	0	0
146_DRM3_Arabidopsis	3_CBX4	8	0	6	13	25	12	15	2	0	9	0	0
147_MET1_Arabidopsis	3_CBX4	1	0	0	0	0	2	0	0	0	0	0	0
148_CMT2_Arabidopsis_after_IDT	3_CBX4	0	0	0	0	0	0	0	0	0	0	0	0
149_CMT3_Arabidopsis_after_IDT	3_CBX4	0	0	0	0	0	0	0	0	0	0	0	0
150_NtDRM1_N. Tabacum	3_CBX4	22	0	0	0	3	1	0	0	5	0	0	1
151_DNMT3A1-DNMT3L_mouse,CRRISPRoff_after_IDT	3_CBX4	0	0	0	0	0	0	0	0	0	0	0	0
152_DNMT3B1-XTEN20-DNMT3B3_after_IDT	3_CBX4	4	0	0	0	43	0	8	4	15	0	0	0
153_DNMT3A1-XTEN20-DNMT3B3_after_IDT	3_CBX4	0	0	0	0	0	0	8	0	0	0	0	0
154_DNMT3B1-XTEN20-DNMT3L_after_IDT	3_CBX4	0	0	60	0	0	0	0	0	0	0	0	0
155_DNMT3A1-XTEN20-DNMT3L_after_IDT	3_CBX4	0	0	0	0	0	0	0	0	0	0	0	0
1_CBX1_chromo	4_CBX5_chromo	2	0	0	0	2	36	3	2	0	0	1	0
2_CBX3_chromo	4_CBX5_chromo	153	0	51	2	144	2	49	10	96	71	4	36
3_CBX4	4_CBX5_chromo	141	0	89	1	236	109	90	178	170	68	71	61
4_CBX5_chromo	4_CBX5_chromo	65	9	79	10	288	141	237	332	152	91	163	90
5_CBX7	4_CBX5_chromo	72	0	282	34	329	526	677	339	119	148	128	93
6_CBX2	4_CBX5_chromo	600	0	405	0	1016	975	303	815	320	221	242	89
7_CBX6	4_CBX5_chromo	119	0	42	1	185	7	28	213	66	2	11	9
8_RYBP_zf_RanBP	4_CBX5_chromo	41	1	147	0	109	89	32	147	37	14	16	23
9_AEBP2_after_IDT	4_CBX5_chromo	0	0	46	0	1	1	7	4	0	0	14	0
10_ING1	4_CBX5_chromo	125	0	280	0	364	370	477	300	62	30	228	29
11_PHF2	4_CBX5_chromo	0	45	30	0	69	339	154	2	10	20	23	21
12_TRIM24	4_CBX5_chromo	185	2	253	1	335	176	319	333	35	18	36	60
13_KDM5A	4_CBX5_chromo	270	16	185	1	558	447	269	220	359	180	64	58
14_KDM5B	4_CBX5_chromo	90	2	60	2	30	6	173	134	32	6	51	11
15_DNMT3A_PWWP	4_CBX5_chromo	1485	225	1237	53	4784	2812	2999	2121	1924	940	729	585
16_NSD1_PWWP2	4_CBX5_chromo	486	42	367	2	2083	1439	1038	676	742	441	269	202
17_NSD2_PWWP1	4_CBX5_chromo	54	17	4	34	392	52	140	63	29	7	27	10
18_CREBBP	4_CBX5_chromo	969	63	1502	20	4802	2296	3794	2086	1341	917	1545	781
19_MeCP2_MBD	4_CBX5_chromo	4	57	11	45	229	176	66	106	39	87	27	2
20_MBD1_MBD	4_CBX5_chromo	73	0	54	0	102	369	507	176	3	34	105	11
21_MBD2	4_CBX5_chromo	70	0	99	1	83	21	109	1	14	35	25	12
22_MBD3	4_CBX5_chromo	100	0	257	0	316	159	339	173	96	43	161	72
23_Tet1	4_CBX5_chromo	111	0	166	2	4	54	468	108	5	0	19	46
24_Tet3	4_CBX5_chromo	27	119	2	2	436	247	87	34	57	56	58	14
25_Zfp961_mouse	4_CBX5_chromo	34	362	0	418	102	164	297	242	25	2	131	14
26_Zfp809_mouse	4_CBX5_chromo	60	704	70	1014	111	847	209	1751	44	2	58	70
27_ZNF417	4_CBX5_chromo	1	1427	1	2582	161	1257	216	1628	35	102	209	119
28_ZNF587	4_CBX5_chromo	40	1528	0	2509	284	1565	211	1887	131	126	103	210
29_ZIM3	4_CBX5_chromo	0	406	59	266	93	876	529	307	155	18	95	26
30_ZNF10	4_CBX5_chromo	32	450	0	308	116	234	67	364	26	71	20	56
31_ZNF534	4_CBX5_chromo	1	555	39	276	43	357	150	667	21	28	65	60
32_ZNF667	4_CBX5_chromo	23	854	83	986	134	1093	508	1401	62	366	211	95
33_ZNF716	4_CBX5_chromo	54	679	60	1137	121	715	89	737	129	90	83	31
34_ZNF479	4_CBX5_chromo	0	888	0	810	102	1003	179	1011	53	93	97	42
35_ZNF791	4_CBX5_chromo	46	1	33	0	3	52	24	20	43	90	8	11
36_ZNF563	4_CBX5_chromo	0	898	0	1001	278	683	122	887	133	98	58	63
37_ZNF20	4_CBX5_chromo	1	142	25	306	7	229	83	73	2	31	34	16
38_ZNF440	4_CBX5_chromo	1	503	115	561	362	636	64	589	138	88	5	33
39_ZNF878	4_CBX5_chromo	162	539	0	397	112	345	2	394	50	91	0	1
40_ZNF823	4_CBX5_chromo	0	0	0	0	195	59	209	66	45	13	40	39
41_ZNF441	4_CBX5_chromo	0	864	0	818	39	698	7	597	74	46	84	49
42_ZNF763	4_CBX5_chromo	251	59	160	105	677	729	109	216	215	108	61	42
43_ZNF844	4_CBX5_chromo	0	141	33	494	1	112	2	236	3	9	107	47
44_ZFP69	4_CBX5_chromo	4	119	48	741	121	197	223	747	1	14	61	33
45_ZNF606	4_CBX5_chromo	1	338	0	668	63	488	45	637	129	53	27	42
46_ZNF235	4_CBX5_chromo	85	123	40	821	6	373	160	727	57	59	59	103
47_ZNF613	4_CBX5_chromo	34	834	28	1100	270	1506	141	1038	91	296	132	148
48_ZNF627	4_CBX5_chromo	77	61	161	485	44	20	512	748	12	9	218	78
49_ZNF649	4_CBX5_chromo	94	582	2	1127	289	914	57	403	133	104	29	20
50_PRDM1	4_CBX5_chromo	32	28	44	26	31	94	57	7	22	16	3	0
51_ZNF644	4_CBX5_chromo	88	0	66	1	338	298	102	428	126	73	3	8
52_WIZ	4_CBX5_chromo	34	23	247	0	283	138	49	36	55	13	33	18
53_CDYL	4_CBX5_chromo	33	0	17	0	52	14	69	43	10	15	16	0
54_ATRX	4_CBX5_chromo	0	27	13	79	6	152	56	214	46	12	3	32
55_MPHOSPH8	4_CBX5_chromo	286	35	220	96	1088	304	962	312	270	226	234	110
56_DAXX	4_CBX5_chromo	295	0	28	0	158	21	118	34	23	68	24	17
57_MECP2_ATRX_binding	4_CBX5_chromo	193	1	64	31	68	74	123	166	105	73	48	19
58_PPHLN1	4_CBX5_chromo	56	7	87	0	162	62	42	42	98	12	23	6
59_BCOR	4_CBX5_chromo	94	0	157	0	159	89	6	53	87	35	0	14
60_BMI1	4_CBX5_chromo	546	59	897	45	604	234	621	421	243	77	166	61
61_E2F6	4_CBX5_chromo	552	93	854	414	3313	2746	2602	3380	1189	1065	415	408
62_PCGF1	4_CBX5_chromo	1075	3	862	102	2460	2389	2481	2306	898	479	560	435
63_RYBP_YAF2_rybp	4_CBX5_chromo	0	0	42	2	5	2	66	36	5	2	30	3
64_YAF2	4_CBX5_chromo	54	0	47	0	110	134	113	75	2	0	47	22
65_YY1	4_CBX5_chromo	19	0	0	0	51	47	1	1	14	11	3	0
66_KDM2B	4_CBX5_chromo	282	4	232	32	1006	440	727	447	334	168	74	68
67_HNRPK_after_IDT	4_CBX5_chromo	27	0	18	0	59	38	6	90	9	19	0	5
68_RUNX1	4_CBX5_chromo	76	0	44	15	130	136	186	104	40	39	31	7
69_CBX2	4_CBX5_chromo	364	1	499	21	734	349	320	147	155	162	117	106
70_CBX4	4_CBX5_chromo	0	0	0	0	0	0	0	0	0	0	0	0
71_CBX6	4_CBX5_chromo	73	0	317	2	325	181	373	342	66	102	90	65
72_CBX7	4_CBX5_chromo	7	0	94	48	8	36	6	61	2	38	30	19
73_CBX8	4_CBX5_chromo	181	0	106	0	196	74	97	102	82	60	37	19
74_PHF1_CTD	4_CBX5_chromo	333	0	276	0	128	298	25	282	157	53	6	7
75_PHF1_PHD_after_IDT	4_CBX5_chromo	131	12	298	34	613	414	510	491	106	123	79	32
76_MTF2	4_CBX5_chromo	373	54	62	1	381	274	45	171	241	71	19	63
77_EPOP	4_CBX5_chromo	227	1	493	76	1614	642	984	682	309	194	346	119
78_LCOR	4_CBX5_chromo	191	3	188	10	94	99	106	19	18	10	10	5
79_AEBP2	4_CBX5_chromo	130	2	24	0	411	54	164	251	137	61	75	44
80_JARID2	4_CBX5_chromo	6	0	52	0	31	15	55	4	4	6	1	5
81_CTCF_PRC2	4_CBX5_chromo	0	4	1	0	0	4	1	0	3	2	0	2
82_PHF19	4_CBX5_chromo	34	49	55	0	252	93	209	215	105	7	75	53
83_PHF19_fusion	4_CBX5_chromo	6	0	10	3	23	0	5	3	0	0	0	0
84_ZFPM1	4_CBX5_chromo	101	1	94	57	206	44	113	131	20	10	49	57
85_PRDM14	4_CBX5_chromo	183	23	69	1	506	239	262	145	95	65	42	30
86_vSET_P. bursaria chlorella virus	4_CBX5_chromo	124	25	133	1	268	441	187	61	63	159	11	9
87_RCOR1	4_CBX5_chromo	0	0	0	2	1	5	2	3	0	2	0	0
88_REST_CoREST_complex	4_CBX5_chromo	1038	76	1407	31	3328	2715	2943	1804	1098	734	839	557
89_KLF3	4_CBX5_chromo	11	0	2	0	12	13	10	3	0	0	0	0
90_ZEB1	4_CBX5_chromo	24	8	12	21	98	24	19	23	9	17	0	0
91_ZEB2	4_CBX5_chromo	15	0	7	2	43	37	8	8	3	8	1	0
92_MBD3_mouse_after_IDT	4_CBX5_chromo	154	1	38	0	199	327	70	83	153	52	102	1
93_SALL1	4_CBX5_chromo	1	1	39	2	34	41	56	87	3	3	49	9
94_NAB2	4_CBX5_chromo	70	13	95	0	169	53	51	22	50	8	15	6
95_MeCP2_Sin3_complex	4_CBX5_chromo	63	0	33	15	80	17	158	10	0	21	27	34
96_REST_Sin3_complex	4_CBX5_chromo	54	8	88	0	178	74	142	63	51	2	52	18
97_SID4X_after_IDT	4_CBX5_chromo	0	0	0	52	0	0	0	11	10	0	1	3
98_MeCP2_NCoR_complex	4_CBX5_chromo	2	2	163	1	355	26	286	33	183	57	58	23
99_NCOR1	4_CBX5_chromo	141	19	2	0	193	72	35	84	73	51	37	23
100_MBD1_TRD	4_CBX5_chromo	0	0	2	3	5	31	40	85	7	1	22	22
101_ZBTB18	4_CBX5_chromo	48	0	80	1	12	30	33	105	34	27	56	79
102_GCNF	4_CBX5_chromo	166	12	239	0	350	212	546	243	33	32	23	22
103_NR2F6	4_CBX5_chromo	34	0	174	6	65	96	74	72	10	5	10	16
104_NR1D1	4_CBX5_chromo	4	0	0	0	8	3	3	3	0	0	0	0
105_EZH2_DNMT_recruit	4_CBX5_chromo	0	0	15	0	0	0	5	19	0	0	1	0
106_EHMT2_DNMT_recruit	4_CBX5_chromo	81	5	354	10	475	275	565	212	64	35	80	18
107_CBX5_full	4_CBX5_chromo	26	1	26	15	93	96	77	110	57	40	77	28
108_CBX1_full	4_CBX5_chromo	13	0	23	0	2	6	10	18	3	2	7	1
109_CBX3_full	4_CBX5_chromo	0	34	77	0	170	55	204	97	32	22	57	12
110_UHRF1	4_CBX5_chromo	429	0	475	3	1580	662	1070	815	371	191	254	138
111_MYC	4_CBX5_chromo	203	0	500	22	1020	423	370	480	180	73	147	78
112_CTCF_chromatin_organization	4_CBX5_chromo	0	0	111	0	2	7	138	35	10	53	29	32
113_L3MBTL3	4_CBX5_chromo	351	25	287	255	4229	2864	5001	2577	1884	1003	1923	702
114_PHC2	4_CBX5_chromo	16	1	70	0	52	152	130	60	27	18	10	10
115_TRIM28	4_CBX5_chromo	37	0	124	0	48	57	137	93	58	10	52	40
116_CBX1_chromoshadow	4_CBX5_chromo	81	39	273	1	717	377	221	167	210	107	60	33
117_CBX3_chromoshadow	4_CBX5_chromo	516	100	591	0	781	1009	826	574	155	143	301	130
118_CBX5_chromoshadow	4_CBX5_chromo	101	0	86	1	161	280	203	95	35	5	17	15
119_DMAP1	4_CBX5_chromo	131	0	214	14	578	226	565	256	94	52	69	49
120_UBN1_NHRD	4_CBX5_chromo	291	44	290	15	817	207	208	406	264	83	35	43
121_UBN1_HRD	4_CBX5_chromo	40	1	5	17	216	108	5	213	55	40	44	8
122_SETDB1	4_CBX5_chromo	2	0	0	0	0	0	0	1	0	0	0	0
123_SUV39H1	4_CBX5_chromo	10	0	6	0	32	16	10	7	1	4	0	0
124_dim-5_N.Crassa	4_CBX5_chromo	5	0	5	0	6	1	6	20	0	0	0	2
125_KYP_A.Thaliana	4_CBX5_chromo	63	1	45	9	144	63	108	77	24	14	3	4
126_SUVR4_A.Thaliana_after_IDT	4_CBX5_chromo	0	0	0	0	3	0	0	0	1	0	0	0
127_EHMT2	4_CBX5_chromo	144	5	207	6	409	228	358	276	25	24	24	24
128_EHMT1	4_CBX5_chromo	18	28	7	41	56	46	96	65	3	4	3	5
129_KDM2B	4_CBX5_chromo	482	8	416	18	952	556	858	579	161	83	155	89
130_KDM5B	4_CBX5_chromo	543	29	680	26	2272	1261	1704	791	366	330	319	158
131_SET8_T.Gondii	4_CBX5_chromo	60	0	16	0	48	6	14	5	8	5	0	1
132_RING1-XTEN20-PCGF1	4_CBX5_chromo	208	0	129	1	301	287	195	105	109	42	71	27
133_RING1-XTEN20-PCGF2	4_CBX5_chromo	98	0	141	0	106	75	360	213	22	20	10	36
134_RING1-XTEN20-PCGF3	4_CBX5_chromo	81	2	0	0	253	90	4	24	51	41	4	1
135_EZH1	4_CBX5_chromo	4	0	16	0	21	10	16	12	0	2	0	0
136_EZH2	4_CBX5_chromo	250	2	114	24	473	203	292	174	30	33	19	19
137_HDAC1	4_CBX5_chromo	5	0	3	0	6	1	0	3	0	0	0	0
138_DNMT1_after_IDT	4_CBX5_chromo	0	0	0	0	0	0	0	0	0	0	0	0
139_DNMT3A1	4_CBX5_chromo	6	6	7	5	20	52	121	82	4	3	11	5
140_DNMT3B1	4_CBX5_chromo	547	2	730	44	3092	1383	1602	1327	814	673	398	280
141_DNMT3B3	4_CBX5_chromo	165	7	192	22	624	360	576	311	86	85	35	38
142_DNMT3L	4_CBX5_chromo	49	0	5	0	84	48	46	24	16	22	16	4
143_DNMT3C_mouse	4_CBX5_chromo	13	0	26	0	54	35	65	29	3	4	4	2
144_sssIM_MQ1	4_CBX5_chromo	0	0	0	0	0	0	0	0	0	0	0	0
145_DRM2_Arabidopsis	4_CBX5_chromo	6	0	0	1	13	16	10	7	0	1	0	1
146_DRM3_Arabidopsis	4_CBX5_chromo	7	0	3	0	3	4	1	4	0	0	0	0
147_MET1_Arabidopsis	4_CBX5_chromo	0	0	0	0	2	0	16	1	0	0	2	0
148_CMT2_Arabidopsis_after_IDT	4_CBX5_chromo	0	0	0	0	0	0	0	0	0	0	0	0
149_CMT3_Arabidopsis_after_IDT	4_CBX5_chromo	0	0	0	0	0	0	0	0	0	0	0	0
150_NtDRM1_N. Tabacum	4_CBX5_chromo	0	0	13	0	1	0	19	14	0	0	0	0
151_DNMT3A1-DNMT3L_mouse,CRRISPRoff_after_IDT	4_CBX5_chromo	0	0	0	0	0	0	0	0	0	0	0	0
152_DNMT3B1-XTEN20-DNMT3B3_after_IDT	4_CBX5_chromo	2	0	0	0	3	0	0	0	0	0	0	0
153_DNMT3A1-XTEN20-DNMT3B3_after_IDT	4_CBX5_chromo	9	0	0	0	7	1	0	0	0	2	0	0
154_DNMT3B1-XTEN20-DNMT3L_after_IDT	4_CBX5_chromo	0	0	0	0	0	0	0	0	0	0	0	0
155_DNMT3A1-XTEN20-DNMT3L_after_IDT	4_CBX5_chromo	0	0	0	0	0	0	0	0	0	0	0	0
1_CBX1_chromo	5_CBX7	403	19	343	6	2103	1380	967	924	615	570	330	169
2_CBX3_chromo	5_CBX7	330	7	408	27	1428	1104	1305	1333	745	487	388	333
3_CBX4	5_CBX7	104	2	66	31	170	166	129	355	86	26	13	26
4_CBX5_chromo	5_CBX7	181	0	192	3	537	1098	1531	1157	285	171	594	268
5_CBX7	5_CBX7	158	67	265	144	1277	1084	526	778	682	383	357	174
6_CBX2	5_CBX7	952	7	384	69	2077	1198	1132	1994	653	569	613	455
7_CBX6	5_CBX7	58	2	44	10	88	139	83	203	147	10	103	23
8_RYBP_zf_RanBP	5_CBX7	556	19	1384	37	1918	1585	2480	2396	700	824	569	502
9_AEBP2_after_IDT	5_CBX7	31	0	44	0	97	196	84	38	27	16	19	2
10_ING1	5_CBX7	942	70	764	180	2090	1375	2659	920	669	421	760	432
11_PHF2	5_CBX7	192	64	150	10	1457	874	862	553	317	244	287	168
12_TRIM24	5_CBX7	1272	122	1093	126	3871	2737	3928	1773	1219	769	967	484
13_KDM5A	5_CBX7	636	88	453	201	3779	1972	2410	1374	1155	894	531	372
14_KDM5B	5_CBX7	690	142	735	126	1829	857	1510	1172	539	232	493	268
15_DNMT3A_PWWP	5_CBX7	1357	226	1322	519	3751	2438	2802	1986	1328	621	764	490
16_NSD1_PWWP2	5_CBX7	897	115	943	47	3492	1850	2225	1102	979	787	672	311
17_NSD2_PWWP1	5_CBX7	303	101	570	31	1304	1289	951	667	406	266	323	162
18_CREBBP	5_CBX7	1748	245	1700	58	5963	2758	4494	2066	2406	1455	1151	578
19_MeCP2_MBD	5_CBX7	533	23	460	9	778	714	805	704	350	161	188	227
20_MBD1_MBD	5_CBX7	507	47	985	1	2079	2051	2474	1414	710	514	626	621
21_MBD2	5_CBX7	352	45	262	6	1060	623	563	1203	585	359	167	148
22_MBD3	5_CBX7	1	0	2	3	9	16	165	31	33	2	15	7
23_Tet1	5_CBX7	226	5	102	58	1788	1354	1084	653	483	457	265	196
24_Tet3	5_CBX7	595	28	733	140	2101	1180	1092	876	429	582	374	178
25_Zfp961_mouse	5_CBX7	1	2322	2	3536	943	4302	697	3397	592	349	319	362
26_Zfp809_mouse	5_CBX7	51	5595	3	5446	521	11698	219	8751	742	1249	465	464
27_ZNF417	5_CBX7	92	6552	110	10344	2077	8583	1484	8536	1378	1608	1148	849
28_ZNF587	5_CBX7	86	6478	2	8853	3099	8323	1726	7253	1886	1208	998	909
29_ZIM3	5_CBX7	3	3077	1	4536	382	7347	166	5456	611	699	387	255
30_ZNF10	5_CBX7	1	2450	46	4201	402	5251	674	5214	431	457	355	335
31_ZNF534	5_CBX7	0	2434	47	6112	351	5538	826	5121	977	925	584	520
32_ZNF667	5_CBX7	53	3804	32	6274	535	5923	525	6120	791	565	636	594
33_ZNF716	5_CBX7	37	5379	128	8409	1078	9931	897	8867	1020	1120	755	690
34_ZNF479	5_CBX7	78	5624	26	6152	728	13917	1080	11726	1501	1329	846	670
35_ZNF791	5_CBX7	204	413	542	1158	2040	2527	1992	2115	922	558	978	473
36_ZNF563	5_CBX7	1	5088	79	6987	1166	7290	967	8043	988	1029	932	668
37_ZNF20	5_CBX7	2	1760	38	3131	249	2699	607	3514	584	345	404	382
38_ZNF440	5_CBX7	6	3859	32	6350	660	5599	1086	6898	470	514	634	519
39_ZNF878	5_CBX7	4	3528	3	4595	771	5518	328	4459	697	425	245	243
40_ZNF823	5_CBX7	376	5	390	32	2088	972	1497	1015	792	403	518	193
41_ZNF441	5_CBX7	38	4952	56	8055	1366	8656	1125	8196	1103	1181	1192	619
42_ZNF763	5_CBX7	277	4710	35	5070	2017	6010	1143	3894	1448	937	850	655
43_ZNF844	5_CBX7	5	3164	1	4398	1081	7735	383	6279	663	873	573	676
44_ZFP69	5_CBX7	2	3185	123	6978	893	5590	737	7819	690	527	522	414
45_ZNF606	5_CBX7	76	3922	42	7213	519	4736	525	7968	709	737	732	528
46_ZNF235	5_CBX7	109	3998	14	5947	481	7617	726	9823	366	502	640	540
47_ZNF613	5_CBX7	88	7387	4	8185	1666	17112	718	10717	1889	1750	1148	671
48_ZNF627	5_CBX7	82	5143	6	7027	1640	7269	1188	5477	1254	1165	833	564
49_ZNF649	5_CBX7	80	9326	23	10319	1570	22234	1234	14860	1996	2470	1345	1143
50_PRDM1	5_CBX7	126	5	115	18	116	215	216	134	46	33	33	23
51_ZNF644	5_CBX7	119	191	118	7	281	247	249	312	22	23	72	89
52_WIZ	5_CBX7	543	103	367	6	629	1148	908	1182	149	165	90	115
53_CDYL	5_CBX7	19	17	143	1	291	158	240	162	50	47	82	45
54_ATRX	5_CBX7	174	1	369	5	1122	675	1036	1230	514	328	642	344
55_MPHOSPH8	5_CBX7	2497	71	2749	188	7815	4017	7076	5273	2619	1619	1984	1304
56_DAXX	5_CBX7	23	2	532	4	300	139	883	318	153	106	189	79
57_MECP2_ATRX_binding	5_CBX7	1186	3	572	72	1840	1518	3086	1566	582	589	701	551
58_PPHLN1	5_CBX7	398	1	328	14	1126	637	1207	670	326	142	292	207
59_BCOR	5_CBX7	408	2	869	8	1134	998	1966	772	449	360	487	328
60_BMI1	5_CBX7	1468	10	1937	48	2035	474	1549	576	332	155	327	164
61_E2F6	5_CBX7	1621	84	840	413	6137	3582	4778	3907	1441	1347	1277	824
62_PCGF1	5_CBX7	718	27	1214	32	2247	1968	1027	1393	963	405	522	301
63_RYBP_YAF2_rybp	5_CBX7	134	0	1	3	650	355	841	545	215	307	185	176
64_YAF2	5_CBX7	202	3	1	132	572	979	700	683	223	223	265	182
65_YY1	5_CBX7	46	0	75	0	83	51	55	52	41	17	17	6
66_KDM2B	5_CBX7	343	50	447	11	823	511	1210	653	208	107	263	110
67_HNRPK_after_IDT	5_CBX7	20	0	0	5	1	15	16	18	0	0	2	0
68_RUNX1	5_CBX7	63	9	76	8	73	175	178	138	48	20	48	34
69_CBX2	5_CBX7	504	53	1140	123	4759	3333	4391	2991	1596	995	1111	598
70_CBX4	5_CBX7	0	0	0	0	0	0	0	0	0	0	0	0
71_CBX6	5_CBX7	148	2	692	167	910	938	1410	767	395	421	324	205
72_CBX7	5_CBX7	564	2	532	206	2799	2646	3301	4203	1283	617	1064	744
73_CBX8	5_CBX7	56	3	336	7	969	881	879	668	400	324	295	182
74_PHF1_CTD	5_CBX7	216	63	138	9	779	178	849	849	134	79	283	157
75_PHF1_PHD_after_IDT	5_CBX7	643	16	467	60	1351	519	1294	684	354	167	223	113
76_MTF2	5_CBX7	954	141	1040	45	3262	2069	2517	2270	1746	885	713	611
77_EPOP	5_CBX7	809	204	460	117	4198	3177	3559	2706	1494	1266	953	784
78_LCOR	5_CBX7	151	10	120	33	684	508	538	350	106	111	81	49
79_AEBP2	5_CBX7	23	4	175	9	283	493	117	306	94	120	36	45
80_JARID2	5_CBX7	82	34	112	8	468	326	444	330	25	26	44	17
81_CTCF_PRC2	5_CBX7	1	0	2	0	43	18	11	6	4	1	1	1
82_PHF19	5_CBX7	1176	104	1361	295	3147	2235	3448	2533	1339	815	1182	780
83_PHF19_fusion	5_CBX7	1	0	5	0	3	2	2	0	0	0	0	0
84_ZFPM1	5_CBX7	66	1	186	60	1291	891	1587	1472	263	209	430	137
85_PRDM14	5_CBX7	1123	90	1547	118	3464	2524	3040	1872	1105	1130	760	507
86_vSET_P. bursaria chlorella virus	5_CBX7	431	27	270	2	1570	555	765	464	546	214	137	115
87_RCOR1	5_CBX7	0	6	0	13	14	17	5	12	0	0	3	0
88_REST_CoREST_complex	5_CBX7	1045	265	1138	161	4565	2923	2673	2445	1317	960	686	466
89_KLF3	5_CBX7	3	4	2	0	10	6	10	16	0	0	0	1
90_ZEB1	5_CBX7	170	6	125	16	425	304	154	212	72	41	36	12
91_ZEB2	5_CBX7	22	3	20	35	94	118	71	79	17	15	4	2
92_MBD3_mouse_after_IDT	5_CBX7	441	32	908	136	2840	1345	2004	1420	631	447	596	478
93_SALL1	5_CBX7	146	73	189	18	683	681	526	531	335	223	247	153
94_NAB2	5_CBX7	321	6	474	10	1235	569	1385	591	153	76	251	133
95_MeCP2_Sin3_complex	5_CBX7	275	11	238	39	923	791	663	446	410	189	163	98
96_REST_Sin3_complex	5_CBX7	104	21	38	92	949	1140	906	906	260	274	263	230
97_SID4X_after_IDT	5_CBX7	0	1	0	47	1	3	2	1	0	0	0	0
98_MeCP2_NCoR_complex	5_CBX7	71	36	320	4	634	474	490	703	196	171	105	119
99_NCOR1	5_CBX7	3	54	0	97	363	474	8	215	204	14	34	29
100_MBD1_TRD	5_CBX7	428	2	417	8	918	1156	1063	627	541	301	282	101
101_ZBTB18	5_CBX7	543	1	430	57	2583	1650	1524	760	853	867	800	214
102_GCNF	5_CBX7	83	7	155	13	484	207	311	220	27	25	21	19
103_NR2F6	5_CBX7	107	1	126	8	304	226	372	139	41	37	20	3
104_NR1D1	5_CBX7	2	0	2	0	6	8	5	1	0	0	0	0
105_EZH2_DNMT_recruit	5_CBX7	1	2	0	0	7	4	10	7	0	0	0	0
106_EHMT2_DNMT_recruit	5_CBX7	283	29	224	0	282	327	268	137	130	115	35	19
107_CBX5_full	5_CBX7	126	0	100	5	111	28	17	15	18	5	14	11
108_CBX1_full	5_CBX7	2	0	9	18	29	19	9	11	2	9	19	2
109_CBX3_full	5_CBX7	107	2	153	12	181	93	255	156	66	49	31	12
110_UHRF1	5_CBX7	561	35	580	15	1810	950	1764	1227	345	322	284	203
111_MYC	5_CBX7	1148	33	1238	15	3297	2136	2990	2154	992	727	728	484
112_CTCF_chromatin_organization	5_CBX7	48	2	85	3	505	388	558	419	156	119	179	209
113_L3MBTL3	5_CBX7	34	142	333	379	5512	3860	6523	3573	2179	1740	2351	1334
114_PHC2	5_CBX7	154	2	220	30	249	476	528	320	48	140	130	61
115_TRIM28	5_CBX7	393	2	386	58	2993	1367	1891	1382	928	501	530	386
116_CBX1_chromoshadow	5_CBX7	240	2	441	3	336	482	339	290	75	87	65	75
117_CBX3_chromoshadow	5_CBX7	706	151	613	27	1068	1061	1488	876	84	200	138	129
118_CBX5_chromoshadow	5_CBX7	1282	2	758	63	826	1442	1049	769	454	296	132	107
119_DMAP1	5_CBX7	302	13	420	86	803	387	825	451	160	110	168	68
120_UBN1_NHRD	5_CBX7	1814	241	2422	34	5201	2601	5060	1915	1514	953	1315	697
121_UBN1_HRD	5_CBX7	191	3	376	15	308	278	567	239	315	317	73	95
122_SETDB1	5_CBX7	0	0	0	0	1	0	0	0	0	0	0	0
123_SUV39H1	5_CBX7	3	0	24	0	7	6	9	16	0	0	3	2
124_dim-5_N.Crassa	5_CBX7	0	0	1	0	2	1	5	7	0	0	0	0
125_KYP_A.Thaliana	5_CBX7	52	2	38	0	290	133	91	62	5	12	1	2
126_SUVR4_A.Thaliana_after_IDT	5_CBX7	0	0	0	0	2	0	0	0	0	0	0	0
127_EHMT2	5_CBX7	204	28	163	18	565	322	669	291	48	41	28	25
128_EHMT1	5_CBX7	6	0	16	25	11	2	18	45	3	1	2	4
129_KDM2B	5_CBX7	289	89	388	19	735	749	932	621	162	120	138	80
130_KDM5B	5_CBX7	851	33	1066	193	1518	1182	1757	1379	345	271	372	218
131_SET8_T.Gondii	5_CBX7	4	0	4	0	21	20	2	5	0	2	0	0
132_RING1-XTEN20-PCGF1	5_CBX7	539	6	1042	78	2844	1670	2399	1329	840	566	453	295
133_RING1-XTEN20-PCGF2	5_CBX7	343	67	713	70	2018	1427	2025	1219	455	375	479	324
134_RING1-XTEN20-PCGF3	5_CBX7	606	19	1186	34	2262	1624	2487	1665	697	490	681	591
135_EZH1	5_CBX7	46	0	28	5	78	33	78	42	5	9	6	0
136_EZH2	5_CBX7	223	17	265	5	725	447	793	358	78	29	48	28
137_HDAC1	5_CBX7	5	0	3	0	10	4	6	3	0	0	0	0
138_DNMT1_after_IDT	5_CBX7	0	0	0	0	0	0	0	0	0	0	0	0
139_DNMT3A1	5_CBX7	11	4	154	1	52	45	182	178	2	4	42	35
140_DNMT3B1	5_CBX7	1056	132	1100	115	3227	2744	2930	2417	1232	900	728	596
141_DNMT3B3	5_CBX7	163	44	252	52	590	283	488	357	73	40	58	54
142_DNMT3L	5_CBX7	93	0	43	26	169	104	112	162	20	21	34	26
143_DNMT3C_mouse	5_CBX7	12	0	47	0	41	25	20	58	3	1	6	4
144_sssIM_MQ1	5_CBX7	0	0	0	0	0	0	0	0	0	0	0	0
145_DRM2_Arabidopsis	5_CBX7	0	0	2	0	2	0	3	1	0	0	0	0
146_DRM3_Arabidopsis	5_CBX7	7	1	13	1	22	5	30	7	0	0	1	0
147_MET1_Arabidopsis	5_CBX7	0	0	0	0	1	0	0	1	0	0	0	0
148_CMT2_Arabidopsis_after_IDT	5_CBX7	0	0	0	0	0	0	0	0	0	0	0	0
149_CMT3_Arabidopsis_after_IDT	5_CBX7	0	0	0	0	0	0	0	0	0	0	0	0
150_NtDRM1_N. Tabacum	5_CBX7	2	0	0	0	1	1	8	24	21	0	0	0
151_DNMT3A1-DNMT3L_mouse,CRRISPRoff_after_IDT	5_CBX7	0	0	0	0	0	0	0	0	0	0	0	0
152_DNMT3B1-XTEN20-DNMT3B3_after_IDT	5_CBX7	0	0	0	0	0	0	0	0	0	0	0	0
153_DNMT3A1-XTEN20-DNMT3B3_after_IDT	5_CBX7	0	0	0	0	0	0	0	4	0	0	0	2
154_DNMT3B1-XTEN20-DNMT3L_after_IDT	5_CBX7	0	0	0	0	0	0	0	0	0	0	0	0
155_DNMT3A1-XTEN20-DNMT3L_after_IDT	5_CBX7	49	0	0	0	119	0	0	0	67	0	0	0
1_CBX1_chromo	6_CBX2	1605	171	1788	105	4384	3588	4681	3278	1518	1150	1676	1099
2_CBX3_chromo	6_CBX2	2296	490	2488	381	7930	5216	5835	3716	3277	2876	1841	992
3_CBX4	6_CBX2	1535	190	1257	91	6044	4225	4303	3756	2084	1606	1533	1055
4_CBX5_chromo	6_CBX2	2003	210	1963	285	4906	2918	4467	3395	2238	1429	1240	942
5_CBX7	6_CBX2	1361	259	2184	357	3812	2718	4206	3112	1249	1089	916	869
6_CBX2	6_CBX2	2674	398	1851	290	6553	4100	5444	3987	3729	2535	2267	1335
7_CBX6	6_CBX2	1610	190	1692	319	4144	2613	4252	2624	2181	1335	1664	877
8_RYBP_zf_RanBP	6_CBX2	3488	369	3262	410	8956	5779	7756	4784	2828	2257	2170	1201
9_AEBP2_after_IDT	6_CBX2	188	6	242	10	540	242	271	280	138	69	31	31
10_ING1	6_CBX2	2599	197	2318	441	7464	3685	5885	3888	3194	1698	1840	1164
11_PHF2	6_CBX2	1899	230	2254	558	8506	4353	6008	3507	2296	1249	1714	877
12_TRIM24	6_CBX2	2970	228	3330	418	6429	4422	5678	4709	1403	1597	1379	918
13_KDM5A	6_CBX2	4792	1257	5301	1027	18820	10979	10639	6675	7295	4624	3202	1585
14_KDM5B	6_CBX2	2936	212	2977	277	8707	5484	6673	4438	2291	2027	1817	943
15_DNMT3A_PWWP	6_CBX2	2368	490	2585	401	7430	4650	4869	3676	2503	1665	1490	1086
16_NSD1_PWWP2	6_CBX2	2541	270	3165	458	8612	4031	5239	4232	2380	1508	2038	1185
17_NSD2_PWWP1	6_CBX2	2320	187	3082	293	5808	4147	6181	4272	1463	1203	1443	1035
18_CREBBP	6_CBX2	2639	364	3647	118	7984	4941	6792	3545	2896	2137	2175	1188
19_MeCP2_MBD	6_CBX2	3042	553	4233	985	8808	6062	8824	4948	2926	2143	2433	1543
20_MBD1_MBD	6_CBX2	2891	400	3545	274	8479	5385	5632	5003	2488	1858	2078	1206
21_MBD2	6_CBX2	2105	83	3534	194	5892	3327	4974	4423	1893	1326	2097	1177
22_MBD3	6_CBX2	2221	240	2004	38	6108	4344	3739	3058	2024	1952	1168	701
23_Tet1	6_CBX2	2066	412	1730	412	7037	4275	5694	3276	2608	2249	1755	964
24_Tet3	6_CBX2	3428	271	2938	432	8837	6128	5583	3835	3008	2291	1906	930
25_Zfp961_mouse	6_CBX2	1795	495	1298	501	7931	6459	6503	3173	3557	2468	1984	1081
26_Zfp809_mouse	6_CBX2	1815	779	2374	1649	6341	5376	7253	5866	2343	2087	2224	1526
27_ZNF417	6_CBX2	1702	1010	2103	1325	7161	7192	7479	5074	3233	3169	2810	1173
28_ZNF587	6_CBX2	2285	1002	2317	882	7975	6232	6223	5111	3456	2884	2137	1419
29_ZIM3	6_CBX2	1522	943	1260	1111	7791	4922	6134	5343	2087	1967	2009	1349
30_ZNF10	6_CBX2	992	304	1082	564	3288	3031	5480	3311	1660	1079	1654	897
31_ZNF534	6_CBX2	1634	207	1981	229	6378	4612	4318	3377	2661	1937	1825	968
32_ZNF667	6_CBX2	1357	533	1509	561	5572	4245	4592	3125	2011	1468	1579	899
33_ZNF716	6_CBX2	2649	748	2736	680	9541	5401	8061	4645	3650	2201	2421	1596
34_ZNF479	6_CBX2	2402	663	2862	1094	9622	5930	11604	7636	4472	3005	3628	2013
35_ZNF791	6_CBX2	2101	478	3089	536	5595	3813	5386	3402	2231	1780	1344	1102
36_ZNF563	6_CBX2	2415	407	2814	451	8606	5799	6563	2808	3611	2390	2113	962
37_ZNF20	6_CBX2	1427	434	1451	420	4618	3008	3407	3890	1708	1206	1379	861
38_ZNF440	6_CBX2	3217	214	4014	377	8117	5291	7696	4909	2982	2104	2481	1311
39_ZNF878	6_CBX2	1494	605	2476	608	8493	6305	5007	3095	2966	2333	1810	1014
40_ZNF823	6_CBX2	2682	118	2836	590	4169	2745	5682	3444	1473	947	2548	1061
41_ZNF441	6_CBX2	1702	524	2188	407	6816	5494	5381	3600	2562	2050	1965	1042
42_ZNF763	6_CBX2	3871	253	4021	541	8549	6057	6118	4874	3276	1931	2311	1718
43_ZNF844	6_CBX2	1015	86	1748	431	4705	2859	3882	3307	1040	1114	1092	750
44_ZFP69	6_CBX2	2340	336	2216	727	9633	5962	4869	3178	3085	2127	1840	985
45_ZNF606	6_CBX2	1697	343	1958	943	5966	3343	4812	3128	2186	1672	1524	1136
46_ZNF235	6_CBX2	2606	717	2745	1209	10382	7875	6961	6301	3969	2842	2269	1469
47_ZNF613	6_CBX2	2770	814	1983	373	11296	7382	6795	4337	3799	2902	1956	1034
48_ZNF627	6_CBX2	1849	50	2183	673	6622	4572	6048	4449	2313	1580	1937	982
49_ZNF649	6_CBX2	2452	414	3111	828	10926	7011	9577	6817	3571	2528	3028	2024
50_PRDM1	6_CBX2	1124	94	2096	301	3076	1944	3158	2190	572	430	574	335
51_ZNF644	6_CBX2	1690	466	2163	351	3906	4962	2499	3838	1237	853	787	635
52_WIZ	6_CBX2	4258	669	5148	844	12808	9877	9621	8483	3792	2829	3038	2014
53_CDYL	6_CBX2	952	160	1171	102	2957	1397	1670	1069	779	649	502	281
54_ATRX	6_CBX2	2309	150	2390	747	7049	2853	4121	2964	3021	2206	2112	1358
55_MPHOSPH8	6_CBX2	4498	868	5488	837	13235	7604	9444	8470	4891	3450	2901	2161
56_DAXX	6_CBX2	2017	305	3848	360	5508	3952	5424	3734	1648	1333	1737	1101
57_MECP2_ATRX_binding	6_CBX2	2200	386	2542	616	6334	4196	3679	3454	2466	1423	1346	878
58_PPHLN1	6_CBX2	1258	130	1497	231	4249	2172	3197	1961	1402	1336	1057	648
59_BCOR	6_CBX2	2694	375	2653	267	7263	3923	6694	3343	2644	1764	2078	1122
60_BMI1	6_CBX2	2525	175	2766	584	5734	3673	6703	4568	1534	1409	2308	1055
61_E2F6	6_CBX2	2812	280	4282	537	8782	5822	8451	5467	2943	2001	2337	1094
62_PCGF1	6_CBX2	2169	431	2879	758	6862	4366	5731	4294	2376	2056	1955	1153
63_RYBP_YAF2_rybp	6_CBX2	920	81	1375	117	3145	3354	4247	2353	2366	1792	1536	937
64_YAF2	6_CBX2	1693	205	1705	785	8717	6692	7307	5402	3755	2609	1928	1327
65_YY1	6_CBX2	271	8	215	74	853	427	433	292	176	117	96	62
66_KDM2B	6_CBX2	926	76	1284	180	2619	1553	2370	989	798	457	286	174
67_HNRPK_after_IDT	6_CBX2	442	39	775	71	1550	867	1446	1005	275	246	257	176
68_RUNX1	6_CBX2	1314	159	1686	519	2736	1933	2836	2087	804	636	776	406
69_CBX2	6_CBX2	3596	494	3893	513	10960	7016	8540	5951	2890	2667	2435	1628
70_CBX4	6_CBX2	0	0	0	0	0	0	0	0	0	0	0	0
71_CBX6	6_CBX2	3134	274	4583	717	9452	7538	11092	8038	3661	2175	3697	1968
72_CBX7	6_CBX2	2208	408	3188	489	10012	6680	9362	7071	3557	2500	2872	1778
73_CBX8	6_CBX2	2360	419	4031	635	7544	5418	7024	4511	2563	1899	2463	1252
74_PHF1_CTD	6_CBX2	2047	406	2490	338	9369	5611	6024	4524	3060	2053	1703	1351
75_PHF1_PHD_after_IDT	6_CBX2	1879	161	1696	184	4280	1886	4139	2241	960	679	825	437
76_MTF2	6_CBX2	3160	394	4880	638	8633	7840	10321	7330	4768	3111	3867	2596
77_EPOP	6_CBX2	2425	553	2653	648	9053	6185	6679	5301	3330	2913	1949	1398
78_LCOR	6_CBX2	647	17	453	67	1528	906	1084	934	435	274	243	183
79_AEBP2	6_CBX2	3266	215	2840	445	7797	4482	7698	4460	2608	1568	2299	1347
80_JARID2	6_CBX2	227	40	278	63	951	581	667	477	109	165	67	59
81_CTCF_PRC2	6_CBX2	123	2	140	22	473	193	334	196	40	38	28	27
82_PHF19	6_CBX2	3458	347	3097	509	7654	5690	8419	4568	3724	2408	2234	1386
83_PHF19_fusion	6_CBX2	7	0	9	0	29	7	6	10	0	0	0	0
84_ZFPM1	6_CBX2	3472	151	4465	615	11609	5627	8235	5661	3079	2437	2057	1318
85_PRDM14	6_CBX2	2187	178	2344	214	8026	3902	5640	3679	2006	1635	1535	831
86_vSET_P. bursaria chlorella virus	6_CBX2	1754	56	2218	273	4174	2689	4576	2370	1253	889	936	609
87_RCOR1	6_CBX2	11	2	64	2	65	48	44	34	1	2	0	1
88_REST_CoREST_complex	6_CBX2	2889	501	3450	288	10497	6214	6262	4530	2769	2238	1544	1040
89_KLF3	6_CBX2	99	7	174	15	373	196	354	285	10	1	8	2
90_ZEB1	6_CBX2	1069	202	993	138	3816	2198	2749	1846	811	575	373	313
91_ZEB2	6_CBX2	251	5	458	75	1186	598	828	619	50	65	60	44
92_MBD3_mouse_after_IDT	6_CBX2	2056	104	2136	164	3745	3182	4641	4284	1500	1326	1488	1177
93_SALL1	6_CBX2	2448	193	3002	288	7587	5239	4891	4444	3060	2175	1990	1189
94_NAB2	6_CBX2	803	156	1032	215	3050	1956	2622	1507	691	549	557	304
95_MeCP2_Sin3_complex	6_CBX2	1485	158	1469	245	4657	2906	3515	2537	1449	1085	1194	532
96_REST_Sin3_complex	6_CBX2	1340	313	1427	44	4427	3253	3573	2398	1197	1019	837	495
97_SID4X_after_IDT	6_CBX2	57	11	152	107	548	823	908	764	207	195	252	147
98_MeCP2_NCoR_complex	6_CBX2	2988	477	2310	174	8480	5354	4955	3369	2929	1962	1535	968
99_NCOR1	6_CBX2	1587	469	1983	261	4186	6434	5576	6414	2813	2054	2150	1428
100_MBD1_TRD	6_CBX2	3253	421	3062	350	9971	7942	7471	5745	4038	3700	2784	1972
101_ZBTB18	6_CBX2	1990	111	2132	286	5848	2993	5383	3192	2643	1382	2037	1201
102_GCNF	6_CBX2	360	18	283	49	814	358	443	309	80	62	36	20
103_NR2F6	6_CBX2	557	65	711	100	1535	894	1114	917	274	147	170	102
104_NR1D1	6_CBX2	6	2	16	3	17	6	26	17	0	0	0	0
105_EZH2_DNMT_recruit	6_CBX2	12	0	29	2	41	24	71	19	3	2	1	3
106_EHMT2_DNMT_recruit	6_CBX2	648	8	217	10	857	373	720	334	230	176	95	94
107_CBX5_full	6_CBX2	421	64	472	10	791	652	853	361	166	114	132	69
108_CBX1_full	6_CBX2	215	3	233	30	631	342	426	360	102	81	69	39
109_CBX3_full	6_CBX2	569	51	837	29	1360	956	1329	1043	547	553	635	334
110_UHRF1	6_CBX2	1438	260	1527	73	3303	2150	3032	1922	808	685	551	348
111_MYC	6_CBX2	1472	283	2486	266	5019	3219	4552	2806	1195	858	1029	656
112_CTCF_chromatin_organization	6_CBX2	1967	126	2755	172	5401	3384	5044	3689	2549	1576	2122	1127
113_L3MBTL3	6_CBX2	1124	295	859	658	13789	6948	10504	6109	5450	3390	2805	1814
114_PHC2	6_CBX2	1634	84	2603	295	6699	3985	6543	3394	1797	1295	1298	789
115_TRIM28	6_CBX2	2190	330	2381	1167	5007	4422	5857	3821	1946	1456	1491	937
116_CBX1_chromoshadow	6_CBX2	4443	403	4576	940	8004	5815	7460	5104	3103	2232	2323	1505
117_CBX3_chromoshadow	6_CBX2	4493	715	4666	987	11699	7806	8459	5576	4579	2745	3031	1642
118_CBX5_chromoshadow	6_CBX2	3139	217	3577	564	8415	5774	7219	4309	2937	2753	2502	1587
119_DMAP1	6_CBX2	373	40	521	51	959	425	1090	656	192	145	162	103
120_UBN1_NHRD	6_CBX2	3143	228	2852	618	7674	4777	5192	3783	2741	2009	1511	1010
121_UBN1_HRD	6_CBX2	1620	386	3019	581	5060	4336	6400	3372	2566	1958	1976	1208
122_SETDB1	6_CBX2	0	0	0	0	0	0	0	0	0	0	0	0
123_SUV39H1	6_CBX2	43	3	27	0	86	22	63	26	6	6	4	4
124_dim-5_N.Crassa	6_CBX2	6	1	15	0	14	10	71	58	5	0	10	4
125_KYP_A.Thaliana	6_CBX2	101	17	134	2	216	111	215	194	7	6	12	23
126_SUVR4_A.Thaliana_after_IDT	6_CBX2	1	0	1	0	0	0	0	1	0	0	0	0
127_EHMT2	6_CBX2	406	13	583	35	1181	492	993	490	83	70	63	30
128_EHMT1	6_CBX2	102	9	63	27	129	141	270	331	15	11	28	38
129_KDM2B	6_CBX2	491	25	747	22	1137	584	964	833	271	210	210	110
130_KDM5B	6_CBX2	1404	123	1855	301	4165	2126	3744	2027	946	682	644	414
131_SET8_T.Gondii	6_CBX2	51	2	43	2	137	61	59	57	1	4	3	0
132_RING1-XTEN20-PCGF1	6_CBX2	3002	390	4061	504	6960	4685	7058	4882	2224	1747	2129	1378
133_RING1-XTEN20-PCGF2	6_CBX2	2465	373	1772	328	5639	4474	5873	2686	1962	1376	1529	850
134_RING1-XTEN20-PCGF3	6_CBX2	3312	227	3276	273	9313	4479	6134	3401	2498	1772	1549	1009
135_EZH1	6_CBX2	134	18	265	16	503	253	515	296	37	36	27	32
136_EZH2	6_CBX2	308	22	500	107	1182	636	897	635	84	64	72	47
137_HDAC1	6_CBX2	8	0	2	0	16	9	6	7	0	1	1	0
138_DNMT1_after_IDT	6_CBX2	0	0	0	0	0	0	0	0	0	0	0	0
139_DNMT3A1	6_CBX2	104	14	183	12	320	154	381	173	23	11	18	20
140_DNMT3B1	6_CBX2	2572	577	2804	453	6069	4137	6564	5267	2071	1460	1829	1440
141_DNMT3B3	6_CBX2	561	83	546	93	1213	578	910	499	129	118	78	64
142_DNMT3L	6_CBX2	1101	108	956	118	2784	1526	2598	1146	536	365	383	211
143_DNMT3C_mouse	6_CBX2	24	4	30	0	62	34	51	35	3	4	1	3
144_sssIM_MQ1	6_CBX2	0	0	0	0	0	0	0	0	0	0	0	0
145_DRM2_Arabidopsis	6_CBX2	6	0	9	0	15	3	8	10	0	0	0	0
146_DRM3_Arabidopsis	6_CBX2	10	0	18	3	28	9	17	17	0	1	2	0
147_MET1_Arabidopsis	6_CBX2	0	0	0	0	0	1	1	1	1	0	0	0
148_CMT2_Arabidopsis_after_IDT	6_CBX2	0	0	0	0	0	0	0	0	0	0	0	0
149_CMT3_Arabidopsis_after_IDT	6_CBX2	0	0	0	0	0	0	0	0	0	0	0	0
150_NtDRM1_N. Tabacum	6_CBX2	0	0	1	0	25	26	36	35	1	2	7	7
151_DNMT3A1-DNMT3L_mouse,CRRISPRoff_after_IDT	6_CBX2	0	0	0	0	0	0	0	0	0	0	0	0
152_DNMT3B1-XTEN20-DNMT3B3_after_IDT	6_CBX2	0	0	0	0	0	0	2	0	0	0	0	0
153_DNMT3A1-XTEN20-DNMT3B3_after_IDT	6_CBX2	0	0	2	0	0	4	14	5	0	1	0	2
154_DNMT3B1-XTEN20-DNMT3L_after_IDT	6_CBX2	0	0	0	0	0	0	0	0	0	0	0	0
155_DNMT3A1-XTEN20-DNMT3L_after_IDT	6_CBX2	0	0	0	0	0	0	0	0	0	0	0	0
1_CBX1_chromo	7_CBX6	373	21	148	3	1147	494	534	382	657	283	150	133
2_CBX3_chromo	7_CBX6	63	1	200	4	113	96	81	139	57	45	3	30
3_CBX4	7_CBX6	24	1	74	2	7	27	64	7	2	28	4	14
4_CBX5_chromo	7_CBX6	306	0	77	31	565	679	632	227	370	299	174	93
5_CBX7	7_CBX6	0	4	68	4	104	98	95	218	37	18	88	91
6_CBX2	7_CBX6	221	23	319	70	385	683	584	249	188	180	86	23
7_CBX6	7_CBX6	52	30	61	60	326	319	221	208	286	164	148	71
8_RYBP_zf_RanBP	7_CBX6	215	4	272	4	901	596	517	222	50	257	136	88
9_AEBP2_after_IDT	7_CBX6	6	0	14	0	51	24	20	66	9	11	11	2
10_ING1	7_CBX6	532	25	330	3	917	1052	948	809	365	377	268	280
11_PHF2	7_CBX6	48	7	65	66	667	390	927	676	165	201	117	132
12_TRIM24	7_CBX6	840	3	665	10	3469	2618	2456	1754	1566	941	790	469
13_KDM5A	7_CBX6	209	3	106	91	677	858	1027	465	252	172	184	78
14_KDM5B	7_CBX6	257	2	216	3	659	398	122	300	29	105	40	98
15_DNMT3A_PWWP	7_CBX6	2230	283	1462	168	4895	2980	2171	2150	1755	1738	1211	541
16_NSD1_PWWP2	7_CBX6	424	37	619	97	2177	2088	1428	1030	1154	667	639	277
17_NSD2_PWWP1	7_CBX6	310	35	122	48	689	377	389	725	190	120	78	54
18_CREBBP	7_CBX6	659	133	1170	49	2507	1953	2855	2011	1288	1127	1309	774
19_MeCP2_MBD	7_CBX6	81	2	626	5	484	120	395	199	209	68	130	71
20_MBD1_MBD	7_CBX6	269	28	730	237	1467	1470	1643	1387	588	380	551	436
21_MBD2	7_CBX6	190	2	203	1	320	184	295	202	106	59	105	63
22_MBD3	7_CBX6	25	1	2	1	731	198	27	18	252	168	4	23
23_Tet1	7_CBX6	1	3	1	2	7	79	359	227	57	44	68	63
24_Tet3	7_CBX6	67	0	106	52	299	396	4	216	90	198	27	12
25_Zfp961_mouse	7_CBX6	1	946	60	2453	271	1309	374	2473	102	178	219	164
26_Zfp809_mouse	7_CBX6	1	2976	34	3517	186	4927	304	4206	459	495	278	212
27_ZNF417	7_CBX6	3	4926	110	5177	1134	4757	837	5434	717	999	603	365
28_ZNF587	7_CBX6	122	4716	43	8524	1924	5576	1297	6094	1493	1387	703	699
29_ZIM3	7_CBX6	70	1480	256	1758	5	1584	268	2531	149	97	196	317
30_ZNF10	7_CBX6	1	1507	65	1533	503	1830	320	1872	225	274	108	102
31_ZNF534	7_CBX6	78	1561	0	1709	42	1881	280	1761	179	214	273	165
32_ZNF667	7_CBX6	0	2276	70	3499	386	4236	284	4038	378	536	396	359
33_ZNF716	7_CBX6	47	2311	4	2978	149	3951	221	4655	301	316	426	289
34_ZNF479	7_CBX6	3	3569	4	4007	221	5478	296	4713	610	538	394	350
35_ZNF791	7_CBX6	413	230	433	95	2055	840	944	689	698	445	502	123
36_ZNF563	7_CBX6	27	3078	3	4059	728	3592	802	4326	549	556	334	426
37_ZNF20	7_CBX6	3	569	94	1953	102	835	774	1414	104	171	474	94
38_ZNF440	7_CBX6	51	2261	21	2628	523	2686	370	2403	516	321	273	292
39_ZNF878	7_CBX6	54	1732	1	2197	389	2521	405	1749	355	354	207	159
40_ZNF823	7_CBX6	290	45	101	69	456	583	156	18	322	116	93	35
41_ZNF441	7_CBX6	74	3360	3	5228	885	3706	486	5644	635	801	625	621
42_ZNF763	7_CBX6	29	1325	48	1313	751	2555	688	1056	377	592	214	205
43_ZNF844	7_CBX6	21	1549	0	2212	192	2364	242	3803	306	215	227	229
44_ZFP69	7_CBX6	2	860	1	1293	96	704	153	955	128	200	173	128
45_ZNF606	7_CBX6	1	1309	3	3501	8	1276	208	3346	189	104	329	191
46_ZNF235	7_CBX6	83	1368	50	1979	97	1796	304	2394	104	251	133	105
47_ZNF613	7_CBX6	1	2504	4	4973	493	3800	155	5156	623	712	369	356
48_ZNF627	7_CBX6	15	2375	46	3196	1038	2419	1159	2490	606	604	576	558
49_ZNF649	7_CBX6	40	2603	295	4826	519	5585	852	5340	685	624	411	527
50_PRDM1	7_CBX6	51	19	152	0	57	34	75	63	42	12	3	17
51_ZNF644	7_CBX6	58	63	4	3	30	87	7	178	17	1	31	5
52_WIZ	7_CBX6	179	253	368	121	314	616	544	383	129	191	197	89
53_CDYL	7_CBX6	92	0	98	0	119	57	111	52	28	17	33	9
54_ATRX	7_CBX6	153	0	146	1	693	334	343	234	304	215	92	109
55_MPHOSPH8	7_CBX6	1020	187	1192	295	3008	2563	3125	2544	1489	907	1290	874
56_DAXX	7_CBX6	2	3	123	9	399	144	105	45	103	26	4	6
57_MECP2_ATRX_binding	7_CBX6	502	25	531	44	1945	666	1320	992	541	348	249	210
58_PPHLN1	7_CBX6	144	8	140	27	366	308	463	196	129	79	136	95
59_BCOR	7_CBX6	83	94	91	53	509	142	438	490	216	153	75	152
60_BMI1	7_CBX6	398	17	927	2	660	563	852	355	171	68	164	75
61_E2F6	7_CBX6	991	131	1848	107	5231	4584	5025	4061	1705	1400	1383	855
62_PCGF1	7_CBX6	955	43	939	213	3225	2100	1985	1145	1119	687	828	414
63_RYBP_YAF2_rybp	7_CBX6	228	1	33	3	317	181	209	185	446	214	28	108
64_YAF2	7_CBX6	159	3	30	2	102	221	300	161	89	46	47	92
65_YY1	7_CBX6	4	0	58	2	110	60	51	34	18	8	0	10
66_KDM2B	7_CBX6	378	44	168	60	980	652	528	338	428	220	67	64
67_HNRPK_after_IDT	7_CBX6	0	0	29	7	12	33	26	5	6	3	32	5
68_RUNX1	7_CBX6	0	0	172	31	71	88	385	215	13	43	142	47
69_CBX2	7_CBX6	550	45	988	84	2253	1355	2747	1773	820	720	568	475
70_CBX4	7_CBX6	0	0	0	0	0	0	0	0	0	0	0	0
71_CBX6	7_CBX6	337	64	78	2	558	368	521	343	321	282	246	81
72_CBX7	7_CBX6	388	32	157	27	1229	357	580	356	335	211	190	119
73_CBX8	7_CBX6	174	51	149	1	787	395	378	390	109	161	132	124
74_PHF1_CTD	7_CBX6	108	23	137	2	274	176	412	395	52	24	50	57
75_PHF1_PHD_after_IDT	7_CBX6	111	19	343	23	529	470	722	469	195	197	204	92
76_MTF2	7_CBX6	946	128	669	5	2015	1814	1751	1456	580	463	751	440
77_EPOP	7_CBX6	597	12	435	321	4115	1803	2603	1858	1370	1079	816	512
78_LCOR	7_CBX6	163	4	196	27	519	209	428	205	132	107	128	51
79_AEBP2	7_CBX6	151	65	160	28	458	153	336	153	163	104	106	19
80_JARID2	7_CBX6	60	11	72	21	660	446	360	352	59	67	37	56
81_CTCF_PRC2	7_CBX6	6	0	13	0	16	13	6	8	4	1	0	1
82_PHF19	7_CBX6	806	16	817	77	1837	734	2473	1507	586	384	798	434
83_PHF19_fusion	7_CBX6	3	0	17	0	19	8	15	4	0	0	0	1
84_ZFPM1	7_CBX6	110	29	56	31	670	361	563	752	227	160	219	84
85_PRDM14	7_CBX6	1493	169	916	56	4112	2277	2645	1937	1278	901	717	365
86_vSET_P. bursaria chlorella virus	7_CBX6	318	103	226	17	298	244	495	258	180	102	136	69
87_RCOR1	7_CBX6	6	2	10	3	6	5	10	2	2	1	0	6
88_REST_CoREST_complex	7_CBX6	725	57	1692	204	3846	2466	3210	3277	1460	1057	1149	867
89_KLF3	7_CBX6	2	2	21	0	1	9	13	15	2	2	0	1
90_ZEB1	7_CBX6	74	23	96	0	281	138	68	244	27	18	28	31
91_ZEB2	7_CBX6	0	6	6	4	22	19	7	9	1	4	0	0
92_MBD3_mouse_after_IDT	7_CBX6	448	1	755	50	1827	1497	1780	795	944	518	476	235
93_SALL1	7_CBX6	256	0	72	120	566	299	94	9	81	58	89	31
94_NAB2	7_CBX6	487	0	238	79	984	474	1062	520	212	128	328	139
95_MeCP2_Sin3_complex	7_CBX6	281	0	80	13	744	409	324	96	206	157	90	56
96_REST_Sin3_complex	7_CBX6	43	11	8	43	712	518	344	303	215	142	88	46
97_SID4X_after_IDT	7_CBX6	0	16	0	50	1	12	0	57	0	0	29	0
98_MeCP2_NCoR_complex	7_CBX6	16	0	42	7	39	144	157	243	24	2	42	58
99_NCOR1	7_CBX6	64	2	21	132	543	536	168	371	183	330	6	68
100_MBD1_TRD	7_CBX6	148	5	53	1	458	380	148	337	100	132	91	113
101_ZBTB18	7_CBX6	240	0	209	1	427	200	402	78	239	101	98	33
102_GCNF	7_CBX6	194	19	239	29	506	352	401	298	72	55	53	28
103_NR2F6	7_CBX6	39	0	41	7	101	81	97	59	5	5	19	17
104_NR1D1	7_CBX6	4	0	5	1	32	11	22	18	0	0	0	1
105_EZH2_DNMT_recruit	7_CBX6	0	0	3	0	3	2	4	4	0	0	0	0
106_EHMT2_DNMT_recruit	7_CBX6	203	2	289	0	599	327	578	284	160	106	176	121
107_CBX5_full	7_CBX6	172	0	53	5	105	116	50	11	8	5	11	3
108_CBX1_full	7_CBX6	32	0	36	0	34	37	33	60	2	3	11	8
109_CBX3_full	7_CBX6	1	16	141	8	32	108	75	114	7	12	12	12
110_UHRF1	7_CBX6	554	47	631	100	2096	884	1203	710	565	435	262	165
111_MYC	7_CBX6	949	89	1044	2	3001	1329	2149	2165	1172	618	593	469
112_CTCF_chromatin_organization	7_CBX6	0	0	189	56	36	45	293	65	16	0	34	19
113_L3MBTL3	7_CBX6	188	143	195	92	7284	3316	3736	1833	2468	1526	1710	831
114_PHC2	7_CBX6	242	0	278	10	203	100	309	208	147	45	128	21
115_TRIM28	7_CBX6	349	1	225	73	1307	851	779	481	350	273	249	187
116_CBX1_chromoshadow	7_CBX6	17	44	114	61	270	353	354	618	5	68	133	63
117_CBX3_chromoshadow	7_CBX6	343	0	386	32	412	289	484	650	278	95	133	204
118_CBX5_chromoshadow	7_CBX6	185	19	301	1	425	408	405	395	84	105	146	102
119_DMAP1	7_CBX6	254	24	288	0	503	341	772	430	156	120	165	87
120_UBN1_NHRD	7_CBX6	1556	164	1226	4	3679	1892	3508	1683	1112	646	1156	483
121_UBN1_HRD	7_CBX6	142	1	71	3	509	283	152	302	236	131	34	48
122_SETDB1	7_CBX6	0	0	1	0	0	0	0	0	0	0	0	0
123_SUV39H1	7_CBX6	18	0	19	0	20	17	22	12	8	5	3	2
124_dim-5_N.Crassa	7_CBX6	10	0	9	1	34	15	31	24	4	0	0	0
125_KYP_A.Thaliana	7_CBX6	150	1	124	16	434	166	222	160	46	32	13	13
126_SUVR4_A.Thaliana_after_IDT	7_CBX6	2	0	0	0	5	0	0	0	0	0	0	0
127_EHMT2	7_CBX6	195	12	192	9	629	388	682	294	121	66	66	52
128_EHMT1	7_CBX6	9	6	72	6	47	15	23	32	3	9	1	2
129_KDM2B	7_CBX6	457	41	649	111	1329	662	1513	635	277	181	207	140
130_KDM5B	7_CBX6	1109	154	975	177	2620	1657	2160	1093	651	586	404	256
131_SET8_T.Gondii	7_CBX6	21	1	1	0	28	17	4	4	3	0	1	0
132_RING1-XTEN20-PCGF1	7_CBX6	164	61	133	64	602	321	546	383	379	179	190	83
133_RING1-XTEN20-PCGF2	7_CBX6	90	2	323	35	938	892	410	770	378	304	195	194
134_RING1-XTEN20-PCGF3	7_CBX6	404	21	130	38	988	542	560	344	304	113	238	200
135_EZH1	7_CBX6	52	3	21	1	32	38	60	15	11	3	2	6
136_EZH2	7_CBX6	115	11	209	7	875	317	441	307	118	120	32	42
137_HDAC1	7_CBX6	6	0	3	0	9	4	11	1	1	0	1	0
138_DNMT1_after_IDT	7_CBX6	0	0	0	0	0	0	0	0	0	0	0	0
139_DNMT3A1	7_CBX6	203	7	137	10	103	128	318	188	11	45	16	40
140_DNMT3B1	7_CBX6	848	386	1213	53	4003	1908	3153	2311	1126	868	1244	829
141_DNMT3B3	7_CBX6	190	14	188	20	636	232	508	298	152	92	67	64
142_DNMT3L	7_CBX6	29	17	31	6	81	209	56	38	30	57	5	17
143_DNMT3C_mouse	7_CBX6	77	3	109	5	127	28	159	115	9	14	42	42
144_sssIM_MQ1	7_CBX6	0	0	0	0	0	0	0	0	0	0	0	0
145_DRM2_Arabidopsis	7_CBX6	1	0	1	0	2	3	3	2	0	0	0	0
146_DRM3_Arabidopsis	7_CBX6	8	0	45	0	43	34	15	14	0	12	1	0
147_MET1_Arabidopsis	7_CBX6	0	0	3	0	4	0	1	0	1	0	0	0
148_CMT2_Arabidopsis_after_IDT	7_CBX6	0	0	0	0	0	0	0	0	0	0	0	0
149_CMT3_Arabidopsis_after_IDT	7_CBX6	0	0	0	0	0	0	0	0	0	0	0	0
150_NtDRM1_N. Tabacum	7_CBX6	7	0	6	0	11	26	7	2	0	0	0	0
151_DNMT3A1-DNMT3L_mouse,CRRISPRoff_after_IDT	7_CBX6	0	0	0	0	0	0	0	0	0	0	0	0
152_DNMT3B1-XTEN20-DNMT3B3_after_IDT	7_CBX6	3	1	0	0	0	0	2	0	0	0	0	0
153_DNMT3A1-XTEN20-DNMT3B3_after_IDT	7_CBX6	0	0	2	0	0	0	9	0	0	0	1	0
154_DNMT3B1-XTEN20-DNMT3L_after_IDT	7_CBX6	0	0	0	0	0	0	0	0	0	0	0	0
155_DNMT3A1-XTEN20-DNMT3L_after_IDT	7_CBX6	0	0	0	0	0	0	0	0	0	0	0	0
1_CBX1_chromo	8_RYBP_zf_RanBP	16	38	46	0	101	136	247	0	34	14	50	5
2_CBX3_chromo	8_RYBP_zf_RanBP	129	0	92	0	116	139	151	114	57	56	34	39
3_CBX4	8_RYBP_zf_RanBP	312	1	270	10	335	70	701	149	92	56	156	69
4_CBX5_chromo	8_RYBP_zf_RanBP	108	0	1	0	125	17	148	88	34	8	60	55
5_CBX7	8_RYBP_zf_RanBP	816	0	625	2	2194	1374	1552	943	857	283	421	320
6_CBX2	8_RYBP_zf_RanBP	900	54	804	212	1858	1992	2303	2110	692	522	682	428
7_CBX6	8_RYBP_zf_RanBP	387	0	337	0	350	159	210	61	92	2	16	12
8_RYBP_zf_RanBP	8_RYBP_zf_RanBP	56	7	59	17	491	304	255	340	335	170	180	110
9_AEBP2_after_IDT	8_RYBP_zf_RanBP	5	0	10	0	4	7	3	14	1	1	1	3
10_ING1	8_RYBP_zf_RanBP	0	0	254	73	1	5	391	418	4	0	142	45
11_PHF2	8_RYBP_zf_RanBP	2	0	0	1	95	82	93	123	0	2	1	0
12_TRIM24	8_RYBP_zf_RanBP	443	21	246	0	642	485	297	557	232	104	74	80
13_KDM5A	8_RYBP_zf_RanBP	137	0	183	1	216	204	715	456	68	43	62	61
14_KDM5B	8_RYBP_zf_RanBP	119	1	72	1	462	221	541	143	87	42	25	38
15_DNMT3A_PWWP	8_RYBP_zf_RanBP	2370	388	2357	201	5750	4496	5225	3924	2348	1934	1699	906
16_NSD1_PWWP2	8_RYBP_zf_RanBP	284	2	460	84	1191	1018	997	553	509	310	299	179
17_NSD2_PWWP1	8_RYBP_zf_RanBP	92	2	63	1	29	199	155	141	39	22	29	27
18_CREBBP	8_RYBP_zf_RanBP	830	15	890	74	2367	1829	1830	1584	830	663	649	305
19_MeCP2_MBD	8_RYBP_zf_RanBP	15	0	240	0	195	202	973	278	156	100	226	202
20_MBD1_MBD	8_RYBP_zf_RanBP	415	45	112	63	923	402	737	379	187	175	219	107
21_MBD2	8_RYBP_zf_RanBP	62	0	316	3	24	266	300	107	25	14	188	28
22_MBD3	8_RYBP_zf_RanBP	76	0	11	0	99	120	157	50	40	30	52	8
23_Tet1	8_RYBP_zf_RanBP	47	13	79	0	138	78	62	32	14	13	2	3
24_Tet3	8_RYBP_zf_RanBP	1	0	157	2	2	322	374	195	64	11	133	22
25_Zfp961_mouse	8_RYBP_zf_RanBP	0	165	0	445	91	274	28	545	32	13	31	18
26_Zfp809_mouse	8_RYBP_zf_RanBP	0	727	0	779	3	1555	53	419	72	37	29	30
27_ZNF417	8_RYBP_zf_RanBP	31	1281	0	2113	246	2116	196	3174	349	229	200	166
28_ZNF587	8_RYBP_zf_RanBP	67	1432	0	1756	134	1971	58	1551	70	149	46	94
29_ZIM3	8_RYBP_zf_RanBP	0	193	138	351	65	198	138	671	9	14	27	30
30_ZNF10	8_RYBP_zf_RanBP	36	486	0	454	525	476	2	367	73	49	33	1
31_ZNF534	8_RYBP_zf_RanBP	41	240	1	263	130	434	6	289	8	1	10	24
32_ZNF667	8_RYBP_zf_RanBP	125	1933	0	2343	131	1966	222	2470	150	264	126	174
33_ZNF716	8_RYBP_zf_RanBP	26	230	0	339	49	546	0	687	20	31	0	34
34_ZNF479	8_RYBP_zf_RanBP	27	727	0	904	438	1367	203	851	185	112	36	44
35_ZNF791	8_RYBP_zf_RanBP	1	0	1	0	3	17	109	60	2	0	110	13
36_ZNF563	8_RYBP_zf_RanBP	2	305	19	1032	77	512	75	686	26	16	17	57
37_ZNF20	8_RYBP_zf_RanBP	0	74	47	63	4	60	16	29	4	1	88	12
38_ZNF440	8_RYBP_zf_RanBP	97	266	2	230	210	254	75	123	22	89	41	23
39_ZNF878	8_RYBP_zf_RanBP	2	732	39	496	129	1010	120	507	81	116	43	26
40_ZNF823	8_RYBP_zf_RanBP	124	2	0	69	173	254	304	68	162	134	186	6
41_ZNF441	8_RYBP_zf_RanBP	47	569	95	1854	21	456	281	569	30	10	173	38
42_ZNF763	8_RYBP_zf_RanBP	125	118	58	312	338	419	30	321	211	66	85	29
43_ZNF844	8_RYBP_zf_RanBP	0	368	24	203	7	203	1	18	29	22	24	19
44_ZFP69	8_RYBP_zf_RanBP	0	50	0	458	3	49	38	178	8	1	1	28
45_ZNF606	8_RYBP_zf_RanBP	32	173	1	605	64	293	4	619	42	50	39	46
46_ZNF235	8_RYBP_zf_RanBP	22	166	92	379	158	1333	285	464	80	53	38	47
47_ZNF613	8_RYBP_zf_RanBP	3	253	117	621	7	279	92	811	33	64	30	26
48_ZNF627	8_RYBP_zf_RanBP	1	68	1	183	5	236	99	227	5	39	34	27
49_ZNF649	8_RYBP_zf_RanBP	32	538	0	636	173	632	98	827	103	131	40	88
50_PRDM1	8_RYBP_zf_RanBP	46	16	65	9	156	81	52	118	55	27	13	17
51_ZNF644	8_RYBP_zf_RanBP	288	1	103	58	132	368	159	77	17	28	25	70
52_WIZ	8_RYBP_zf_RanBP	136	11	122	0	536	140	8	65	96	98	30	2
53_CDYL	8_RYBP_zf_RanBP	0	0	39	4	8	13	25	21	9	2	17	8
54_ATRX	8_RYBP_zf_RanBP	111	0	115	25	405	201	206	2	92	66	166	42
55_MPHOSPH8	8_RYBP_zf_RanBP	334	2	200	3	607	499	766	652	181	75	201	202
56_DAXX	8_RYBP_zf_RanBP	2	0	2	0	168	103	64	41	81	23	12	2
57_MECP2_ATRX_binding	8_RYBP_zf_RanBP	220	0	650	52	1735	1530	2333	1208	545	459	515	297
58_PPHLN1	8_RYBP_zf_RanBP	29	0	65	0	86	123	192	68	27	21	59	10
59_BCOR	8_RYBP_zf_RanBP	96	0	113	0	63	232	128	2	91	65	4	24
60_BMI1	8_RYBP_zf_RanBP	200	0	456	34	395	128	545	130	42	37	87	14
61_E2F6	8_RYBP_zf_RanBP	665	171	796	529	3507	3244	3014	3771	1067	913	897	596
62_PCGF1	8_RYBP_zf_RanBP	593	0	654	293	1165	946	974	745	583	196	287	170
63_RYBP_YAF2_rybp	8_RYBP_zf_RanBP	0	75	61	89	6	39	3	87	0	0	2	28
64_YAF2	8_RYBP_zf_RanBP	0	93	152	236	110	293	403	152	7	32	229	29
65_YY1	8_RYBP_zf_RanBP	0	0	0	0	1	0	1	5	1	0	0	4
66_KDM2B	8_RYBP_zf_RanBP	188	0	365	49	934	827	1163	473	223	134	180	145
67_HNRPK_after_IDT	8_RYBP_zf_RanBP	0	15	6	0	41	21	0	0	12	3	0	0
68_RUNX1	8_RYBP_zf_RanBP	15	0	45	15	154	36	104	53	19	10	13	4
69_CBX2	8_RYBP_zf_RanBP	53	18	2	55	300	419	109	48	70	124	2	5
70_CBX4	8_RYBP_zf_RanBP	0	0	0	0	0	0	0	0	0	0	0	0
71_CBX6	8_RYBP_zf_RanBP	45	0	0	83	339	243	54	0	56	29	5	4
72_CBX7	8_RYBP_zf_RanBP	0	125	2	32	31	70	183	34	62	51	36	1
73_CBX8	8_RYBP_zf_RanBP	129	0	0	0	324	244	51	5	63	62	0	1
74_PHF1_CTD	8_RYBP_zf_RanBP	3	0	175	2	130	62	93	160	47	46	2	1
75_PHF1_PHD_after_IDT	8_RYBP_zf_RanBP	69	72	151	49	121	234	236	216	83	62	90	22
76_MTF2	8_RYBP_zf_RanBP	213	30	123	40	829	253	231	202	233	91	17	1
77_EPOP	8_RYBP_zf_RanBP	414	35	303	83	986	2264	1053	1787	380	463	276	259
78_LCOR	8_RYBP_zf_RanBP	41	1	78	44	609	432	486	418	81	63	56	44
79_AEBP2	8_RYBP_zf_RanBP	77	0	61	0	193	121	76	21	83	50	36	9
80_JARID2	8_RYBP_zf_RanBP	17	1	0	6	11	9	0	5	12	0	1	1
81_CTCF_PRC2	8_RYBP_zf_RanBP	1	3	25	0	20	14	8	2	0	2	0	0
82_PHF19	8_RYBP_zf_RanBP	38	0	36	56	80	156	342	138	17	13	52	62
83_PHF19_fusion	8_RYBP_zf_RanBP	5	1	3	0	26	24	5	3	5	2	0	0
84_ZFPM1	8_RYBP_zf_RanBP	1	0	42	1	71	376	152	48	8	23	31	31
85_PRDM14	8_RYBP_zf_RanBP	213	45	236	27	681	716	334	530	348	133	72	43
86_vSET_P. bursaria chlorella virus	8_RYBP_zf_RanBP	44	0	2	109	98	110	31	153	8	62	17	7
87_RCOR1	8_RYBP_zf_RanBP	0	0	0	0	0	0	0	0	0	0	0	0
88_REST_CoREST_complex	8_RYBP_zf_RanBP	255	106	263	437	2254	3677	2479	3070	886	716	944	426
89_KLF3	8_RYBP_zf_RanBP	0	1	1	0	0	0	4	13	0	0	1	0
90_ZEB1	8_RYBP_zf_RanBP	8	0	59	1	25	24	85	20	2	4	5	4
91_ZEB2	8_RYBP_zf_RanBP	14	0	13	0	6	24	67	86	1	1	1	6
92_MBD3_mouse_after_IDT	8_RYBP_zf_RanBP	209	0	120	90	137	71	197	118	35	15	32	49
93_SALL1	8_RYBP_zf_RanBP	33	0	3	1	86	42	43	24	89	92	79	14
94_NAB2	8_RYBP_zf_RanBP	34	0	71	0	30	16	52	30	1	5	32	7
95_MeCP2_Sin3_complex	8_RYBP_zf_RanBP	53	24	18	0	282	200	119	23	36	37	67	13
96_REST_Sin3_complex	8_RYBP_zf_RanBP	9	0	34	0	45	44	30	71	3	19	21	10
97_SID4X_after_IDT	8_RYBP_zf_RanBP	0	0	0	0	0	0	0	0	0	0	0	0
98_MeCP2_NCoR_complex	8_RYBP_zf_RanBP	30	79	183	99	597	291	67	222	169	122	152	18
99_NCOR1	8_RYBP_zf_RanBP	4	3	1	182	96	81	216	42	28	21	151	51
100_MBD1_TRD	8_RYBP_zf_RanBP	50	0	291	0	102	136	296	135	40	43	13	7
101_ZBTB18	8_RYBP_zf_RanBP	49	0	240	2	447	233	126	4	173	97	47	12
102_GCNF	8_RYBP_zf_RanBP	111	14	184	11	444	313	335	232	27	17	26	15
103_NR2F6	8_RYBP_zf_RanBP	17	0	87	39	51	12	121	69	13	11	13	17
104_NR1D1	8_RYBP_zf_RanBP	0	0	0	0	0	0	0	0	0	0	0	0
105_EZH2_DNMT_recruit	8_RYBP_zf_RanBP	0	0	22	0	2	1	37	40	0	0	1	3
106_EHMT2_DNMT_recruit	8_RYBP_zf_RanBP	189	6	267	3	652	439	675	237	146	52	56	26
107_CBX5_full	8_RYBP_zf_RanBP	56	5	122	44	117	157	42	133	24	20	10	1
108_CBX1_full	8_RYBP_zf_RanBP	20	0	0	0	0	45	0	1	1	1	1	0
109_CBX3_full	8_RYBP_zf_RanBP	40	0	49	18	97	2	49	49	0	0	14	0
110_UHRF1	8_RYBP_zf_RanBP	434	31	625	66	1842	933	1705	829	446	275	317	166
111_MYC	8_RYBP_zf_RanBP	167	0	347	0	324	379	314	231	106	101	95	14
112_CTCF_chromatin_organization	8_RYBP_zf_RanBP	57	2	53	2	88	78	37	93	21	11	18	23
113_L3MBTL3	8_RYBP_zf_RanBP	550	3	167	278	3209	2085	3609	2875	1071	921	849	659
114_PHC2	8_RYBP_zf_RanBP	132	0	51	2	382	88	148	314	106	86	61	23
115_TRIM28	8_RYBP_zf_RanBP	52	34	1	2	159	195	19	77	141	78	7	0
116_CBX1_chromoshadow	8_RYBP_zf_RanBP	7	0	31	24	307	205	68	228	104	88	18	18
117_CBX3_chromoshadow	8_RYBP_zf_RanBP	0	1	120	2	105	120	321	149	121	57	73	65
118_CBX5_chromoshadow	8_RYBP_zf_RanBP	91	1	65	2	248	98	320	212	6	20	89	48
119_DMAP1	8_RYBP_zf_RanBP	339	2	547	21	1164	460	1362	475	157	152	153	122
120_UBN1_NHRD	8_RYBP_zf_RanBP	1613	102	1307	38	3187	1620	1395	989	773	567	240	193
121_UBN1_HRD	8_RYBP_zf_RanBP	1	43	2	2	5	17	251	249	78	2	158	31
122_SETDB1	8_RYBP_zf_RanBP	0	0	1	0	0	0	0	0	0	0	0	0
123_SUV39H1	8_RYBP_zf_RanBP	16	1	10	0	21	28	31	28	3	4	0	1
124_dim-5_N.Crassa	8_RYBP_zf_RanBP	0	0	0	1	10	3	0	5	0	1	0	0
125_KYP_A.Thaliana	8_RYBP_zf_RanBP	39	6	38	1	119	75	122	88	2	2	7	3
126_SUVR4_A.Thaliana_after_IDT	8_RYBP_zf_RanBP	0	0	0	0	1	0	0	0	0	0	0	0
127_EHMT2	8_RYBP_zf_RanBP	86	0	63	7	184	101	105	116	10	6	5	2
128_EHMT1	8_RYBP_zf_RanBP	1	14	3	13	45	17	3	14	4	2	0	0
129_KDM2B	8_RYBP_zf_RanBP	473	72	864	111	1580	702	1251	799	360	214	248	215
130_KDM5B	8_RYBP_zf_RanBP	906	90	1029	178	2975	1742	2393	1528	575	410	643	294
131_SET8_T.Gondii	8_RYBP_zf_RanBP	1	0	16	0	9	5	13	4	0	1	1	1
132_RING1-XTEN20-PCGF1	8_RYBP_zf_RanBP	23	45	87	1	102	55	103	74	3	7	12	11
133_RING1-XTEN20-PCGF2	8_RYBP_zf_RanBP	1	0	62	0	218	21	5	6	33	9	2	0
134_RING1-XTEN20-PCGF3	8_RYBP_zf_RanBP	19	0	74	1	310	339	33	82	19	47	2	8
135_EZH1	8_RYBP_zf_RanBP	22	0	9	7	39	5	4	17	8	0	0	1
136_EZH2	8_RYBP_zf_RanBP	62	12	236	0	392	247	383	203	23	30	30	24
137_HDAC1	8_RYBP_zf_RanBP	1	0	4	2	6	2	7	4	0	0	0	0
138_DNMT1_after_IDT	8_RYBP_zf_RanBP	0	0	0	0	0	0	0	0	0	0	0	0
139_DNMT3A1	8_RYBP_zf_RanBP	36	12	10	17	165	138	12	46	88	3	0	2
140_DNMT3B1	8_RYBP_zf_RanBP	1046	116	780	140	3274	1789	2788	1509	719	613	777	358
141_DNMT3B3	8_RYBP_zf_RanBP	156	20	285	4	534	264	618	426	59	52	63	50
142_DNMT3L	8_RYBP_zf_RanBP	30	0	66	1	29	22	43	88	8	12	24	19
143_DNMT3C_mouse	8_RYBP_zf_RanBP	25	2	15	0	51	26	46	36	3	4	4	0
144_sssIM_MQ1	8_RYBP_zf_RanBP	0	0	0	0	0	0	0	0	0	0	0	0
145_DRM2_Arabidopsis	8_RYBP_zf_RanBP	1	0	6	0	8	1	4	1	2	0	0	0
146_DRM3_Arabidopsis	8_RYBP_zf_RanBP	0	0	2	0	74	15	3	0	20	25	1	0
147_MET1_Arabidopsis	8_RYBP_zf_RanBP	51	0	0	0	1	0	0	0	0	0	0	0
148_CMT2_Arabidopsis_after_IDT	8_RYBP_zf_RanBP	0	0	0	0	0	0	0	0	0	0	0	0
149_CMT3_Arabidopsis_after_IDT	8_RYBP_zf_RanBP	0	0	0	0	0	0	0	0	0	0	0	0
150_NtDRM1_N. Tabacum	8_RYBP_zf_RanBP	7	0	0	11	12	1	8	0	4	0	1	1
151_DNMT3A1-DNMT3L_mouse,CRRISPRoff_after_IDT	8_RYBP_zf_RanBP	0	0	0	0	0	0	0	0	0	0	0	0
152_DNMT3B1-XTEN20-DNMT3B3_after_IDT	8_RYBP_zf_RanBP	0	0	0	0	0	0	0	0	0	0	0	0
153_DNMT3A1-XTEN20-DNMT3B3_after_IDT	8_RYBP_zf_RanBP	0	0	0	1	0	0	13	33	0	0	5	0
154_DNMT3B1-XTEN20-DNMT3L_after_IDT	8_RYBP_zf_RanBP	0	0	0	0	0	3	0	0	0	0	0	0
155_DNMT3A1-XTEN20-DNMT3L_after_IDT	8_RYBP_zf_RanBP	0	0	0	0	0	0	0	0	0	0	0	0
1_CBX1_chromo	9_AEBP2_after_IDT	0	0	8	0	0	3	14	0	0	0	0	0
2_CBX3_chromo	9_AEBP2_after_IDT	12	0	2	0	24	0	0	7	2	0	1	3
3_CBX4	9_AEBP2_after_IDT	9	0	16	0	19	13	4	0	2	1	0	2
4_CBX5_chromo	9_AEBP2_after_IDT	5	0	0	0	30	4	1	0	4	0	0	0
5_CBX7	9_AEBP2_after_IDT	4	6	5	0	19	10	0	8	3	0	2	0
6_CBX2	9_AEBP2_after_IDT	12	0	14	0	25	34	13	8	2	8	0	0
7_CBX6	9_AEBP2_after_IDT	15	4	5	0	0	3	4	34	0	0	0	0
8_RYBP_zf_RanBP	9_AEBP2_after_IDT	8	0	2	0	10	0	0	0	3	0	2	0
9_AEBP2_after_IDT	9_AEBP2_after_IDT	486	0	25	11	484	390	73	145	131	173	41	25
10_ING1	9_AEBP2_after_IDT	0	0	38	0	0	3	14	15	0	0	1	0
11_PHF2	9_AEBP2_after_IDT	0	0	0	0	1	3	0	1	1	0	0	0
12_TRIM24	9_AEBP2_after_IDT	11	0	18	0	0	1	52	10	0	1	4	0
13_KDM5A	9_AEBP2_after_IDT	6	1	14	0	40	27	15	12	3	10	6	3
14_KDM5B	9_AEBP2_after_IDT	14	0	0	0	15	7	6	60	2	2	0	1
15_DNMT3A_PWWP	9_AEBP2_after_IDT	110	13	168	1	413	240	276	158	56	63	33	25
16_NSD1_PWWP2	9_AEBP2_after_IDT	77	0	111	3	110	12	45	22	6	3	2	3
17_NSD2_PWWP1	9_AEBP2_after_IDT	0	0	3	15	1	3	9	9	0	0	1	0
18_CREBBP	9_AEBP2_after_IDT	14	1	21	1	85	14	68	40	14	16	7	2
19_MeCP2_MBD	9_AEBP2_after_IDT	16	0	4	0	4	5	5	9	0	2	2	1
20_MBD1_MBD	9_AEBP2_after_IDT	0	0	14	0	37	17	21	38	2	1	6	3
21_MBD2	9_AEBP2_after_IDT	3	0	2	0	3	0	0	5	1	1	2	1
22_MBD3	9_AEBP2_after_IDT	0	0	0	0	0	2	11	1	0	1	0	1
23_Tet1	9_AEBP2_after_IDT	11	0	14	0	3	8	11	0	0	0	0	2
24_Tet3	9_AEBP2_after_IDT	0	4	0	0	23	0	41	8	3	1	6	4
25_Zfp961_mouse	9_AEBP2_after_IDT	6	47	1	43	0	56	8	38	0	0	3	1
26_Zfp809_mouse	9_AEBP2_after_IDT	0	84	3	81	2	117	9	66	0	1	1	4
27_ZNF417	9_AEBP2_after_IDT	0	23	4	178	7	10	16	188	2	0	11	9
28_ZNF587	9_AEBP2_after_IDT	0	72	2	122	1	55	91	51	0	8	3	4
29_ZIM3	9_AEBP2_after_IDT	0	27	0	17	12	13	5	9	0	0	0	0
30_ZNF10	9_AEBP2_after_IDT	0	21	3	56	4	8	2	37	0	1	0	2
31_ZNF534	9_AEBP2_after_IDT	20	18	0	33	7	17	1	38	3	2	2	2
32_ZNF667	9_AEBP2_after_IDT	16	74	11	95	38	65	13	63	13	5	3	2
33_ZNF716	9_AEBP2_after_IDT	0	25	0	39	9	25	7	26	1	0	4	0
34_ZNF479	9_AEBP2_after_IDT	6	20	1	94	21	34	36	27	4	2	0	23
35_ZNF791	9_AEBP2_after_IDT	1	0	34	0	17	6	371	169	0	0	120	11
36_ZNF563	9_AEBP2_after_IDT	5	4	4	3	24	23	26	17	4	2	2	4
37_ZNF20	9_AEBP2_after_IDT	8	0	0	0	12	6	2	0	3	2	0	0
38_ZNF440	9_AEBP2_after_IDT	0	4	4	3	9	16	43	9	2	3	18	0
39_ZNF878	9_AEBP2_after_IDT	2	29	23	40	24	36	7	26	1	2	10	14
40_ZNF823	9_AEBP2_after_IDT	6	0	7	0	16	3	6	0	3	9	0	0
41_ZNF441	9_AEBP2_after_IDT	0	19	18	24	33	20	18	48	8	0	10	1
42_ZNF763	9_AEBP2_after_IDT	46	0	6	5	33	35	17	9	3	0	3	3
43_ZNF844	9_AEBP2_after_IDT	0	36	0	27	10	52	7	20	4	6	2	1
44_ZFP69	9_AEBP2_after_IDT	0	11	13	16	0	1	8	10	0	0	0	0
45_ZNF606	9_AEBP2_after_IDT	0	16	0	25	4	2	11	1	0	3	4	0
46_ZNF235	9_AEBP2_after_IDT	0	20	0	17	2	2	7	28	0	0	0	0
47_ZNF613	9_AEBP2_after_IDT	1	23	1	42	0	31	12	33	0	1	6	2
48_ZNF627	9_AEBP2_after_IDT	5	4	5	0	35	21	0	10	6	6	1	0
49_ZNF649	9_AEBP2_after_IDT	0	19	56	63	12	49	1	45	1	2	0	2
50_PRDM1	9_AEBP2_after_IDT	0	0	1	0	3	5	34	5	0	0	10	0
51_ZNF644	9_AEBP2_after_IDT	7	0	28	0	21	2	47	21	3	1	3	4
52_WIZ	9_AEBP2_after_IDT	20	0	3	0	53	21	1	12	1	12	0	0
53_CDYL	9_AEBP2_after_IDT	1	0	0	0	1	1	0	0	0	0	0	0
54_ATRX	9_AEBP2_after_IDT	0	0	9	0	0	6	26	3	3	0	5	1
55_MPHOSPH8	9_AEBP2_after_IDT	24	0	59	0	25	13	81	38	16	3	3	8
56_DAXX	9_AEBP2_after_IDT	0	0	0	3	14	37	4	4	1	32	0	0
57_MECP2_ATRX_binding	9_AEBP2_after_IDT	4	0	18	0	3	0	10	15	1	0	0	0
58_PPHLN1	9_AEBP2_after_IDT	1	0	0	0	0	1	0	0	0	0	0	0
59_BCOR	9_AEBP2_after_IDT	0	0	5	0	1	1	43	14	0	0	17	9
60_BMI1	9_AEBP2_after_IDT	9	0	36	0	192	19	29	14	61	8	9	0
61_E2F6	9_AEBP2_after_IDT	28	0	61	0	62	58	153	116	10	7	14	14
62_PCGF1	9_AEBP2_after_IDT	21	1	27	0	13	23	44	28	2	0	5	4
63_RYBP_YAF2_rybp	9_AEBP2_after_IDT	48	0	33	0	10	12	10	0	0	2	1	1
64_YAF2	9_AEBP2_after_IDT	0	0	14	0	23	4	4	4	1	1	0	1
65_YY1	9_AEBP2_after_IDT	0	0	1	0	0	1	0	0	0	0	0	0
66_KDM2B	9_AEBP2_after_IDT	25	0	2	0	15	1	12	0	0	3	0	0
67_HNRPK_after_IDT	9_AEBP2_after_IDT	0	0	0	1	0	0	0	1	0	0	0	0
68_RUNX1	9_AEBP2_after_IDT	0	1	6	0	1	77	13	24	0	0	0	0
69_CBX2	9_AEBP2_after_IDT	12	0	9	6	32	13	14	1	2	1	1	1
70_CBX4	9_AEBP2_after_IDT	0	0	0	0	0	0	0	0	0	0	0	0
71_CBX6	9_AEBP2_after_IDT	9	0	2	0	6	3	13	13	3	2	1	1
72_CBX7	9_AEBP2_after_IDT	18	0	11	28	9	19	0	27	2	0	7	3
73_CBX8	9_AEBP2_after_IDT	11	1	23	0	11	18	35	12	2	3	7	4
74_PHF1_CTD	9_AEBP2_after_IDT	8	0	0	0	2	0	12	10	1	0	0	0
75_PHF1_PHD_after_IDT	9_AEBP2_after_IDT	5	0	16	0	11	0	17	2	0	0	1	0
76_MTF2	9_AEBP2_after_IDT	4	0	27	0	1	9	38	5	4	3	2	0
77_EPOP	9_AEBP2_after_IDT	7	0	4	0	15	8	22	35	1	4	1	6
78_LCOR	9_AEBP2_after_IDT	2	0	1	0	4	7	2	6	0	0	0	0
79_AEBP2	9_AEBP2_after_IDT	19	0	4	0	15	9	0	1	3	0	1	0
80_JARID2	9_AEBP2_after_IDT	0	0	0	0	7	0	7	1	0	0	0	0
81_CTCF_PRC2	9_AEBP2_after_IDT	0	0	0	0	0	0	0	0	0	0	0	0
82_PHF19	9_AEBP2_after_IDT	4	2	14	1	6	13	17	8	0	2	2	0
83_PHF19_fusion	9_AEBP2_after_IDT	0	0	0	0	0	0	0	0	0	0	0	0
84_ZFPM1	9_AEBP2_after_IDT	25	0	10	1	21	6	65	2	4	4	11	0
85_PRDM14	9_AEBP2_after_IDT	31	2	3	2	13	3	21	6	2	4	0	4
86_vSET_P. bursaria chlorella virus	9_AEBP2_after_IDT	0	0	5	0	1	4	8	0	0	0	0	0
87_RCOR1	9_AEBP2_after_IDT	10	0	4	0	3	14	9	0	1	2	0	0
88_REST_CoREST_complex	9_AEBP2_after_IDT	31	0	81	3	120	40	109	67	10	6	7	1
89_KLF3	9_AEBP2_after_IDT	0	0	0	0	1	0	0	0	0	0	0	0
90_ZEB1	9_AEBP2_after_IDT	0	0	0	3	1	2	1	6	0	1	0	0
91_ZEB2	9_AEBP2_after_IDT	0	0	0	0	0	0	0	0	0	0	0	0
92_MBD3_mouse_after_IDT	9_AEBP2_after_IDT	3	0	2	1	6	5	5	8	1	0	1	1
93_SALL1	9_AEBP2_after_IDT	0	0	0	0	0	0	0	1	1	0	2	0
94_NAB2	9_AEBP2_after_IDT	5	0	2	0	3	3	2	8	0	0	1	0
95_MeCP2_Sin3_complex	9_AEBP2_after_IDT	12	0	15	0	21	6	7	14	0	1	0	1
96_REST_Sin3_complex	9_AEBP2_after_IDT	3	0	0	0	9	2	5	42	0	0	0	0
97_SID4X_after_IDT	9_AEBP2_after_IDT	0	0	0	0	0	0	0	0	0	0	0	0
98_MeCP2_NCoR_complex	9_AEBP2_after_IDT	7	0	0	0	14	12	20	23	3	3	0	0
99_NCOR1	9_AEBP2_after_IDT	0	0	0	1	3	7	24	14	1	2	1	1
100_MBD1_TRD	9_AEBP2_after_IDT	0	0	11	0	14	4	1	0	1	1	0	0
101_ZBTB18	9_AEBP2_after_IDT	2	0	0	0	9	5	1	6	0	8	0	1
102_GCNF	9_AEBP2_after_IDT	4	0	4	0	9	4	4	1	0	0	1	0
103_NR2F6	9_AEBP2_after_IDT	1	0	2	0	1	0	0	5	0	0	0	0
104_NR1D1	9_AEBP2_after_IDT	0	0	0	0	0	0	0	0	0	0	0	0
105_EZH2_DNMT_recruit	9_AEBP2_after_IDT	115	0	0	0	58	62	32	0	41	84	0	6
106_EHMT2_DNMT_recruit	9_AEBP2_after_IDT	6	0	2	0	5	2	5	9	0	1	0	0
107_CBX5_full	9_AEBP2_after_IDT	1	0	0	0	1	1	0	0	0	0	0	0
108_CBX1_full	9_AEBP2_after_IDT	0	0	0	0	0	0	0	1	0	0	0	0
109_CBX3_full	9_AEBP2_after_IDT	1	0	1	0	2	1	0	0	0	0	0	0
110_UHRF1	9_AEBP2_after_IDT	3	2	4	0	15	6	5	3	3	4	0	0
111_MYC	9_AEBP2_after_IDT	15	0	5	1	6	16	34	16	0	0	0	1
112_CTCF_chromatin_organization	9_AEBP2_after_IDT	4	8	6	5	29	21	14	19	2	1	2	1
113_L3MBTL3	9_AEBP2_after_IDT	0	0	29	1	79	12	66	35	4	2	7	4
114_PHC2	9_AEBP2_after_IDT	5	0	3	0	6	4	1	1	0	0	0	0
115_TRIM28	9_AEBP2_after_IDT	0	0	19	0	7	1	37	3	2	1	3	0
116_CBX1_chromoshadow	9_AEBP2_after_IDT	18	0	13	0	14	17	10	22	1	1	0	0
117_CBX3_chromoshadow	9_AEBP2_after_IDT	9	0	28	15	41	27	22	37	3	0	0	0
118_CBX5_chromoshadow	9_AEBP2_after_IDT	7	0	9	0	4	11	9	8	1	1	0	0
119_DMAP1	9_AEBP2_after_IDT	1	0	9	0	0	0	12	0	0	0	0	0
120_UBN1_NHRD	9_AEBP2_after_IDT	7	0	3	2	11	17	10	7	1	1	10	13
121_UBN1_HRD	9_AEBP2_after_IDT	4	0	0	0	0	4	0	0	0	0	0	0
122_SETDB1	9_AEBP2_after_IDT	0	0	0	0	0	0	0	0	0	0	0	0
123_SUV39H1	9_AEBP2_after_IDT	0	0	0	0	1	0	1	0	0	0	0	0
124_dim-5_N.Crassa	9_AEBP2_after_IDT	0	0	0	0	0	0	0	0	0	0	0	0
125_KYP_A.Thaliana	9_AEBP2_after_IDT	0	0	0	0	0	0	0	1	0	0	0	0
126_SUVR4_A.Thaliana_after_IDT	9_AEBP2_after_IDT	0	0	0	0	0	0	0	0	0	0	0	0
127_EHMT2	9_AEBP2_after_IDT	0	0	9	0	4	2	4	1	0	1	0	0
128_EHMT1	9_AEBP2_after_IDT	0	0	35	0	0	0	0	0	0	0	0	0
129_KDM2B	9_AEBP2_after_IDT	17	0	33	0	32	7	42	10	0	0	6	0
130_KDM5B	9_AEBP2_after_IDT	15	0	17	0	69	40	36	16	6	6	1	3
131_SET8_T.Gondii	9_AEBP2_after_IDT	0	0	0	0	0	0	9	0	0	0	0	0
132_RING1-XTEN20-PCGF1	9_AEBP2_after_IDT	16	0	0	0	27	10	0	5	3	3	0	0
133_RING1-XTEN20-PCGF2	9_AEBP2_after_IDT	1	0	3	0	4	2	1	6	0	0	0	0
134_RING1-XTEN20-PCGF3	9_AEBP2_after_IDT	7	0	14	0	0	46	0	3	4	3	0	0
135_EZH1	9_AEBP2_after_IDT	1	0	0	0	11	0	0	0	0	0	0	0
136_EZH2	9_AEBP2_after_IDT	3	0	14	0	2	0	20	13	0	0	2	1
137_HDAC1	9_AEBP2_after_IDT	0	0	0	0	0	0	0	0	0	0	0	0
138_DNMT1_after_IDT	9_AEBP2_after_IDT	0	0	0	0	0	0	0	0	0	0	0	0
139_DNMT3A1	9_AEBP2_after_IDT	0	0	0	0	0	0	0	0	0	0	0	0
140_DNMT3B1	9_AEBP2_after_IDT	3	0	9	1	8	10	16	5	5	0	2	0
141_DNMT3B3	9_AEBP2_after_IDT	2	0	4	0	13	8	3	8	1	1	0	0
142_DNMT3L	9_AEBP2_after_IDT	0	0	1	0	6	0	3	4	1	2	0	0
143_DNMT3C_mouse	9_AEBP2_after_IDT	0	0	0	0	1	0	0	0	0	0	0	0
144_sssIM_MQ1	9_AEBP2_after_IDT	0	0	0	0	0	0	0	0	0	0	0	0
145_DRM2_Arabidopsis	9_AEBP2_after_IDT	0	0	0	0	0	0	0	0	0	0	0	0
146_DRM3_Arabidopsis	9_AEBP2_after_IDT	0	0	0	0	27	0	0	1	0	0	0	0
147_MET1_Arabidopsis	9_AEBP2_after_IDT	0	0	0	0	0	0	0	0	0	0	0	0
148_CMT2_Arabidopsis_after_IDT	9_AEBP2_after_IDT	0	0	0	0	0	0	0	0	0	0	0	0
149_CMT3_Arabidopsis_after_IDT	9_AEBP2_after_IDT	0	0	0	0	0	0	0	0	0	0	0	0
150_NtDRM1_N. Tabacum	9_AEBP2_after_IDT	87	0	1	0	0	71	0	1	0	0	0	0
151_DNMT3A1-DNMT3L_mouse,CRRISPRoff_after_IDT	9_AEBP2_after_IDT	0	0	0	0	0	0	0	0	0	0	0	0
152_DNMT3B1-XTEN20-DNMT3B3_after_IDT	9_AEBP2_after_IDT	0	0	1	0	0	0	0	0	0	0	0	0
153_DNMT3A1-XTEN20-DNMT3B3_after_IDT	9_AEBP2_after_IDT	0	0	0	0	0	0	0	0	0	0	0	0
154_DNMT3B1-XTEN20-DNMT3L_after_IDT	9_AEBP2_after_IDT	0	0	0	0	0	0	0	0	0	0	0	0
155_DNMT3A1-XTEN20-DNMT3L_after_IDT	9_AEBP2_after_IDT	0	0	0	0	0	0	0	0	0	0	0	0
1_CBX1_chromo	10_ING1	0	1	136	33	4	77	160	3	5	1	64	66
2_CBX3_chromo	10_ING1	132	0	56	0	48	37	376	150	96	91	66	42
3_CBX4	10_ING1	53	1	79	28	579	249	137	178	77	126	75	65
4_CBX5_chromo	10_ING1	93	108	35	25	115	186	88	180	89	46	101	10
5_CBX7	10_ING1	86	0	283	0	390	173	358	151	188	66	111	46
6_CBX2	10_ING1	143	1	199	116	497	363	605	684	157	132	137	74
7_CBX6	10_ING1	151	0	418	1	895	570	630	151	328	362	106	69
8_RYBP_zf_RanBP	10_ING1	73	0	271	3	716	539	655	181	240	256	107	80
9_AEBP2_after_IDT	10_ING1	8	0	9	0	22	15	7	1	1	0	3	1
10_ING1	10_ING1	37	7	255	18	320	167	345	134	199	128	271	90
11_PHF2	10_ING1	119	25	279	33	1033	700	387	188	311	157	111	45
12_TRIM24	10_ING1	1043	84	1368	135	4800	2966	1583	1889	1174	939	667	405
13_KDM5A	10_ING1	249	1	134	26	1182	693	816	647	655	277	370	123
14_KDM5B	10_ING1	4	0	240	13	79	221	508	160	104	106	120	34
15_DNMT3A_PWWP	10_ING1	1517	192	2624	102	6433	3479	5087	3225	1753	1279	1904	906
16_NSD1_PWWP2	10_ING1	1486	2	1711	95	4758	2868	2915	2729	1480	1464	994	569
17_NSD2_PWWP1	10_ING1	1047	30	1131	102	3392	2427	2088	1674	1341	740	656	345
18_CREBBP	10_ING1	1524	124	1679	20	4382	2299	3093	1956	2232	1196	1286	777
19_MeCP2_MBD	10_ING1	236	1	195	41	1413	574	468	617	523	388	192	73
20_MBD1_MBD	10_ING1	1076	110	1128	38	3761	2834	3821	2934	1285	774	975	633
21_MBD2	10_ING1	137	25	483	0	1398	562	603	461	262	177	246	130
22_MBD3	10_ING1	173	0	125	0	134	252	505	320	36	67	125	103
23_Tet1	10_ING1	14	14	144	1	48	83	254	119	50	22	71	36
24_Tet3	10_ING1	172	1	94	2	167	298	214	278	52	153	41	10
25_Zfp961_mouse	10_ING1	83	1033	93	1397	333	1415	190	1148	210	117	156	160
26_Zfp809_mouse	10_ING1	64	1611	3	1766	719	1453	257	1614	208	207	421	206
27_ZNF417	10_ING1	0	536	2	1592	14	647	377	890	30	63	226	116
28_ZNF587	10_ING1	96	623	0	1257	102	1144	54	556	72	116	72	85
29_ZIM3	10_ING1	0	57	189	659	2	151	325	293	5	1	113	14
30_ZNF10	10_ING1	1	688	0	609	2	1272	2	569	7	212	28	12
31_ZNF534	10_ING1	35	628	1	528	169	342	14	93	70	60	10	10
32_ZNF667	10_ING1	24	3658	1	4692	632	4164	490	4480	1036	499	325	410
33_ZNF716	10_ING1	0	1411	109	2404	253	1697	305	1244	195	110	211	123
34_ZNF479	10_ING1	0	1493	77	2291	63	1634	309	1987	257	143	255	168
35_ZNF791	10_ING1	47	3	26	1	150	232	300	86	42	132	36	4
36_ZNF563	10_ING1	215	495	120	390	270	1112	409	937	290	451	25	115
37_ZNF20	10_ING1	125	131	42	57	137	125	149	103	73	163	78	42
38_ZNF440	10_ING1	1	274	91	96	218	189	13	17	113	71	18	0
39_ZNF878	10_ING1	150	242	66	205	53	130	97	57	30	52	107	50
40_ZNF823	10_ING1	83	0	37	0	24	80	81	141	5	3	23	2
41_ZNF441	10_ING1	1	608	114	1018	4	830	404	683	134	106	194	73
42_ZNF763	10_ING1	0	1	139	48	245	154	344	175	130	97	120	25
43_ZNF844	10_ING1	35	182	0	166	358	292	426	231	137	185	189	54
44_ZFP69	10_ING1	2	403	66	288	17	312	153	217	16	8	60	9
45_ZNF606	10_ING1	30	313	3	516	191	677	4	278	20	43	34	1
46_ZNF235	10_ING1	33	233	86	608	149	760	236	187	132	117	24	54
47_ZNF613	10_ING1	0	890	42	1225	11	738	265	1398	64	30	68	95
48_ZNF627	10_ING1	197	35	0	228	765	243	105	68	95	79	62	35
49_ZNF649	10_ING1	1	726	52	824	265	1696	508	1159	175	104	81	125
50_PRDM1	10_ING1	111	0	253	7	379	131	404	206	45	55	35	30
51_ZNF644	10_ING1	42	0	213	63	770	432	18	222	169	149	7	15
52_WIZ	10_ING1	69	0	1	19	414	193	105	237	80	17	103	66
53_CDYL	10_ING1	9	14	51	0	109	49	14	78	5	3	20	9
54_ATRX	10_ING1	0	1	188	0	86	135	307	278	112	36	54	109
55_MPHOSPH8	10_ING1	2554	32	2692	2	7892	4909	5742	3807	2439	1663	2067	1284
56_DAXX	10_ING1	117	37	57	91	15	128	387	37	51	21	13	27
57_MECP2_ATRX_binding	10_ING1	828	2	899	106	3111	1807	3158	1863	1005	571	924	469
58_PPHLN1	10_ING1	119	0	42	30	45	35	67	220	20	26	32	35
59_BCOR	10_ING1	53	3	19	0	365	107	225	51	12	21	147	40
60_BMI1	10_ING1	1427	45	1497	56	3300	1841	3248	975	780	634	890	580
61_E2F6	10_ING1	1074	179	2210	290	4519	2971	4426	4273	1405	1134	1070	839
62_PCGF1	10_ING1	880	204	1168	160	4958	2454	3847	2443	1205	1261	826	661
63_RYBP_YAF2_rybp	10_ING1	758	1	571	30	907	458	1358	682	264	274	281	206
64_YAF2	10_ING1	582	27	402	134	113	421	618	241	64	150	158	77
65_YY1	10_ING1	39	0	9	95	16	23	1	12	13	6	16	0
66_KDM2B	10_ING1	549	10	295	67	1159	626	682	597	255	150	121	123
67_HNRPK_after_IDT	10_ING1	43	0	31	0	61	28	33	74	10	5	12	2
68_RUNX1	10_ING1	71	31	2	1	347	246	133	184	65	20	29	21
69_CBX2	10_ING1	2808	1	1892	306	4536	3060	3158	2287	2044	1382	1002	726
70_CBX4	10_ING1	0	0	0	0	0	0	0	0	0	0	0	0
71_CBX6	10_ING1	133	1	270	2	282	155	193	243	109	70	121	112
72_CBX7	10_ING1	368	0	537	0	1027	800	690	381	373	208	157	58
73_CBX8	10_ING1	434	26	337	63	724	480	963	979	195	244	199	90
74_PHF1_CTD	10_ING1	150	22	760	1	1303	707	1196	603	471	197	286	143
75_PHF1_PHD_after_IDT	10_ING1	565	13	847	113	2032	1258	1520	1291	634	460	392	228
76_MTF2	10_ING1	634	2	911	0	1178	1327	888	582	530	323	264	277
77_EPOP	10_ING1	1424	90	1182	94	6238	4292	4526	3433	1925	1249	1440	739
78_LCOR	10_ING1	345	5	258	17	590	455	402	269	81	76	46	33
79_AEBP2	10_ING1	496	23	908	2	2915	1843	1751	1347	1097	382	583	394
80_JARID2	10_ING1	7	1	86	1	174	107	341	76	13	4	63	31
81_CTCF_PRC2	10_ING1	2	0	23	0	11	2	24	15	0	0	3	1
82_PHF19	10_ING1	292	15	625	2	488	370	1022	296	281	89	188	100
83_PHF19_fusion	10_ING1	6	0	8	0	5	4	11	4	0	0	0	0
84_ZFPM1	10_ING1	168	79	78	1	33	131	29	18	43	19	10	9
85_PRDM14	10_ING1	1167	86	1419	7	3112	2080	3384	1658	1222	969	1009	535
86_vSET_P. bursaria chlorella virus	10_ING1	496	19	281	15	1151	1093	785	974	250	219	91	132
87_RCOR1	10_ING1	5	6	10	0	12	6	10	2	1	0	0	0
88_REST_CoREST_complex	10_ING1	1153	3	1642	168	4383	2653	3938	2136	1284	879	982	570
89_KLF3	10_ING1	0	1	3	0	25	3	0	3	1	0	0	0
90_ZEB1	10_ING1	44	0	10	0	84	33	0	11	29	12	1	1
91_ZEB2	10_ING1	0	16	23	0	1	22	18	51	0	0	0	1
92_MBD3_mouse_after_IDT	10_ING1	750	17	426	2	1967	964	1082	606	647	456	393	159
93_SALL1	10_ING1	1	2	53	0	190	29	5	28	61	3	9	17
94_NAB2	10_ING1	89	6	356	21	435	248	213	264	91	43	26	26
95_MeCP2_Sin3_complex	10_ING1	50	0	1	0	178	122	42	5	114	93	4	5
96_REST_Sin3_complex	10_ING1	114	0	16	29	143	79	67	69	24	28	19	8
97_SID4X_after_IDT	10_ING1	0	0	0	42	2	46	14	9	11	5	0	0
98_MeCP2_NCoR_complex	10_ING1	56	0	165	0	6	48	294	305	29	1	159	58
99_NCOR1	10_ING1	208	0	559	104	2180	1661	1525	658	964	527	504	322
100_MBD1_TRD	10_ING1	96	0	216	56	148	44	76	172	90	62	98	53
101_ZBTB18	10_ING1	164	1	29	0	106	108	113	299	39	17	91	58
102_GCNF	10_ING1	61	10	109	0	243	100	245	226	19	19	11	14
103_NR2F6	10_ING1	84	1	50	4	159	115	181	164	25	19	8	11
104_NR1D1	10_ING1	0	0	0	0	0	1	1	3	0	0	0	0
105_EZH2_DNMT_recruit	10_ING1	2	0	3	0	21	5	2	3	1	0	0	0
106_EHMT2_DNMT_recruit	10_ING1	100	0	420	14	371	254	585	205	49	44	94	56
107_CBX5_full	10_ING1	36	0	15	0	22	27	0	7	0	0	0	0
108_CBX1_full	10_ING1	8	0	0	0	21	16	4	4	12	1	0	0
109_CBX3_full	10_ING1	1	18	9	13	128	52	0	12	60	61	1	0
110_UHRF1	10_ING1	492	10	730	38	2128	784	1527	990	450	287	281	167
111_MYC	10_ING1	830	140	542	2	1658	1127	1315	870	599	310	258	163
112_CTCF_chromatin_organization	10_ING1	229	33	416	3	444	448	885	198	131	118	88	76
113_L3MBTL3	10_ING1	350	99	159	203	6572	1572	4471	2650	2619	1384	1422	923
114_PHC2	10_ING1	123	1	2	1	412	222	549	55	116	50	173	60
115_TRIM28	10_ING1	0	0	229	0	33	189	334	349	43	80	127	61
116_CBX1_chromoshadow	10_ING1	1	1	40	1	301	160	767	292	106	31	96	47
117_CBX3_chromoshadow	10_ING1	5	1	30	1	181	238	241	29	80	67	3	4
118_CBX5_chromoshadow	10_ING1	41	0	46	47	188	105	331	508	0	21	110	74
119_DMAP1	10_ING1	122	7	40	1	254	81	287	160	36	30	79	30
120_UBN1_NHRD	10_ING1	2057	207	1976	115	5609	3077	5054	3149	1630	1368	1055	857
121_UBN1_HRD	10_ING1	41	9	48	1	350	168	202	216	164	201	230	7
122_SETDB1	10_ING1	0	0	0	0	71	25	0	0	16	13	0	0
123_SUV39H1	10_ING1	15	0	10	2	37	8	20	21	3	2	2	0
124_dim-5_N.Crassa	10_ING1	4	0	32	0	19	34	22	21	14	3	7	2
125_KYP_A.Thaliana	10_ING1	35	4	41	2	61	43	41	69	3	1	4	4
126_SUVR4_A.Thaliana_after_IDT	10_ING1	0	0	0	0	0	1	1	0	0	0	0	0
127_EHMT2	10_ING1	161	4	318	37	593	218	668	420	49	28	54	35
128_EHMT1	10_ING1	54	1	87	10	403	131	141	75	27	34	13	4
129_KDM2B	10_ING1	335	25	388	28	826	718	678	366	257	132	132	67
130_KDM5B	10_ING1	1136	63	1316	174	2918	1245	2078	1176	486	429	413	271
131_SET8_T.Gondii	10_ING1	8	0	2	0	5	4	4	4	1	0	0	0
132_RING1-XTEN20-PCGF1	10_ING1	89	24	86	12	181	248	200	68	90	64	43	34
133_RING1-XTEN20-PCGF2	10_ING1	43	0	176	1	460	370	164	217	48	55	78	46
134_RING1-XTEN20-PCGF3	10_ING1	141	0	256	1	227	272	294	482	62	67	320	76
135_EZH1	10_ING1	11	5	3	0	20	33	27	15	5	1	1	1
136_EZH2	10_ING1	154	18	271	7	772	333	546	386	71	60	57	20
137_HDAC1	10_ING1	4	0	3	0	2	5	6	4	0	0	0	0
138_DNMT1_after_IDT	10_ING1	0	0	0	0	0	0	0	0	0	0	0	0
139_DNMT3A1	10_ING1	32	3	52	2	182	113	104	92	9	48	7	5
140_DNMT3B1	10_ING1	1124	151	1871	35	3565	2328	2631	1946	1392	891	928	602
141_DNMT3B3	10_ING1	216	55	342	8	765	374	529	332	94	67	122	55
142_DNMT3L	10_ING1	15	0	52	8	220	76	153	93	31	12	16	9
143_DNMT3C_mouse	10_ING1	22	2	15	1	46	18	29	14	1	2	2	2
144_sssIM_MQ1	10_ING1	0	0	0	0	0	0	0	0	0	0	0	0
145_DRM2_Arabidopsis	10_ING1	0	0	2	0	8	3	2	0	0	0	0	1
146_DRM3_Arabidopsis	10_ING1	138	2	3	3	123	114	22	7	11	0	0	1
147_MET1_Arabidopsis	10_ING1	0	0	0	0	0	0	1	15	0	0	0	3
148_CMT2_Arabidopsis_after_IDT	10_ING1	0	0	0	0	0	0	13	3	0	0	0	0
149_CMT3_Arabidopsis_after_IDT	10_ING1	0	0	0	0	0	0	0	0	0	0	0	0
150_NtDRM1_N. Tabacum	10_ING1	2	0	4	0	2	0	3	3	0	0	0	0
151_DNMT3A1-DNMT3L_mouse,CRRISPRoff_after_IDT	10_ING1	0	0	0	0	0	0	0	0	0	0	0	0
152_DNMT3B1-XTEN20-DNMT3B3_after_IDT	10_ING1	17	0	0	3	0	1	0	4	0	0	0	0
153_DNMT3A1-XTEN20-DNMT3B3_after_IDT	10_ING1	0	0	0	0	0	0	6	6	0	0	0	0
154_DNMT3B1-XTEN20-DNMT3L_after_IDT	10_ING1	0	0	7	0	0	0	3	0	0	0	0	1
155_DNMT3A1-XTEN20-DNMT3L_after_IDT	10_ING1	0	0	0	0	0	0	0	0	0	0	0	0
1_CBX1_chromo	11_PHF2	18	1	1	0	26	134	1	1	2	29	0	0
2_CBX3_chromo	11_PHF2	201	1	2	0	237	4	1	3	58	1	2	0
3_CBX4	11_PHF2	0	0	130	0	24	91	106	25	6	11	3	1
4_CBX5_chromo	11_PHF2	90	0	7	1	136	34	1	2	28	0	3	0
5_CBX7	11_PHF2	0	0	0	100	28	41	3	76	11	21	19	2
6_CBX2	11_PHF2	0	0	40	40	37	40	140	1	57	6	8	7
7_CBX6	11_PHF2	0	0	1	1	2	70	3	2	12	37	0	0
8_RYBP_zf_RanBP	11_PHF2	0	0	0	1	2	30	0	21	5	1	1	0
9_AEBP2_after_IDT	11_PHF2	20	0	14	0	19	1	53	55	3	0	18	9
10_ING1	11_PHF2	58	0	0	0	99	176	34	1	57	63	2	0
11_PHF2	11_PHF2	19	6	20	9	198	85	75	82	123	77	56	29
12_TRIM24	11_PHF2	0	1	116	1	92	151	416	198	11	15	122	26
13_KDM5A	11_PHF2	0	0	69	0	18	32	157	3	1	1	36	11
14_KDM5B	11_PHF2	131	0	1	430	506	265	62	264	181	74	17	104
15_DNMT3A_PWWP	11_PHF2	1370	60	2245	393	3687	2258	5903	3173	1329	977	1582	871
16_NSD1_PWWP2	11_PHF2	93	0	169	1	4	121	230	278	23	22	112	38
17_NSD2_PWWP1	11_PHF2	24	0	2	0	344	146	144	36	80	44	8	12
18_CREBBP	11_PHF2	170	0	26	39	398	284	349	267	167	190	76	79
19_MeCP2_MBD	11_PHF2	1	0	0	1	7	3	17	23	18	25	58	11
20_MBD1_MBD	11_PHF2	0	0	58	0	1	50	333	143	2	0	25	28
21_MBD2	11_PHF2	42	0	12	0	108	75	68	90	17	12	48	45
22_MBD3	11_PHF2	0	25	80	0	40	2	50	1	1	5	1	0
23_Tet1	11_PHF2	0	0	1	2	25	57	3	0	3	4	0	0
24_Tet3	11_PHF2	0	44	0	1	42	25	60	75	2	0	65	28
25_Zfp961_mouse	11_PHF2	57	119	21	444	61	74	225	364	34	0	69	66
26_Zfp809_mouse	11_PHF2	0	481	0	912	158	500	574	1276	84	189	170	196
27_ZNF417	11_PHF2	0	336	47	532	3	312	1	323	15	20	11	1
28_ZNF587	11_PHF2	53	618	17	1101	416	486	216	360	225	137	58	26
29_ZIM3	11_PHF2	41	49	1	147	217	100	3	99	151	130	0	2
30_ZNF10	11_PHF2	97	235	64	68	135	230	41	35	55	19	53	120
31_ZNF534	11_PHF2	21	257	1	52	218	449	68	1	48	77	2	0
32_ZNF667	11_PHF2	79	533	136	246	108	370	84	185	46	118	29	10
33_ZNF716	11_PHF2	137	337	83	324	488	185	246	213	65	23	69	74
34_ZNF479	11_PHF2	31	411	164	604	457	415	37	204	110	34	109	44
35_ZNF791	11_PHF2	45	0	48	0	164	108	294	215	60	73	79	56
36_ZNF563	11_PHF2	86	140	106	184	68	352	82	182	141	84	70	17
37_ZNF20	11_PHF2	40	0	74	25	61	15	45	3	51	58	47	14
38_ZNF440	11_PHF2	98	119	0	51	441	181	225	68	81	70	12	0
39_ZNF878	11_PHF2	0	60	0	166	143	5	4	174	2	3	12	5
40_ZNF823	11_PHF2	96	1	20	0	330	17	39	89	24	25	3	0
41_ZNF441	11_PHF2	1	260	0	903	127	609	54	631	101	48	19	54
42_ZNF763	11_PHF2	0	19	64	3	87	44	293	53	32	20	41	13
43_ZNF844	11_PHF2	113	104	53	106	2	110	53	187	0	1	35	11
44_ZFP69	11_PHF2	0	257	0	229	2	199	75	113	45	11	32	8
45_ZNF606	11_PHF2	1	181	0	180	1	210	3	16	0	69	0	0
46_ZNF235	11_PHF2	0	431	137	373	270	422	169	457	178	156	1	40
47_ZNF613	11_PHF2	2	305	55	299	181	205	92	470	148	70	83	90
48_ZNF627	11_PHF2	0	180	140	34	105	352	224	97	15	32	41	31
49_ZNF649	11_PHF2	75	466	0	573	0	392	152	449	52	35	53	36
50_PRDM1	11_PHF2	43	18	1	14	17	6	10	12	1	0	0	6
51_ZNF644	11_PHF2	0	0	0	1	106	150	5	2	8	25	0	0
52_WIZ	11_PHF2	57	0	294	0	4	238	125	77	20	18	29	38
53_CDYL	11_PHF2	9	0	2	0	44	89	47	9	1	36	11	12
54_ATRX	11_PHF2	0	0	34	0	11	0	147	32	9	0	13	13
55_MPHOSPH8	11_PHF2	515	0	137	1	741	475	313	72	291	84	57	61
56_DAXX	11_PHF2	0	0	43	0	35	31	72	82	2	51	5	8
57_MECP2_ATRX_binding	11_PHF2	65	40	123	57	134	39	52	1317	19	32	38	110
58_PPHLN1	11_PHF2	0	0	25	1	29	29	29	18	38	8	49	4
59_BCOR	11_PHF2	55	0	109	0	144	350	147	265	74	1	75	66
60_BMI1	11_PHF2	227	18	45	54	285	69	178	43	142	35	22	28
61_E2F6	11_PHF2	600	127	302	45	1723	1660	631	1393	430	401	227	158
62_PCGF1	11_PHF2	18	2	146	129	442	438	247	178	85	55	127	67
63_RYBP_YAF2_rybp	11_PHF2	1	0	1	1	0	1	93	81	3	0	98	21
64_YAF2	11_PHF2	0	37	34	0	2	2	207	235	0	1	4	1
65_YY1	11_PHF2	7	0	0	0	14	13	3	1	0	1	0	1
66_KDM2B	11_PHF2	159	46	449	3	531	377	548	366	191	69	105	53
67_HNRPK_after_IDT	11_PHF2	1	0	37	0	12	5	0	12	0	0	13	1
68_RUNX1	11_PHF2	0	0	82	11	71	17	90	55	20	25	16	3
69_CBX2	11_PHF2	224	0	44	1	316	444	262	78	195	91	67	1
70_CBX4	11_PHF2	0	0	0	0	0	0	0	0	0	0	0	0
71_CBX6	11_PHF2	19	0	0	1	76	113	8	48	28	69	18	16
72_CBX7	11_PHF2	1	0	175	0	5	2	160	10	2	2	57	15
73_CBX8	11_PHF2	79	0	0	0	99	257	1	120	36	191	8	39
74_PHF1_CTD	11_PHF2	152	0	2	0	455	86	6	0	32	39	2	0
75_PHF1_PHD_after_IDT	11_PHF2	39	1	154	16	206	153	177	118	51	38	54	17
76_MTF2	11_PHF2	91	0	131	1	221	57	39	38	40	15	42	9
77_EPOP	11_PHF2	177	0	157	1	196	225	140	195	69	43	72	39
78_LCOR	11_PHF2	6	15	6	0	38	50	55	0	6	0	3	0
79_AEBP2	11_PHF2	89	0	186	1	335	77	310	259	166	29	58	14
80_JARID2	11_PHF2	0	8	0	0	0	23	0	2	1	0	2	0
81_CTCF_PRC2	11_PHF2	8	0	22	0	4	6	27	0	0	0	6	1
82_PHF19	11_PHF2	88	0	64	28	240	323	212	135	202	83	73	62
83_PHF19_fusion	11_PHF2	12	0	10	0	11	6	9	4	0	0	1	0
84_ZFPM1	11_PHF2	0	0	1	11	3	70	36	32	36	36	69	0
85_PRDM14	11_PHF2	118	41	208	1	489	332	115	172	97	87	28	58
86_vSET_P. bursaria chlorella virus	11_PHF2	27	23	1	70	76	105	51	73	19	9	26	15
87_RCOR1	11_PHF2	0	0	0	0	2	0	16	3	0	0	0	0
88_REST_CoREST_complex	11_PHF2	151	97	227	241	1087	692	590	1043	302	157	145	166
89_KLF3	11_PHF2	4	0	3	0	18	11	6	0	1	0	0	0
90_ZEB1	11_PHF2	37	3	22	0	157	87	20	11	3	9	9	0
91_ZEB2	11_PHF2	5	0	0	0	11	3	3	12	0	0	1	1
92_MBD3_mouse_after_IDT	11_PHF2	1	1	1	20	19	30	0	2	8	11	0	0
93_SALL1	11_PHF2	0	0	1	0	27	61	0	0	0	0	2	1
94_NAB2	11_PHF2	1	0	0	0	28	29	11	0	0	0	5	0
95_MeCP2_Sin3_complex	11_PHF2	2	34	26	54	0	0	90	150	0	0	23	26
96_REST_Sin3_complex	11_PHF2	22	0	0	6	82	22	19	17	21	5	2	3
97_SID4X_after_IDT	11_PHF2	0	0	0	29	0	0	0	0	0	0	0	0
98_MeCP2_NCoR_complex	11_PHF2	2	0	44	2	87	1	121	34	12	35	52	6
99_NCOR1	11_PHF2	29	0	49	0	6	129	84	266	3	35	57	111
100_MBD1_TRD	11_PHF2	0	0	0	0	91	141	3	1	153	59	2	0
101_ZBTB18	11_PHF2	0	1	143	0	215	281	57	50	27	35	90	21
102_GCNF	11_PHF2	124	10	126	20	608	347	397	235	23	56	42	13
103_NR2F6	11_PHF2	19	0	21	8	407	90	57	37	54	36	7	4
104_NR1D1	11_PHF2	1	0	0	0	0	0	11	3	0	0	0	0
105_EZH2_DNMT_recruit	11_PHF2	1	0	2	0	7	1	0	2	0	0	1	0
106_EHMT2_DNMT_recruit	11_PHF2	29	3	259	1	547	155	458	535	152	121	96	76
107_CBX5_full	11_PHF2	2	0	33	0	30	18	0	0	4	8	0	2
108_CBX1_full	11_PHF2	8	0	0	13	1	0	1	14	0	0	0	0
109_CBX3_full	11_PHF2	31	15	0	0	96	69	51	34	21	41	28	10
110_UHRF1	11_PHF2	96	1	89	32	236	186	151	156	26	69	47	21
111_MYC	11_PHF2	59	0	109	26	55	100	94	80	7	58	26	13
112_CTCF_chromatin_organization	11_PHF2	0	1	1	0	127	3	70	0	0	0	16	44
113_L3MBTL3	11_PHF2	0	31	1	81	243	321	9	270	17	69	25	43
114_PHC2	11_PHF2	2	0	0	0	90	131	187	81	102	19	40	39
115_TRIM28	11_PHF2	20	0	0	0	1	7	2	31	0	26	1	1
116_CBX1_chromoshadow	11_PHF2	267	0	0	0	107	284	18	31	93	58	7	13
117_CBX3_chromoshadow	11_PHF2	0	0	104	0	54	62	71	17	6	2	42	2
118_CBX5_chromoshadow	11_PHF2	84	0	89	0	185	49	148	80	0	9	28	40
119_DMAP1	11_PHF2	0	0	8	26	78	33	19	37	10	8	3	1
120_UBN1_NHRD	11_PHF2	31	1	144	0	186	4	101	41	80	26	20	26
121_UBN1_HRD	11_PHF2	110	0	51	0	468	132	340	36	55	29	101	23
122_SETDB1	11_PHF2	0	0	0	0	0	0	0	0	0	0	0	0
123_SUV39H1	11_PHF2	0	0	15	0	34	8	20	11	3	2	1	2
124_dim-5_N.Crassa	11_PHF2	0	0	2	0	5	1	0	1	0	0	0	0
125_KYP_A.Thaliana	11_PHF2	33	2	21	1	90	54	71	48	5	3	3	3
126_SUVR4_A.Thaliana_after_IDT	11_PHF2	0	0	0	0	0	0	0	0	0	0	0	0
127_EHMT2	11_PHF2	40	1	36	0	89	96	84	47	10	23	4	6
128_EHMT1	11_PHF2	9	6	45	12	16	19	21	35	0	0	3	0
129_KDM2B	11_PHF2	323	89	668	128	986	721	1014	776	246	219	157	128
130_KDM5B	11_PHF2	1026	21	831	95	3391	1789	1893	1501	661	464	401	318
131_SET8_T.Gondii	11_PHF2	10	0	1	0	9	8	6	4	0	0	1	0
132_RING1-XTEN20-PCGF1	11_PHF2	91	0	29	22	224	96	46	84	43	36	4	25
133_RING1-XTEN20-PCGF2	11_PHF2	103	1	0	0	26	1	50	63	13	30	27	10
134_RING1-XTEN20-PCGF3	11_PHF2	0	0	1	2	352	313	48	64	59	79	0	9
135_EZH1	11_PHF2	6	4	5	0	22	26	26	17	0	1	1	0
136_EZH2	11_PHF2	56	7	99	1	319	236	136	84	44	32	9	5
137_HDAC1	11_PHF2	4	0	4	0	6	6	9	8	0	0	0	0
138_DNMT1_after_IDT	11_PHF2	0	0	0	0	0	0	0	0	0	0	0	0
139_DNMT3A1	11_PHF2	81	0	58	2	157	104	113	118	13	29	57	34
140_DNMT3B1	11_PHF2	415	4	110	19	1035	379	618	403	124	102	138	53
141_DNMT3B3	11_PHF2	271	5	157	14	802	446	637	363	80	56	84	48
142_DNMT3L	11_PHF2	3	0	45	0	89	60	44	6	21	9	23	4
143_DNMT3C_mouse	11_PHF2	80	0	16	0	113	29	50	32	14	7	6	2
144_sssIM_MQ1	11_PHF2	0	0	0	0	0	0	0	0	0	0	0	0
145_DRM2_Arabidopsis	11_PHF2	4	0	0	0	15	3	12	6	0	0	0	0
146_DRM3_Arabidopsis	11_PHF2	9	0	6	0	8	1	1	5	0	0	0	0
147_MET1_Arabidopsis	11_PHF2	66	0	0	0	66	96	0	1	29	9	0	0
148_CMT2_Arabidopsis_after_IDT	11_PHF2	0	0	0	0	0	0	0	0	0	0	0	0
149_CMT3_Arabidopsis_after_IDT	11_PHF2	0	0	0	0	0	0	0	0	0	0	0	0
150_NtDRM1_N. Tabacum	11_PHF2	10	0	0	1	250	0	0	1	1	0	0	0
151_DNMT3A1-DNMT3L_mouse,CRRISPRoff_after_IDT	11_PHF2	0	0	0	0	0	0	0	0	0	0	0	0
152_DNMT3B1-XTEN20-DNMT3B3_after_IDT	11_PHF2	0	0	4	0	3	0	0	0	0	0	0	0
153_DNMT3A1-XTEN20-DNMT3B3_after_IDT	11_PHF2	2	0	34	0	24	28	0	0	109	10	0	0
154_DNMT3B1-XTEN20-DNMT3L_after_IDT	11_PHF2	0	0	0	0	0	0	1	0	0	0	3	0
155_DNMT3A1-XTEN20-DNMT3L_after_IDT	11_PHF2	0	0	0	0	0	0	0	0	0	0	0	0
1_CBX1_chromo	12_TRIM24	69	0	1	1	108	118	121	434	33	64	49	58
2_CBX3_chromo	12_TRIM24	263	24	9	0	123	177	44	112	101	100	11	16
3_CBX4	12_TRIM24	542	2	537	107	2228	1019	1522	1527	848	452	575	310
4_CBX5_chromo	12_TRIM24	219	0	317	28	555	90	250	560	152	47	141	65
5_CBX7	12_TRIM24	726	5	1279	97	3475	1658	3144	2194	1183	1065	775	516
6_CBX2	12_TRIM24	1538	308	1513	117	6078	4945	3746	2916	2128	1796	1465	893
7_CBX6	12_TRIM24	508	3	529	2	1779	1020	2686	1262	464	335	865	323
8_RYBP_zf_RanBP	12_TRIM24	208	0	170	2	210	357	442	413	14	77	76	90
9_AEBP2_after_IDT	12_TRIM24	20	0	6	0	23	30	69	10	10	25	0	0
10_ING1	12_TRIM24	584	0	256	2	1115	1324	416	318	391	325	243	60
11_PHF2	12_TRIM24	116	1	1	1	506	300	3	49	166	100	10	0
12_TRIM24	12_TRIM24	132	25	116	36	453	527	707	385	455	223	220	192
13_KDM5A	12_TRIM24	212	40	284	2	1063	455	547	496	463	219	144	165
14_KDM5B	12_TRIM24	52	1	219	3	137	40	240	278	44	10	107	72
15_DNMT3A_PWWP	12_TRIM24	2382	242	1781	113	5231	3017	4990	2449	1956	1571	1356	701
16_NSD1_PWWP2	12_TRIM24	1261	136	1681	5	5529	3057	3457	2221	1418	1210	849	668
17_NSD2_PWWP1	12_TRIM24	638	18	985	38	1745	1391	1809	822	466	268	469	202
18_CREBBP	12_TRIM24	1589	69	2125	336	4637	2686	3703	2950	1596	1240	1066	669
19_MeCP2_MBD	12_TRIM24	4	20	71	0	201	278	298	293	176	80	64	42
20_MBD1_MBD	12_TRIM24	1162	17	1349	47	5500	2957	3339	2268	1644	1099	1209	620
21_MBD2	12_TRIM24	591	70	554	1	2559	1769	1857	1007	795	511	486	453
22_MBD3	12_TRIM24	561	1	293	49	1174	567	1152	553	268	200	240	193
23_Tet1	12_TRIM24	254	1	130	2	500	153	433	175	93	71	115	22
24_Tet3	12_TRIM24	45	4	143	110	705	432	873	743	200	99	223	113
25_Zfp961_mouse	12_TRIM24	1	1321	32	1713	375	1504	74	612	145	126	64	34
26_Zfp809_mouse	12_TRIM24	92	1820	1	2146	972	2434	73	2123	333	381	62	140
27_ZNF417	12_TRIM24	77	1794	62	2208	753	1989	152	1828	254	228	299	122
28_ZNF587	12_TRIM24	1	2222	34	2865	246	2908	68	2082	186	198	199	125
29_ZIM3	12_TRIM24	81	217	123	954	94	182	237	919	35	50	28	40
30_ZNF10	12_TRIM24	0	987	164	1661	67	1183	67	1250	84	17	175	79
31_ZNF534	12_TRIM24	1	283	1	903	21	258	339	425	11	3	48	4
32_ZNF667	12_TRIM24	3	3448	5	4743	344	4510	530	4369	362	481	385	334
33_ZNF716	12_TRIM24	51	1429	86	1896	382	1565	386	1696	228	99	178	126
34_ZNF479	12_TRIM24	27	2694	35	2960	554	3494	331	2497	216	409	241	152
35_ZNF791	12_TRIM24	75	1	133	121	259	184	342	419	15	67	20	54
36_ZNF563	12_TRIM24	2	573	4	565	146	631	102	612	61	41	67	65
37_ZNF20	12_TRIM24	1	412	0	511	266	101	119	216	63	1	36	5
38_ZNF440	12_TRIM24	27	1222	22	1346	160	778	93	446	68	116	139	56
39_ZNF878	12_TRIM24	65	919	1	1479	489	1094	52	391	86	152	99	114
40_ZNF823	12_TRIM24	1032	0	33	25	393	103	66	96	131	241	28	56
41_ZNF441	12_TRIM24	403	1622	105	1530	612	1856	9	1358	412	183	80	77
42_ZNF763	12_TRIM24	2	501	44	369	652	858	286	486	284	229	81	63
43_ZNF844	12_TRIM24	0	618	83	838	152	460	195	395	107	49	66	48
44_ZFP69	12_TRIM24	68	986	106	462	298	461	31	333	183	187	17	7
45_ZNF606	12_TRIM24	112	657	1	1390	7	475	94	1175	31	13	62	107
46_ZNF235	12_TRIM24	83	1517	81	2108	115	1988	234	1564	137	204	101	42
47_ZNF613	12_TRIM24	0	1271	0	1485	54	1079	342	887	115	78	114	67
48_ZNF627	12_TRIM24	192	202	4	832	344	306	62	254	99	92	14	4
49_ZNF649	12_TRIM24	1	1338	124	2523	189	1139	320	1094	54	62	79	118
50_PRDM1	12_TRIM24	281	9	473	0	632	292	641	339	115	109	113	80
51_ZNF644	12_TRIM24	1078	2	507	141	1820	837	934	596	624	434	165	82
52_WIZ	12_TRIM24	532	3	351	53	1127	757	810	760	356	206	93	167
53_CDYL	12_TRIM24	59	0	51	2	77	71	75	66	28	25	21	12
54_ATRX	12_TRIM24	0	0	167	0	28	125	11	202	116	61	76	59
55_MPHOSPH8	12_TRIM24	282	40	872	27	903	1013	1634	687	398	244	344	289
56_DAXX	12_TRIM24	50	1	165	20	269	349	28	104	114	74	70	20
57_MECP2_ATRX_binding	12_TRIM24	519	59	1310	15	3784	1947	2569	1795	1136	708	649	352
58_PPHLN1	12_TRIM24	108	15	111	0	385	269	79	74	71	39	51	11
59_BCOR	12_TRIM24	232	0	89	32	461	428	136	129	188	218	92	15
60_BMI1	12_TRIM24	2248	28	2584	74	3283	1568	3086	1732	1009	516	825	389
61_E2F6	12_TRIM24	1255	132	904	188	3072	2380	3402	2957	1202	902	745	501
62_PCGF1	12_TRIM24	1747	250	1702	38	6469	3223	5150	3206	2043	1250	1600	880
63_RYBP_YAF2_rybp	12_TRIM24	135	0	282	2	178	59	5	127	55	53	38	60
64_YAF2	12_TRIM24	327	29	678	35	234	205	804	493	36	33	114	125
65_YY1	12_TRIM24	0	0	0	6	7	14	17	17	2	3	1	5
66_KDM2B	12_TRIM24	338	2	645	15	721	666	1243	769	198	145	220	125
67_HNRPK_after_IDT	12_TRIM24	12	0	30	1	34	25	0	14	9	0	1	0
68_RUNX1	12_TRIM24	112	0	154	0	55	101	187	168	54	17	42	5
69_CBX2	12_TRIM24	831	261	1216	34	2044	1402	986	1182	502	434	275	198
70_CBX4	12_TRIM24	0	0	0	0	0	0	0	0	0	0	0	0
71_CBX6	12_TRIM24	1	2	67	1	242	264	140	190	277	63	3	8
72_CBX7	12_TRIM24	169	50	396	0	29	195	384	174	62	60	190	49
73_CBX8	12_TRIM24	425	124	186	2	325	447	375	268	246	89	172	109
74_PHF1_CTD	12_TRIM24	448	21	201	1	802	806	598	667	330	295	138	70
75_PHF1_PHD_after_IDT	12_TRIM24	474	85	900	147	1760	922	2136	1641	442	276	400	276
76_MTF2	12_TRIM24	190	3	721	1	858	831	1146	348	217	178	421	195
77_EPOP	12_TRIM24	1218	75	637	100	3100	1670	3124	1904	904	509	769	625
78_LCOR	12_TRIM24	271	23	373	0	603	614	394	355	106	99	87	73
79_AEBP2	12_TRIM24	99	0	99	0	419	151	161	95	124	43	40	21
80_JARID2	12_TRIM24	5	14	65	5	89	110	100	99	21	5	14	7
81_CTCF_PRC2	12_TRIM24	29	0	9	0	41	15	1	8	6	0	1	0
82_PHF19	12_TRIM24	500	0	598	54	1149	382	769	578	259	134	377	47
83_PHF19_fusion	12_TRIM24	5	0	4	0	17	4	9	7	0	0	0	0
84_ZFPM1	12_TRIM24	2	52	3	1	174	83	56	19	59	24	20	11
85_PRDM14	12_TRIM24	739	26	960	17	3271	1491	2971	1639	1185	725	807	421
86_vSET_P. bursaria chlorella virus	12_TRIM24	562	56	242	15	836	669	1410	876	178	158	240	208
87_RCOR1	12_TRIM24	10	0	205	1	44	21	26	11	1	2	1	1
88_REST_CoREST_complex	12_TRIM24	1870	6	2148	248	4515	2094	2928	2084	1038	776	640	437
89_KLF3	12_TRIM24	6	0	10	2	4	5	4	10	0	0	0	0
90_ZEB1	12_TRIM24	14	0	8	0	69	63	22	30	11	15	7	2
91_ZEB2	12_TRIM24	25	3	32	0	41	7	19	26	2	2	6	3
92_MBD3_mouse_after_IDT	12_TRIM24	474	92	423	72	1243	557	373	572	365	301	192	96
93_SALL1	12_TRIM24	0	1	111	0	42	86	105	5	11	49	35	30
94_NAB2	12_TRIM24	168	1	163	8	279	145	226	277	53	40	11	32
95_MeCP2_Sin3_complex	12_TRIM24	264	39	345	73	879	882	678	587	223	174	136	54
96_REST_Sin3_complex	12_TRIM24	2	19	113	0	74	68	70	102	27	16	25	19
97_SID4X_after_IDT	12_TRIM24	0	1	0	14	0	0	34	0	0	7	0	0
98_MeCP2_NCoR_complex	12_TRIM24	305	47	134	2	252	307	326	729	150	143	97	49
99_NCOR1	12_TRIM24	316	244	453	79	2007	2180	1470	1098	898	752	659	391
100_MBD1_TRD	12_TRIM24	131	2	84	62	494	347	550	350	203	111	198	118
101_ZBTB18	12_TRIM24	27	1	67	1	326	53	228	171	19	7	62	69
102_GCNF	12_TRIM24	123	28	297	12	472	292	362	173	47	31	26	16
103_NR2F6	12_TRIM24	162	1	179	1	499	293	313	191	73	26	34	10
104_NR1D1	12_TRIM24	1	0	6	0	6	4	4	6	0	0	0	0
105_EZH2_DNMT_recruit	12_TRIM24	18	0	0	0	32	0	1	2	0	1	0	0
106_EHMT2_DNMT_recruit	12_TRIM24	66	11	205	8	448	177	298	180	137	96	31	33
107_CBX5_full	12_TRIM24	40	0	21	7	95	31	26	24	4	5	7	5
108_CBX1_full	12_TRIM24	7	1	41	0	61	14	81	62	1	3	2	6
109_CBX3_full	12_TRIM24	53	0	25	29	202	105	96	84	36	24	32	24
110_UHRF1	12_TRIM24	694	2	521	85	2261	978	1426	1206	412	377	253	187
111_MYC	12_TRIM24	306	6	307	78	499	538	693	481	185	134	123	82
112_CTCF_chromatin_organization	12_TRIM24	152	1	90	2	124	261	89	87	130	122	13	43
113_L3MBTL3	12_TRIM24	472	90	529	362	8498	3781	7289	3146	3396	1887	2276	1225
114_PHC2	12_TRIM24	37	0	69	49	18	135	397	151	28	22	53	29
115_TRIM28	12_TRIM24	2	0	21	113	122	209	149	173	75	48	1	41
116_CBX1_chromoshadow	12_TRIM24	98	2	77	0	629	259	128	270	124	58	4	10
117_CBX3_chromoshadow	12_TRIM24	338	3	406	110	757	1547	593	369	170	156	101	40
118_CBX5_chromoshadow	12_TRIM24	168	1	113	25	409	582	177	177	138	109	28	2
119_DMAP1	12_TRIM24	382	1	367	20	1070	375	581	340	185	119	137	70
120_UBN1_NHRD	12_TRIM24	326	0	346	46	654	743	804	362	205	109	159	158
121_UBN1_HRD	12_TRIM24	63	1	216	191	90	26	301	288	22	18	102	47
122_SETDB1	12_TRIM24	0	0	4	0	0	0	0	1	1	0	0	0
123_SUV39H1	12_TRIM24	6	0	28	3	26	16	36	22	3	2	6	7
124_dim-5_N.Crassa	12_TRIM24	1	0	2	0	83	30	7	5	5	16	0	0
125_KYP_A.Thaliana	12_TRIM24	63	4	72	5	143	70	129	80	6	3	3	6
126_SUVR4_A.Thaliana_after_IDT	12_TRIM24	0	0	0	0	0	0	0	0	0	0	0	0
127_EHMT2	12_TRIM24	254	3	337	5	714	290	649	394	105	44	122	49
128_EHMT1	12_TRIM24	59	0	97	16	227	137	250	164	14	18	11	18
129_KDM2B	12_TRIM24	539	36	412	14	1146	568	894	574	196	146	192	105
130_KDM5B	12_TRIM24	1086	70	1124	167	3033	1438	1944	1368	685	452	409	254
131_SET8_T.Gondii	12_TRIM24	8	0	9	0	25	13	18	11	0	0	0	0
132_RING1-XTEN20-PCGF1	12_TRIM24	210	0	219	23	146	136	215	337	72	36	62	66
133_RING1-XTEN20-PCGF2	12_TRIM24	191	1	45	1	541	372	427	244	177	146	59	29
134_RING1-XTEN20-PCGF3	12_TRIM24	39	58	13	30	131	143	27	109	59	114	22	5
135_EZH1	12_TRIM24	21	3	25	6	96	74	100	97	9	5	7	3
136_EZH2	12_TRIM24	266	33	325	4	816	340	575	319	93	59	39	19
137_HDAC1	12_TRIM24	6	0	4	1	17	2	9	6	0	0	0	0
138_DNMT1_after_IDT	12_TRIM24	0	0	0	0	3	0	0	0	2	0	0	0
139_DNMT3A1	12_TRIM24	18	6	17	6	473	162	89	166	124	85	17	12
140_DNMT3B1	12_TRIM24	1654	165	1769	143	3670	2710	3476	2354	935	734	944	658
141_DNMT3B3	12_TRIM24	197	26	183	17	617	265	339	231	63	40	36	34
142_DNMT3L	12_TRIM24	67	0	93	4	130	54	115	147	17	39	7	30
143_DNMT3C_mouse	12_TRIM24	32	0	125	1	75	53	99	101	12	10	38	16
144_sssIM_MQ1	12_TRIM24	0	0	0	0	0	0	0	0	0	0	0	0
145_DRM2_Arabidopsis	12_TRIM24	0	0	1	0	2	1	0	2	0	0	0	0
146_DRM3_Arabidopsis	12_TRIM24	6	0	19	0	13	6	44	58	0	0	1	2
147_MET1_Arabidopsis	12_TRIM24	0	0	0	0	1	0	0	0	0	0	0	0
148_CMT2_Arabidopsis_after_IDT	12_TRIM24	0	0	0	0	0	0	0	0	0	0	0	0
149_CMT3_Arabidopsis_after_IDT	12_TRIM24	0	0	0	0	0	0	0	0	0	0	0	0
150_NtDRM1_N. Tabacum	12_TRIM24	1	0	31	0	20	15	1	10	3	3	4	5
151_DNMT3A1-DNMT3L_mouse,CRRISPRoff_after_IDT	12_TRIM24	0	0	0	0	0	0	0	0	0	0	0	0
152_DNMT3B1-XTEN20-DNMT3B3_after_IDT	12_TRIM24	0	0	0	0	0	0	1	0	0	0	0	0
153_DNMT3A1-XTEN20-DNMT3B3_after_IDT	12_TRIM24	0	0	0	0	0	0	2	0	0	25	0	0
154_DNMT3B1-XTEN20-DNMT3L_after_IDT	12_TRIM24	0	0	0	0	0	0	0	0	0	0	0	0
155_DNMT3A1-XTEN20-DNMT3L_after_IDT	12_TRIM24	0	0	0	0	0	0	0	0	0	0	0	0
1_CBX1_chromo	13_KDM5A	136	0	21	0	430	79	142	512	49	103	45	70
2_CBX3_chromo	13_KDM5A	76	0	144	2	327	274	727	193	67	133	211	41
3_CBX4	13_KDM5A	45	0	1	0	178	483	3	33	85	53	23	0
4_CBX5_chromo	13_KDM5A	15	146	257	1	88	24	932	54	142	1	208	78
5_CBX7	13_KDM5A	104	0	97	1	329	111	54	100	69	36	76	62
6_CBX2	13_KDM5A	97	20	176	2	239	179	148	229	134	58	118	68
7_CBX6	13_KDM5A	112	1	2	0	147	383	221	3	222	102	55	21
8_RYBP_zf_RanBP	13_KDM5A	105	38	58	1	224	609	465	520	152	195	91	121
9_AEBP2_after_IDT	13_KDM5A	10	0	4	0	1	2	5	66	0	1	3	3
10_ING1	13_KDM5A	81	60	25	0	512	214	273	217	88	11	123	38
11_PHF2	13_KDM5A	0	0	38	0	9	3	159	134	0	1	100	54
12_TRIM24	13_KDM5A	1	55	17	74	150	80	155	2	2	5	22	5
13_KDM5A	13_KDM5A	59	53	112	50	523	378	442	250	336	214	211	94
14_KDM5B	13_KDM5A	0	50	57	1	107	141	23	133	4	11	18	2
15_DNMT3A_PWWP	13_KDM5A	3464	156	2904	66	6938	4768	5496	4475	3054	2016	2354	1326
16_NSD1_PWWP2	13_KDM5A	793	97	556	185	2833	1886	1342	1219	1123	771	571	454
17_NSD2_PWWP1	13_KDM5A	126	18	52	16	383	236	161	176	136	80	58	64
18_CREBBP	13_KDM5A	872	131	1747	415	6509	3199	6280	3611	2146	1218	2050	1230
19_MeCP2_MBD	13_KDM5A	177	1	237	0	398	177	295	233	139	17	40	40
20_MBD1_MBD	13_KDM5A	60	0	1	83	446	158	32	48	187	12	43	4
21_MBD2	13_KDM5A	1	2	70	216	237	38	254	399	24	1	81	15
22_MBD3	13_KDM5A	155	1	102	2	143	163	268	84	35	39	88	61
23_Tet1	13_KDM5A	0	2	56	1	127	26	49	70	25	17	6	36
24_Tet3	13_KDM5A	29	1	68	26	133	169	37	30	40	13	4	11
25_Zfp961_mouse	13_KDM5A	139	399	145	775	29	547	284	542	19	30	62	26
26_Zfp809_mouse	13_KDM5A	180	1680	2	1892	428	864	46	1338	96	177	9	83
27_ZNF417	13_KDM5A	2	2341	1	3453	348	2134	436	1064	282	348	170	200
28_ZNF587	13_KDM5A	72	4095	94	4431	907	2167	368	2289	205	376	219	401
29_ZIM3	13_KDM5A	55	311	0	624	344	690	84	146	297	113	51	38
30_ZNF10	13_KDM5A	147	551	2	1209	544	857	48	609	54	169	182	150
31_ZNF534	13_KDM5A	1	534	34	603	3	601	78	431	20	47	11	56
32_ZNF667	13_KDM5A	33	1030	1	955	648	1048	73	583	148	187	10	57
33_ZNF716	13_KDM5A	220	1023	135	2151	1102	900	266	1136	364	175	171	173
34_ZNF479	13_KDM5A	176	1231	37	1261	62	1269	131	1230	242	117	134	233
35_ZNF791	13_KDM5A	88	69	342	1	244	294	107	51	157	96	22	92
36_ZNF563	13_KDM5A	92	1313	93	2370	283	1118	527	1063	209	142	176	78
37_ZNF20	13_KDM5A	0	228	11	102	173	425	204	257	74	78	44	14
38_ZNF440	13_KDM5A	137	569	1	522	414	536	9	426	209	196	58	35
39_ZNF878	13_KDM5A	70	708	101	1176	660	695	508	919	151	151	106	120
40_ZNF823	13_KDM5A	135	0	270	2	216	106	167	115	96	79	83	25
41_ZNF441	13_KDM5A	23	1073	96	1933	68	815	263	771	54	92	131	92
42_ZNF763	13_KDM5A	140	105	93	450	633	511	249	606	363	230	94	90
43_ZNF844	13_KDM5A	153	268	168	863	121	450	312	261	35	97	59	22
44_ZFP69	13_KDM5A	46	379	55	567	37	449	272	351	54	58	91	53
45_ZNF606	13_KDM5A	30	597	77	543	157	351	465	265	60	27	119	134
46_ZNF235	13_KDM5A	21	610	78	758	127	497	242	819	92	68	327	116
47_ZNF613	13_KDM5A	86	569	43	1935	157	439	130	840	36	29	130	114
48_ZNF627	13_KDM5A	1	67	15	61	506	246	346	220	128	68	81	47
49_ZNF649	13_KDM5A	147	936	0	1568	59	1165	84	494	42	203	33	32
50_PRDM1	13_KDM5A	36	18	34	0	138	52	85	69	14	14	62	7
51_ZNF644	13_KDM5A	129	61	40	0	246	255	82	6	93	155	11	10
52_WIZ	13_KDM5A	60	64	124	97	497	234	36	309	130	64	57	78
53_CDYL	13_KDM5A	0	0	176	0	20	55	78	55	22	6	38	7
54_ATRX	13_KDM5A	1	0	1	1	133	47	302	312	14	46	233	156
55_MPHOSPH8	13_KDM5A	485	60	630	23	3035	1555	1080	854	684	652	515	280
56_DAXX	13_KDM5A	181	2	99	1	225	151	30	33	201	137	41	24
57_MECP2_ATRX_binding	13_KDM5A	71	53	134	1	235	121	8	108	107	112	2	22
58_PPHLN1	13_KDM5A	86	1	43	9	177	34	15	75	53	10	37	31
59_BCOR	13_KDM5A	316	2	138	1	269	94	323	176	74	43	251	75
60_BMI1	13_KDM5A	320	2	93	0	420	140	296	158	56	103	62	6
61_E2F6	13_KDM5A	1003	388	699	433	3670	5771	3376	4102	1514	1312	1161	582
62_PCGF1	13_KDM5A	474	2	484	12	978	415	551	286	248	220	252	142
63_RYBP_YAF2_rybp	13_KDM5A	0	0	93	1	5	2	136	3	69	23	58	59
64_YAF2	13_KDM5A	178	0	33	22	164	34	144	321	4	55	69	48
65_YY1	13_KDM5A	0	0	0	0	58	22	7	1	13	21	4	0
66_KDM2B	13_KDM5A	480	65	346	145	1405	952	1185	581	440	238	275	230
67_HNRPK_after_IDT	13_KDM5A	0	0	32	0	105	61	55	4	21	11	14	7
68_RUNX1	13_KDM5A	132	0	72	6	194	180	214	52	73	27	33	7
69_CBX2	13_KDM5A	72	1	249	53	91	238	161	212	114	12	57	2
70_CBX4	13_KDM5A	0	0	0	0	0	0	0	0	0	0	0	0
71_CBX6	13_KDM5A	85	56	270	3	301	409	427	29	120	21	81	30
72_CBX7	13_KDM5A	114	0	214	2	349	114	229	86	71	46	82	41
73_CBX8	13_KDM5A	1	0	12	1	5	45	282	76	1	15	46	29
74_PHF1_CTD	13_KDM5A	96	0	104	19	151	12	727	139	40	10	111	74
75_PHF1_PHD_after_IDT	13_KDM5A	570	26	678	4	587	519	951	601	209	179	308	154
76_MTF2	13_KDM5A	921	1	765	1	855	515	864	460	313	30	117	46
77_EPOP	13_KDM5A	107	0	66	5	243	321	179	167	217	154	43	41
78_LCOR	13_KDM5A	65	1	49	30	115	78	97	106	28	13	11	10
79_AEBP2	13_KDM5A	312	1	0	1	656	414	300	104	122	15	49	24
80_JARID2	13_KDM5A	28	0	0	0	5	0	4	1	7	0	0	1
81_CTCF_PRC2	13_KDM5A	1	2	39	1	9	5	28	22	1	0	2	1
82_PHF19	13_KDM5A	476	0	297	0	643	302	615	165	182	8	215	157
83_PHF19_fusion	13_KDM5A	8	0	12	0	30	11	7	9	0	0	0	1
84_ZFPM1	13_KDM5A	44	2	35	2	99	4	77	194	11	43	3	29
85_PRDM14	13_KDM5A	435	3	202	2	559	281	213	242	90	100	97	57
86_vSET_P. bursaria chlorella virus	13_KDM5A	43	83	78	23	7	92	34	133	16	15	18	2
87_RCOR1	13_KDM5A	0	0	3	0	0	2	1	4	0	0	0	0
88_REST_CoREST_complex	13_KDM5A	164	253	280	658	2921	3292	2903	4031	1330	1249	1288	747
89_KLF3	13_KDM5A	8	30	19	0	16	33	5	18	0	1	0	0
90_ZEB1	13_KDM5A	39	0	2	0	95	1	42	49	19	9	3	7
91_ZEB2	13_KDM5A	13	0	0	0	32	28	12	9	6	3	0	1
92_MBD3_mouse_after_IDT	13_KDM5A	0	54	85	0	100	97	37	53	19	41	49	26
93_SALL1	13_KDM5A	1	0	69	49	59	51	329	300	20	58	110	50
94_NAB2	13_KDM5A	57	1	29	16	199	56	98	173	32	25	0	14
95_MeCP2_Sin3_complex	13_KDM5A	135	0	0	1	332	125	38	1	43	56	17	0
96_REST_Sin3_complex	13_KDM5A	21	0	12	0	34	29	93	14	32	8	1	22
97_SID4X_after_IDT	13_KDM5A	0	12	0	49	0	8	0	27	0	0	13	16
98_MeCP2_NCoR_complex	13_KDM5A	102	1	1	0	221	323	1	0	130	103	1	2
99_NCOR1	13_KDM5A	134	19	1	4	173	91	40	60	117	125	4	9
100_MBD1_TRD	13_KDM5A	3	167	88	190	186	597	73	239	131	75	15	43
101_ZBTB18	13_KDM5A	0	1	43	3	98	321	310	379	76	73	120	89
102_GCNF	13_KDM5A	126	4	201	31	771	309	438	349	95	74	55	45
103_NR2F6	13_KDM5A	196	5	161	19	1019	735	424	542	400	305	181	109
104_NR1D1	13_KDM5A	0	0	3	0	3	2	4	2	0	0	0	0
105_EZH2_DNMT_recruit	13_KDM5A	0	0	0	0	1	0	28	1	0	0	5	2
106_EHMT2_DNMT_recruit	13_KDM5A	309	1	168	14	508	463	564	373	118	109	50	62
107_CBX5_full	13_KDM5A	43	18	0	0	80	45	28	7	8	19	0	0
108_CBX1_full	13_KDM5A	0	0	0	0	2	1	17	9	0	0	2	8
109_CBX3_full	13_KDM5A	0	10	21	2	103	80	26	24	9	25	0	15
110_UHRF1	13_KDM5A	202	57	238	33	484	335	579	616	124	89	161	70
111_MYC	13_KDM5A	287	35	464	0	345	365	336	231	147	108	153	78
112_CTCF_chromatin_organization	13_KDM5A	0	1	1	115	10	26	186	73	54	14	82	27
113_L3MBTL3	13_KDM5A	149	818	1	629	784	1070	914	978	224	336	458	261
114_PHC2	13_KDM5A	172	1	56	17	102	152	55	140	64	77	25	5
115_TRIM28	13_KDM5A	0	1	59	4	5	32	238	108	0	0	30	21
116_CBX1_chromoshadow	13_KDM5A	116	11	76	46	361	225	120	140	132	23	78	55
117_CBX3_chromoshadow	13_KDM5A	88	38	2	40	238	162	52	70	139	138	1	8
118_CBX5_chromoshadow	13_KDM5A	59	2	258	24	181	69	594	649	48	58	158	71
119_DMAP1	13_KDM5A	67	8	38	16	111	88	264	71	35	20	19	11
120_UBN1_NHRD	13_KDM5A	156	86	243	4	313	473	587	577	150	75	123	61
121_UBN1_HRD	13_KDM5A	68	0	44	4	452	262	33	3	166	61	25	0
122_SETDB1	13_KDM5A	9	0	1	0	124	31	1	1	4	8	0	0
123_SUV39H1	13_KDM5A	11	0	30	2	45	18	25	39	4	4	6	1
124_dim-5_N.Crassa	13_KDM5A	4	0	5	0	91	32	23	1	15	4	0	0
125_KYP_A.Thaliana	13_KDM5A	85	6	82	8	221	147	157	89	19	20	13	6
126_SUVR4_A.Thaliana_after_IDT	13_KDM5A	0	0	0	0	1	0	1	0	0	0	0	0
127_EHMT2	13_KDM5A	57	11	59	17	505	247	284	213	48	40	17	23
128_EHMT1	13_KDM5A	3	1	8	10	16	28	14	10	1	3	1	2
129_KDM2B	13_KDM5A	544	21	601	61	1536	882	1106	787	340	284	253	199
130_KDM5B	13_KDM5A	1330	121	1247	275	3333	2492	2701	1913	1225	893	810	472
131_SET8_T.Gondii	13_KDM5A	0	1	0	0	5	8	8	16	0	0	0	1
132_RING1-XTEN20-PCGF1	13_KDM5A	322	0	212	40	327	224	622	158	246	91	191	63
133_RING1-XTEN20-PCGF2	13_KDM5A	75	15	63	11	143	361	160	301	159	69	79	121
134_RING1-XTEN20-PCGF3	13_KDM5A	161	2	134	63	459	68	118	129	196	113	42	47
135_EZH1	13_KDM5A	9	0	28	0	39	17	15	35	6	5	0	2
136_EZH2	13_KDM5A	170	19	232	13	428	250	444	238	41	26	39	39
137_HDAC1	13_KDM5A	1	0	0	0	7	2	12	1	0	0	0	0
138_DNMT1_after_IDT	13_KDM5A	0	0	0	0	0	0	0	0	0	0	0	0
139_DNMT3A1	13_KDM5A	27	1	5	3	104	155	14	9	41	28	0	3
[truncated: 22,027 more rows]

## Sheet: Day 0 Enrichment Scores
Effector 1 N-term	Effector 2 C-term	Replicate 1 HIGH:LOW	Replicate 2 HIGH:LOW	Geometric Mean HIGH:LOW
1_CBX1_chromo	1_CBX1_chromo	8.43108	5.6372	6.89403
1_CBX1_chromo	2_CBX3_chromo	120.639	4.45772	23.19
1_CBX1_chromo	3_CBX4
1_CBX1_chromo	4_CBX5_chromo
1_CBX1_chromo	5_CBX7	16.8333	39.4941	25.784
1_CBX1_chromo	6_CBX2	9.05803	20.3485	13.5764
1_CBX1_chromo	7_CBX6	14.3959	23.8752	18.5393
1_CBX1_chromo	8_RYBP_zf_RanBP	0.483584	12.7334	2.48147
1_CBX1_chromo	9_AEBP2
1_CBX1_chromo	10_ING1		4.63213
1_CBX1_chromo	11_PHF2
1_CBX1_chromo	12_TRIM24	14.6549
1_CBX1_chromo	13_KDM5A	27.9235
1_CBX1_chromo	14_KDM5B
1_CBX1_chromo	15_DNMT3A_PWWP	5.12368	14.0342	8.47978
1_CBX1_chromo	16_NSD1_PWWP2	12.1565	14.8127	13.4191
1_CBX1_chromo	17_NSD2_PWWP1	148.529	18.3813	52.2509
1_CBX1_chromo	18_CREBBP	30.2111	9.86151	17.2606
1_CBX1_chromo	19_MeCP2_MBD	9.23024	7.43811	8.28586
1_CBX1_chromo	20_MBD1_MBD	42.7764
1_CBX1_chromo	21_MBD2	12.2784
1_CBX1_chromo	22_MBD3	6.73775	3.79224	5.05482
1_CBX1_chromo	23_Tet1	14.2588
1_CBX1_chromo	24_Tet3		15.4799
1_CBX1_chromo	25_Zfp961(mouse)	0.0333303	0.00144865	0.00694867
1_CBX1_chromo	26_Zfp809(mouse)	0.250461	0.01424	0.0597208
1_CBX1_chromo	27_ZNF417	2.22025	8.34887	4.30541
1_CBX1_chromo	28_ZNF587	4.87481	12.3568	7.76125
1_CBX1_chromo	29_ZIM3	0.349481
1_CBX1_chromo	30_ZNF10	0.00288855	0.00475673	0.00370676
1_CBX1_chromo	31_ZNF534	0.0375074	0.0143162	0.0231725
1_CBX1_chromo	32_ZNF667	7.72109	3.1456	4.92823
1_CBX1_chromo	33_ZNF716	0.0809424	0.0248846	0.04488
1_CBX1_chromo	34_ZNF479	0.0245503	0.0162549	0.0199766
1_CBX1_chromo	35_ZNF791		7.59429
1_CBX1_chromo	36_ZNF563	0.0419574	0.0376017	0.0397199
1_CBX1_chromo	37_ZNF20	0.10104	29.4617	1.72535
1_CBX1_chromo	38_ZNF440	0.6896	0.0717458	0.222432
1_CBX1_chromo	39_ZNF878	0.0761689	0.03629	0.0525754
1_CBX1_chromo	40_ZNF823
1_CBX1_chromo	41_ZNF441	0.017433	0.650904	0.106523
1_CBX1_chromo	42_ZNF763	14.8529	18.2263	16.4534
1_CBX1_chromo	43_ZNF844		0.0924723
1_CBX1_chromo	44_ZFP69	4.45588	0.018145	0.284345
1_CBX1_chromo	45_ZNF606	0.251745	0.109507	0.166035
1_CBX1_chromo	46_ZNF235	0.0562611	0.45759	0.160451
1_CBX1_chromo	47_ZNF613	0.0204868	0.0786191	0.040133
1_CBX1_chromo	48_ZNF627		12.2757
1_CBX1_chromo	49_ZNF649	0.0124033	0.210664	0.0511167
1_CBX1_chromo	50_PRDM1	5.37534	10.7152	7.58934
1_CBX1_chromo	51_ZNF644	56.2761	43.6932	49.5871
1_CBX1_chromo	52_WIZ	7.83669	5.79838	6.74093
1_CBX1_chromo	53_CDYL	5.50108	1.42315	2.79801
1_CBX1_chromo	54_ATRX		16.9779
1_CBX1_chromo	55_MPHOSPH8	20.7941
1_CBX1_chromo	56_DAXX	18.4176
1_CBX1_chromo	57_MECP2_ATRX_binding	10.298	11.9487	11.0927
1_CBX1_chromo	58_PPHLN1	10.8921	11.9844	11.4252
1_CBX1_chromo	59_BCOR	9.30783
1_CBX1_chromo	60_BMI1	43.4448	140.532	78.1368
1_CBX1_chromo	61_E2F6	10.5621	2.78247	5.42114
1_CBX1_chromo	62_PCGF1	6.03459	11.7277	8.4126
1_CBX1_chromo	63_RYBP_YAF2_rybp	13.2686
1_CBX1_chromo	64_YAF2	24.7549
1_CBX1_chromo	65_YY1
1_CBX1_chromo	66_KDM2B	1.04961	4.8437	2.25477
1_CBX1_chromo	67_HNRPK
1_CBX1_chromo	68_RUNX1	8.21671	24.9844	14.3279
1_CBX1_chromo	69_CBX2		2.08063
1_CBX1_chromo	70_CBX4
1_CBX1_chromo	71_CBX6
1_CBX1_chromo	72_CBX7	31.1911	1.62289	7.11476
1_CBX1_chromo	73_CBX8	141.598	44.6815	79.5412
1_CBX1_chromo	74_PHF1_CTD
1_CBX1_chromo	75_PHF1_PHD	37.0704	14.2783	23.0066
1_CBX1_chromo	76_MTF2	54.1778	8.67379	21.6778
1_CBX1_chromo	77_EPOP	7.39896	7.50429	7.45144
1_CBX1_chromo	78_LCOR (PALI1)	38.4196	6.65001	15.9841
1_CBX1_chromo	79_AEBP2	7.34046	13.3938	9.91547
1_CBX1_chromo	80_JARID2
1_CBX1_chromo	81_CTCF_PRC2
1_CBX1_chromo	82_PHF19	36.0431	52.1197	43.3423
1_CBX1_chromo	83_PHF19_fusion
1_CBX1_chromo	84_ZFPM1	13.2686	0.0717458	0.975688
1_CBX1_chromo	85_PRDM14	8.45707	10.5305	9.43702
1_CBX1_chromo	86_vSET(P. bursaria chlorella virus)	4.75294	2.75263	3.61705
1_CBX1_chromo	87_RCOR1
1_CBX1_chromo	88_REST_CoREST_complex	20.879	6.61462	11.7519
1_CBX1_chromo	89_KLF3
1_CBX1_chromo	90_ZEB1	17.4274
1_CBX1_chromo	91_ZEB2	3.06798	6.06806	4.31471
1_CBX1_chromo	92_MBD3(mouse)	22.1804
1_CBX1_chromo	93_SALL1
1_CBX1_chromo	94_NAB2	12.8725	22.3394	16.9577
1_CBX1_chromo	95_MeCP2_Sin3_complex	39.9049	9.11075	19.0673
1_CBX1_chromo	96_REST_Sin3_complex
1_CBX1_chromo	97_SID4X	0.55811	0.0230328	0.113379
1_CBX1_chromo	98_MeCP2_NCoR_complex
1_CBX1_chromo	99_NCOR1	2.58593	2.3708	2.47603
1_CBX1_chromo	100_MBD1_TRD
1_CBX1_chromo	101_ZBTB18		29.212
1_CBX1_chromo	102_GCNF	5.32819	3.54539	4.34632
1_CBX1_chromo	103_NR2F6
1_CBX1_chromo	104_NR1D1
1_CBX1_chromo	105_EZH2_DNMT_recruit
1_CBX1_chromo	106_EHMT2_DNMT_recruit	7.40494	3.75528	5.27329
1_CBX1_chromo	107_CBX5_full	0.0916847	12.4838	1.06985
1_CBX1_chromo	108_CBX1_full
1_CBX1_chromo	109_CBX3_full
1_CBX1_chromo	110_UHRF1	7.01874	6.8825	6.95028
1_CBX1_chromo	111_MYC	47.3313	64.4162	55.2169
1_CBX1_chromo	112_CTCF_chromatin_organization	26.806	8.92496	15.4675
1_CBX1_chromo	113_L3MBTL3	81.6204	3.90885	17.8617
1_CBX1_chromo	114_PHC2		15.7295
1_CBX1_chromo	115_TRIM28	10.6941
1_CBX1_chromo	116_CBX1_chromoshadow	11.0902	1.12559	3.53312
1_CBX1_chromo	117_CBX3_chromoshadow	29.1117	16.8531	22.15
1_CBX1_chromo	118_CBX5_chromoshadow	1.29487
1_CBX1_chromo	119_DMAP1	53.8006	12.3104	25.7353
1_CBX1_chromo	120_UBN1_NHRD	7.65027	52.8479	20.1072
1_CBX1_chromo	121_UBN1_HRD	12.0804	1.41643	4.13654
1_CBX1_chromo	122_SETDB1
1_CBX1_chromo	123_SUV39H1
1_CBX1_chromo	124_dim-5(N.Crassa)	15.8431
1_CBX1_chromo	125_KYP(A.Thaliana)
1_CBX1_chromo	126_SUVR4(A.Thaliana)
1_CBX1_chromo	127_EHMT2	15.9331	37.808	24.5438
1_CBX1_chromo	128_EHMT1		7.12309
1_CBX1_chromo	129_KDM2B	12.0571	7.81064	9.7043
1_CBX1_chromo	130_KDM5B	7.22842	16.7445	11.0017
1_CBX1_chromo	131_SET8(T.Gondii)
1_CBX1_chromo	132_RING1-XTEN20-PCGF1	0.114253	21.7218	1.57537
1_CBX1_chromo	133_RING1-XTEN20-PCGF2
1_CBX1_chromo	134_RING1-XTEN20-PCGF3	14.6329	8.61424	11.2273
1_CBX1_chromo	135_EZH1
1_CBX1_chromo	136_EZH2	14.1674	33.3941	21.751
1_CBX1_chromo	137_HDAC1
1_CBX1_chromo	138_DNMT1
1_CBX1_chromo	139_DNMT3A1
1_CBX1_chromo	140_DNMT3B1		9.7096
1_CBX1_chromo	141_DNMT3B3	10.122	17.3881	13.2666
1_CBX1_chromo	142_DNMT3L
1_CBX1_chromo	143_DNMT3C(mouse)
1_CBX1_chromo	144_sssIM(MQ1)
1_CBX1_chromo	145_DRM2(Arabidopsis)
1_CBX1_chromo	146_DRM3(Arabidopsis)
1_CBX1_chromo	147_MET1(Arabidopsis)
1_CBX1_chromo	148_CMT2(Arabidopsis)
1_CBX1_chromo	149_CMT3(Arabidopsis)
1_CBX1_chromo	150_NtDRM1(N. Tabacum)
1_CBX1_chromo	151_DNMT3A1-DNMT3L(mouse,CRRISPRoff)
1_CBX1_chromo	152_DNMT3B1-XTEN20-DNMT3B3
1_CBX1_chromo	153_DNMT3A1-XTEN20-DNMT3B3
1_CBX1_chromo	154_DNMT3B1-XTEN20-DNMT3L
1_CBX1_chromo	155_DNMT3A1-XTEN20-DNMT3L
1_CBX1_chromo	156_eGFP
2_CBX3_chromo	1_CBX1_chromo	21.809	4.65163	10.0721
2_CBX3_chromo	2_CBX3_chromo	3.18438	6.00719	4.37369
2_CBX3_chromo	3_CBX4	32.6764	1.47625	6.94541
2_CBX3_chromo	4_CBX5_chromo	31.2902	9.98701	17.6775
2_CBX3_chromo	5_CBX7	27.6429	16.1119	21.104
2_CBX3_chromo	6_CBX2	4.60291	8.0627	6.09195
2_CBX3_chromo	7_CBX6	11.2222	28.4352	17.8635
2_CBX3_chromo	8_RYBP_zf_RanBP	26.5372	24.2185	25.3514
2_CBX3_chromo	9_AEBP2
2_CBX3_chromo	10_ING1	27.1313	15.2302	20.3277
2_CBX3_chromo	11_PHF2	33.9967
2_CBX3_chromo	12_TRIM24	9.15077
2_CBX3_chromo	13_KDM5A	16.0412	26.5726	20.6459
2_CBX3_chromo	14_KDM5B	22.1804	15.8128	18.7279
2_CBX3_chromo	15_DNMT3A_PWWP	22.3138	8.87765	14.0746
2_CBX3_chromo	16_NSD1_PWWP2	25.5571	37.4513	30.9378
2_CBX3_chromo	17_NSD2_PWWP1	142.305	163.815	152.682
2_CBX3_chromo	18_CREBBP	13.4086	49.3406	25.7213
2_CBX3_chromo	19_MeCP2_MBD	7.34918	14.0844	10.1739
2_CBX3_chromo	20_MBD1_MBD	41.9843	32.0417	36.6776
2_CBX3_chromo	21_MBD2		22.7205
2_CBX3_chromo	22_MBD3	13.9354	6.21268	9.30463
2_CBX3_chromo	23_Tet1	7.92156	23.4695	13.6351
2_CBX3_chromo	24_Tet3		25.9662
2_CBX3_chromo	25_Zfp961(mouse)	0.0307955	0.00113592	0.0059145
2_CBX3_chromo	26_Zfp809(mouse)	0.0475294	0.0184126	0.0295828
2_CBX3_chromo	27_ZNF417	88.4677	6.05345	23.1416
2_CBX3_chromo	28_ZNF587	19.4948	11.6919	15.0974
2_CBX3_chromo	29_ZIM3	0.0825163	0.422245	0.18666
2_CBX3_chromo	30_ZNF10	0.00538515	0.0246305	0.0115169
2_CBX3_chromo	31_ZNF534	1.2187	0.0374513	0.21364
2_CBX3_chromo	32_ZNF667	3.79325	20.5982	8.83935
2_CBX3_chromo	33_ZNF716	0.637025	0.407528	0.509515
2_CBX3_chromo	34_ZNF479	0.1765	0.0195059	0.0586753
2_CBX3_chromo	35_ZNF791
2_CBX3_chromo	36_ZNF563	0.583115	0.480145	0.529131
2_CBX3_chromo	37_ZNF20
2_CBX3_chromo	38_ZNF440	1.92326	0.0636927	0.349997
2_CBX3_chromo	39_ZNF878		0.134717
2_CBX3_chromo	40_ZNF823	9.90195
2_CBX3_chromo	41_ZNF441	0.276077	0.0140583	0.062299
2_CBX3_chromo	42_ZNF763	38.9477	2.71386	10.281
2_CBX3_chromo	43_ZNF844		0.659255
2_CBX3_chromo	44_ZFP69	0.0412581	1.2781	0.229635
2_CBX3_chromo	45_ZNF606		1.01353
2_CBX3_chromo	46_ZNF235	0.299597	0.439302	0.362786
2_CBX3_chromo	47_ZNF613	0.438769	0.0125339	0.0741585
2_CBX3_chromo	48_ZNF627
2_CBX3_chromo	49_ZNF649	0.502599	0.0159367	0.0894974
2_CBX3_chromo	50_PRDM1	11.8823	8.58862	10.1021
2_CBX3_chromo	51_ZNF644	1.7474	0.327699	0.756718
2_CBX3_chromo	52_WIZ	12.0126	2.69181	5.68645
2_CBX3_chromo	53_CDYL		2.38975
2_CBX3_chromo	54_ATRX	2.42048
2_CBX3_chromo	55_MPHOSPH8	31.6862	16.437	22.8216
2_CBX3_chromo	56_DAXX	12.0804	11.7347	11.9063
2_CBX3_chromo	57_MECP2_ATRX_binding	42.0833
2_CBX3_chromo	58_PPHLN1
2_CBX3_chromo	59_BCOR	16.0082	3.74513	7.74291
2_CBX3_chromo	60_BMI1	65.3529	105.488	83.0297
2_CBX3_chromo	61_E2F6	3.4457	8.2044	5.31694
2_CBX3_chromo	62_PCGF1	13.2785	9.25961	11.0884
2_CBX3_chromo	63_RYBP_YAF2_rybp	75.0568	32.8739	49.673
2_CBX3_chromo	64_YAF2		74.6529
2_CBX3_chromo	65_YY1
2_CBX3_chromo	66_KDM2B	8.66421	4.87647	6.50006
2_CBX3_chromo	67_HNRPK		5.49286
2_CBX3_chromo	68_RUNX1	40.543	9.67958	19.8101
2_CBX3_chromo	69_CBX2	18.8137
2_CBX3_chromo	70_CBX4
2_CBX3_chromo	71_CBX6	1.59531	3.42358	2.33702
2_CBX3_chromo	72_CBX7		2.4458
2_CBX3_chromo	73_CBX8	30.1933	5.22561	12.561
2_CBX3_chromo	74_PHF1_CTD		55.9273
2_CBX3_chromo	75_PHF1_PHD	5.0468	99.8701	22.4505
2_CBX3_chromo	76_MTF2		86.138
2_CBX3_chromo	77_EPOP	2.34098	2.03307	2.1816
2_CBX3_chromo	78_LCOR (PALI1)	14.3578	23.6535	18.4286
2_CBX3_chromo	79_AEBP2	5.11388	24.7237	11.2443
2_CBX3_chromo	80_JARID2
2_CBX3_chromo	81_CTCF_PRC2
2_CBX3_chromo	82_PHF19	0.147476	64.1666	3.0762
2_CBX3_chromo	83_PHF19_fusion
2_CBX3_chromo	84_ZFPM1	18.0216	15.6047	16.7696
2_CBX3_chromo	85_PRDM14	9.69349	53.6371	22.802
2_CBX3_chromo	86_vSET(P. bursaria chlorella virus)	13.1106	11.4563	12.2555
2_CBX3_chromo	87_RCOR1		18.9753
2_CBX3_chromo	88_REST_CoREST_complex	7.13227	8.18556	7.64079
2_CBX3_chromo	89_KLF3
2_CBX3_chromo	90_ZEB1	1.59709
2_CBX3_chromo	91_ZEB2	6.41151	8.9532	7.57651
2_CBX3_chromo	92_MBD3(mouse)
2_CBX3_chromo	93_SALL1		0.462974
2_CBX3_chromo	94_NAB2	18.9467	11.6133	14.8336
2_CBX3_chromo	95_MeCP2_Sin3_complex	27.3873	27.7284	27.5573
2_CBX3_chromo	96_REST_Sin3_complex
2_CBX3_chromo	97_SID4X	0.0476055	0.0320097	0.0390364
2_CBX3_chromo	98_MeCP2_NCoR_complex	0.0481345
2_CBX3_chromo	99_NCOR1	2.66321	5.48145	3.82077
2_CBX3_chromo	100_MBD1_TRD
2_CBX3_chromo	101_ZBTB18		16.2289
2_CBX3_chromo	102_GCNF	7.95457	11.7752	9.67816
2_CBX3_chromo	103_NR2F6	10.4961
2_CBX3_chromo	104_NR1D1
2_CBX3_chromo	105_EZH2_DNMT_recruit
2_CBX3_chromo	106_EHMT2_DNMT_recruit	10.6421	11.0125	10.8257
2_CBX3_chromo	107_CBX5_full	12.1653	33.9142	20.3119
2_CBX3_chromo	108_CBX1_full
2_CBX3_chromo	109_CBX3_full		73.1549
2_CBX3_chromo	110_UHRF1	18.7828	15.094	16.8377
2_CBX3_chromo	111_MYC	74.8587	42.4448	56.3681
2_CBX3_chromo	112_CTCF_chromatin_organization	9.00686	5.80352	7.2299
2_CBX3_chromo	113_L3MBTL3	22.0813	2.95391	8.07627
2_CBX3_chromo	114_PHC2	12.6745	37.4513	21.7871
2_CBX3_chromo	115_TRIM28
2_CBX3_chromo	116_CBX1_chromoshadow		33.7062
2_CBX3_chromo	117_CBX3_chromoshadow	1.71034	37.6594	8.0256
2_CBX3_chromo	118_CBX5_chromoshadow	3.26182	19.4747	7.97012
2_CBX3_chromo	119_DMAP1	23.0385	57.2693	36.3236
2_CBX3_chromo	120_UBN1_NHRD	53.0992	35.7348	43.5602
2_CBX3_chromo	121_UBN1_HRD	16.0082
2_CBX3_chromo	122_SETDB1
2_CBX3_chromo	123_SUV39H1
2_CBX3_chromo	124_dim-5(N.Crassa)
2_CBX3_chromo	125_KYP(A.Thaliana)	9.48937	6.04053	7.57105
2_CBX3_chromo	126_SUVR4(A.Thaliana)
2_CBX3_chromo	127_EHMT2	32.1813	24.6794	28.1819
2_CBX3_chromo	128_EHMT1	2.17843	2.95911	2.53894
2_CBX3_chromo	129_KDM2B	47.9007	34.9248	40.9014
2_CBX3_chromo	130_KDM5B	13.0441	6.94196	9.51585
2_CBX3_chromo	131_SET8(T.Gondii)
2_CBX3_chromo	132_RING1-XTEN20-PCGF1
2_CBX3_chromo	133_RING1-XTEN20-PCGF2
2_CBX3_chromo	134_RING1-XTEN20-PCGF3	16.3075	11.3149	13.5838
2_CBX3_chromo	135_EZH1
2_CBX3_chromo	136_EZH2	43.6924	37.1392	40.2827
2_CBX3_chromo	137_HDAC1
2_CBX3_chromo	138_DNMT1
2_CBX3_chromo	139_DNMT3A1	0.161195
2_CBX3_chromo	140_DNMT3B1		9.36282
2_CBX3_chromo	141_DNMT3B3	8.10722	8.22207	8.16444
2_CBX3_chromo	142_DNMT3L	1.20545	2.51409	1.74087
2_CBX3_chromo	143_DNMT3C(mouse)	10.7271	5.74253	7.84862
2_CBX3_chromo	144_sssIM(MQ1)
2_CBX3_chromo	145_DRM2(Arabidopsis)
2_CBX3_chromo	146_DRM3(Arabidopsis)
2_CBX3_chromo	147_MET1(Arabidopsis)
2_CBX3_chromo	148_CMT2(Arabidopsis)
2_CBX3_chromo	149_CMT3(Arabidopsis)
2_CBX3_chromo	150_NtDRM1(N. Tabacum)
2_CBX3_chromo	151_DNMT3A1-DNMT3L(mouse,CRRISPRoff)
2_CBX3_chromo	152_DNMT3B1-XTEN20-DNMT3B3
2_CBX3_chromo	153_DNMT3A1-XTEN20-DNMT3B3
2_CBX3_chromo	154_DNMT3B1-XTEN20-DNMT3L
2_CBX3_chromo	155_DNMT3A1-XTEN20-DNMT3L
2_CBX3_chromo	156_eGFP
3_CBX4	1_CBX1_chromo	50.7376	6.4574	18.1006
3_CBX4	2_CBX3_chromo	30.835	13.3079	20.257
3_CBX4	3_CBX4	3.87076	3.29117	3.56922
3_CBX4	4_CBX5_chromo	28.9137	19.5579	23.7801
3_CBX4	5_CBX7	15.4188	2.46208	6.16134
3_CBX4	6_CBX2	7.82	16.4109	11.3284
3_CBX4	7_CBX6		14.0888
3_CBX4	8_RYBP_zf_RanBP	52.3153	22.8869	34.6025
3_CBX4	9_AEBP2
3_CBX4	10_ING1	9.57189	3.17769	5.51511
3_CBX4	11_PHF2		33.7062
3_CBX4	12_TRIM24	77.3767	6.04125	21.6206
3_CBX4	13_KDM5A	9.90195
3_CBX4	14_KDM5B		2.88687
3_CBX4	15_DNMT3A_PWWP	29.7884	8.10182	15.5351
3_CBX4	16_NSD1_PWWP2	106.721	7.48205	28.2576
3_CBX4	17_NSD2_PWWP1	53.0462	4.99351	16.2753
3_CBX4	18_CREBBP	15.7219	9.82571	12.4289
3_CBX4	19_MeCP2_MBD	5.4752	6.80159	6.10246
3_CBX4	20_MBD1_MBD	70.898	9.15476	25.4765
3_CBX4	21_MBD2	9.30783	0.919856	2.92607
3_CBX4	22_MBD3	17.4522	26.6186	21.5535
3_CBX4	23_Tet1	11.8823	22.7205	16.4308
3_CBX4	24_Tet3	2.71669
3_CBX4	25_Zfp961(mouse)	0.0377115	0.0135919	0.02264
3_CBX4	26_Zfp809(mouse)	0.0121001	0.00714992	0.00930135
3_CBX4	27_ZNF417	13.7813	3.57855	7.02262
3_CBX4	28_ZNF587	4.51007	6.18168	5.28013
3_CBX4	29_ZIM3	11.2635
3_CBX4	30_ZNF10	0.0282438	0.00109809	0.00556906
3_CBX4	31_ZNF534	0.152926	0.0103342	0.0397539
3_CBX4	32_ZNF667	4.32739	3.6998	4.00131
3_CBX4	33_ZNF716	0.0460766	0.00773587	0.0188797
3_CBX4	34_ZNF479	0.010002	0.00573176	0.00757158
3_CBX4	35_ZNF791		27.4643
3_CBX4	36_ZNF563	0.326249	0.00845402	0.0525178
3_CBX4	37_ZNF20	0.0800158	1.36187	0.330107
3_CBX4	38_ZNF440	0.757208	0.827412	0.791532
3_CBX4	39_ZNF878	0.0672948	0.0309004	0.0456008
3_CBX4	40_ZNF823		0.67654
3_CBX4	41_ZNF441	0.465831	0.100331	0.216188
3_CBX4	42_ZNF763	0.0409736	1.72931	0.266188
3_CBX4	43_ZNF844	0.0785869	3.08241	0.492176
3_CBX4	44_ZFP69		0.256676
3_CBX4	45_ZNF606	12.1024	0.032852	0.630546
3_CBX4	46_ZNF235	0.024389	0.588427	0.119796
3_CBX4	47_ZNF613	0.00600725	0.00714174	0.00654998
3_CBX4	48_ZNF627	0.0861039	0.160506	0.117559
3_CBX4	49_ZNF649	0.0151406	0.00917924	0.0117889
3_CBX4	50_PRDM1	29.4045	9.29797	16.5349
3_CBX4	51_ZNF644	19.2098	104.864	44.8822
3_CBX4	52_WIZ	57.7142	5.70686	18.1485
3_CBX4	53_CDYL	7.92156	8.23929	8.07886
3_CBX4	54_ATRX	8.74672
3_CBX4	55_MPHOSPH8	44.1627	2.36761	10.2255
3_CBX4	56_DAXX	23.7647	25.2172	24.4802
3_CBX4	57_MECP2_ATRX_binding	10.232	33.238	18.4416
3_CBX4	58_PPHLN1		1.63849
3_CBX4	59_BCOR	16.6353	13.4825	14.9761
3_CBX4	60_BMI1	27.8016	23.1139	25.3496
3_CBX4	61_E2F6	5.84834	7.57804	6.65725
3_CBX4	62_PCGF1	10.202	4.27222	6.60191
3_CBX4	63_RYBP_YAF2_rybp		13.316
3_CBX4	64_YAF2	0.976049	0.777051	0.870885
3_CBX4	65_YY1
3_CBX4	66_KDM2B	7.70496	63.4591	22.1122
3_CBX4	67_HNRPK		12.7334
3_CBX4	68_RUNX1	6.32141	5.49351	5.89294
3_CBX4	69_CBX2	18.0901	68.8877	35.3013
3_CBX4	70_CBX4
3_CBX4	71_CBX6	0.345782	2.20727	0.873634
3_CBX4	72_CBX7	11.3872	94.8766	32.8692
3_CBX4	73_CBX8	25.0024	6.89475	13.1296
3_CBX4	74_PHF1_CTD	40.796	2.60772	10.3143
3_CBX4	75_PHF1_PHD	18.7095	61.1705	33.83
3_CBX4	76_MTF2	35.548	18.4608	25.6173
3_CBX4	77_EPOP	3.90533	7.33959	5.35383
3_CBX4	78_LCOR (PALI1)	29.644	5.8904	13.2142
3_CBX4	79_AEBP2	4.74974	4.0531	4.38762
3_CBX4	80_JARID2
3_CBX4	81_CTCF_PRC2
3_CBX4	82_PHF19	15.9669	1.16451	4.31202
3_CBX4	83_PHF19_fusion
3_CBX4	84_ZFPM1		37.4513
3_CBX4	85_PRDM14	6.28513	5.97627	6.12876
3_CBX4	86_vSET(P. bursaria chlorella virus)	15.9715	9.6281	12.4006
3_CBX4	87_RCOR1	4.84095
3_CBX4	88_REST_CoREST_complex	5.77614	9.57089	7.43524
3_CBX4	89_KLF3	15.249
3_CBX4	90_ZEB1
3_CBX4	91_ZEB2	5.05341	9.03486	6.75699
3_CBX4	92_MBD3(mouse)	9.47758	33.7062	17.8732
3_CBX4	93_SALL1	7.5915
3_CBX4	94_NAB2	7.37557	8.30531	7.82665
3_CBX4	95_MeCP2_Sin3_complex	7.22939	6.72016	6.97012
3_CBX4	96_REST_Sin3_complex	0.746989	10.7152	2.82916
3_CBX4	97_SID4X	1.98039	0.0562332	0.333712
3_CBX4	98_MeCP2_NCoR_complex
3_CBX4	99_NCOR1	1.45032	3.53033	2.26277
3_CBX4	100_MBD1_TRD
3_CBX4	101_ZBTB18		7.6686
3_CBX4	102_GCNF	11.9724	21.9033	16.1937
3_CBX4	103_NR2F6
3_CBX4	104_NR1D1
3_CBX4	105_EZH2_DNMT_recruit
3_CBX4	106_EHMT2_DNMT_recruit	4.43137	41.2395	13.5184
3_CBX4	107_CBX5_full	31.8843	6.02257	13.8573
3_CBX4	108_CBX1_full
3_CBX4	109_CBX3_full	10.4961	5.15533	7.356
3_CBX4	110_UHRF1	18.0876	10.6409	13.8733
3_CBX4	111_MYC	28.4906	13.142	19.35
3_CBX4	112_CTCF_chromatin_organization	12.2907	6.32142	8.81445
3_CBX4	113_L3MBTL3	15.2315	6.27503	9.77641
3_CBX4	114_PHC2	11.0902	0.940806	3.23012
3_CBX4	115_TRIM28
3_CBX4	116_CBX1_chromoshadow	0.0323593
3_CBX4	117_CBX3_chromoshadow	16.8333	3.84635	8.04654
3_CBX4	118_CBX5_chromoshadow	0.91593	18.476	4.11372
3_CBX4	119_DMAP1	13.3264	66.5801	29.7871
3_CBX4	120_UBN1_NHRD	22.909	91.3615	45.7493
3_CBX4	121_UBN1_HRD
3_CBX4	122_SETDB1
3_CBX4	123_SUV39H1
3_CBX4	124_dim-5(N.Crassa)
3_CBX4	125_KYP(A.Thaliana)	8.1016	6.86607	7.45829
3_CBX4	126_SUVR4(A.Thaliana)
3_CBX4	127_EHMT2	14.0608	15.568	14.7952
3_CBX4	128_EHMT1	7.35573
3_CBX4	129_KDM2B	54.7308	4.70383	16.0451
3_CBX4	130_KDM5B	13.4687	11.9894	12.7076
3_CBX4	131_SET8(T.Gondii)
3_CBX4	132_RING1-XTEN20-PCGF1	7.42646	9.57089	8.43077
3_CBX4	133_RING1-XTEN20-PCGF2
3_CBX4	134_RING1-XTEN20-PCGF3	5.03126	13.0867	8.11434
3_CBX4	135_EZH1
3_CBX4	136_EZH2	12.2921	20.9883	16.0621
3_CBX4	137_HDAC1
3_CBX4	138_DNMT1
3_CBX4	139_DNMT3A1
3_CBX4	140_DNMT3B1
3_CBX4	141_DNMT3B3	6.01734	37.9053	15.1026
3_CBX4	142_DNMT3L	7.47147
3_CBX4	143_DNMT3C(mouse)
3_CBX4	144_sssIM(MQ1)
3_CBX4	145_DRM2(Arabidopsis)
3_CBX4	146_DRM3(Arabidopsis)		10.6112
3_CBX4	147_MET1(Arabidopsis)
3_CBX4	148_CMT2(Arabidopsis)
3_CBX4	149_CMT3(Arabidopsis)
3_CBX4	150_NtDRM1(N. Tabacum)
3_CBX4	151_DNMT3A1-DNMT3L(mouse,CRRISPRoff)
3_CBX4	152_DNMT3B1-XTEN20-DNMT3B3
3_CBX4	153_DNMT3A1-XTEN20-DNMT3B3
3_CBX4	154_DNMT3B1-XTEN20-DNMT3L
3_CBX4	155_DNMT3A1-XTEN20-DNMT3L
3_CBX4	156_eGFP
4_CBX5_chromo	1_CBX1_chromo	3.80906	13.6898	7.22117
4_CBX5_chromo	2_CBX3_chromo	24.5952	8.99083	14.8705
4_CBX5_chromo	3_CBX4	10.3263
4_CBX5_chromo	4_CBX5_chromo	4.95098	6.99091	5.88318
4_CBX5_chromo	5_CBX7	36.8353	30.7413	33.6506
4_CBX5_chromo	6_CBX2	9.24796	8.47174	8.85135
4_CBX5_chromo	7_CBX6	61.5901	2.84352	13.2338
4_CBX5_chromo	8_RYBP_zf_RanBP	22.3784
4_CBX5_chromo	9_AEBP2
4_CBX5_chromo	10_ING1	0.858753	1.6645	1.19557
4_CBX5_chromo	11_PHF2	18.8137
4_CBX5_chromo	12_TRIM24	44.3607	12.1811	23.2457
4_CBX5_chromo	13_KDM5A	0.131152	54.5124	2.67384
4_CBX5_chromo	14_KDM5B	2.39932	50.9754	11.0592
4_CBX5_chromo	15_DNMT3A_PWWP	5.27007	7.90432	6.45418
4_CBX5_chromo	16_NSD1_PWWP2	236.063	3.90067	30.3447
4_CBX5_chromo	17_NSD2_PWWP1	6.77079	8.83111	7.73263
4_CBX5_chromo	18_CREBBP	9.17007	18.0355	12.8603
4_CBX5_chromo	19_MeCP2_MBD	6.53699	9.41579	7.84544
4_CBX5_chromo	20_MBD1_MBD	29.1117	96.125	52.8996
4_CBX5_chromo	21_MBD2		24.9675
4_CBX5_chromo	22_MBD3	3.41557	4.64091	3.98138
4_CBX5_chromo	23_Tet1		58.424
4_CBX5_chromo	24_Tet3		54.7205
4_CBX5_chromo	25_Zfp961(mouse)	0.0427536	0.0189148	0.0284372
4_CBX5_chromo	26_Zfp809(mouse)	0.0142679	0.0200704	0.0169223
4_CBX5_chromo	27_ZNF417	4.05246	2.11523	2.92778
4_CBX5_chromo	28_ZNF587	14.6436	46.661	26.1397
4_CBX5_chromo	29_ZIM3
4_CBX5_chromo	30_ZNF10	0.0305437	0.132275	0.0635622
4_CBX5_chromo	31_ZNF534	0.0300059	0.0339233	0.0319045
4_CBX5_chromo	32_ZNF667	126.25	4.26004	23.1911
4_CBX5_chromo	33_ZNF716	0.0148678	0.161827	0.049051
4_CBX5_chromo	34_ZNF479	0.0281572	0.245648	0.0831671
4_CBX5_chromo	35_ZNF791	13.2026
4_CBX5_chromo	36_ZNF563	0.591047	0.0356679	0.145194
4_CBX5_chromo	37_ZNF20	0.066013
4_CBX5_chromo	38_ZNF440		1.42338
4_CBX5_chromo	39_ZNF878		2.85343
4_CBX5_chromo	40_ZNF823
4_CBX5_chromo	41_ZNF441	0.0427422	0.0195568	0.028912
4_CBX5_chromo	42_ZNF763	16.3382	47.6464	27.9008
4_CBX5_chromo	43_ZNF844	4.91903	42.1951	14.4069
4_CBX5_chromo	44_ZFP69	0.0687635
4_CBX5_chromo	45_ZNF606	0.034866	0.0693543	0.0491743
4_CBX5_chromo	46_ZNF235	5.33182	0.050747	0.520167
4_CBX5_chromo	47_ZNF613	0.0169748	0.538291	0.0955896
4_CBX5_chromo	48_ZNF627	10.6941	48.437	22.7594
4_CBX5_chromo	49_ZNF649	0.0126948	0.638059	0.0900002
4_CBX5_chromo	50_PRDM1	27.5748	18.3789	22.5121
4_CBX5_chromo	51_ZNF644	29.4229
4_CBX5_chromo	52_WIZ	20.1615	3.74513	8.6895
4_CBX5_chromo	53_CDYL
4_CBX5_chromo	54_ATRX	22.5764
4_CBX5_chromo	55_MPHOSPH8	18.3186
4_CBX5_chromo	56_DAXX	11.6843	65.4149	27.6465
4_CBX5_chromo	57_MECP2_ATRX_binding	7.30269
4_CBX5_chromo	58_PPHLN1	19.0117
4_CBX5_chromo	59_BCOR
4_CBX5_chromo	60_BMI1	166.947	222.033	192.53
4_CBX5_chromo	61_E2F6	5.66159	17.1975	9.86737
4_CBX5_chromo	62_PCGF1	4.67274	20.0593	9.68153
4_CBX5_chromo	63_RYBP_YAF2_rybp
4_CBX5_chromo	64_YAF2
4_CBX5_chromo	65_YY1
4_CBX5_chromo	66_KDM2B	5.10941	3.95034	4.49265
4_CBX5_chromo	67_HNRPK
4_CBX5_chromo	68_RUNX1	6.12199	6.60533	6.35907
4_CBX5_chromo	69_CBX2		89.467
4_CBX5_chromo	70_CBX4
4_CBX5_chromo	71_CBX6		22.4708
4_CBX5_chromo	72_CBX7		15.6047
4_CBX5_chromo	73_CBX8	15.677	11.3147	13.3184
4_CBX5_chromo	74_PHF1_CTD
4_CBX5_chromo	75_PHF1_PHD	33.1715	20.9623	26.3695
4_CBX5_chromo	76_MTF2	15.6451	47.2302	27.1831
4_CBX5_chromo	77_EPOP	2.30199	4.5282	3.2286
4_CBX5_chromo	78_LCOR (PALI1)	65.5509	14.9325	31.2864
4_CBX5_chromo	79_AEBP2	65.793	4.10015	16.4244
4_CBX5_chromo	80_JARID2
4_CBX5_chromo	81_CTCF_PRC2
4_CBX5_chromo	82_PHF19	23.7647
4_CBX5_chromo	83_PHF19_fusion
4_CBX5_chromo	84_ZFPM1
4_CBX5_chromo	85_PRDM14	14.0633	11.1314	12.5117
4_CBX5_chromo	86_vSET(P. bursaria chlorella virus)	130.211	4.81282	25.0336
4_CBX5_chromo	87_RCOR1
4_CBX5_chromo	88_REST_CoREST_complex	31.7523	16.2289	22.7003
4_CBX5_chromo	89_KLF3
4_CBX5_chromo	90_ZEB1		21.4721
4_CBX5_chromo	91_ZEB2	10.012	13.0073	11.4118
4_CBX5_chromo	92_MBD3(mouse)		34.2055
4_CBX5_chromo	93_SALL1	18.0216
4_CBX5_chromo	94_NAB2	3.2869	9.93351	5.71406
4_CBX5_chromo	95_MeCP2_Sin3_complex	15.7896	6.29021	9.96593
4_CBX5_chromo	96_REST_Sin3_complex
4_CBX5_chromo	97_SID4X		0.179766
4_CBX5_chromo	98_MeCP2_NCoR_complex	15.5131	24.2185	19.3831
4_CBX5_chromo	99_NCOR1	5.63099	7.37846	6.44578
4_CBX5_chromo	100_MBD1_TRD
4_CBX5_chromo	101_ZBTB18	2.57176	10.083	5.09226
4_CBX5_chromo	102_GCNF	13.1201	7.4146	9.86307
4_CBX5_chromo	103_NR2F6
4_CBX5_chromo	104_NR1D1
4_CBX5_chromo	105_EZH2_DNMT_recruit
4_CBX5_chromo	106_EHMT2_DNMT_recruit	8.45474	9.47297	8.94939
4_CBX5_chromo	107_CBX5_full	35.2509
4_CBX5_chromo	108_CBX1_full
4_CBX5_chromo	109_CBX3_full
4_CBX5_chromo	110_UHRF1	20.164	28.4352	23.9451
4_CBX5_chromo	111_MYC	7.62817	64.1666	22.124
4_CBX5_chromo	112_CTCF_chromatin_organization	16.6896	6.68289	10.561
4_CBX5_chromo	113_L3MBTL3	1.72367	2.09834	1.9018
4_CBX5_chromo	114_PHC2	58.4215	1.60048	9.66968
4_CBX5_chromo	115_TRIM28		14.1483
4_CBX5_chromo	116_CBX1_chromoshadow	26.3392	29.7114	27.9745
4_CBX5_chromo	117_CBX3_chromoshadow	1.65033	2.67509	2.10114
4_CBX5_chromo	118_CBX5_chromoshadow		11.9844
4_CBX5_chromo	119_DMAP1	26.9333	85.4246	47.9663
4_CBX5_chromo	120_UBN1_NHRD	112.717	21.802	49.5728
4_CBX5_chromo	121_UBN1_HRD
4_CBX5_chromo	122_SETDB1
4_CBX5_chromo	123_SUV39H1
4_CBX5_chromo	124_dim-5(N.Crassa)
4_CBX5_chromo	125_KYP(A.Thaliana)		7.07413
4_CBX5_chromo	126_SUVR4(A.Thaliana)
4_CBX5_chromo	127_EHMT2	23.6232	24.0596	23.8404
4_CBX5_chromo	128_EHMT1		3.52483
4_CBX5_chromo	129_KDM2B	19.8039	14.3374	16.8504
4_CBX5_chromo	130_KDM5B	5.96351	16.2775	9.85247
4_CBX5_chromo	131_SET8(T.Gondii)
4_CBX5_chromo	132_RING1-XTEN20-PCGF1		17.4773
4_CBX5_chromo	133_RING1-XTEN20-PCGF2	10.6941	4.66784	7.0653
4_CBX5_chromo	134_RING1-XTEN20-PCGF3	5.43988	23.9899	11.4238
4_CBX5_chromo	135_EZH1
4_CBX5_chromo	136_EZH2	16.5239	10.873	13.4039
4_CBX5_chromo	137_HDAC1
4_CBX5_chromo	138_DNMT1
4_CBX5_chromo	139_DNMT3A1
4_CBX5_chromo	140_DNMT3B1
4_CBX5_chromo	141_DNMT3B3	7.63865	7.97574	7.80537
4_CBX5_chromo	142_DNMT3L		8.89468
4_CBX5_chromo	143_DNMT3C(mouse)		12.9831
4_CBX5_chromo	144_sssIM(MQ1)
4_CBX5_chromo	145_DRM2(Arabidopsis)
4_CBX5_chromo	146_DRM3(Arabidopsis)
4_CBX5_chromo	147_MET1(Arabidopsis)
4_CBX5_chromo	148_CMT2(Arabidopsis)
4_CBX5_chromo	149_CMT3(Arabidopsis)
4_CBX5_chromo	150_NtDRM1(N. Tabacum)
4_CBX5_chromo	151_DNMT3A1-DNMT3L(mouse,CRRISPRoff)
4_CBX5_chromo	152_DNMT3B1-XTEN20-DNMT3B3
4_CBX5_chromo	153_DNMT3A1-XTEN20-DNMT3B3		56.6763
4_CBX5_chromo	154_DNMT3B1-XTEN20-DNMT3L
4_CBX5_chromo	155_DNMT3A1-XTEN20-DNMT3L
4_CBX5_chromo	156_eGFP
5_CBX7	1_CBX1_chromo	9.76501	13.7646	11.5936
5_CBX7	2_CBX3_chromo	7.98757	35.031	16.7276
5_CBX7	3_CBX4
5_CBX7	4_CBX5_chromo	15.249	9.18677	11.8359
5_CBX7	5_CBX7	2.24169	2.26216	2.2519
5_CBX7	6_CBX2	5.12351	7.54888	6.21907
5_CBX7	7_CBX6		10.1257
5_CBX7	8_RYBP_zf_RanBP	162.59	112.354	135.158
5_CBX7	9_AEBP2
5_CBX7	10_ING1	18.0216	71.9065	35.9981
5_CBX7	11_PHF2		0.0594465
5_CBX7	12_TRIM24	72.3833	15.7149	33.7267
5_CBX7	13_KDM5A	21.5863	21.2224	21.4036
5_CBX7	14_KDM5B	9.70391	13.5761	11.4779
5_CBX7	15_DNMT3A_PWWP	41.1046	4.47352	13.5603
5_CBX7	16_NSD1_PWWP2	17.9687	28.3139	22.5558
5_CBX7	17_NSD2_PWWP1	1.4505	15.1119	4.68187
5_CBX7	18_CREBBP	8.94816	9.26529	9.10535
5_CBX7	19_MeCP2_MBD	7.21932	5.7922	6.46651
5_CBX7	20_MBD1_MBD	20.299	27.7318	23.7261
5_CBX7	21_MBD2	27.7255	42.6529	34.3885
5_CBX7	22_MBD3	5.97877	14.8572	9.42486
5_CBX7	23_Tet1	7.06339	18.7256	11.5007
5_CBX7	24_Tet3	16.2392	11.9844	13.9505
5_CBX7	25_Zfp961(mouse)	0.0182418	0.0362624	0.0257195
5_CBX7	26_Zfp809(mouse)	0.00464569	0.0680733	0.0177833
5_CBX7	27_ZNF417	25.4416	6.25602	12.616
5_CBX7	28_ZNF587	8.17942	5.77486	6.87278
5_CBX7	29_ZIM3	1.63712	0.69621	1.06761
5_CBX7	30_ZNF10	0.00901228	0.0109194	0.00992011
5_CBX7	31_ZNF534	0.00761689	0.0121202	0.00960822
5_CBX7	32_ZNF667	6.72217	4.87195	5.72277
5_CBX7	33_ZNF716	0.0812761	0.0128065	0.0322624
5_CBX7	34_ZNF479	0.00329151	0.0488931	0.0126859
5_CBX7	35_ZNF791	0.0454218
5_CBX7	36_ZNF563	0.0990195	0.0137942	0.036958
5_CBX7	37_ZNF20	0.495098	0.820362	0.637306
5_CBX7	38_ZNF440	0.0227631	0.0951677	0.0465437
5_CBX7	39_ZNF878	0.0436851	0.0167793	0.027074
5_CBX7	40_ZNF823		20.9727
5_CBX7	41_ZNF441	0.00649734	0.00472155	0.00553873
5_CBX7	42_ZNF763	0.031602	0.868436	0.165663
5_CBX7	43_ZNF844	0.620719	1.4444	0.946873
5_CBX7	44_ZFP69	0.315175	0.328791	0.321911
5_CBX7	45_ZNF606	0.786031	0.00938629	0.0858948
5_CBX7	46_ZNF235	0.0321492	0.0269434	0.0294314
5_CBX7	47_ZNF613	0.0883581	0.0671887	0.0770498
5_CBX7	48_ZNF627	0.051041	0.0289199	0.0384201
5_CBX7	49_ZNF649	0.109697	0.0335285	0.0606462
5_CBX7	50_PRDM1	17.0229	14.1547	15.5227
5_CBX7	51_ZNF644		1.77189
5_CBX7	52_WIZ	3.15625	8.35452	5.13507
5_CBX7	53_CDYL	10.298
5_CBX7	54_ATRX	17.4274
5_CBX7	55_MPHOSPH8	1.32026	1.01134	1.15552
5_CBX7	56_DAXX	29.3098	34.2055	31.6632
5_CBX7	57_MECP2_ATRX_binding	78.0604	28.5566	47.2138
5_CBX7	58_PPHLN1	15.6231	13.4825	14.5134
5_CBX7	59_BCOR	9.70391
5_CBX7	60_BMI1	93.0783	24.0362	47.2996
5_CBX7	61_E2F6	5.28104	4.43654	4.84041
5_CBX7	62_PCGF1	5.19547	11.5662	7.7519
5_CBX7	63_RYBP_YAF2_rybp	25.7451
5_CBX7	64_YAF2		13.108
5_CBX7	65_YY1
5_CBX7	66_KDM2B	14.5229	28.3381	20.2867
5_CBX7	67_HNRPK
5_CBX7	68_RUNX1	11.6676	10.5137	11.0756
5_CBX7	69_CBX2	8.15455	93.9057	27.6723
5_CBX7	70_CBX4
5_CBX7	71_CBX6	16.2392	17.2989	16.7607
5_CBX7	72_CBX7	16.6353
5_CBX7	73_CBX8	8.58169	14.1805	11.0314
5_CBX7	74_PHF1_CTD	56.045	18.1015	31.8512
5_CBX7	75_PHF1_PHD	75.8489	65.3317	70.3942
5_CBX7	76_MTF2	33.1008	12.2341	20.1236
5_CBX7	77_EPOP	4.76009	4.30105	4.52475
5_CBX7	78_LCOR (PALI1)	3.41617	3.98938	3.69167
5_CBX7	79_AEBP2	11.257	21.4571	15.5416
5_CBX7	80_JARID2
5_CBX7	81_CTCF_PRC2
5_CBX7	82_PHF19		7.19843
5_CBX7	83_PHF19_fusion
5_CBX7	84_ZFPM1		4.3213
5_CBX7	85_PRDM14	8.58843	15.9877	11.7179
5_CBX7	86_vSET(P. bursaria chlorella virus)	3.99222	3.82046	3.90539
5_CBX7	87_RCOR1
5_CBX7	88_REST_CoREST_complex	27.3446	7.86398	14.6642
5_CBX7	89_KLF3
5_CBX7	90_ZEB1
5_CBX7	91_ZEB2	11.3047	16.3787	13.6072
5_CBX7	92_MBD3(mouse)		1.02807
5_CBX7	93_SALL1
5_CBX7	94_NAB2	23.4152	3.4208	8.94978
5_CBX7	95_MeCP2_Sin3_complex	17.3069	5.37162	9.64189
5_CBX7	96_REST_Sin3_complex
5_CBX7	97_SID4X	3.04131	0.11559	0.592914
5_CBX7	98_MeCP2_NCoR_complex	16.2392	0.265142	2.07502
5_CBX7	99_NCOR1	4.33285	3.80129	4.05838
5_CBX7	100_MBD1_TRD
5_CBX7	101_ZBTB18		8.36875
5_CBX7	102_GCNF	5.99618	7.88747	6.87711
5_CBX7	103_NR2F6
5_CBX7	104_NR1D1
5_CBX7	105_EZH2_DNMT_recruit
5_CBX7	106_EHMT2_DNMT_recruit	50.0599	7.59539	19.4993
5_CBX7	107_CBX5_full	12.4482	4.13179	7.1717
5_CBX7	108_CBX1_full
5_CBX7	109_CBX3_full	5.56985
5_CBX7	110_UHRF1	6.95243	11.1478	8.80365
5_CBX7	111_MYC	172.096	301.108	227.639
5_CBX7	112_CTCF_chromatin_organization	10.4295	7.80235	9.0208
5_CBX7	113_L3MBTL3	56.9912	3.05081	13.186
5_CBX7	114_PHC2
5_CBX7	115_TRIM28	22.7745	29.212	25.7932
5_CBX7	116_CBX1_chromoshadow	3.99079	2.23667	2.98766
5_CBX7	117_CBX3_chromoshadow	17.2294	47.4383	28.589
5_CBX7	118_CBX5_chromoshadow		54.2152
5_CBX7	119_DMAP1	18.0936	61.1705	33.2685
5_CBX7	120_UBN1_NHRD	3.91054	37.2752	12.0734
5_CBX7	121_UBN1_HRD	9.10979
5_CBX7	122_SETDB1
5_CBX7	123_SUV39H1
5_CBX7	124_dim-5(N.Crassa)
5_CBX7	125_KYP(A.Thaliana)	12.8725
5_CBX7	126_SUVR4(A.Thaliana)
5_CBX7	127_EHMT2	11.2416	45.5657	22.6326
5_CBX7	128_EHMT1
5_CBX7	129_KDM2B	24.1979	8.75622	14.5562
5_CBX7	130_KDM5B	5.4127	4.47188	4.91985
5_CBX7	131_SET8(T.Gondii)
5_CBX7	132_RING1-XTEN20-PCGF1		30.2107
5_CBX7	133_RING1-XTEN20-PCGF2	31.6862	15.6939	22.2998
5_CBX7	134_RING1-XTEN20-PCGF3	23.3605	49.6532	34.0577
5_CBX7	135_EZH1
5_CBX7	136_EZH2	4.52278	16.697	8.69006
5_CBX7	137_HDAC1
5_CBX7	138_DNMT1
5_CBX7	139_DNMT3A1
5_CBX7	140_DNMT3B1		5.56095
5_CBX7	141_DNMT3B3	8.98248	8.213	8.58913
5_CBX7	142_DNMT3L		3.6491
5_CBX7	143_DNMT3C(mouse)
5_CBX7	144_sssIM(MQ1)
5_CBX7	145_DRM2(Arabidopsis)
5_CBX7	146_DRM3(Arabidopsis)
5_CBX7	147_MET1(Arabidopsis)
5_CBX7	148_CMT2(Arabidopsis)
5_CBX7	149_CMT3(Arabidopsis)
5_CBX7	150_NtDRM1(N. Tabacum)
5_CBX7	151_DNMT3A1-DNMT3L(mouse,CRRISPRoff)
5_CBX7	152_DNMT3B1-XTEN20-DNMT3B3
5_CBX7	153_DNMT3A1-XTEN20-DNMT3B3
5_CBX7	154_DNMT3B1-XTEN20-DNMT3L
5_CBX7	155_DNMT3A1-XTEN20-DNMT3L
5_CBX7	156_eGFP
6_CBX2	1_CBX1_chromo	8.55678	65.1653	23.6137
6_CBX2	2_CBX3_chromo	14.0369	2.82976	6.30247
6_CBX2	3_CBX4	32.6764	16.9571	23.5393
6_CBX2	4_CBX5_chromo	119.814	102.367	110.747
6_CBX2	5_CBX7	78.9681	6.56241	22.7645
6_CBX2	6_CBX2	6.58246	7.85419	7.19027
6_CBX2	7_CBX6	7.99229	5.39299	6.56523
6_CBX2	8_RYBP_zf_RanBP	15.1886	4.65409	8.40767
6_CBX2	9_AEBP2
6_CBX2	10_ING1	24.4248	2.1047	7.16986
6_CBX2	11_PHF2		1.24838
6_CBX2	12_TRIM24	4.88138	15.5331	8.70763
6_CBX2	13_KDM5A	4.04	32.2795	11.4197
6_CBX2	14_KDM5B	13.0706	23.7192	17.6075
6_CBX2	15_DNMT3A_PWWP	8.42891	5.21173	6.62791
6_CBX2	16_NSD1_PWWP2	108.723	9.18092	31.594
6_CBX2	17_NSD2_PWWP1	6.99738	9.4635	8.13755
6_CBX2	18_CREBBP	9.70991	38.0061	19.2103
6_CBX2	19_MeCP2_MBD	50.6371	14.1798	26.7959
6_CBX2	20_MBD1_MBD	10.8252	10.6892	10.757
6_CBX2	21_MBD2	4.23308	82.6425	18.7038
6_CBX2	22_MBD3	2.49176	3.96202	3.14204
6_CBX2	23_Tet1	19.2098	5.59458	10.3668
6_CBX2	24_Tet3	3.08061	1.95443	2.45374
6_CBX2	25_Zfp961(mouse)	0.0171403	0.0521575	0.0298998
6_CBX2	26_Zfp809(mouse)	0.0287654	0.030407	0.0295748
6_CBX2	27_ZNF417	3.32133	6.85178	4.77043
6_CBX2	28_ZNF587	6.7818	4.056	5.24471
6_CBX2	29_ZIM3	0.025944	0.0211589	0.0234296
6_CBX2	30_ZNF10	0.0226629	0.00599426	0.0116554
6_CBX2	31_ZNF534	0.00660864	0.0057265	0.00615178
6_CBX2	32_ZNF667	3.66201	3.39355	3.52523
6_CBX2	33_ZNF716	0.0531073	0.014248	0.0275077
6_CBX2	34_ZNF479	0.103631	0.027716	0.0535932
6_CBX2	35_ZNF791	1.90117	16.3676	5.57832
6_CBX2	36_ZNF563	0.0755606	0.0694585	0.0724453
6_CBX2	37_ZNF20		0.0578718
6_CBX2	38_ZNF440	0.536128	0.131132	0.265148
6_CBX2	39_ZNF878	1.08021	0.0212189	0.151396
6_CBX2	40_ZNF823	17.9885	30.4604	23.4081
6_CBX2	41_ZNF441	0.188312	0.0177039	0.0577395
6_CBX2	42_ZNF763	0.105621	1.01329	0.327146
6_CBX2	43_ZNF844		0.0152987
6_CBX2	44_ZFP69	0.902395	0.0398418	0.189613
6_CBX2	45_ZNF606	0.017433	0.548985	0.0978287
6_CBX2	46_ZNF235	0.0600118	0.216316	0.113936
6_CBX2	47_ZNF613	0.00614265	0.0783172	0.0219334
6_CBX2	48_ZNF627	1.47661	0.151187	0.472487
6_CBX2	49_ZNF649	0.0102082	0.0840253	0.0292873
6_CBX2	50_PRDM1	5.3587	7.92239	6.51565
6_CBX2	51_ZNF644		18.9337
6_CBX2	52_WIZ	60.5999	20.8797	35.5712
6_CBX2	53_CDYL		1.98605
6_CBX2	54_ATRX	9.70391
6_CBX2	55_MPHOSPH8	29.9888	0.698144	4.57564
6_CBX2	56_DAXX	31.8843
6_CBX2	57_MECP2_ATRX_binding	101.124	120.815	110.532
6_CBX2	58_PPHLN1	14.7006	7.35155	10.3958
6_CBX2	59_BCOR	4.84095	16.0208	8.80659
6_CBX2	60_BMI1	51.1487	10.8513	23.559
6_CBX2	61_E2F6	5.75484	6.632	6.17787
6_CBX2	62_PCGF1	9.32058	15.8538	12.1559
6_CBX2	63_RYBP_YAF2_rybp	13.4667
6_CBX2	64_YAF2	20.134	26.2159	22.9746
6_CBX2	65_YY1
6_CBX2	66_KDM2B	70.1624	26.3657	43.0102
6_CBX2	67_HNRPK
6_CBX2	68_RUNX1	26.1276	19.5311	22.5898
6_CBX2	69_CBX2	13.2422	80.1458	32.5777
6_CBX2	70_CBX4
6_CBX2	71_CBX6	37.0085
6_CBX2	72_CBX7		48.4786
6_CBX2	73_CBX8	7.41922	100.684	27.3313
6_CBX2	74_PHF1_CTD	8.91176	4.69087	6.46559
6_CBX2	75_PHF1_PHD	34.8653	13.3724	21.5925
6_CBX2	76_MTF2	8.40458	51.3618	20.7768
6_CBX2	77_EPOP	5.77162	2.04328	3.4341
6_CBX2	78_LCOR (PALI1)	8.24098	3.42975	5.31644
6_CBX2	79_AEBP2	22.8232	5.05975	10.7461
6_CBX2	80_JARID2
6_CBX2	81_CTCF_PRC2
6_CBX2	82_PHF19	58.0914	7.21464	20.4722
6_CBX2	83_PHF19_fusion
6_CBX2	84_ZFPM1
6_CBX2	85_PRDM14	13.4435	29.5193	19.9209
6_CBX2	86_vSET(P. bursaria chlorella virus)	0.213351	0.343931	0.270884
6_CBX2	87_RCOR1
6_CBX2	88_REST_CoREST_complex	7.77115	11.7092	9.53906
6_CBX2	89_KLF3
6_CBX2	90_ZEB1	22.3784
6_CBX2	91_ZEB2	2.74744	9.65208	5.14962
6_CBX2	92_MBD3(mouse)	12.8725	7.54227	9.85333
6_CBX2	93_SALL1	1.49341	31.4591	6.85429
6_CBX2	94_NAB2	9.81372	11.7395	10.7335
6_CBX2	95_MeCP2_Sin3_complex	7.606	19.6146	12.2143
6_CBX2	96_REST_Sin3_complex	3.70406
6_CBX2	97_SID4X		0.0600181
6_CBX2	98_MeCP2_NCoR_complex		0.799931
6_CBX2	99_NCOR1	1.34875	1.31671	1.33264
6_CBX2	100_MBD1_TRD		20.2237
6_CBX2	101_ZBTB18	13.0706	0.0840253	1.04798
6_CBX2	102_GCNF	9.36184	8.73864	9.04487
6_CBX2	103_NR2F6	5.34705
6_CBX2	104_NR1D1
6_CBX2	105_EZH2_DNMT_recruit
6_CBX2	106_EHMT2_DNMT_recruit	5.11985	10.0965	7.18976
6_CBX2	107_CBX5_full	7.40494	24.4682	13.4605
6_CBX2	108_CBX1_full		0.983569
6_CBX2	109_CBX3_full	11.1397	47.4383	22.988
6_CBX2	110_UHRF1	86.543	6.44487	23.6169
6_CBX2	111_MYC	121.134	72.822	93.9213
6_CBX2	112_CTCF_chromatin_organization	5.71613	6.3393	6.01965
6_CBX2	113_L3MBTL3	66.0336	13.0697	29.3776
6_CBX2	114_PHC2	24.9529	3.51395	9.36393
6_CBX2	115_TRIM28		20.9727
6_CBX2	116_CBX1_chromoshadow		27.2146
6_CBX2	117_CBX3_chromoshadow	33.0725	11.6515	19.6302
6_CBX2	118_CBX5_chromoshadow	57.8274	60.9208	59.3539
6_CBX2	119_DMAP1	19.563	24.0312	21.6824
6_CBX2	120_UBN1_NHRD	16.0825	8.01009	11.35
6_CBX2	121_UBN1_HRD	8.25163	33.9558	16.7389
6_CBX2	122_SETDB1
6_CBX2	123_SUV39H1
6_CBX2	124_dim-5(N.Crassa)
6_CBX2	125_KYP(A.Thaliana)	12.2784	1.62289	4.46391
6_CBX2	126_SUVR4(A.Thaliana)
6_CBX2	127_EHMT2	38.9477	28.7127	33.4409
6_CBX2	128_EHMT1	9.30783	0.409624	1.95262
6_CBX2	129_KDM2B	11.1251	8.06505	9.47232
6_CBX2	130_KDM5B	14.3408	7.45825	10.342
6_CBX2	131_SET8(T.Gondii)
6_CBX2	132_RING1-XTEN20-PCGF1	6.43627
6_CBX2	133_RING1-XTEN20-PCGF2	8.41666	56.926	21.889
6_CBX2	134_RING1-XTEN20-PCGF3	14.0791	3.74288	7.25922
6_CBX2	135_EZH1
6_CBX2	136_EZH2	18.0818	22.8275	20.3165
6_CBX2	137_HDAC1
6_CBX2	138_DNMT1
6_CBX2	139_DNMT3A1
6_CBX2	140_DNMT3B1		4.68141
6_CBX2	141_DNMT3B3	15.6451	3.76742	7.67735
6_CBX2	142_DNMT3L		27.6723
6_CBX2	143_DNMT3C(mouse)
6_CBX2	144_sssIM(MQ1)
6_CBX2	145_DRM2(Arabidopsis)
6_CBX2	146_DRM3(Arabidopsis)
6_CBX2	147_MET1(Arabidopsis)
6_CBX2	148_CMT2(Arabidopsis)
6_CBX2	149_CMT3(Arabidopsis)
6_CBX2	150_NtDRM1(N. Tabacum)
6_CBX2	151_DNMT3A1-DNMT3L(mouse,CRRISPRoff)
6_CBX2	152_DNMT3B1-XTEN20-DNMT3B3
6_CBX2	153_DNMT3A1-XTEN20-DNMT3B3
6_CBX2	154_DNMT3B1-XTEN20-DNMT3L
6_CBX2	155_DNMT3A1-XTEN20-DNMT3L
6_CBX2	156_eGFP
7_CBX6	1_CBX1_chromo	14.0278	2.58181	6.01805
7_CBX6	2_CBX3_chromo	4.64225	7.02575	5.71098
7_CBX6	3_CBX4	10.298	31.4591	17.9991
7_CBX6	4_CBX5_chromo	24.5568	9.77895	15.4965
7_CBX6	5_CBX7	8.91176	4.07803	6.02847
7_CBX6	6_CBX2	8.20085	6.53856	7.32269
7_CBX6	7_CBX6	1.6126	1.26758	1.42972
7_CBX6	8_RYBP_zf_RanBP	77.6313	85.389	81.4178
7_CBX6	9_AEBP2
7_CBX6	10_ING1	30.8941	88.0105	52.1441
7_CBX6	11_PHF2
7_CBX6	12_TRIM24	63.4963	95.2333	77.7622
7_CBX6	13_KDM5A	19.3088
7_CBX6	14_KDM5B	0.823308	56.8011	6.83848
7_CBX6	15_DNMT3A_PWWP	148.998	4.13859	24.8323
7_CBX6	16_NSD1_PWWP2	3.71802	205.843	27.6646
7_CBX6	17_NSD2_PWWP1	10.1849	4.09915	6.46137
7_CBX6	18_CREBBP	8.04199	6.20677	7.06504
7_CBX6	19_MeCP2_MBD	2.8974	5.51225	3.9964
7_CBX6	20_MBD1_MBD	32.2714	47.1886	39.0236
7_CBX6	21_MBD2		16.645
7_CBX6	22_MBD3	20.5161	11.5646	15.4033
7_CBX6	23_Tet1	42.0833	29.4617	35.2114
7_CBX6	24_Tet3	25.349	0.72822	4.29647
7_CBX6	25_Zfp961(mouse)	0.031456	0.0782208	0.0496036
7_CBX6	26_Zfp809(mouse)	0.320118	0.195415	0.250111
7_CBX6	27_ZNF417	17.9594	3.48691	7.91347
7_CBX6	28_ZNF587	5.54435	12.8616	8.44447
7_CBX6	29_ZIM3	1.1337	1.48245	1.2964
7_CBX6	30_ZNF10	0.0363158	0.0495426	0.0424167
7_CBX6	31_ZNF534	0.529152	0.030154	0.126317
7_CBX6	32_ZNF667	9.1636	98.483	30.041
7_CBX6	33_ZNF716	0.0813541	0.0422383	0.0586196
7_CBX6	34_ZNF479	0.276139	0.00876669	0.0492019
7_CBX6	35_ZNF791	45.9451
7_CBX6	36_ZNF563	0.0970779	0.111411	0.103998
7_CBX6	37_ZNF20	0.506886
7_CBX6	38_ZNF440	0.0503489	1.31586	0.257394
7_CBX6	39_ZNF878	0.0752047	0.350529	0.162362
7_CBX6	40_ZNF823	20.2
7_CBX6	41_ZNF441	0.16587	0.00553849	0.0303096
7_CBX6	42_ZNF763	0.114253	1.7101	0.442024
7_CBX6	43_ZNF844		1.80508
7_CBX6	44_ZFP69	0.0178951	1.09054	0.139697
7_CBX6	45_ZNF606	0.0281305	0.706628	0.140989
7_CBX6	46_ZNF235	0.0146046	0.0337399	0.0221982
7_CBX6	47_ZNF613	0.0123261	0.0150407	0.0136159
7_CBX6	48_ZNF627
7_CBX6	49_ZNF649	0.621685	0.423709	0.513238
7_CBX6	50_PRDM1	10.7447	7.49958	8.97666
7_CBX6	51_ZNF644		16.437
7_CBX6	52_WIZ	3.10506	19.4747	7.77624
7_CBX6	53_CDYL		8.32251
7_CBX6	54_ATRX	13.6647	1.2027	4.05396
7_CBX6	55_MPHOSPH8		40.8397
7_CBX6	56_DAXX	11.0902	21.0143	15.2661
7_CBX6	57_MECP2_ATRX_binding	5.865	5.99221	5.92826
7_CBX6	58_PPHLN1		9.98701
7_CBX6	59_BCOR	2.71227	14.2315	6.21287
7_CBX6	60_BMI1	18.3026	127.691	48.3434
7_CBX6	61_E2F6	10.6619	6.57928	8.37541
7_CBX6	62_PCGF1	10.0071	50.5592	22.4933
7_CBX6	63_RYBP_YAF2_rybp	30.1019
7_CBX6	64_YAF2
7_CBX6	65_YY1
7_CBX6	66_KDM2B	93.6725	4.95509	21.5443
7_CBX6	67_HNRPK
7_CBX6	68_RUNX1	3.82022	17.3476	8.14073
7_CBX6	69_CBX2	2.09179	49.9351	10.2203
7_CBX6	70_CBX4
7_CBX6	71_CBX6	68.7195	10.1951	26.4689
7_CBX6	72_CBX7	29.7059	13.108	19.7328
7_CBX6	73_CBX8	13.5987	54.7335	27.2819
7_CBX6	74_PHF1_CTD	1.04678	11.8596	3.5234
7_CBX6	75_PHF1_PHD	87.5332	80.1458	83.7581
7_CBX6	76_MTF2	1.87037
7_CBX6	77_EPOP	6.46102	1.63053	3.24575
7_CBX6	78_LCOR (PALI1)	13.1696	11.8924	12.5147
7_CBX6	79_AEBP2	15.4369	12.5216	13.903
7_CBX6	80_JARID2		11.7347
7_CBX6	81_CTCF_PRC2
7_CBX6	82_PHF19	42.2955
7_CBX6	83_PHF19_fusion
7_CBX6	84_ZFPM1	16.2392
7_CBX6	85_PRDM14	18.5924	29.5727	23.4484
7_CBX6	86_vSET(P. bursaria chlorella virus)	4.56718	2.68085	3.49913
7_CBX6	87_RCOR1
7_CBX6	88_REST_CoREST_complex	4.62421	9.17077	6.51211
7_CBX6	89_KLF3
7_CBX6	90_ZEB1	18.2196
7_CBX6	91_ZEB2	2.68178	10.3199	5.26077
7_CBX6	92_MBD3(mouse)	13.0706
7_CBX6	93_SALL1
7_CBX6	94_NAB2	23.2569	24.2063	23.7269
7_CBX6	95_MeCP2_Sin3_complex	11.7845	16.8709	14.1002
7_CBX6	96_REST_Sin3_complex		25.9662
7_CBX6	97_SID4X	0.0884103
7_CBX6	98_MeCP2_NCoR_complex		17.7269
7_CBX6	99_NCOR1	4.15725	8.93965	6.09625
7_CBX6	100_MBD1_TRD
7_CBX6	101_ZBTB18
7_CBX6	102_GCNF	25.58	12.6918	18.0183
7_CBX6	103_NR2F6	2.68767	13.2328	5.96367
7_CBX6	104_NR1D1
7_CBX6	105_EZH2_DNMT_recruit
7_CBX6	106_EHMT2_DNMT_recruit	25.2979	5.64414	11.9493
7_CBX6	107_CBX5_full		5.56095
7_CBX6	108_CBX1_full	4.84095
7_CBX6	109_CBX3_full	20.2
7_CBX6	110_UHRF1	26.2952	11.4695	17.3664
7_CBX6	111_MYC	1.53673	91.3812	11.8502
7_CBX6	112_CTCF_chromatin_organization	36.3852	19.6473	26.7371
7_CBX6	113_L3MBTL3	5.26882	5.52852	5.39711
7_CBX6	114_PHC2
7_CBX6	115_TRIM28	11.0902
7_CBX6	116_CBX1_chromoshadow
7_CBX6	117_CBX3_chromoshadow	9.30783	4.16126	6.22353
7_CBX6	118_CBX5_chromoshadow	22.3784
7_CBX6	119_DMAP1	60.2369	36.9406	47.1719
7_CBX6	120_UBN1_NHRD	8.87367	88.4511	28.0158
7_CBX6	121_UBN1_HRD		18.2263
7_CBX6	122_SETDB1
7_CBX6	123_SUV39H1
7_CBX6	124_dim-5(N.Crassa)		13.7321
7_CBX6	125_KYP(A.Thaliana)	14.4568	2.69181	6.2382
7_CBX6	126_SUVR4(A.Thaliana)
7_CBX6	127_EHMT2	5.44607	21.0976	10.7191
7_CBX6	128_EHMT1	7.20142	26.7834	13.8881
7_CBX6	129_KDM2B	7.26143	4.40276	5.65423
7_CBX6	130_KDM5B	5.23323	8.48543	6.6638
7_CBX6	131_SET8(T.Gondii)
7_CBX6	132_RING1-XTEN20-PCGF1	10.6941	33.4565	18.9153
7_CBX6	133_RING1-XTEN20-PCGF2
7_CBX6	134_RING1-XTEN20-PCGF3	20.283	10.1073	14.3181
7_CBX6	135_EZH1
7_CBX6	136_EZH2	10.7398	17.6944	13.7853
7_CBX6	137_HDAC1
7_CBX6	138_DNMT1
7_CBX6	139_DNMT3A1
7_CBX6	140_DNMT3B1		1.33447
7_CBX6	141_DNMT3B3	6.63431	3.65903	4.92698
7_CBX6	142_DNMT3L		39.6984
7_CBX6	143_DNMT3C(mouse)	5.44607	6.11705	5.77182
7_CBX6	144_sssIM(MQ1)
7_CBX6	145_DRM2(Arabidopsis)
7_CBX6	146_DRM3(Arabidopsis)
7_CBX6	147_MET1(Arabidopsis)
7_CBX6	148_CMT2(Arabidopsis)
7_CBX6	149_CMT3(Arabidopsis)
7_CBX6	150_NtDRM1(N. Tabacum)
7_CBX6	151_DNMT3A1-DNMT3L(mouse,CRRISPRoff)
7_CBX6	152_DNMT3B1-XTEN20-DNMT3B3
7_CBX6	153_DNMT3A1-XTEN20-DNMT3B3
7_CBX6	154_DNMT3B1-XTEN20-DNMT3L
7_CBX6	155_DNMT3A1-XTEN20-DNMT3L
7_CBX6	156_eGFP
8_RYBP_zf_RanBP	1_CBX1_chromo	9.31205	6.69464	7.89562
8_RYBP_zf_RanBP	2_CBX3_chromo	14.8238	7.37818	10.4581
8_RYBP_zf_RanBP	3_CBX4	25.25	44.5254	33.5301
8_RYBP_zf_RanBP	4_CBX5_chromo	7.5915	37.9506	16.9736
8_RYBP_zf_RanBP	5_CBX7	23.1458	41.2856	30.9126
8_RYBP_zf_RanBP	6_CBX2	9.248	9.82758	9.53339
8_RYBP_zf_RanBP	7_CBX6	24.2048	38.4223	30.4959
8_RYBP_zf_RanBP	8_RYBP_zf_RanBP	5.03349	3.63164	4.27549
8_RYBP_zf_RanBP	9_AEBP2
8_RYBP_zf_RanBP	10_ING1	15.447	43.069	25.7932
8_RYBP_zf_RanBP	11_PHF2
8_RYBP_zf_RanBP	12_TRIM24	42.1823	31.2094	36.2834
8_RYBP_zf_RanBP	13_KDM5A	2.53306	13.108	5.76222
8_RYBP_zf_RanBP	14_KDM5B	19.6389
8_RYBP_zf_RanBP	15_DNMT3A_PWWP	10.2954	7.82356	8.97477
8_RYBP_zf_RanBP	16_NSD1_PWWP2	27.2127	11.753	17.8838
8_RYBP_zf_RanBP	17_NSD2_PWWP1	19.9776	11.1189	14.904
8_RYBP_zf_RanBP	18_CREBBP	10.1198	9.89355	10.006
8_RYBP_zf_RanBP	19_MeCP2_MBD	9.6544	3.66207	5.94601
8_RYBP_zf_RanBP	20_MBD1_MBD	33.0725	1.83789	7.79638
8_RYBP_zf_RanBP	21_MBD2	35.8451	3.69617	11.5104
8_RYBP_zf_RanBP	22_MBD3	8.6092	5.9032	7.12894
8_RYBP_zf_RanBP	23_Tet1	11.8823	42.4448	22.4576
8_RYBP_zf_RanBP	24_Tet3		1.83655
8_RYBP_zf_RanBP	25_Zfp961(mouse)	0.00719065	0.0118302	0.00922316
8_RYBP_zf_RanBP	26_Zfp809(mouse)	0.118298	0.407144	0.219463
8_RYBP_zf_RanBP	27_ZNF417	5.32391	14.0633	8.65286
8_RYBP_zf_RanBP	28_ZNF587	28.96	13.1159	19.4894
8_RYBP_zf_RanBP	29_ZIM3	8.0739	0.0190108	0.39178
8_RYBP_zf_RanBP	30_ZNF10	0.003592	0.00309771	0.00333571
8_RYBP_zf_RanBP	31_ZNF534	0.0235761	0.0397572	0.0306157
8_RYBP_zf_RanBP	32_ZNF667	1.72027	0.767021	1.14869
8_RYBP_zf_RanBP	33_ZNF716	0.847167	0.0583773	0.222386
8_RYBP_zf_RanBP	34_ZNF479	0.0279716	0.00698718	0.0139801
8_RYBP_zf_RanBP	35_ZNF791
8_RYBP_zf_RanBP	36_ZNF563	0.00855091	0.332322	0.0533072
8_RYBP_zf_RanBP	37_ZNF20		1.24838
8_RYBP_zf_RanBP	38_ZNF440	0.380201	0.0212189	0.0898189
8_RYBP_zf_RanBP	39_ZNF878	0.0565826	0.0342692	0.0440345
8_RYBP_zf_RanBP	40_ZNF823	9.30783
8_RYBP_zf_RanBP	41_ZNF441	0.0466396	0.238383	0.105442
8_RYBP_zf_RanBP	42_ZNF763		11.9289
8_RYBP_zf_RanBP	43_ZNF844	3.08311	0.0917924	0.531983
8_RYBP_zf_RanBP	44_ZFP69	0.0517266	0.685616	0.18832
8_RYBP_zf_RanBP	45_ZNF606	0.0137146	0.012463	0.0130738
8_RYBP_zf_RanBP	46_ZNF235	0.0356185	0.0182245	0.025478
8_RYBP_zf_RanBP	47_ZNF613	0.0945412	0.296854	0.167526
8_RYBP_zf_RanBP	48_ZNF627	0.250155	15.7295	1.98364
8_RYBP_zf_RanBP	49_ZNF649	0.187065	0.688082	0.35877
8_RYBP_zf_RanBP	50_PRDM1	15.051	10.3615	12.488
8_RYBP_zf_RanBP	51_ZNF644		1.38882
8_RYBP_zf_RanBP	52_WIZ	57.2663	0.621129	5.96404
8_RYBP_zf_RanBP	53_CDYL		5.19062
8_RYBP_zf_RanBP	54_ATRX	1.65925
8_RYBP_zf_RanBP	55_MPHOSPH8	0.495098	7.07413	1.87147
8_RYBP_zf_RanBP	56_DAXX	9.90195
8_RYBP_zf_RanBP	57_MECP2_ATRX_binding	11.8823	8.95987	10.3181
8_RYBP_zf_RanBP	58_PPHLN1
8_RYBP_zf_RanBP	59_BCOR		2.75957
8_RYBP_zf_RanBP	60_BMI1	120.521	25.4957	55.4325
8_RYBP_zf_RanBP	61_E2F6	9.87386	4.16501	6.41286
8_RYBP_zf_RanBP	62_PCGF1	10.1439	4.80088	6.9785
8_RYBP_zf_RanBP	63_RYBP_YAF2_rybp	17.8235	43.9429	27.986
8_RYBP_zf_RanBP	64_YAF2
8_RYBP_zf_RanBP	65_YY1
8_RYBP_zf_RanBP	66_KDM2B	29.0127	7.84357	15.0852
8_RYBP_zf_RanBP	67_HNRPK	5.94117
8_RYBP_zf_RanBP	68_RUNX1	8.00033	5.837	6.83359
8_RYBP_zf_RanBP	69_CBX2	53.4705	43.2771	48.1045
8_RYBP_zf_RanBP	70_CBX4
8_RYBP_zf_RanBP	71_CBX6	26.9003	39.199	32.4725
8_RYBP_zf_RanBP	72_CBX7		32.2497
8_RYBP_zf_RanBP	73_CBX8	6.96365	5.24253	6.04212
8_RYBP_zf_RanBP	74_PHF1_CTD
8_RYBP_zf_RanBP	75_PHF1_PHD	33.45	15.713	22.926
8_RYBP_zf_RanBP	76_MTF2	0.760328	1.05022	0.893596
8_RYBP_zf_RanBP	77_EPOP	2.36055	1.29933	1.75133
8_RYBP_zf_RanBP	78_LCOR (PALI1)	5.61111	2.37496	3.6505
8_RYBP_zf_RanBP	79_AEBP2	363.237	4.59791	40.8672
8_RYBP_zf_RanBP	80_JARID2
8_RYBP_zf_RanBP	81_CTCF_PRC2
8_RYBP_zf_RanBP	82_PHF19	32.1106	32.0038	32.0572
8_RYBP_zf_RanBP	83_PHF19_fusion
8_RYBP_zf_RanBP	84_ZFPM1		37.4513
8_RYBP_zf_RanBP	85_PRDM14	5.09994	8.45993	6.5685
8_RYBP_zf_RanBP	86_vSET(P. bursaria chlorella virus)	0.27136	0.30372	0.287084
8_RYBP_zf_RanBP	87_RCOR1
8_RYBP_zf_RanBP	88_REST_CoREST_complex	0.901599	3.93524	1.88361
8_RYBP_zf_RanBP	89_KLF3
8_RYBP_zf_RanBP	90_ZEB1
8_RYBP_zf_RanBP	91_ZEB2	4.09941	3.49545	3.78541
8_RYBP_zf_RanBP	92_MBD3(mouse)	8.91176	7.84694	8.36242
8_RYBP_zf_RanBP	93_SALL1	0.119506	13.7321	1.28105
8_RYBP_zf_RanBP	94_NAB2	16.852	9.19897	12.4507
8_RYBP_zf_RanBP	95_MeCP2_Sin3_complex	9.59986	4.21273	6.35938
8_RYBP_zf_RanBP	96_REST_Sin3_complex	24.5898	0.826132	4.50715
8_RYBP_zf_RanBP	97_SID4X	0.0916847
8_RYBP_zf_RanBP	98_MeCP2_NCoR_complex	2.64052	0.047287	0.353359
8_RYBP_zf_RanBP	99_NCOR1	0.208945	0.0301627	0.0793874
8_RYBP_zf_RanBP	100_MBD1_TRD		3.48684
8_RYBP_zf_RanBP	101_ZBTB18	8.58169
8_RYBP_zf_RanBP	102_GCNF	9.17581	5.77374	7.27865
8_RYBP_zf_RanBP	103_NR2F6
8_RYBP_zf_RanBP	104_NR1D1
8_RYBP_zf_RanBP	105_EZH2_DNMT_recruit
8_RYBP_zf_RanBP	106_EHMT2_DNMT_recruit	26.3392	10.4066	16.556
8_RYBP_zf_RanBP	107_CBX5_full	5.24221	18.904	9.95483
8_RYBP_zf_RanBP	108_CBX1_full	11.0902
8_RYBP_zf_RanBP	109_CBX3_full	3.38317
8_RYBP_zf_RanBP	110_UHRF1	17.9885	25.0195	21.2147
8_RYBP_zf_RanBP	111_MYC	59.5917	135.074	89.718
8_RYBP_zf_RanBP	112_CTCF_chromatin_organization	17.834	14.9957	16.3534
8_RYBP_zf_RanBP	113_L3MBTL3	1.33826	0.885945	1.08887
8_RYBP_zf_RanBP	114_PHC2		13.7321
8_RYBP_zf_RanBP	115_TRIM28
8_RYBP_zf_RanBP	116_CBX1_chromoshadow
8_RYBP_zf_RanBP	117_CBX3_chromoshadow	6.51244	1.17771	2.76944
8_RYBP_zf_RanBP	118_CBX5_chromoshadow	38.8156	28.2133	33.0926
8_RYBP_zf_RanBP	119_DMAP1	53.4705	27.3351	38.2312
8_RYBP_zf_RanBP	120_UBN1_NHRD	18.2177	9.00615	12.809
8_RYBP_zf_RanBP	121_UBN1_HRD	12.8725	2.3047	5.44677
8_RYBP_zf_RanBP	122_SETDB1
8_RYBP_zf_RanBP	123_SUV39H1
8_RYBP_zf_RanBP	124_dim-5(N.Crassa)
8_RYBP_zf_RanBP	125_KYP(A.Thaliana)	3.67787	1.06632	1.98035
8_RYBP_zf_RanBP	126_SUVR4(A.Thaliana)
8_RYBP_zf_RanBP	127_EHMT2	21.4307	25.9222	23.5697
8_RYBP_zf_RanBP	128_EHMT1	0.799105	0.096029	0.277015
8_RYBP_zf_RanBP	129_KDM2B	13.0337	13.6898	13.3577
8_RYBP_zf_RanBP	130_KDM5B	8.41062	5.72733	6.94049
8_RYBP_zf_RanBP	131_SET8(T.Gondii)
8_RYBP_zf_RanBP	132_RING1-XTEN20-PCGF1	53.8666	0.813163	6.61833
8_RYBP_zf_RanBP	133_RING1-XTEN20-PCGF2
8_RYBP_zf_RanBP	134_RING1-XTEN20-PCGF3	20.8755	14.2209	17.2299
8_RYBP_zf_RanBP	135_EZH1
8_RYBP_zf_RanBP	136_EZH2	6.29663	40.4474	15.9588
8_RYBP_zf_RanBP	137_HDAC1
8_RYBP_zf_RanBP	138_DNMT1
8_RYBP_zf_RanBP	139_DNMT3A1
8_RYBP_zf_RanBP	140_DNMT3B1
8_RYBP_zf_RanBP	141_DNMT3B3	9.02178	8.67919	8.84883
8_RYBP_zf_RanBP	142_DNMT3L	0.353641	5.82576	1.43535
8_RYBP_zf_RanBP	143_DNMT3C(mouse)
8_RYBP_zf_RanBP	144_sssIM(MQ1)
8_RYBP_zf_RanBP	145_DRM2(Arabidopsis)
8_RYBP_zf_RanBP	146_DRM3(Arabidopsis)		5.44746
8_RYBP_zf_RanBP	147_MET1(Arabidopsis)
8_RYBP_zf_RanBP	148_CMT2(Arabidopsis)
8_RYBP_zf_RanBP	149_CMT3(Arabidopsis)
8_RYBP_zf_RanBP	150_NtDRM1(N. Tabacum)
8_RYBP_zf_RanBP	151_DNMT3A1-DNMT3L(mouse,CRRISPRoff)
8_RYBP_zf_RanBP	152_DNMT3B1-XTEN20-DNMT3B3
8_RYBP_zf_RanBP	153_DNMT3A1-XTEN20-DNMT3B3
8_RYBP_zf_RanBP	154_DNMT3B1-XTEN20-DNMT3L
8_RYBP_zf_RanBP	155_DNMT3A1-XTEN20-DNMT3L
8_RYBP_zf_RanBP	156_eGFP
9_AEBP2	1_CBX1_chromo	11.5523	37.2016	20.7307
9_AEBP2	2_CBX3_chromo	5.8174	14.7535	9.2643
9_AEBP2	3_CBX4
9_AEBP2	4_CBX5_chromo		12.7334
9_AEBP2	5_CBX7		12.2341
9_AEBP2	6_CBX2	17.3734	20.5566	18.8981
9_AEBP2	7_CBX6
9_AEBP2	8_RYBP_zf_RanBP
9_AEBP2	9_AEBP2	97.2372
9_AEBP2	10_ING1
9_AEBP2	11_PHF2
9_AEBP2	12_TRIM24
9_AEBP2	13_KDM5A
9_AEBP2	14_KDM5B
9_AEBP2	15_DNMT3A_PWWP	18.3447	13.5241	15.751
9_AEBP2	16_NSD1_PWWP2	18.9937	14.2672	16.4617
9_AEBP2	17_NSD2_PWWP1	12.0804	30.7101	19.2611
9_AEBP2	18_CREBBP	16.0082	6.72203	10.3734
9_AEBP2	19_MeCP2_MBD	3.80713	3.27963	3.53355
9_AEBP2	20_MBD1_MBD
9_AEBP2	21_MBD2
9_AEBP2	22_MBD3	23.9627	4.56438	10.4582
9_AEBP2	23_Tet1
9_AEBP2	24_Tet3
9_AEBP2	25_Zfp961(mouse)	0.698006	1.24838	0.933475
9_AEBP2	26_Zfp809(mouse)
9_AEBP2	27_ZNF417	14.7768	5.18265	8.75116
9_AEBP2	28_ZNF587	11.1207	30.4292	18.3954
9_AEBP2	29_ZIM3
9_AEBP2	30_ZNF10	0.0458424	0.324578	0.121981
9_AEBP2	31_ZNF534
9_AEBP2	32_ZNF667	6.49451	8.73864	7.53347
9_AEBP2	33_ZNF716
9_AEBP2	34_ZNF479
9_AEBP2	35_ZNF791
9_AEBP2	36_ZNF563
9_AEBP2	37_ZNF20
9_AEBP2	38_ZNF440
9_AEBP2	39_ZNF878
9_AEBP2	40_ZNF823
9_AEBP2	41_ZNF441
9_AEBP2	42_ZNF763	17.0314
9_AEBP2	43_ZNF844
9_AEBP2	44_ZFP69
9_AEBP2	45_ZNF606
9_AEBP2	46_ZNF235
9_AEBP2	47_ZNF613
9_AEBP2	48_ZNF627
9_AEBP2	49_ZNF649
9_AEBP2	50_PRDM1	8.22624	6.99091	7.58346
9_AEBP2	51_ZNF644		1.24838
9_AEBP2	52_WIZ
9_AEBP2	53_CDYL
9_AEBP2	54_ATRX		11.7347
9_AEBP2	55_MPHOSPH8
9_AEBP2	56_DAXX
9_AEBP2	57_MECP2_ATRX_binding
9_AEBP2	58_PPHLN1
9_AEBP2	59_BCOR
9_AEBP2	60_BMI1
9_AEBP2	61_E2F6	31.0921	6.19387	13.8773
9_AEBP2	62_PCGF1	30.0359	3.11618	9.67457
9_AEBP2	63_RYBP_YAF2_rybp
9_AEBP2	64_YAF2
9_AEBP2	65_YY1
9_AEBP2	66_KDM2B
9_AEBP2	67_HNRPK
9_AEBP2	68_RUNX1	6.64845	26.9649	13.3894
9_AEBP2	69_CBX2
9_AEBP2	70_CBX4
9_AEBP2	71_CBX6
9_AEBP2	72_CBX7	9.07679	12.7334	10.7508
9_AEBP2	73_CBX8	30.256	37.9506	33.8856
9_AEBP2	74_PHF1_CTD
9_AEBP2	75_PHF1_PHD	16.2392	5.99221	9.86451
9_AEBP2	76_MTF2
9_AEBP2	77_EPOP
9_AEBP2	78_LCOR (PALI1)
9_AEBP2	79_AEBP2	0.71294	27.714	4.44504
9_AEBP2	80_JARID2
9_AEBP2	81_CTCF_PRC2
9_AEBP2	82_PHF19
9_AEBP2	83_PHF19_fusion
9_AEBP2	84_ZFPM1	0.320767
9_AEBP2	85_PRDM14	9.24182
9_AEBP2	86_vSET(P. bursaria chlorella virus)	4.87481	14.2315	8.32921
9_AEBP2	87_RCOR1
9_AEBP2	88_REST_CoREST_complex	16.8333	36.4526	24.7713
9_AEBP2	89_KLF3
9_AEBP2	90_ZEB1
9_AEBP2	91_ZEB2
9_AEBP2	92_MBD3(mouse)
9_AEBP2	93_SALL1
9_AEBP2	94_NAB2		3.93428
9_AEBP2	95_MeCP2_Sin3_complex	10.8921	7.33421	8.93786
9_AEBP2	96_REST_Sin3_complex
9_AEBP2	97_SID4X
9_AEBP2	98_MeCP2_NCoR_complex
9_AEBP2	99_NCOR1	43.3705	7.90638	18.5177
9_AEBP2	100_MBD1_TRD
9_AEBP2	101_ZBTB18	8.91176
9_AEBP2	102_GCNF
9_AEBP2	103_NR2F6
9_AEBP2	104_NR1D1
9_AEBP2	105_EZH2_DNMT_recruit
9_AEBP2	106_EHMT2_DNMT_recruit		21.2224
9_AEBP2	107_CBX5_full
9_AEBP2	108_CBX1_full
9_AEBP2	109_CBX3_full
9_AEBP2	110_UHRF1
9_AEBP2	111_MYC	5.24803
9_AEBP2	112_CTCF_chromatin_organization	16.2675	2.56611	6.46097
9_AEBP2	113_L3MBTL3
9_AEBP2	114_PHC2
9_AEBP2	115_TRIM28
9_AEBP2	116_CBX1_chromoshadow
9_AEBP2	117_CBX3_chromoshadow
9_AEBP2	118_CBX5_chromoshadow
9_AEBP2	119_DMAP1
9_AEBP2	120_UBN1_NHRD
9_AEBP2	121_UBN1_HRD
9_AEBP2	122_SETDB1
9_AEBP2	123_SUV39H1
9_AEBP2	124_dim-5(N.Crassa)
9_AEBP2	125_KYP(A.Thaliana)	10.6941
9_AEBP2	126_SUVR4(A.Thaliana)
9_AEBP2	127_EHMT2
9_AEBP2	128_EHMT1
9_AEBP2	129_KDM2B
9_AEBP2	130_KDM5B	6.93137	17.6333	11.0555
9_AEBP2	131_SET8(T.Gondii)
9_AEBP2	132_RING1-XTEN20-PCGF1
9_AEBP2	133_RING1-XTEN20-PCGF2
9_AEBP2	134_RING1-XTEN20-PCGF3	17.4109	9.8483	13.0946
9_AEBP2	135_EZH1
9_AEBP2	136_EZH2
9_AEBP2	137_HDAC1
9_AEBP2	138_DNMT1
9_AEBP2	139_DNMT3A1
9_AEBP2	140_DNMT3B1
9_AEBP2	141_DNMT3B3
9_AEBP2	142_DNMT3L
9_AEBP2	143_DNMT3C(mouse)
9_AEBP2	144_sssIM(MQ1)
9_AEBP2	145_DRM2(Arabidopsis)
9_AEBP2	146_DRM3(Arabidopsis)
9_AEBP2	147_MET1(Arabidopsis)
9_AEBP2	148_CMT2(Arabidopsis)
9_AEBP2	149_CMT3(Arabidopsis)
9_AEBP2	150_NtDRM1(N. Tabacum)
9_AEBP2	151_DNMT3A1-DNMT3L(mouse,CRRISPRoff)
9_AEBP2	152_DNMT3B1-XTEN20-DNMT3B3
9_AEBP2	153_DNMT3A1-XTEN20-DNMT3B3
9_AEBP2	154_DNMT3B1-XTEN20-DNMT3L
9_AEBP2	155_DNMT3A1-XTEN20-DNMT3L
9_AEBP2	156_eGFP
10_ING1	1_CBX1_chromo	100.505	6.27036	25.1038
10_ING1	2_CBX3_chromo	12.7225	3.77274	6.92811
10_ING1	3_CBX4	18.8137	2.30894	6.59089
10_ING1	4_CBX5_chromo	25.7451	71.1575	42.8013
10_ING1	5_CBX7	12.5029	5.1892	8.0548
10_ING1	6_CBX2	12.7647	6.50219	9.11035
10_ING1	7_CBX6	17.7245	52.2758	30.4395
10_ING1	8_RYBP_zf_RanBP		4.14525
10_ING1	9_AEBP2
10_ING1	10_ING1	3.46568	14.1121	6.99343
10_ING1	11_PHF2	12.4765
10_ING1	12_TRIM24	116.645	46.5466	73.6847
10_ING1	13_KDM5A	1.3101
10_ING1	14_KDM5B		1.45082
10_ING1	15_DNMT3A_PWWP	43.1687	6.70213	17.0095
10_ING1	16_NSD1_PWWP2	22.3894	26.7058	24.4525
10_ING1	17_NSD2_PWWP1	11.1346	9.61483	10.3469
10_ING1	18_CREBBP	47.1124	9.55939	21.2218
10_ING1	19_MeCP2_MBD	6.25658	29.0709	13.4865
10_ING1	20_MBD1_MBD	49.1797	313.093	124.088
10_ING1	21_MBD2	24.9529	60.7543	38.9358
10_ING1	22_MBD3	368.155	4.29934	39.7847
10_ING1	23_Tet1	23.3686	11.2354	16.2036
10_ING1	24_Tet3	23.9297	21.6385	22.7553
10_ING1	25_Zfp961(mouse)	0.0914428	0.00243824	0.0149318
10_ING1	26_Zfp809(mouse)	0.0646686	0.0260488	0.0410432
10_ING1	27_ZNF417	15.0651	2.68758	6.36307
10_ING1	28_ZNF587	5.52058	8.08336	6.68018
10_ING1	29_ZIM3	1.11796	0.0843498	0.307083
10_ING1	30_ZNF10	0.00726427	0.00158852	0.00339697
10_ING1	31_ZNF534	0.0206906	0.00454616	0.00969861
10_ING1	32_ZNF667	27.494	7.81016	14.6537
10_ING1	33_ZNF716	0.192921	0.0520157	0.100174
10_ING1	34_ZNF479	0.00365116	0.00383722	0.00374304
10_ING1	35_ZNF791	10.4678
10_ING1	36_ZNF563	0.209249	0.19605	0.202542
10_ING1	37_ZNF20		0.0752034
10_ING1	38_ZNF440	0.45509	1.48141	0.82108
10_ING1	39_ZNF878		0.919259
10_ING1	40_ZNF823
10_ING1	41_ZNF441	0.00753573	0.00939807	0.00841554
10_ING1	42_ZNF763	31.1204	0.644587	4.47882
10_ING1	43_ZNF844		0.0288087
10_ING1	44_ZFP69	0.0287847	0.0214498	0.0248481
10_ING1	45_ZNF606	0.482616	0.024478	0.10869
10_ING1	46_ZNF235	0.20699	0.138314	0.169203
10_ING1	47_ZNF613	0.00375643	0.038788	0.0120708
10_ING1	48_ZNF627	3.89477	56.1769	14.7918
10_ING1	49_ZNF649	0.0549057	0.0142598	0.0279811
10_ING1	50_PRDM1	13.2863	11.7089	12.4727
10_ING1	51_ZNF644	69.3137	12.2978	29.196
10_ING1	52_WIZ	88.7215	1.30318	10.7527
10_ING1	53_CDYL	2.32987
10_ING1	54_ATRX
10_ING1	55_MPHOSPH8	31.0835	29.0693	30.0596
10_ING1	56_DAXX	2.58479	28.7127	8.61489
10_ING1	57_MECP2_ATRX_binding	10.1735	5.68352	7.60401
10_ING1	58_PPHLN1	3.71323	11.8596	6.63606
10_ING1	59_BCOR		22.9701
10_ING1	60_BMI1	21.1119	41.6688	29.6599
10_ING1	61_E2F6	10.6335	3.31847	5.94028
10_ING1	62_PCGF1	16.6953	18.9975	17.8092
10_ING1	63_RYBP_YAF2_rybp	67.9274	27.7764	43.437
10_ING1	64_YAF2	3.19563	18.9753	7.78705
10_ING1	65_YY1	10.6941
10_ING1	66_KDM2B	12.2318	16.2289	14.0893
10_ING1	67_HNRPK
10_ING1	68_RUNX1	19.9602	8.62086	13.1177
10_ING1	69_CBX2	15.2646	6.74364	10.1459
10_ING1	70_CBX4
10_ING1	71_CBX6	21.5863	24.9675	23.2154
10_ING1	72_CBX7		89.3838
10_ING1	73_CBX8	20.049	7.51186	12.2721
10_ING1	74_PHF1_CTD	4.38515	20.9727	9.59002
10_ING1	75_PHF1_PHD	8.06302	17.2721	11.8011
10_ING1	76_MTF2	149.189	201.987	173.593
10_ING1	77_EPOP	37.9186	26.859	31.9133
10_ING1	78_LCOR (PALI1)	22.2503	10.8012	15.5025
10_ING1	79_AEBP2	4.43678	7.03969	5.5887
10_ING1	80_JARID2
10_ING1	81_CTCF_PRC2
10_ING1	82_PHF19	60.6494	2.37672	12.0061
10_ING1	83_PHF19_fusion
10_ING1	84_ZFPM1
10_ING1	85_PRDM14	23.6885	4.9619	10.8416
10_ING1	86_vSET(P. bursaria chlorella virus)	8.65713	6.16772	7.30717
10_ING1	87_RCOR1		8.5603
10_ING1	88_REST_CoREST_complex	10.0223	35.5619	18.8788
10_ING1	89_KLF3
10_ING1	90_ZEB1		14.2672
10_ING1	91_ZEB2	9.60059	4.38666	6.48957
10_ING1	92_MBD3(mouse)
10_ING1	93_SALL1		17.9766
10_ING1	94_NAB2	3.26951	8.84013	5.37614
10_ING1	95_MeCP2_Sin3_complex	25.0424	10.9596	16.5666
10_ING1	96_REST_Sin3_complex
10_ING1	97_SID4X	0.0123159	0.17834	0.0468658
10_ING1	98_MeCP2_NCoR_complex		0.170233
10_ING1	99_NCOR1	6.98006	2.69585	4.33788
10_ING1	100_MBD1_TRD
10_ING1	101_ZBTB18	58.6195	41.9455	49.5865
10_ING1	102_GCNF	20.6291	32.4578	25.8761
10_ING1	103_NR2F6		9.15476
10_ING1	104_NR1D1
10_ING1	105_EZH2_DNMT_recruit
10_ING1	106_EHMT2_DNMT_recruit	12.6358	4.31996	7.38823
10_ING1	107_CBX5_full	2.22044	15.6939	5.90316
10_ING1	108_CBX1_full	12.6745	13.6132	13.1355
10_ING1	109_CBX3_full	0.547767
10_ING1	110_UHRF1	60.2039	50.8089	55.3073
10_ING1	111_MYC	192.098	11.0361	46.0435
10_ING1	112_CTCF_chromatin_organization	6.2901	13.7001	9.28306
10_ING1	113_L3MBTL3	4.76094	3.38723	4.01577
10_ING1	114_PHC2		19.4747
10_ING1	115_TRIM28	20.2	23.7192	21.889
10_ING1	116_CBX1_chromoshadow	22.3784
10_ING1	117_CBX3_chromoshadow	24.3588
10_ING1	118_CBX5_chromoshadow		59.9221
10_ING1	119_DMAP1	27.1313	6.92282	13.7049
10_ING1	120_UBN1_NHRD	9.56363	28.6759	16.5604
10_ING1	121_UBN1_HRD	10.067	29.1288	17.1242
10_ING1	122_SETDB1
10_ING1	123_SUV39H1
10_ING1	124_dim-5(N.Crassa)	0.133011
10_ING1	125_KYP(A.Thaliana)	16.0082
10_ING1	126_SUVR4(A.Thaliana)
10_ING1	127_EHMT2	22.4444	19.8849	21.1259
10_ING1	128_EHMT1	5.01286
10_ING1	129_KDM2B	13.6088	3.78476	7.17678
10_ING1	130_KDM5B	11.73	8.25961	9.84303
10_ING1	131_SET8(T.Gondii)
10_ING1	132_RING1-XTEN20-PCGF1	28.5176	24.0758	26.2028
10_ING1	133_RING1-XTEN20-PCGF2	12.7735	2.67095	5.84101
10_ING1	134_RING1-XTEN20-PCGF3	34.7104	14.171	22.1783
10_ING1	135_EZH1	3.23464
10_ING1	136_EZH2	7.20367	9.19856	8.14023
10_ING1	137_HDAC1
10_ING1	138_DNMT1
10_ING1	139_DNMT3A1
10_ING1	140_DNMT3B1		13.6073
10_ING1	141_DNMT3B3	12.1108	11.2354	11.6649
10_ING1	142_DNMT3L		23.9688
10_ING1	143_DNMT3C(mouse)
10_ING1	144_sssIM(MQ1)
10_ING1	145_DRM2(Arabidopsis)
10_ING1	146_DRM3(Arabidopsis)	24.1608
10_ING1	147_MET1(Arabidopsis)
10_ING1	148_CMT2(Arabidopsis)
10_ING1	149_CMT3(Arabidopsis)
10_ING1	150_NtDRM1(N. Tabacum)
10_ING1	151_DNMT3A1-DNMT3L(mouse,CRRISPRoff)
10_ING1	152_DNMT3B1-XTEN20-DNMT3B3
10_ING1	153_DNMT3A1-XTEN20-DNMT3B3
10_ING1	154_DNMT3B1-XTEN20-DNMT3L
10_ING1	155_DNMT3A1-XTEN20-DNMT3L
10_ING1	156_eGFP
11_PHF2	1_CBX1_chromo	6.20744	5.04752	5.59752
11_PHF2	2_CBX3_chromo	1.8925	4.39145	2.88285
11_PHF2	3_CBX4
11_PHF2	4_CBX5_chromo	0.0990195
11_PHF2	5_CBX7	2.82708	12.8999	6.03896
11_PHF2	6_CBX2	8.02269	5.00903	6.33923
11_PHF2	7_CBX6	4.37336	1.23079	2.32007
11_PHF2	8_RYBP_zf_RanBP
11_PHF2	9_AEBP2
11_PHF2	10_ING1	4.09281	9.32997	6.17946
11_PHF2	11_PHF2
11_PHF2	12_TRIM24	19.9689
11_PHF2	13_KDM5A
11_PHF2	14_KDM5B	50.698
11_PHF2	15_DNMT3A_PWWP	3.73849	11.9238	6.67661
11_PHF2	16_NSD1_PWWP2	4.09184	3.77905	3.93234
11_PHF2	17_NSD2_PWWP1	7.16654	2.26868	4.0322
11_PHF2	18_CREBBP	8.6386	11.0365	9.76423
11_PHF2	19_MeCP2_MBD	3.89932	2.15446	2.89843
11_PHF2	20_MBD1_MBD	17.0314	4.40985	8.66636
11_PHF2	21_MBD2	44.9549	0.589296	5.14701
11_PHF2	22_MBD3	7.63212	5.77562	6.63929
11_PHF2	23_Tet1	25.151
11_PHF2	24_Tet3		0.0394224
11_PHF2	25_Zfp961(mouse)	0.003375	0.0187142	0.00794735
11_PHF2	26_Zfp809(mouse)	0.297059	0.0416126	0.111182
11_PHF2	27_ZNF417	9.6643	9.2892	9.4749
11_PHF2	28_ZNF587	7.88962	7.68009	7.78415
11_PHF2	29_ZIM3	0.018825	0.922224	0.131761
11_PHF2	30_ZNF10	0.0376619	0.0224151	0.0290551
11_PHF2	31_ZNF534	0.013791	0.0135989	0.0136946
11_PHF2	32_ZNF667	2.39088	2.24351	2.31602
11_PHF2	33_ZNF716	0.0943043	0.153909	0.120475
11_PHF2	34_ZNF479	0.014735	0.00729192	0.0103657
11_PHF2	35_ZNF791	21.9257	1.65108	6.01674
11_PHF2	36_ZNF563	0.810578	0.240758	0.441762
11_PHF2	37_ZNF20	0.892944	0.369238	0.574203
11_PHF2	38_ZNF440	0.286778	0.329433	0.307366
11_PHF2	39_ZNF878	0.0409172	0.186199	0.0872852
11_PHF2	40_ZNF823		23.7192
11_PHF2	41_ZNF441	0.0165584	0.00927471	0.0123925
11_PHF2	42_ZNF763	0.0886742
11_PHF2	43_ZNF844	0.0678216	0.156047	0.102875
11_PHF2	44_ZFP69	0.736609	0.0487647	0.189527
11_PHF2	45_ZNF606	0.0162861	0.0241399	0.0198279
11_PHF2	46_ZNF235	0.033228	4.28015	0.377122
11_PHF2	47_ZNF613	0.0491586	0.0118442	0.0241297
11_PHF2	48_ZNF627
11_PHF2	49_ZNF649	0.172649	0.693306	0.345975
11_PHF2	50_PRDM1	4.51776	2.41828	3.30533
11_PHF2	51_ZNF644	1.54718	0.778557	1.09753
11_PHF2	52_WIZ	1.37988	0.650812	0.947653
11_PHF2	53_CDYL
11_PHF2	54_ATRX	9.90195
11_PHF2	55_MPHOSPH8	10.4372	25.9662	16.4625
11_PHF2	56_DAXX	3.09894	7.6686	4.87489
11_PHF2	57_MECP2_ATRX_binding	12.0804	22.2924	16.4104
11_PHF2	58_PPHLN1
11_PHF2	59_BCOR
11_PHF2	60_BMI1	60.996	38.4916	48.4545
11_PHF2	61_E2F6	6.64362	2.60822	4.16269
11_PHF2	62_PCGF1	16.2945	7.23491	10.8577
11_PHF2	63_RYBP_YAF2_rybp		0.0786379
11_PHF2	64_YAF2
11_PHF2	65_YY1
11_PHF2	66_KDM2B	9.95696	3.74513	6.10656
11_PHF2	67_HNRPK		16.2289
11_PHF2	68_RUNX1	11.7173	7.36287	9.28833
11_PHF2	69_CBX2	0.307302	4.8548	1.22143
11_PHF2	70_CBX4
11_PHF2	71_CBX6	19.4738
11_PHF2	72_CBX7
11_PHF2	73_CBX8	12.8885	0.880864	3.36942
11_PHF2	74_PHF1_CTD	7.07282
11_PHF2	75_PHF1_PHD	10.5435	22.7506	15.4878
11_PHF2	76_MTF2	43.1725	8.29513	18.9241
11_PHF2	77_EPOP		1.72276
11_PHF2	78_LCOR (PALI1)		1.38709
11_PHF2	79_AEBP2	5.93696	6.55508	6.23837
11_PHF2	80_JARID2
11_PHF2	81_CTCF_PRC2
11_PHF2	82_PHF19	11.5605	11.7425	11.6512
11_PHF2	83_PHF19_fusion
11_PHF2	84_ZFPM1	0.147476	32.9571	2.20463
11_PHF2	85_PRDM14	8.8564	21.2419	13.7159
11_PHF2	86_vSET(P. bursaria chlorella virus)	0.0574952	0.381887	0.148178
11_PHF2	87_RCOR1
11_PHF2	88_REST_CoREST_complex	0.324987	0.287325	0.305576
11_PHF2	89_KLF3
11_PHF2	90_ZEB1	5.865	12.7334	8.64185
11_PHF2	91_ZEB2	7.72352	3.42736	5.14503
11_PHF2	92_MBD3(mouse)	19.8039
11_PHF2	93_SALL1
11_PHF2	94_NAB2	25.7038	3.08449	8.90411
11_PHF2	95_MeCP2_Sin3_complex	0.193734	0.685383	0.364393
11_PHF2	96_REST_Sin3_complex
11_PHF2	97_SID4X
11_PHF2	98_MeCP2_NCoR_complex
11_PHF2	99_NCOR1	0.0100188	0.310203	0.0557483
11_PHF2	100_MBD1_TRD	13.0706
11_PHF2	101_ZBTB18		44.9416
11_PHF2	102_GCNF	6.32201	3.7808	4.88899
11_PHF2	103_NR2F6
11_PHF2	104_NR1D1
11_PHF2	105_EZH2_DNMT_recruit
11_PHF2	106_EHMT2_DNMT_recruit	9.04678	5.32275	6.93929
11_PHF2	107_CBX5_full	22.5764	0.784694	4.20899
11_PHF2	108_CBX1_full	12.6745
11_PHF2	109_CBX3_full
11_PHF2	110_UHRF1	8.47167	4.61899	6.25544
11_PHF2	111_MYC	20.4758	43.8319	29.9582
11_PHF2	112_CTCF_chromatin_organization	3.82575	4.63066	4.20901
11_PHF2	113_L3MBTL3	0.0761689	0.0468141	0.0597141
11_PHF2	114_PHC2	0.431214	22.9701	3.14723
11_PHF2	115_TRIM28	0.664845
11_PHF2	116_CBX1_chromoshadow	9.10979
11_PHF2	117_CBX3_chromoshadow		0.662018
11_PHF2	118_CBX5_chromoshadow	33.0065	3.9948	11.4828
11_PHF2	119_DMAP1	1.82404	4.51336	2.86925
11_PHF2	120_UBN1_NHRD	0.934497	1.15085	1.03705
11_PHF2	121_UBN1_HRD	49.3447	0.0385301	1.37886
11_PHF2	122_SETDB1
11_PHF2	123_SUV39H1
11_PHF2	124_dim-5(N.Crassa)
11_PHF2	125_KYP(A.Thaliana)		6.86607
11_PHF2	126_SUVR4(A.Thaliana)
11_PHF2	127_EHMT2	1.60907	2.60078	2.04569
11_PHF2	128_EHMT1		0.424979
11_PHF2	129_KDM2B	13.7476	9.05073	11.1546
11_PHF2	130_KDM5B	17.9021	7.83703	11.8448
11_PHF2	131_SET8(T.Gondii)
11_PHF2	132_RING1-XTEN20-PCGF1	11.6843	18.476	14.6928
11_PHF2	133_RING1-XTEN20-PCGF2	15.447
11_PHF2	134_RING1-XTEN20-PCGF3	51.6758	8.13433	20.5024
11_PHF2	135_EZH1
11_PHF2	136_EZH2	3.15919	5.40963	4.13401
11_PHF2	137_HDAC1
11_PHF2	138_DNMT1
11_PHF2	139_DNMT3A1
11_PHF2	140_DNMT3B1
11_PHF2	141_DNMT3B3	5.75256	14.178	9.03104
11_PHF2	142_DNMT3L	5.8174
11_PHF2	143_DNMT3C(mouse)
11_PHF2	144_sssIM(MQ1)
11_PHF2	145_DRM2(Arabidopsis)
11_PHF2	146_DRM3(Arabidopsis)
11_PHF2	147_MET1(Arabidopsis)
11_PHF2	148_CMT2(Arabidopsis)
11_PHF2	149_CMT3(Arabidopsis)
11_PHF2	150_NtDRM1(N. Tabacum)
11_PHF2	151_DNMT3A1-DNMT3L(mouse,CRRISPRoff)
11_PHF2	152_DNMT3B1-XTEN20-DNMT3B3
11_PHF2	153_DNMT3A1-XTEN20-DNMT3B3
11_PHF2	154_DNMT3B1-XTEN20-DNMT3L
11_PHF2	155_DNMT3A1-XTEN20-DNMT3L
11_PHF2	156_eGFP
12_TRIM24	1_CBX1_chromo	31.5762	13.2442	20.45
12_TRIM24	2_CBX3_chromo	9.55507	14.9556	11.9541
12_TRIM24	3_CBX4	8.53573	21.698	13.6091
12_TRIM24	4_CBX5_chromo	26.8767	53.6802	37.9835
12_TRIM24	5_CBX7	9.95653	10.4635	10.2069
12_TRIM24	6_CBX2	12.643	9.8424	11.1552
12_TRIM24	7_CBX6	104.589	55.7608	76.3675
12_TRIM24	8_RYBP_zf_RanBP	17.0618	62.6685	32.6992
12_TRIM24	9_AEBP2
12_TRIM24	10_ING1	11.6598	12.243	11.9479
12_TRIM24	11_PHF2		25.1756
12_TRIM24	12_TRIM24	4.52189	3.68423	4.08163
12_TRIM24	13_KDM5A	0.0990195	0.347649	0.185537
12_TRIM24	14_KDM5B	44.1627	49.727	46.8623
12_TRIM24	15_DNMT3A_PWWP	19.2469	9.41518	13.4615
12_TRIM24	16_NSD1_PWWP2	8.39978	29.779	15.8157
12_TRIM24	17_NSD2_PWWP1	25.1642	8.19247	14.3582
12_TRIM24	18_CREBBP	11.2824	13.0649	12.141
12_TRIM24	19_MeCP2_MBD	13.795	6.07762	9.15647
12_TRIM24	20_MBD1_MBD	48.0404	18.5965	29.8895
12_TRIM24	21_MBD2	85.4868	23.0827	44.4215
12_TRIM24	22_MBD3	25.1368	12.9899	18.07
12_TRIM24	23_Tet1	5.18674	32.8739	13.0579
12_TRIM24	24_Tet3
12_TRIM24	25_Zfp961(mouse)	0.131518	0.0420689	0.0743829
12_TRIM24	26_Zfp809(mouse)	0.00730386	0.0539101	0.0198432
12_TRIM24	27_ZNF417	4.1891	5.41215	4.76152
12_TRIM24	28_ZNF587	13.6502	3.56346	6.97438
12_TRIM24	29_ZIM3	0.0532363	0.687763	0.191348
12_TRIM24	30_ZNF10	0.00231246	0.0445582	0.0101508
12_TRIM24	31_ZNF534	0.0279534	0.083708	0.0483728
12_TRIM24	32_ZNF667	17.1412	61.8727	32.5664
12_TRIM24	33_ZNF716	0.0645021	0.00620642	0.0200082
12_TRIM24	34_ZNF479	0.0717745	0.0048548	0.0186668
12_TRIM24	35_ZNF791	51.3251	47.2823	49.2622
12_TRIM24	36_ZNF563	0.0312261	0.00489559	0.0123641
12_TRIM24	37_ZNF20	0.0276591	0.0125339	0.0186192
12_TRIM24	38_ZNF440	0.148151	0.0839245	0.111506
12_TRIM24	39_ZNF878	1.74297	0.305413	0.729608
12_TRIM24	40_ZNF823	17.6255	22.8275	20.0585
12_TRIM24	41_ZNF441	0.0361203	0.00309771	0.0105778
12_TRIM24	42_ZNF763	1.75243	1.60834	1.67884
12_TRIM24	43_ZNF844	0.0139072	0.128739	0.0423131
12_TRIM24	44_ZFP69	0.375116	0.0162127	0.0779848
12_TRIM24	45_ZNF606	0.110181	0.294736	0.180206
12_TRIM24	46_ZNF235	0.0935727	0.0781892	0.0855358
12_TRIM24	47_ZNF613	0.202423	0.0153213	0.05569
12_TRIM24	48_ZNF627	0.396078	1.37184	0.737127
12_TRIM24	49_ZNF649	0.0927894	0.164637	0.123598
12_TRIM24	50_PRDM1	13.1899	11.4895	12.3104
12_TRIM24	51_ZNF644	180.781	12.1793	46.9232
12_TRIM24	52_WIZ	91.278	31.7424	53.8274
12_TRIM24	53_CDYL	13.7262	89.7583	35.1004
12_TRIM24	54_ATRX
12_TRIM24	55_MPHOSPH8	28.4956	24.2299	26.2763
12_TRIM24	56_DAXX		21.4721
12_TRIM24	57_MECP2_ATRX_binding	4.61817	33.5076	12.4396
12_TRIM24	58_PPHLN1	28.3196	40.4831	33.8595
12_TRIM24	59_BCOR	29.5078	14.7308	20.8489
12_TRIM24	60_BMI1	76.9051	32.9631	50.3491
12_TRIM24	61_E2F6	2.83393	5.33861	3.88963
12_TRIM24	62_PCGF1	18.7939	2.67053	7.08446
12_TRIM24	63_RYBP_YAF2_rybp	26.5938	65.0716	41.5993
12_TRIM24	64_YAF2	14.0278	38.6997	23.2996
12_TRIM24	65_YY1	1.02687
12_TRIM24	66_KDM2B	6.95387	6.21251	6.57275
12_TRIM24	67_HNRPK	2.51357
12_TRIM24	68_RUNX1	4.48369	4.75549	4.61759
12_TRIM24	69_CBX2	91.368	12.2271	33.424
12_TRIM24	70_CBX4
12_TRIM24	71_CBX6	10.397	38.8557	20.0994
12_TRIM24	72_CBX7	77.2352	45.3577	59.1879
12_TRIM24	73_CBX8	6.41212	6.95361	6.67738
12_TRIM24	74_PHF1_CTD	172.888	9.86217	41.2923
12_TRIM24	75_PHF1_PHD	19.9514	7.47739	12.2141
12_TRIM24	76_MTF2	140.36	78.7402	105.128
12_TRIM24	77_EPOP	10.2714	24.0223	15.7081
12_TRIM24	78_LCOR (PALI1)	5.85115	10.9176	7.99254
12_TRIM24	79_AEBP2	3.7858	11.1705	6.50303
12_TRIM24	80_JARID2	12.2124	3.29928	6.34761
12_TRIM24	81_CTCF_PRC2
12_TRIM24	82_PHF19	14.0912	187.824	51.4458
12_TRIM24	83_PHF19_fusion
12_TRIM24	84_ZFPM1	16.6683	59.9221	31.6038
12_TRIM24	85_PRDM14	7.82149	15.5469	11.0272
12_TRIM24	86_vSET(P. bursaria chlorella virus)	3.85719	14.9805	7.60149
12_TRIM24	87_RCOR1		6.71002
12_TRIM24	88_REST_CoREST_complex	143.281	8.82826	35.5658
12_TRIM24	89_KLF3	8.06302	7.35155	7.69907
12_TRIM24	90_ZEB1		22.7205
12_TRIM24	91_ZEB2	8.62295	10.3589	9.45114
12_TRIM24	92_MBD3(mouse)	61.9862	118.346	85.6494
12_TRIM24	93_SALL1	17.6255
12_TRIM24	94_NAB2	10.012	14.9359	12.2286
12_TRIM24	95_MeCP2_Sin3_complex	7.99773	14.8739	10.9068
12_TRIM24	96_REST_Sin3_complex
12_TRIM24	97_SID4X	0.0651444	0.0208759	0.0368774
12_TRIM24	98_MeCP2_NCoR_complex	25.547	1.85104	6.87667
12_TRIM24	99_NCOR1	6.2411	3.80404	4.87251
12_TRIM24	100_MBD1_TRD		13.316
12_TRIM24	101_ZBTB18	17.4274	6.42022	10.5777
12_TRIM24	102_GCNF	9.6269	17.1652	12.8549
12_TRIM24	103_NR2F6	10.4678	6.24188	8.08323
12_TRIM24	104_NR1D1	12.8725	8.38196	10.3873
12_TRIM24	105_EZH2_DNMT_recruit
12_TRIM24	106_EHMT2_DNMT_recruit	6.84259	4.94479	5.8168
12_TRIM24	107_CBX5_full	13.2686
12_TRIM24	108_CBX1_full		12.2341
12_TRIM24	109_CBX3_full	18.6157	25.8592	21.9405
12_TRIM24	110_UHRF1	23.162	7.32918	13.0291
12_TRIM24	111_MYC	11.3657	18.3528	14.4427
12_TRIM24	112_CTCF_chromatin_organization	3.29865	9.961	5.73218
12_TRIM24	113_L3MBTL3	1.95925	1.883	1.92075
12_TRIM24	114_PHC2	140.608	11.3434	39.9371
12_TRIM24	115_TRIM28		1.61555
12_TRIM24	116_CBX1_chromoshadow		13.7321
12_TRIM24	117_CBX3_chromoshadow	60.732	38.2003	48.1662
12_TRIM24	118_CBX5_chromoshadow		11.7347
12_TRIM24	119_DMAP1	16.0632	22.4708	18.9987
12_TRIM24	120_UBN1_NHRD	11.046	36.2029	19.9974
12_TRIM24	121_UBN1_HRD	71.4591	36.9373	51.3761
12_TRIM24	122_SETDB1
12_TRIM24	123_SUV39H1
12_TRIM24	124_dim-5(N.Crassa)
12_TRIM24	125_KYP(A.Thaliana)	6.04019	12.1509	8.567
12_TRIM24	126_SUVR4(A.Thaliana)
12_TRIM24	127_EHMT2	42.154	18.4284	27.8717
12_TRIM24	128_EHMT1	10.3145	9.80867	10.0584
12_TRIM24	129_KDM2B	8.22412	9.99913	9.0683
12_TRIM24	130_KDM5B	7.5147	5.72349	6.55822
12_TRIM24	131_SET8(T.Gondii)
12_TRIM24	132_RING1-XTEN20-PCGF1	29.9039	4.47694	11.5706
12_TRIM24	133_RING1-XTEN20-PCGF2		7.49026
12_TRIM24	134_RING1-XTEN20-PCGF3	10.488	29.4929	17.5875
12_TRIM24	135_EZH1	18.4836	30.1691	23.6143
12_TRIM24	136_EZH2	14.9554	8.30738	11.1463
12_TRIM24	137_HDAC1
12_TRIM24	138_DNMT1
12_TRIM24	139_DNMT3A1
12_TRIM24	140_DNMT3B1	8.20447	13.7321	10.6144
12_TRIM24	141_DNMT3B3	10.0434	13.2952	11.5555
12_TRIM24	142_DNMT3L	14.0608	57.675	28.4773
12_TRIM24	143_DNMT3C(mouse)
12_TRIM24	144_sssIM(MQ1)
12_TRIM24	145_DRM2(Arabidopsis)
12_TRIM24	146_DRM3(Arabidopsis)
12_TRIM24	147_MET1(Arabidopsis)
12_TRIM24	148_CMT2(Arabidopsis)
12_TRIM24	149_CMT3(Arabidopsis)
12_TRIM24	150_NtDRM1(N. Tabacum)
12_TRIM24	151_DNMT3A1-DNMT3L(mouse,CRRISPRoff)
12_TRIM24	152_DNMT3B1-XTEN20-DNMT3B3
12_TRIM24	153_DNMT3A1-XTEN20-DNMT3B3
12_TRIM24	154_DNMT3B1-XTEN20-DNMT3L
12_TRIM24	155_DNMT3A1-XTEN20-DNMT3L
12_TRIM24	156_eGFP
13_KDM5A	1_CBX1_chromo	12.3389	3.24786	6.33049
13_KDM5A	2_CBX3_chromo	6.55014	8.43712	7.434
13_KDM5A	3_CBX4	6.06494	13.5538	9.06659
13_KDM5A	4_CBX5_chromo	12.9668	39.5319	22.6408
13_KDM5A	5_CBX7	6.82489	2.77552	4.35231
13_KDM5A	6_CBX2	3.76384	6.41849	4.9151
13_KDM5A	7_CBX6	26.4877	1.44344	6.18331
13_KDM5A	8_RYBP_zf_RanBP	28.1215	39.1158	33.1662
13_KDM5A	9_AEBP2
13_KDM5A	10_ING1	41.9183	5.59756	15.318
13_KDM5A	11_PHF2		18.476
13_KDM5A	12_TRIM24	4.77494	51.5401	15.6876
13_KDM5A	13_KDM5A	1.09263	2.65564	1.70342
13_KDM5A	14_KDM5B	5.49399	8.28922	6.7484
13_KDM5A	15_DNMT3A_PWWP	11.5813	7.33128	9.21445
13_KDM5A	16_NSD1_PWWP2	13.3799	8.45098	10.6336
13_KDM5A	17_NSD2_PWWP1	16.9891	22.4839	19.5443
13_KDM5A	18_CREBBP	9.19839	6.38475	7.66351
13_KDM5A	19_MeCP2_MBD	5.7879	5.16017	5.46503
13_KDM5A	20_MBD1_MBD	1.12048	2.04521	1.51381
13_KDM5A	21_MBD2	1.57623	40.4474	7.98463
13_KDM5A	22_MBD3	10.5864	7.15401	8.70258
13_KDM5A	23_Tet1
13_KDM5A	24_Tet3	8.74672	2.71282	4.87117
13_KDM5A	25_Zfp961(mouse)	0.0151819	0.0118478	0.0134116
13_KDM5A	26_Zfp809(mouse)	0.0536559	0.0398358	0.0462323
13_KDM5A	27_ZNF417	3.84659	4.10263	3.97255
13_KDM5A	28_ZNF587	5.79074	5.78508	5.78791
13_KDM5A	29_ZIM3	0.026762	0.221266	0.0769514
13_KDM5A	30_ZNF10	0.00778227	0.0249032	0.0139213
13_KDM5A	31_ZNF534	0.0642289	0.00789556	0.0225194
13_KDM5A	32_ZNF667	3.18821	3.2541	3.22099
13_KDM5A	33_ZNF716	0.0588934	0.0811737	0.0691419
13_KDM5A	34_ZNF479	0.0321965	0.0211523	0.0260966
13_KDM5A	35_ZNF791	1.36027
13_KDM5A	36_ZNF563	0.00437817	0.061726	0.0164392
13_KDM5A	37_ZNF20	2.525	0.432676	1.04523
13_KDM5A	38_ZNF440	0.0569537	0.314586	0.133854
13_KDM5A	39_ZNF878	0.0147059	0.14437	0.046077
13_KDM5A	40_ZNF823		1.65108
13_KDM5A	41_ZNF441	0.00304301	0.00328628	0.00316231
13_KDM5A	42_ZNF763	0.598618	0.67117	0.633857
13_KDM5A	43_ZNF844	0.433431	0.0314339	0.116724
13_KDM5A	44_ZFP69	0.0633264	0.00896822	0.0238312
13_KDM5A	45_ZNF606	0.0758323	0.186714	0.118991
13_KDM5A	46_ZNF235	0.168315	0.0719403	0.110039
13_KDM5A	47_ZNF613	0.0454362	0.0505538	0.0479267
13_KDM5A	48_ZNF627	3.90866	1.77401	2.63325
13_KDM5A	49_ZNF649	0.0906772	0.032076	0.0539311
13_KDM5A	50_PRDM1	3.8403	3.71932	3.77933
13_KDM5A	51_ZNF644	0.833474	0.429423	0.598258
13_KDM5A	52_WIZ	0.155485	0.133686	0.144174
13_KDM5A	53_CDYL
13_KDM5A	54_ATRX	1.62795
13_KDM5A	55_MPHOSPH8	48.0695	25.762	35.1904
13_KDM5A	56_DAXX	21.9823	2.9918	8.10967
13_KDM5A	57_MECP2_ATRX_binding	17.965	0.390118	2.64735
13_KDM5A	58_PPHLN1	11.7173	5.14955	7.76781
13_KDM5A	59_BCOR	9.90195	4.14639	6.4076
13_KDM5A	60_BMI1	58.2015	68.8105	63.2841
13_KDM5A	61_E2F6	1.33173	5.29404	2.65522
13_KDM5A	62_PCGF1	4.27251	8.95053	6.18395
13_KDM5A	63_RYBP_YAF2_rybp	32.4784
13_KDM5A	64_YAF2	28.5506	40.3047	33.9223
13_KDM5A	65_YY1
13_KDM5A	66_KDM2B	5.24103	6.7	5.92579
13_KDM5A	67_HNRPK
13_KDM5A	68_RUNX1	13.3404	7.64101	10.0963
13_KDM5A	69_CBX2	9.11457	3.61041	5.73649
13_KDM5A	70_CBX4
13_KDM5A	71_CBX6	1.94231	2.12958	2.03379
13_KDM5A	72_CBX7	31.6862	6.91066	14.7977
13_KDM5A	73_CBX8	9.06929	1.67516	3.89776
13_KDM5A	74_PHF1_CTD	0.509574	69.4409	5.94855
13_KDM5A	75_PHF1_PHD	11.2311	11.2354	11.2332
13_KDM5A	76_MTF2	57.7284	7.57695	20.9142
13_KDM5A	77_EPOP	1.42955	2.90676	2.03847
13_KDM5A	78_LCOR (PALI1)	5.63173	1.76001	3.14832
13_KDM5A	79_AEBP2	6.31948	2.52062	3.99112
13_KDM5A	80_JARID2
13_KDM5A	81_CTCF_PRC2
13_KDM5A	82_PHF19	8.61283	20.5982	13.3195
13_KDM5A	83_PHF19_fusion
13_KDM5A	84_ZFPM1	13.101	26.9649	18.7954
13_KDM5A	85_PRDM14	6.85091	9.55642	8.09137
13_KDM5A	86_vSET(P. bursaria chlorella virus)	1.84872	0.976922	1.34389
13_KDM5A	87_RCOR1		7.6686
13_KDM5A	88_REST_CoREST_complex	0.219905	0.17488	0.196105
13_KDM5A	89_KLF3
13_KDM5A	90_ZEB1	0.602727
13_KDM5A	91_ZEB2	2.88217	10.1322	5.40395
13_KDM5A	92_MBD3(mouse)	1.40278
13_KDM5A	93_SALL1		0.774854
13_KDM5A	94_NAB2	3.71839	4.65384	4.1599
13_KDM5A	95_MeCP2_Sin3_complex	2.94503	6.48253	4.36936
13_KDM5A	96_REST_Sin3_complex	22.7745	1.24838	5.33209
13_KDM5A	97_SID4X	0.0471521	16.541	0.883144
13_KDM5A	98_MeCP2_NCoR_complex		22.4708
13_KDM5A	99_NCOR1	0.200355	0.124083	0.157673
13_KDM5A	100_MBD1_TRD		2.45052
13_KDM5A	101_ZBTB18	10.9443	0.815414	2.98732
13_KDM5A	102_GCNF	8.98248	5.24656	6.86492
13_KDM5A	103_NR2F6	4.23583	19.5579	9.10187
13_KDM5A	104_NR1D1
13_KDM5A	105_EZH2_DNMT_recruit
13_KDM5A	106_EHMT2_DNMT_recruit	10.2103	7.37986	8.68046
13_KDM5A	107_CBX5_full	21.9823	14.2315	17.6873
13_KDM5A	108_CBX1_full	15.8431
13_KDM5A	109_CBX3_full
13_KDM5A	110_UHRF1	3.89349	14.0931	7.40752
13_KDM5A	111_MYC	40.0479	167.209	81.8313
13_KDM5A	112_CTCF_chromatin_organization	10.3743	10.9429	10.6548
13_KDM5A	113_L3MBTL3	1.33431	2.59772	1.86176
13_KDM5A	114_PHC2	29.5408	0.60107	4.2138
13_KDM5A	115_TRIM28	7.23867
13_KDM5A	116_CBX1_chromoshadow		9.63033
13_KDM5A	117_CBX3_chromoshadow	1.45617	6.86607	3.16199
13_KDM5A	118_CBX5_chromoshadow	19.1438	1.85421	5.95789
13_KDM5A	119_DMAP1	12.0474	3.74513	6.71707
13_KDM5A	120_UBN1_NHRD	6.15434	5.57415	5.85706
13_KDM5A	121_UBN1_HRD		15.1366
13_KDM5A	122_SETDB1
13_KDM5A	123_SUV39H1
13_KDM5A	124_dim-5(N.Crassa)
13_KDM5A	125_KYP(A.Thaliana)	5.30462	9.76409	7.19686
13_KDM5A	126_SUVR4(A.Thaliana)
13_KDM5A	127_EHMT2	24.1248	3.81606	9.59487
[truncated: 22,337 more rows]

## Sheet: Day 0 Heatmap
N/C	1_CBX1_chromo	2_CBX3_chromo	3_CBX4	4_CBX5_chromo	5_CBX7	6_CBX2	7_CBX6	8_RYBP_zf_RanBP	9_AEBP2	10_ING1	11_PHF2	12_TRIM24	13_KDM5A	14_KDM5B	15_DNMT3A_PWWP	16_NSD1_PWWP2	17_NSD2_PWWP1	18_CREBBP	19_MeCP2_MBD	20_MBD1_MBD	21_MBD2	22_MBD3	23_Tet1	24_Tet3	25_Zfp961(mouse)	26_Zfp809(mouse)	27_ZNF417	28_ZNF587	29_ZIM3	30_ZNF10	31_ZNF534	32_ZNF667	33_ZNF716	34_ZNF479	35_ZNF791	36_ZNF563	37_ZNF20	38_ZNF440	39_ZNF878	40_ZNF823	41_ZNF441	42_ZNF763	43_ZNF844	44_ZFP69	45_ZNF606	46_ZNF235	47_ZNF613	48_ZNF627	49_ZNF649
1_CBX1_chromo	2.78535	4.53543	nan	nan	4.68841	3.76303	4.21251	1.31119	nan	nan	nan	nan	nan	nan	3.08403	3.74621	5.70738	4.10941	3.05065	nan	nan	2.33766	nan	nan	-7.16905	-4.06562	2.10615	2.95629	nan	-8.07563	-5.43144	2.30107	-4.47778	-5.64555	nan	-4.65399	0.786886	-2.16857	-4.24947	nan	-3.23076	4.04031	nan	-1.81429	-2.59044	-2.6398	-4.63907	nan	-4.29006
2_CBX3_chromo	3.3323	2.12885	2.79606	4.14385	4.39945	2.6069	4.15895	4.66399	nan	4.34538	nan	nan	4.36779	4.22711	3.81502	4.9513	7.25438	4.68489	3.3468	5.19683	nan	3.21795	3.76925	nan	-7.40153	-5.0791	4.53242	3.91623	-2.42151	-6.4401	-2.22675	3.14394	-0.972803	-4.0911	nan	-0.918303	nan	-1.51459	nan	nan	-4.00465	3.36191	nan	-2.12259	nan	-1.46281	-3.75324	nan	-3.48201
3_CBX4	4.17797	4.34035	1.83561	4.57168	2.62324	3.50188	nan	5.11281	nan	2.46339	nan	4.43434	nan	nan	3.95746	4.82057	4.02461	3.63563	2.60939	4.6711	1.54896	4.42985	4.03833	nan	-5.46498	-6.74834	2.81201	2.40057	nan	-7.48835	-4.65276	2.00047	-5.72702	-7.04519	nan	-4.25105	-1.59899	-0.33728	-4.4548	nan	-2.20964	-1.90948	-1.02275	nan	-0.665327	-3.06134	-7.25429	-3.08854	-6.40642
4_CBX5_chromo	2.85223	3.89438	nan	2.5566	5.07256	3.1459	3.72615	nan	nan	0.257703	nan	4.53889	1.41891	3.46718	2.69023	4.92337	2.95096	3.68485	2.97185	5.72518	nan	1.99327	nan	nan	-5.13608	-5.88493	1.54981	4.70817	nan	-3.97569	-4.9701	4.5355	-4.34957	-3.58784	nan	-2.78394	nan	nan	nan	nan	-5.11219	4.80224	3.84869	nan	-4.34595	-0.942953	-3.387	4.50839	-3.47393
5_CBX7	3.53525	4.06416	nan	3.5651	1.17114	2.6367	nan	7.0785	nan	5.16985	nan	5.07582	4.41978	3.52078	3.76132	4.49543	2.22708	3.18671	2.69299	4.5684	5.10386	3.23647	3.52365	3.80225	-5.28099	-5.81333	3.65718	2.78089	0.0943784	-6.65543	-6.70152	2.51671	-4.954	-6.30063	nan	-4.75797	-0.649942	-4.42527	-5.20695	nan	-7.49623	-2.59368	-0.0787571	-1.63527	-3.54129	-5.0865	-3.69807	-4.702	-4.04344
6_CBX2	4.56155	2.65592	4.557	6.79113	4.50871	2.84605	2.71485	3.07171	nan	2.84195	nan	3.12228	3.51345	4.13812	2.72855	4.98158	3.02459	4.26381	4.74394	3.42721	4.22526	1.6517	3.3739	1.29498	-5.06372	-5.07949	2.25412	2.39086	-5.41552	-6.42286	-7.34478	1.81772	-5.18402	-4.2218	2.47983	-3.78696	nan	-1.91513	-2.7236	4.54893	-4.1143	-1.61199	nan	-2.39887	-3.3536	-3.1337	-5.51072	-1.08165	-5.09358
7_CBX6	2.5893	2.51374	4.16985	3.95387	2.59179	2.87237	0.515736	6.34727	nan	5.70443	nan	6.281	nan	2.77368	4.63415	4.78997	2.69184	2.8207	1.9987	5.28627	nan	3.94517	5.13797	2.10315	-4.33341	-1.99936	2.98431	3.07801	0.374511	-4.55922	-2.98488	4.90886	-4.09247	-4.34514	nan	-3.26537	nan	-1.95795	-2.62271	nan	-5.04408	-1.1778	nan	-2.83963	-2.82635	-5.49341	-6.19856	nan	-0.9623
8_RYBP_zf_RanBP	2.98105	3.38655	5.06738	4.08522	4.95012	3.25299	4.93054	2.09609	nan	4.68892	nan	5.18124	2.52663	nan	3.16587	4.16058	3.89763	3.3228	2.57192	2.9628	3.52487	2.83369	4.48913	nan	-6.76052	-2.18795	3.11318	4.28462	-1.35189	-8.22779	-5.02959	0.199986	-2.16887	-6.16048	nan	-4.22953	nan	-3.47684	-4.50522	nan	-3.24547	nan	-0.910548	-2.40874	-6.25717	-5.2946	-2.57754	0.988148	-1.47887
9_AEBP2	4.3737	3.21168	nan	nan	nan	4.24017	nan	nan	nan	nan	nan	nan	nan	nan	3.97737	4.04104	4.26762	3.37482	1.82112	nan	nan	3.38657	nan	nan	-0.0993174	nan	3.12947	4.20128	nan	-3.03527	nan	2.91331	nan	nan	nan	nan	nan	nan	nan	nan	nan	nan	nan	nan	nan	nan	nan	nan	nan
10_ING1	4.64983	2.79246	2.72047	5.41958	3.00985	3.18751	4.92787	nan	nan	2.806	nan	6.20329	nan	nan	4.08827	4.61191	3.37112	4.40748	3.75344	6.95522	5.28303	5.31414	4.01824	4.50813	-6.06547	-4.60671	2.66972	2.73989	-1.7033	-8.20153	-6.68801	3.8732	-3.31941	-8.06158	nan	-2.30371	nan	-0.284405	nan	nan	-6.89273	2.16312	nan	-5.33072	-3.20171	-2.56317	-6.37233	3.88672	-5.1594
11_PHF2	2.48479	1.5275	nan	nan	2.5943	2.66431	1.21417	nan	nan	2.62748	nan	nan	nan	nan	2.73912	1.97539	2.01157	3.28751	1.53527	3.11543	2.36373	2.73103	nan	nan	-6.97531	-3.16901	3.24411	2.96054	-2.92401	-5.10507	-6.19025	1.21165	-3.05319	-6.59205	2.58898	-1.17866	-0.800368	-1.70197	-3.51812	nan	-6.33439	nan	-3.28103	-2.39952	-5.65633	-1.4069	-5.37304	nan	-1.53126
12_TRIM24	4.35403	3.57944	3.7665	5.2473	3.35147	3.47964	6.25489	5.03118	nan	3.57868	nan	2.02915	-2.43022	5.55036	3.75077	3.98329	3.8438	3.60181	3.19479	4.90157	5.47319	4.17552	3.70685	nan	-3.74888	-5.65521	2.25142	2.80207	-2.38573	-6.62226	-4.36966	5.02531	-5.64327	-5.74338	5.62241	-6.3377	-5.74706	-3.16481	-0.454807	4.32614	-6.56281	0.747464	-4.56275	-3.68066	-2.47228	-3.54733	-4.16644	-0.440014	-3.01627
13_KDM5A	2.66232	2.89414	3.18056	4.50085	2.12178	2.29722	2.62838	5.05164	nan	3.93715	nan	3.97155	0.768431	2.75454	3.2039	3.41056	4.28868	2.93801	2.45023	0.598186	2.99723	3.12144	nan	2.28427	-6.22037	-4.43495	1.99006	2.53304	-3.69991	-6.16656	-5.47269	1.6875	-3.8543	-5.26	nan	-5.92672	0.0638204	-2.90127	-4.43981	nan	-8.30481	-0.657771	-3.09883	-5.39101	-3.07107	-3.18391	-4.38303	1.39684	-4.21274
14_KDM5B	3.50256	3.23123	5.11614	3.64168	2.5225	3.73445	5.1599	4.17845	nan	nan	-0.554268	4.18056	0.10782	2.17761	2.97322	2.89437	3.21051	3.64463	4.04895	nan	4.33564	4.26492	nan	nan	-4.11577	-1.6049	3.61212	3.65799	-2.77423	-5.01901	-3.9638	3.16463	-5.59721	-1.04749	4.20936	-4.47538	nan	nan	1.58305	3.95683	-2.96149	3.34235	0.904606	1.02199	-0.102823	0.376188	-3.12242	nan	-5.06323
15_DNMT3A_PWWP	2.55766	3.52519	5.54328	3.71096	2.10306	2.62022	3.173	3.21023	3.91553	3.93719	3.60389	3.74916	5.04589	3.62121	3.72774	4.75522	3.5222	3.2387	3.48309	2.97869	5.68981	3.43683	3.05734	3.13104	4.12226	2.10956	4.05714	3.03766	-4.10747	3.43127	2.11166	2.75626	3.31779	2.08254	3.13095	5.34825	2.78454	3.96495	2.72027	5.49007	3.26328	3.69188	2.89652	1.11789	1.52963	1.56601	1.03922	2.96517	0.930715
16_NSD1_PWWP2	3.90963	3.48425	5.21413	4.71132	3.70212	3.14598	3.13567	4.02938	4.09972	6.07076	4.7283	5.4349	2.41783	6.42212	3.39629	1.94256	4.74991	4.16399	4.1198	5.09074	5.53846	4.09009	3.65535	6.28073	-0.525953	-5.84573	2.56602	2.45686	-6.18289	-5.6591	-5.66054	3.73174	-4.62307	-8.22378	4.86467	-2.49656	-3.76086	-2.56206	-6.34405	5.03436	-5.56068	2.17481	-2.81872	-7.44275	-7.67923	-4.74048	-4.68278	-2.43674	-5.34507
17_NSD2_PWWP1	3.86016	3.06124	4.74907	nan	2.9211	3.63836	2.27194	3.80045	nan	4.31188	nan	4.81799	2.12814	3.98913	3.02041	4.91711	3.02094	5.35581	4.12501	4.65949	2.30562	5.60357	4.69731	3.67301	-1.52448	-5.65244	4.21164	3.24158	-2.2387	-6.93827	-5.76226	4.10047	-5.14859	-4.17838	2.75646	-3.27105	0.122751	-3.78934	-3.24359	1.60636	-5.21257	2.0314	-2.22858	-2.81156	-3.30568	-1.92638	-4.19778	1.04501	-3.18347
18_CREBBP	3.48525	4.18853	3.54277	5.02988	3.93697	4.01941	3.50796	4.59575	nan	4.9734	2.46494	3.68892	2.52767	6.10642	3.40554	3.15141	3.86136	1.56038	2.85439	4.68331	3.6141	4.00715	2.94387	2.01663	0.387337	-5.51879	3.73326	3.53716	-4.26889	-6.14378	-6.12057	3.19529	-5.44592	-4.96778	3.47472	-4.33933	-2.84614	-4.15907	-4.6483	3.79293	-6.85727	1.06281	-6.69652	-5.05101	-5.49359	-3.30793	-7.29845	-3.0249	-5.51002
19_MeCP2_MBD	2.76443	3.80242	0.976364	-2.06114	4.81184	2.42639	4.95216	nan	nan	3.87703	nan	nan	5.4128	2.81722	3.77975	3.29474	4.46028	4.2648	2.33379	2.5604	nan	3.29759	0.350326	nan	-5.59269	-4.46125	2.22682	3.40809	-2.18255	-5.67088	-3.70741	3.27779	-2.98026	-2.80563	nan	-5.35317	nan	-4.96221	-2.8939	nan	-3.72616	1.13466	nan	0.926454	-2.8437	-5.50563	-4.56833	nan	-5.22513
20_MBD1_MBD	3.18571	5.30818	5.70834	3.91501	5.48586	3.40669	2.48111	2.07956	nan	4.12908	nan	5.36878	0.0659042	3.4448	3.34959	3.68128	4.18119	4.42378	4.88852	3.12287	2.47283	4.08169	5.13869	nan	-2.85062	nan	2.36913	2.25756	nan	-1.05177	nan	0.655961	nan	nan	3.6056	nan	nan	nan	nan	nan	-0.203931	nan	nan	nan	nan	2.13812	-0.69957	-0.139953	nan
21_MBD2	4.34258	2.70235	nan	4.1641	3.87151	4.52097	5.11065	4.68821	nan	4.57875	nan	4.91896	nan	nan	3.83139	3.2889	3.92464	3.11952	4.31342	4.99869	2.37439	4.14208	nan	nan	-4.60411	-4.38566	3.13356	2.68499	nan	-3.8346	-4.84209	1.45032	-5.08863	-5.81189	nan	-4.13264	nan	-2.14771	0.225114	nan	-6.69003	1.68393	nan	nan	nan	-0.867089	-2.19615	nan	-4.10143
22_MBD3	4.39413	3.65324	nan	5.20483	nan	4.51772	nan	nan	nan	5.08004	nan	4.66491	4.48846	5.68604	3.2022	5.39637	5.31459	3.37743	3.0244	nan	nan	3.52351	nan	nan	-3.7929	-2.94787	3.31367	3.68466	nan	-8.40498	-5.5349	3.33202	-5.12516	-3.9	nan	-4.94577	-0.514468	-2.00327	1.08351	nan	-4.09483	nan	-3.22452	nan	-5.26503	-5.18936	-3.6133	nan	-5.191
23_Tet1	4.78464	3.00341	nan	4.72619	2.79992	2.33743	nan	2.95337	nan	nan	nan	5.00357	nan	nan	2.80404	2.98326	4.03533	2.66589	2.75504	6.20494	5.41231	1.81555	-0.507116	0.406436	-5.50457	-4.02031	-1.24946	-0.49692	nan	-7.57568	-4.33715	-5.49478	-3.47427	-6.437	nan	-3.41089	-4.72037	-3.7238	nan	nan	-3.02735	nan	-3.0355	-3.33932	-2.12656	-4.31481	-6.11927	nan	-3.40988
24_Tet3	3.18735	3.00886	2.50276	nan	3.41892	3.34707	2.55768	nan	nan	4.50524	nan	1.57187	nan	nan	3.78541	4.91037	2.82445	2.27236	3.40058	3.24854	nan	2.74611	0.115215	0.446689	-7.6305	-6.38415	-0.286761	-0.542771	-2.33394	-6.06834	-5.97566	-3.65881	-3.80428	-3.19909	nan	-3.8412	-4.41583	-4.24396	-3.72781	nan	-5.77555	-3.70545	-3.56818	-3.12499	-3.6274	-0.316119	-4.28572	-1.62577	-3.21928
25_Zfp961(mouse)	-7.15939	-7.44602	-5.36196	-4.66549	-8.63802	1.75923	-6.1217	-5.63674	-2.46759	-3.54644	-2.40215	-6.50956	-1.78048	-3.67631	2.67369	-9.26198	-5.23647	-6.64117	-4.01932	nan	-4.31176	2.73177	-4.58129	-4.33237	-5.47351	-6.37789	1.55845	1.97522	-3.26756	-9.19329	-5.56429	-2.65556	-7.16542	-5.46398	-7.01264	-8.49244	-5.54144	-5.60461	-4.94082	-5.04989	-4.55564	-3.99439	-4.88262	-7.89074	-6.79377	-4.41101	-4.74034	-5.98912	-7.44865
26_Zfp809(mouse)	-9.94173	-6.44307	-7.03956	-3.45278	-7.87516	1.02262	-7.57378	-7.09036	-3.63712	-6.0171	-6.90795	-6.20688	-5.48173	-5.31248	2.97987	-5.8982	-5.93163	-7.81433	-4.99687	0.263258	-4.10769	2.50081	-5.70228	-4.20771	-6.53008	-5.53469	1.52688	2.44165	-3.1887	-6.52382	-7.4165	-2.02639	-7.66239	-4.93459	-6.28603	-9.01011	-6.33681	-6.85762	-5.60924	-5.29416	-6.78027	-9.29715	-5.40545	-8.80911	-5.4462	-6.83668	-5.43564	-7.41227	-5.11271
27_ZNF417	-7.98299	-6.39983	-6.31776	-8.17256	-6.13239	0.860135	-7.22781	-6.78974	nan	-7.14276	-4.5771	-4.59764	-8.62678	-4.68947	2.0614	-5.18794	-7.63456	-5.82301	-3.74828	nan	-3.50846	2.4157	-6.46172	-4.82319	-6.60495	-7.26543	0.891529	1.70816	-5.94581	-7.58545	-7.30303	-1.13896	-6.82291	-7.54606	-5.58606	-5.74116	-5.95186	-6.50229	-4.02406	-7.37627	-6.58481	-6.27665	-4.95742	-6.72217	-6.64349	-3.53098	-6.42968	-4.98901	-6.50006
28_ZNF587	-5.27766	-6.48149	-8.26506	-6.87915	-8.07711	1.43974	-6.19178	-6.23667	-3.91018	-5.15507	-4.38549	-7.21576	-5.45724	-7.87731	3.34629	-5.79404	-7.03038	-8.34932	-3.57738	-1.6416	-1.63263	2.04443	-6.52303	-4.31004	-6.09635	-9.7928	1.49017	0.932063	-5.20557	-7.22547	-4.436	-0.431235	-6.6258	-10.0583	-4.24927	-7.04499	-7.73144	-4.40079	-7.21685	-5.28475	-8.38866	-6.64957	-6.98116	-7.24711	-5.78195	-5.02344	-8.50621	-6.04611	-4.71724
29_ZIM3	-5.7309	-7.74433	-4.72597	-4.06869	-8.92382	0.58719	-3.37875	-3.15873	nan	-2.55078	-2.29423	-1.98385	-4.53302	-4.19574	1.52527	-7.05946	-6.46285	-5.38986	-4.84542	nan	nan	2.73874	0.491773	-3.17918	-5.37335	-6.52416	1.51768	2.06373	-2.70522	-7.26219	-6.13359	-3.94265	-5.36146	-5.58841	-2.81519	-3.37396	-5.09569	-1.94275	-3.39795	-4.55773	-5.28027	-5.26469	nan	-5.36589	-4.91018	-2.8198	-6.01346	-3.12643	-4.78012
30_ZNF10	-5.64393	-5.96121	-2.95524	-4.64126	-7.36826	1.46484	-6.0645	-4.89831	nan	-6.74304	-0.504964	-5.31386	-4.50169	-4.063	2.42954	-5.0198	-7.30394	-5.21413	-4.88909	nan	nan	4.82574	-4.58869	nan	-7.36639	-4.68516	3.24609	1.95581	-6.02268	-6.99253	-6.35466	-1.10621	-5.98156	-8.39681	-7.0067	-8.64566	-5.04478	-7.45383	-2.90926	-5.60898	-6.53769	-6.08911	-6.18653	-6.84248	-6.26241	-6.04487	-6.98942	-3.77273	-8.69606
31_ZNF534	-7.55795	-8.34447	-2.18675	-4.45674	-7.75124	3.1709	-6.17661	-3.79418	nan	-5.07566	-3.13754	-6.26036	-5.07293	-4.52095	2.55063	-6.20365	-7.11647	-5.15552	-1.63248	nan	nan	4.32426	-3.73157	-4.99239	-5.58521	-6.52087	2.49521	0.170325	-4.59876	-6.63409	-5.66017	-3.34548	-5.95295	-7.65581	-6.29154	-7.87069	-5.3289	-5.28768	-5.52421	-2.76769	-6.34038	-6.89071	-5.23737	-4.59405	-4.51586	-5.16626	-6.90859	-4.41286	-8.28386
32_ZNF667	-6.14311	-7.35338	-7.4705	-4.06332	-6.56912	1.53269	-7.03683	-6.23372	-2.12474	-8.14378	-1.60265	-8.66949	-5.89179	-4.88845	2.54057	-5.07934	-6.40319	-8.06481	-4.74847	-0.770469	-2.5421	2.50099	-4.8251	-5.23049	-7.27508	-7.59365	2.01806	2.50331	-5.05791	-7.6393	-6.14569	-1.06402	-7.51051	-5.97944	-5.79106	-9.71775	-7.49993	-6.89622	-5.53734	-5.0281	-8.26305	-8.38098	-4.29906	-7.3376	-5.63937	-7.52296	-7.58625	-4.99588	-7.20509
33_ZNF716	-7.44005	-7.4901	-2.33016	-3.68218	-6.3398	2.06191	-6.77188	-4.36041	nan	-6.12058	-1.43239	-4.37869	-2.91543	-5.79441	2.73207	-6.55142	-5.56317	-7.58088	-4.15039	0.304001	-0.27282	4.12288	-5.192	-3.00529	-8.41787	-6.53824	2.72027	2.27202	-2.86644	-6.19119	-7.2883	-1.2167	-6.75061	-5.99565	-5.30726	-4.50524	-4.03821	-3.87916	-6.81213	-4.73571	-8.14226	-4.94526	-4.49018	-6.83468	-6.32971	-6.347	-6.94974	-3.41686	-8.52044
34_ZNF479	-6.10513	-7.84937	-5.74326	-7.26174	-6.7058	1.76925	-8.64883	-5.85804	nan	-6.36421	-2.53705	-6.15213	-3.68976	-2.62799	3.08031	-7.14186	-5.81386	-7.06021	-4.67407	0.120755	nan	3.38538	-4.78776	-2.91613	-7.86772	-8.05597	2.21345	2.32	-6.48622	-6.65223	-6.7301	-1.14124	-7.29195	-5.95394	-6.16312	-7.83011	-7.43311	-5.87123	-3.93609	-3.73495	-5.75423	-7.09342	-4.55011	-7.61121	-8.84296	-4.70841	-7.57668	-4.1661	-8.54868
35_ZNF791	3.10012	4.82937	4.18316	nan	-0.8912	2.47301	1.63381	nan	nan	nan	3.51688	2.08702	3.24469	nan	2.47282	2.62143	1.12505	3.37308	3.7341	nan	nan	3.40694	nan	1.80938	-5.61043	-7.40861	3.15168	3.00674	nan	-6.16533	-6.68493	1.97436	-6.37542	-5.71322	-1.26585	-5.48143	nan	0.487043	-3.52365	nan	-6.41765	1.1002	nan	-3.09293	-4.04022	-3.03024	-2.81127	nan	-5.18397
36_ZNF563	-6.85618	-4.82615	-6.52071	-7.42165	-7.90134	2.7441	-7.63648	-5.29808	nan	-1.26926	-0.567052	-6.02331	-4.02869	-3.74195	3.82687	-3.27548	-4.71347	-3.83285	-1.28684	-5.00182	nan	2.81765	-3.80376	-3.98636	-4.85908	-5.55545	2.84544	3.02584	-3.47479	-7.75963	-8.74253	0.0525287	-7.32682	-7.13796	-5.07287	-5.46441	-6.35377	-4.11654	-4.61767	-4.22929	-5.6075	-5.59087	-5.56208	-5.424	-6.00939	-5.33889	-6.08137	-5.67249	-6.90172
37_ZNF20	-1.24107	-2.56917	-3.89337	-3.84138	-6.93035	1.89403	-5.08244	-2.03152	nan	-0.0794323	2.43633	-6.2512	-3.98894	nan	2.68873	-5.415	-8.11245	-5.34397	2.72072	nan	nan	4.04371	-4.48615	-5.02597	-7.32529	-8.12848	1.99452	0.442832	-1.26177	-6.17823	-4.02017	0.0273726	-5.54547	-7.99735	-2.43037	-6.17393	-2.54301	-4.34331	nan	nan	-3.97704	-4.63956	-3.7485	-5.06862	-0.265332	-2.38363	-8.5776	-0.213195	-6.94563
38_ZNF440	-2.85789	-4.53592	-5.13024	-4.16783	-7.78742	3.78999	-5.8474	-3.08652	nan	-2.65328	-1.72364	-5.3	-4.08301	-1.83379	4.56046	-4.54282	-5.65009	-3.94407	1.9051	nan	-0.563606	4.44284	-3.06559	-3.72192	-7.37664	-6.57504	3.23391	2.95769	-2.27339	-6.97841	-6.24645	2.23875	-7.07676	-5.09944	-5.16091	-5.22965	-4.27545	-3.36524	-4.92043	nan	-8.37013	-3.10312	-0.953029	-3.19113	-5.22876	-5.29026	-7.47558	-5.37824	-7.16223
39_ZNF878	-5.75334	-5.87475	-2.67048	-3.86352	-8.73917	1.80996	-6.54677	-4.96078	nan	-0.965452	-4.24526	-5.68347	-3.21049	-1.74204	2.65188	-5.9986	-8.25136	-5.50269	-3.27884	nan	nan	4.77008	nan	-2.55468	-5.63476	-5.34723	3.00998	2.30308	-2.04155	-5.76081	-6.33326	-1.11004	-4.11404	-9.38156	-3.44872	-6.1369	nan	-0.995098	-3.80769	-0.533065	-6.30701	-4.38495	-3.92449	-4.86141	-3.16333	-4.61737	-6.41284	-4.65756	-6.06452
40_ZNF823	4.80151	3.76872	nan	nan	4.48691	3.50527	1.69251	0.311092	nan	nan	nan	4.17157	5.20456	nan	2.31588	5.50525	4.88405	4.05256	2.72017	nan	nan	2.02436	5.18262	nan	-4.25186	-5.803	3.59621	3.38729	0.405248	-6.54354	-4.07606	1.4	-2.70211	-2.92481	nan	-3.30683	nan	nan	-4.17975	-0.461413	-2.90257	3.54511	nan	-3.5008	-5.50355	-1.29881	-3.8295	3.66188	-2.66991
41_ZNF441	-6.99806	-8.33477	-7.07362	-7.24913	-6.79449	2.20408	-7.2301	-3.68754	nan	-4.73636	-6.33183	-2.7462	-4.61155	-3.79044	3.5224	-6.71803	-7.79256	-6.26151	-2.0248	0.555434	-1.28497	3.78333	-6.26131	-3.71429	-6.08734	-5.16069	2.78651	1.90064	-5.10444	-5.30934	-5.91403	-2.3331	-5.45288	-9.64071	-5.44848	-6.12829	-7.2604	-5.58346	-4.19793	-2.88507	-5.53093	-5.43378	-4.14487	-4.28525	-6.96363	-4.60459	-8.41712	-7.33684	-6.05388
42_ZNF763	1.28745	0.514195	-2.21346	1.4454	-5.37246	3.54867	-4.81006	-0.972684	nan	nan	nan	-4.40099	-0.755313	nan	2.89933	0.736598	-1.69491	1.23179	3.26225	nan	-0.0252983	2.47244	-4.70518	-1.85446	-6.10296	-7.36353	2.70954	3.35653	-2.88884	-7.49141	-5.23357	1.76672	-5.86948	-4.87976	-1.22413	-6.59395	-1.42248	-3.12565	nan	nan	-6.30144	-2.53742	-0.870687	-5.58348	-3.33193	-4.36996	-7.40076	-1.38606	-6.52445
43_ZNF844	-6.46799	-8.99309	-4.86837	-4.13851	-8.76068	2.89991	-7.19398	-4.37886	nan	-3.50753	-0.258069	-4.95764	-1.40503	-4.39775	2.65066	-5.43483	-8.08762	-7.52929	-2.89521	nan	nan	1.73598	nan	-3.15698	-7.3284	-6.07094	1.94551	2.20285	nan	-7.29726	-5.45528	-2.39985	-5.12863	-4.2636	-3.86395	-4.71167	-3.73945	nan	nan	-1.22326	-5.99521	-4.74234	-3.74711	-6.67841	-4.20997	-6.41206	-7.10194	-5.38147	-7.9736
44_ZFP69	-6.79886	-6.95776	-3.53667	-3.64677	-7.14789	2.34444	-7.20024	-4.84327	nan	-3.80212	-5.47705	-2.76497	-2.92984	-3.79362	3.5967	-5.67923	-5.68272	-6.2604	-4.29524	nan	nan	3.91537	-4.70329	-3.35283	-7.60948	-4.64454	1.80534	2.75406	nan	-6.56591	-6.88541	-2.15436	-6.63938	-6.81456	-6.36614	-5.13477	-1.12038	-3.643	-5.7525	nan	-6.78756	-4.98281	-3.46724	-4.74739	-0.454556	-3.18821	-4.93819	-1.81923	-6.91589
45_ZNF606	-7.20343	-5.38385	-4.92218	-6.3019	-6.27816	1.82301	-8.12228	-4.31407	nan	-4.45145	-4.92891	-5.02779	-3.26949	nan	3.81786	-6.67372	-6.2334	-7.04207	-3.44604	-1.2068	-0.702328	3.00257	-4.24528	-4.87042	-9.006	-6.66805	1.97567	2.03054	nan	-5.06374	-5.30684	-3.43816	-6.33968	-5.38772	-4.78394	-8.08605	-3.6213	-6.06005	-3.85882	-2.32585	-8.49039	-5.51442	-5.09168	-3.0999	-5.32367	-3.31762	-6.17872	-3.85986	-4.84778
46_ZNF235	-7.00158	-7.52831	-2.61738	-2.20023	-6.55968	1.67002	-4.41534	-2.17109	nan	-2.5465	-3.77646	-4.21265	-3.72933	-2.1109	2.93456	-8.56729	-7.52389	-5.86899	-5.2026	2.29278	nan	2.67565	-3.12405	-3.12333	-7.81682	-7.15231	2.48045	3.10444	-4.87369	-5.55258	-5.51481	-0.782026	-5.22375	-6.53763	-4.81124	-4.89287	-5.51776	-3.05067	-1.71722	-3.74725	-5.33172	-4.57966	-3.95025	-3.21753	-3.66378	-4.36126	-5.7873	-4.11375	-6.72215
47_ZNF613	-5.11246	-6.13893	-5.31566	-4.59336	-7.91824	2.23062	-8.75676	-3.53234	nan	-5.94392	-3.75198	-7.95441	-3.84408	-6.33913	2.31797	-5.46217	-6.71374	-6.78716	-5.52001	nan	-2.30008	3.22874	-4.12287	-5.95903	-5.98273	-7.33783	1.15469	1.14726	-4.36203	-6.83176	-8.68009	-2.61772	-9.10987	-5.32436	-4.02129	-7.15253	-1.98605	-6.34581	-3.02253	-2.54516	-9.36101	-7.35341	-6.63898	-7.60009	-7.50641	-4.92865	-6.03915	-3.62229	-7.32105
48_ZNF627	0.698295	-0.278861	-4.55255	-0.471301	-7.45065	3.53558	-6.28043	-4.13433	nan	-1.45007	-1.50455	-3.15238	-2.5008	1.01907	2.68475	-4.36817	-5.70739	-5.17695	3.38383	3.77102	-0.47207	2.87614	-4.1234	-0.91158	-7.80009	-6.11637	3.40328	2.52284	-3.93808	-5.29866	-7.98526	0.295178	-7.0218	-6.48086	-2.48002	-6.80963	-3.17131	-0.285294	-1.68928	nan	-7.75677	-4.21723	-2.33882	-3.52664	-5.48371	-4.18661	-5.3752	-2.14312	-6.84836
49_ZNF649	-6.07445	-7.50806	-3.38562	-4.79966	-7.49947	2.38051	-4.78016	-5.28588	nan	-5.24263	-4.55241	-5.8965	-5.31083	-3.73487	2.23867	-6.60364	-8.53311	-9.01177	-3.06615	-2.91935	-2.87999	2.70472	-3.21515	-4.42426	-6.52817	-4.82548	2.93676	1.87035	-5.46882	-7.68249	-8.34362	-2.5515	-6.44779	-5.42513	-2.29727	-5.75064	-6.524	-6.24032	-3.25226	-0.572176	-9.37606	-6.08307	-4.4427	-7.34778	-4.94289	-2.05078	-5.85012	-3.66485	-5.88763
50_PRDM1	4.31206	3.87038	4.30444	0.565705	3.20033	3.29839	3.25046	1.95394	nan	4.63408	nan	5.61865	nan	nan	3.34667	3.892	2.34808	3.31971	3.56431	2.59783	2.75765	4.40436	nan	3.56173	-4.54471	-4.11433	3.3225	2.61377	nan	-5.0415	-2.23677	4.56127	-2.53112	-4.44929	nan	-3.18837	nan	nan	0.3044	4.35148	-3.08005	nan	nan	nan	-1.58979	-1.36698	-1.49979	nan	-2.90518
51_ZNF644	2.26161	2.80803	3.75862	4.04393	1.50144	2.37987	nan	3.34662	nan	2.60961	nan	4.69474	2.24873	3.81298	3.92982	6.10537	3.94741	4.48154	2.12591	nan	4.15741	3.8243	3.08567	nan	-1.36701	-3.23567	2.49767	2.31865	-2.48298	-5.93444	-2.59291	2.58228	-4.36715	-6.1326	4.94578	-3.17207	nan	1.64015	nan	nan	-3.86105	4.70421	nan	-1.95484	-6.01895	-1.03142	-5.36453	nan	-2.50235
52_WIZ	3.51288	3.29437	nan	3.21962	3.86435	2.78423	0.691962	4.05607	nan	nan	4.92009	4.49618	0.279242	2.90902	3.61663	4.85276	5.10466	3.47404	2.95205	nan	5.01004	4.04096	nan	nan	-3.47851	-2.49661	3.82297	3.33711	-1.88659	-6.8751	-2.807	2.74754	-3.01536	-4.70836	-0.322085	-2.15233	2.93662	2.57882	-1.43559	0.599461	-3.67795	2.50137	nan	-2.13899	-4.46982	-0.534737	-3.53936	2.93693	-4.35085
53_CDYL	3.16311	3.90716	nan	nan	nan	3.15005	4.4742	nan	nan	nan	nan	3.49195	nan	nan	3.775	3.89798	3.54342	3.9607	3.32032	nan	nan	3.52511	nan	nan	-3.2937	-1.6973	2.93131	3.46904	nan	-2.96511	-0.616416	3.39972	-0.318154	-1.92472	nan	nan	nan	nan	nan	nan	nan	nan	nan	0.0554413	nan	nan	-2.49734	nan	nan
54_ATRX	3.55006	5.29935	nan	nan	5.21483	2.93855	4.97057	3.42095	nan	nan	nan	nan	nan	nan	2.54654	4.16664	4.08313	2.69148	3.89283	5.42327	nan	7.73713	nan	nan	0.865874	-1.58064	2.35459	4.48543	4.64319	-2.27894	nan	2.65652	0.511349	-2.9191	nan	4.21697	nan	nan	nan	nan	-2.67574	nan	-0.373839	nan	-1.53895	0.0745562	-3.48446	nan	0.352194
55_MPHOSPH8	4.42449	4.19727	3.62818	2.16218	4.59082	2.68919	2.35934	5.29155	nan	7.50377	5.78553	3.87766	3.86168	5.37742	2.94832	4.14435	3.63471	3.63495	2.98379	3.35605	4.61553	3.49528	4.07375	6.0814	-4.09809	-4.95117	3.50721	3.39835	-2.67633	-4.38097	-3.82251	2.27774	-4.15422	-3.59753	3.08123	-3.40303	-0.220039	-2.83673	-5.04054	4.4692	-6.19672	1.74409	-4.08984	-2.69198	-3.30979	-2.12462	-4.01253	1.58635	-3.36106
56_DAXX	2.62195	3.11114	nan	nan	nan	3.20565	nan	nan	nan	0.606746	nan	3.13388	4.57656	5.5511	3.98177	3.76057	5.67013	3.61217	4.09665	nan	nan	2.93725	0.690563	nan	-0.3075	-6.49754	3.08046	2.57037	nan	-4.973	-6.23105	3.38616	-1.31634	-3.35948	nan	-5.75637	nan	0.822829	-3.5539	nan	-3.67579	4.97669	-0.835363	-5.32141	-3.17555	-2.16026	-3.41966	3.18041	-1.65959
57_MECP2_ATRX_binding	3.04167	3.30668	5.10878	3.14442	5.21472	2.41875	3.91808	4.66008	nan	5.11321	0.994536	4.68909	2.61488	2.15757	4.14914	4.25433	3.67695	4.52557	3.79715	2.90364	3.23569	4.60119	2.94446	5.31208	-5.63696	-4.26501	4.22305	3.52948	nan	-8.58035	-2.82571	2.99285	-6.96671	-3.7978	nan	-4.29061	-1.00205	-2.11363	-3.46277	nan	-3.47065	2.63628	-5.20985	-3.36309	-2.79762	-0.188266	-3.03284	2.40626	-3.15486
58_PPHLN1	3.09167	3.72839	2.5115	3.42662	5.25348	3.10084	3.00224	nan	nan	2.68171	nan	3.67007	3.00314	nan	3.93825	3.73927	4.55743	3.08793	2.98104	3.12002	nan	4.08049	nan	2.41184	-4.5795	-3.8555	2.76598	2.97911	-0.652798	-6.59347	-3.83983	3.43732	-3.27556	-4.74212	nan	nan	nan	4.34152	nan	nan	-1.79071	nan	2.6302	nan	-2.27529	-1.42024	-1.66987	nan	-1.28179
59_BCOR	3.81901	4.11946	3.78631	4.81559	6.12977	3.21143	0.431447	4.60142	nan	nan	4.20088	3.60889	5.19991	2.54438	2.61453	5.1609	4.69359	3.37405	3.44191	4.49195	nan	5.69379	nan	nan	-5.64614	-4.14146	3.08222	3.46836	-4.03286	-6.28007	-3.96763	3.62277	-0.933663	-4.27504	nan	-3.66337	-1.95221	-0.789852	-2.09169	4.43021	-4.52239	-0.609844	-1.08198	-5.83664	-4.19352	-4.82437	-3.36115	0.486038	-3.92713
60_BMI1	4.68589	3.79365	6.7776	3.79244	6.05945	3.17649	5.77894	4.61331	nan	4.88386	1.70073	5.71674	5.06778	6.92555	3.1159	4.02724	3.35435	3.26536	3.29467	4.47021	4.6611	3.94855	4.8391	3.65071	-3.9399	-4.69358	2.14215	3.86024	-2.17224	-5.16537	-6.16322	2.27217	-4.73633	-4.12639	4.80989	-3.45728	0.174036	-3.57768	-3.72492	5.66526	-5.78593	4.57183	-1.41647	-2.0409	-4.95974	-2.581	-4.12966	-0.763369	-3.22471
61_E2F6	2.52699	1.58635	3.99875	1.92418	2.75633	3.29728	3.61333	1.40969	nan	2.88314	2.56024	2.87135	1.17469	3.10917	3.05902	2.62464	2.83992	3.52882	3.1108	2.82174	2.88071	4.88047	2.82955	2.45118	-3.45662	-5.44055	3.35017	3.81154	-6.04067	-5.81521	-5.48071	2.28008	-5.63261	-6.67592	1.96026	-2.60237	-2.88193	-4.29038	-5.88159	2.29002	-5.51175	0.911409	-7.44651	-4.84116	-5.6565	-8.32083	-6.92247	-0.945311	-5.80962
62_PCGF1	5.16406	4.23379	2.08616	5.20054	4.92286	2.27105	3.37111	4.17644	nan	2.60884	nan	4.19863	5.6243	5.75463	2.68708	4.34748	2.36899	2.84214	4.01017	4.37901	8.18985	5.13887	3.08706	5.28163	0.377008	-6.21955	3.59641	4.1042	-7.8098	-6.10836	-5.89232	3.27112	-5.22527	-8.30035	1.43305	-3.83995	-3.39471	-3.13282	-3.9949	5.17634	-5.96038	3.08017	-4.787	-5.6449	-8.34468	-8.9021	-5.82537	-1.38736	-8.34655
63_RYBP_YAF2_rybp	4.44415	2.3858	nan	nan	nan	3.6163	nan	-2.10218	nan	5.66853	nan	5.23537	nan	nan	3.35099	7.17158	5.3485	3.95889	2.17959	nan	nan	5.04017	nan	nan	-6.36459	-2.31662	4.14725	1.87811	nan	-4.36773	-5.28783	3.15207	-2.20646	-6.41344	5.55889	-4.32799	nan	-4.90732	-2.80588	4.03843	-0.729662	2.89703	-3.98939	-1.97052	-6.31583	-0.490655	-1.74579	nan	-4.97572
64_YAF2	3.14193	2.28519	nan	3.62253	0.243128	2.21764	nan	-2.30261	nan	3.0265	nan	3.84361	2.99632	3.57708	2.83429	4.15756	4.01119	4.24921	2.81065	4.56725	nan	3.35142	nan	nan	-8.50471	-6.24595	3.54436	2.77778	-4.16503	-8.42915	-5.96025	1.38267	-1.32224	-4.78242	2.58882	-4.79184	0.90301	-2.2246	-3.98223	3.38703	-2.82141	-0.0712277	-1.28161	-4.16043	-1.87186	-1.25039	-3.32544	nan	-4.5116
65_YY1	3.33469	3.9142	nan	nan	3.82817	3.09575	nan	nan	nan	nan	nan	nan	nan	nan	3.15786	3.80532	nan	3.19704	3.64008	nan	nan	2.4688	nan	nan	-2.22968	nan	3.59975	2.55551	nan	-2.92601	nan	3.30827	nan	nan	nan	nan	nan	nan	nan	nan	nan	nan	nan	nan	nan	nan	nan	nan	nan
66_KDM2B	4.57356	4.12012	3.22165	3.99005	3.8938	3.31464	2.34229	4.17643	nan	3.78579	3.90876	5.47146	2.16245	4.50272	2.89004	3.99371	4.52981	3.0363	3.79681	3.74306	2.94645	2.63422	5.24724	2.6809	2.50678	-2.73382	3.35617	4.21094	-3.96278	-2.08867	1.09061	3.54753	0.471772	-2.94175	1.50238	3.27193	5.09839	5.95345	1.76858	5.62001	-0.0129823	3.81945	-0.278804	-3.04548	-2.70488	-5.4658	-3.3791	5.22345	-2.51238
67_HNRPK	4.85486	4.37439	nan	nan	nan	3.50497	nan	nan	nan	nan	nan	nan	nan	nan	3.30644	nan	nan	4.48987	3.79635	nan	nan	4.40719	nan	nan	-2.44228	nan	3.85932	3.25045	nan	-7.50209	nan	4.30104	-0.47527	-2.02708	nan	nan	nan	nan	nan	nan	nan	nan	nan	-1.86137	nan	nan	-2.18799	nan	nan
68_RUNX1	5.54616	3.44105	4.47217	2.80827	2.61268	2.50188	nan	nan	nan	nan	nan	4.92261	3.94465	3.69665	2.44245	3.95939	4.63129	3.34891	2.90891	nan	2.88525	4.02184	nan	nan	-5.08992	-1.97964	3.44943	2.598	-0.316051	-6.05233	-3.90769	2.94346	-4.07453	-1.30961	nan	-2.76857	-2.54209	-0.691977	-0.981259	nan	-1.25342	-2.49956	nan	-3.56239	-0.428665	nan	-1.58237	1.53992	-3.35025
69_CBX2	2.36409	3.83063	3.11849	5.2626	3.30026	3.03442	3.62912	-0.729639	nan	5.89375	4.42643	3.46318	3.05918	3.75347	3.41196	3.53175	3.39716	2.58037	3.3908	4.60595	6.29708	4.48812	0.401669	nan	-4.55598	-3.50066	3.16158	3.5746	-4.34051	-7.36113	-4.21138	3.05482	-5.97303	-3.16958	0.296071	-3.4136	-2.35699	-1.53588	-4.58903	3.91118	-5.94788	5.24508	-1.09214	-2.80554	-5.05016	-6.57389	-7.49915	5.30482	-1.64344
71_CBX6	3.49602	3.42709	nan	4.89644	3.38731	3.2328	3.09143	-0.254869	nan	5.06267	nan	nan	2.98512	5.02758	3.61551	3.14993	2.96889	5.51099	2.79576	3.04489	nan	3.94421	0.329231	3.5778	-4.72759	-3.17973	3.12245	2.03732	-2.52624	-3.92202	0.941362	2.42432	-0.719915	-5.1755	nan	-0.671067	2.69665	-0.552043	-3.65444	4.38134	-1.63166	2.55449	-1.84708	nan	-2.77042	-1.95497	-2.92466	2.69833	-2.17397
72_CBX7	4.03535	4.15965	3.39308	nan	3.99922	2.70998	3.02731	nan	nan	6.64358	nan	4.14648	4.92308	3.7967	2.88323	4.45227	4.63945	3.90989	4.1084	nan	nan	2.67585	nan	4.77688	-7.87966	-2.65034	3.627	2.52484	-1.13437	-4.8479	-2.76115	2.76554	-1.41912	-2.80976	5.69513	-2.72667	nan	-0.291205	2.51364	nan	-3.93566	2.52981	1.79505	-1.61696	-3.35925	-1.10333	-2.48497	2.87737	-2.87822
73_CBX8	2.50217	3.42083	2.25975	4.99778	4.03262	2.72116	3.33206	nan	nan	3.23005	nan	3.40644	nan	4.93861	3.38226	4.10727	5.97693	4.27295	2.42111	4.84642	nan	2.91046	nan	nan	-5.121	-6.84967	3.79063	2.46821	-4.29064	-5.06006	-1.81736	4.85835	-4.24796	-3.86792	4.03005	-5.83213	nan	-2.47064	-4.37869	3.65371	-4.61944	2.82191	nan	-2.55958	-2.70571	-0.0908041	-4.13344	0.884167	-1.84162
74_PHF1_CTD	3.40799	4.57722	5.96416	6.09864	2.6794	2.74421	3.33053	nan	nan	4.91071	nan	4.76515	3.41267	5.32691	2.83625	4.94389	3.31398	4.34283	3.70025	4.31595	5.15486	3.14521	nan	3.19097	-2.12997	-4.14819	3.97473	2.49393	nan	-5.10096	-4.95937	2.48212	-3.63509	-4.29716	4.17306	-5.71516	-0.876816	-2.52702	-2.67904	nan	-3.65945	3.48014	-1.87445	-0.770182	-3.69159	-4.36494	-3.25431	nan	-2.85572
75_PHF1_PHD	3.96641	3.09681	3.79087	3.1318	4.05682	3.49015	3.10722	0.88951	nan	4.0714	3.05044	2.64586	5.38244	4.8435	3.40137	4.30019	2.91619	3.63797	3.18104	5.43927	3.96909	2.44242	2.15488	3.72471	2.10157	-7.04161	4.07513	3.9513	-3.45679	-4.83583	-6.37676	3.76737	-6.79191	-4.48332	3.61908	-2.73911	-2.70567	-4.86075	-4.42183	4.91203	-5.76932	2.11678	-4.06629	-3.57089	-3.9341	-2.97656	-7.36901	-2.65092	-5.905
76_MTF2	3.08968	3.8178	1.61515	3.23328	3.70342	3.10953	4.60927	2.22644	nan	7.16772	4.53569	5.91602	7.28975	nan	3.3882	3.88796	3.02534	4.71391	3.52849	nan	1.71085	4.94703	1.36659	4.64156	-3.80789	-5.19026	3.2947	2.54153	-2.77545	-8.14297	-3.66517	2.99377	-5.80894	-7.36235	nan	-4.04564	2.57625	-0.804473	-3.52651	nan	-7.47721	3.62985	-1.48356	-6.09609	-4.04242	-4.02989	-5.33016	nan	-2.61048
77_EPOP	3.45629	2.04701	2.90223	4.0995	2.09886	2.22682	2.94231	2.75104	nan	3.90026	5.1233	3.42615	3.80954	1.83194	2.66813	3.87513	3.21792	2.76186	2.29026	4.23948	3.97062	2.54012	1.41298	-0.5239	-5.51479	-8.20302	3.8152	2.68946	-2.55493	-6.30478	-4.64797	0.338877	-6.02413	-3.7607	4.74017	-4.13369	-2.2867	-4.81172	-2.84955	2.1468	-7.01578	0.768447	-6.00382	-2.44533	-4.2964	-2.64674	-6.1463	-1.26111	-5.62997
78_LCOR (PALI1)	2.82594	2.9732	3.56232	4.30306	2.7011	3.93221	3.58964	2.00238	nan	4.5073	nan	4.92366	2.23788	3.16433	3.03853	3.44078	3.46734	3.42903	4.0747	nan	3.41564	3.44825	3.74453	2.60033	-4.27729	-4.06978	2.88522	4.09669	-4.15186	-5.56059	-3.26612	1.98879	-2.39818	-3.65422	2.46447	0.362163	3.41187	3.40417	-1.1684	4.63213	-2.68009	4.10699	-0.207413	-1.64334	-3.18637	-2.43484	-2.20833	3.44123	-2.73273
79_AEBP2	3.23792	4.44052	nan	nan	nan	3.43021	1.89194	4.03196	nan	5.74713	4.76548	4.53143	nan	3.98004	3.05866	3.58303	4.42807	4.80244	2.96201	5.99604	4.35506	3.31884	nan	1.93844	-4.30531	-4.29916	2.95267	2.87461	-5.1754	-6.33844	-3.04103	4.22571	-3.41618	-3.28332	2.37894	-3.75924	-0.290508	-3.66006	-4.55942	nan	-2.76769	3.2701	-1.89462	-1.92265	-5.53974	-2.7404	-5.21213	-2.20089	-3.4406
80_JARID2	2.36353	0.604905	nan	nan	2.31665	2.36458	1.94728	nan	nan	nan	nan	nan	nan	nan	3.59806	2.78161	2.09594	3.08025	2.43252	4.28029	nan	3.24453	nan	nan	-4.51483	-0.73811	3.19908	2.8061	nan	-4.27223	-2.92699	3.4493	-1.567	-3.39096	nan	nan	nan	nan	nan	nan	-2.90828	nan	nan	-4.13016	-2.48487	-0.567629	-2.45781	nan	nan
82_PHF19	3.15603	4.0843	5.74697	1.71066	2.96518	3.09879	4.45126	nan	nan	5.34504	2.7936	5.15871	6.40514	4.62124	3.18962	4.45243	3.80674	4.1327	2.77665	2.10163	4.42898	3.44984	3.03699	4.26617	-4.28265	-5.49373	2.81388	3.28143	-4.28751	-6.95745	-5.98457	3.33924	-2.58866	-4.84933	4.08209	-2.31564	-0.951374	-0.705185	-1.26708	nan	-5.42616	3.9473	-4.9436	-4.5442	-1.4742	-4.10833	-5.34915	3.47753	-4.76785
84_ZFPM1	3.18507	4.25401	nan	2.56198	2.71284	3.817	1.41234	nan	nan	2.56911	nan	nan	nan	nan	3.76533	4.34397	3.90581	3.71025	2.91259	nan	4.01742	3.68789	nan	nan	-5.99806	-3.73551	3.36185	3.76007	nan	-4.97813	-2.33332	3.40083	-2.14641	0.721073	nan	1.40512	nan	1.69705	0.820796	nan	0.569617	nan	-1.46982	0.0395886	-2.93204	-1.90347	-3.15385	nan	-2.9059
85_PRDM14	5.16358	2.28104	3.75305	3.33878	3.76647	3.65561	3.66402	2.67153	nan	5.44179	3.43727	5.17288	5.48666	3.10739	3.81967	3.56351	3.46494	3.55186	3.89447	4.36226	3.80419	3.72852	3.09877	2.8387	1.71116	-2.84224	3.47911	3.86356	-3.02758	-2.37364	-1.97977	4.36923	-1.89434	-4.231	2.54603	1.81781	0.0903421	-0.503362	-3.0756	3.8207	-5.21721	2.03248	-3.71159	-2.86114	-2.97565	-4.40578	-4.8101	1.20972	-3.09821
86_vSET(P. bursaria chlorella virus)	3.38742	3.20669	2.25745	3.46687	4.68498	4.0775	2.63933	-0.213458	nan	4.26374	-1.57269	3.57437	0.499527	4.01249	3.69158	5.32601	3.59499	3.00827	3.48585	4.3038	3.42714	4.40827	nan	-0.389113	-2.49586	-5.10638	2.99446	2.97486	-0.568192	-4.74196	-3.18853	2.30656	-3.49058	-5.04041	nan	-4.63179	-1.95596	-5.46379	-3.92666	1.84939	-5.53236	1.57705	-3.71156	-5.18685	-3.25311	-3.33091	-3.49167	-1.21315	-3.79781
88_REST_CoREST_complex	3.63129	3.24175	3.81794	4.64306	2.52438	3.1907	3.4424	0.405988	nan	5.36713	0.417141	5.40411	-0.761278	4.51925	3.43954	3.56378	3.95728	4.33311	2.69084	3.11175	3.69502	4.02811	-0.604471	-2.05041	-1.26637	-6.35347	2.5876	2.82367	-3.4329	-4.20484	-3.60817	2.40571	-4.88605	-2.75749	3.50536	-2.30465	-4.61824	-2.7055	-3.04829	5.9421	-6.19118	-2.3818	-2.6054	-6.53394	-6.69629	-3.66362	-3.33572	-2.47171	-3.73474
89_KLF3	nan	nan	nan	nan	nan	3.2916	nan	nan	nan	nan	nan	nan	nan	nan	2.92299	3.89432	nan	3.6783	3.64843	nan	nan	3.26552	nan	nan	-4.28868	nan	3.28929	2.7205	nan	nan	nan	2.53867	nan	nan	nan	nan	nan	nan	nan	nan	nan	nan	nan	nan	nan	nan	nan	nan	nan
90_ZEB1	4.94689	3.09825	nan	nan	3.46383	2.74208	3.06927	nan	nan	nan	nan	nan	nan	nan	3.43085	2.08611	3.27931	2.83306	3.25638	nan	nan	3.34893	nan	nan	-4.40019	-2.20793	2.60827	3.56015	nan	-4.41989	nan	3.56225	-1.19266	-2.87201	0.260425	nan	nan	nan	nan	nan	-2.8721	nan	nan	0.315742	nan	-1.18233	-2.91335	nan	nan
91_ZEB2	2.4324	2.26639	nan	nan	nan	3.75843	nan	nan	nan	nan	nan	nan	nan	nan	3.98083	3.39424	nan	3.95084	2.73693	nan	nan	3.6557	nan	nan	-2.37247	-1.63353	3.32776	2.48959	nan	-3.30213	nan	3.17028	nan	-1.67348	nan	nan	nan	nan	nan	nan	nan	nan	nan	nan	nan	nan	nan	nan	nan
92_MBD3(mouse)	4.03656	3.26792	4.43559	nan	3.2961	4.10499	5.16637	3.06065	nan	5.67546	nan	2.54224	0.457524	nan	4.14805	4.55446	7.74507	3.7079	3.58154	2.02594	nan	4.91128	nan	0.216694	0.01239	-5.22084	4.94235	3.81321	-4.49353	-6.96987	-3.02518	3.36875	-2.74641	-7.21516	1.97086	-1.77613	nan	-4.84482	-2.66348	2.42881	-5.24918	3.49608	-4.08657	-5.43663	-2.65981	-6.38938	-3.87756	4.10325	-4.99091
93_SALL1	3.95862	3.69498	nan	nan	2.1676	3.64808	2.65641	nan	nan	nan	nan	nan	nan	3.52383	2.31074	4.205	4.16912	4.74299	4.10929	nan	nan	4.57411	nan	nan	-4.72651	-3.81951	3.92153	2.44975	1.09668	-4.793	-3.83077	2.95885	-5.57421	-2.43326	nan	-1.16669	nan	-2.07401	-1.43964	nan	-5.11572	nan	nan	nan	0.243205	nan	-2.99967	nan	-2.06678
94_NAB2	3.08787	3.10091	1.59899	3.34333	5.09606	2.43499	4.22946	nan	nan	3.59821	nan	4.42369	2.18511	nan	2.53243	3.17516	3.74073	4.23179	2.87182	2.85088	nan	4.23997	nan	nan	-3.11609	-4.38704	3.67733	3.33209	nan	-4.45111	-3.42765	2.82313	-3.15037	-1.97655	4.4369	-2.89955	nan	1.65661	0.0451618	3.81208	-2.43527	2.39852	-1.05737	-1.70627	-3.38333	-1.57362	-3.20579	nan	-4.29017
95_MeCP2_Sin3_complex	4.47509	5.27235	nan	2.49869	3.45025	3.02897	4.19162	nan	nan	nan	nan	2.54184	nan	2.3564	3.8747	3.00032	4.18242	2.54296	3.55727	3.20207	4.52281	4.68891	nan	nan	-5.3755	-4.95341	3.53352	2.70413	-3.36928	-6.03757	-1.78226	2.5901	-5.83108	-2.74371	3.93489	-1.20316	nan	nan	-2.16512	nan	-4.59096	nan	nan	1.63796	-0.0876029	-1.61432	-1.7613	3.76444	-3.25552
96_REST_Sin3_complex	1.11783	0.480449	nan	3.35264	0.599967	3.62773	0.00313876	nan	nan	2.09179	nan	nan	nan	nan	3.90057	2.45761	1.98717	1.67887	1.49598	nan	nan	4.5375	nan	nan	-4.31337	-2.35064	3.40685	2.45514	nan	-4.93279	nan	2.8414	-1.42232	-1.08488	nan	-1.92548	nan	nan	nan	3.71093	-1.95746	nan	0.933858	nan	-2.12984	-1.2353	-3.88952	nan	-3.25958
97_SID4X	-2.16695	-3.54871	-3.07499	nan	nan	1.37365	nan	nan	nan	nan	nan	nan	nan	nan	2.78236	nan	-1.76773	-1.69224	-2.0008	nan	nan	0.96381	nan	nan	-5.71579	nan	2.6062	0.895677	nan	-3.61713	nan	0.118974	nan	nan	nan	nan	nan	nan	nan	nan	nan	-1.75745	nan	nan	nan	nan	nan	-3.52867	nan
98_MeCP2_NCoR_complex	3.65628	3.05305	3.92448	nan	3.18529	3.31665	nan	-0.0515237	nan	4.50105	nan	3.59655	nan	nan	2.98023	3.27795	2.47347	3.91311	4.07467	nan	nan	4.75543	nan	nan	-5.75436	-3.06485	3.68321	2.70994	-0.809629	-4.98329	-2.12086	1.61461	-3.26906	-1.29519	nan	-2.45033	nan	nan	-1.98632	nan	-3.73922	nan	-3.21248	-3.43538	-4.4656	-3.55178	-4.11152	nan	-4.26203
99_NCOR1	2.51789	2.52833	0.4454	nan	-3.46365	2.47777	0.604707	nan	nan	4.04499	nan	1.55958	nan	4.05531	2.71604	3.36129	4.34969	3.18308	1.79672	nan	nan	3.94872	nan	-4.39293	-2.09333	-6.85659	3.2519	3.129	-1.77102	-4.63295	-7.22622	2.3547	-5.81746	-3.24457	3.45021	-3.40998	-0.743033	-4.75778	-2.65315	4.15853	-3.77424	2.62631	-0.0817385	-4.45534	-4.2701	-3.65283	-6.19424	0.0286056	-4.11703
100_MBD1_TRD	2.96803	2.4178	nan	nan	5.63868	3.17592	3.75716	4.8264	nan	3.24964	nan	2.49779	-2.5943	5.06211	4.01447	6.30569	4.04271	3.7452	2.91858	nan	nan	2.11229	nan	nan	-8.12516	-4.54752	2.74978	2.67089	-2.11206	-7.75534	-3.98047	3.48636	-2.42456	-3.49424	nan	-3.90265	-2.5427	nan	-5.11912	nan	-1.38007	-2.4949	nan	-0.0136442	nan	-2.26481	-2.9869	nan	0.960991
101_ZBTB18	3.90219	2.88886	nan	3.76813	4.81479	3.64326	5.53853	4.43404	nan	nan	nan	nan	nan	4.50763	4.09929	3.86323	5.08466	4.22773	3.67593	3.87075	nan	2.9795	0.188548	nan	-3.32262	-3.9418	3.44087	4.49402	nan	-6.73224	-4.53534	2.88503	-3.54635	-3.07661	1.39563	-4.77296	-1.61012	0.685397	nan	nan	-2.07897	4.8421	-4.81828	0.113758	-4.18486	-0.748569	-4.3992	nan	-4.13344
102_GCNF	3.26028	3.29826	3.46321	4.62252	3.16616	3.35453	3.10039	3.23907	nan	3.47715	2.89987	3.20619	3.34296	4.57138	2.90204	2.14924	2.47875	3.82543	4.29072	2.62769	2.6608	2.61922	4.10098	2.98944	-0.226729	-3.29589	3.65947	3.76333	-4.97067	-3.07502	-0.917991	4.11278	-3.26242	-3.49966	4.48549	1.89535	0.262239	-3.45222	-4.89534	3.52328	-3.85219	3.01427	-4.89689	-3.97523	-3.55918	-4.99736	-4.95919	-1.86931	-3.93555
103_NR2F6	2.69036	4.0611	2.40354	nan	3.93061	3.04028	nan	nan	nan	3.40402	nan	5.02159	3.71252	1.57357	3.92143	3.33519	4.20892	3.2241	2.42031	3.96376	nan	3.70595	3.29859	2.55051	-3.9579	-3.52645	2.12433	3.17214	-1.66533	-5.3499	-2.07659	2.95139	-4.28795	-4.08762	nan	3.06556	-1.42883	-2.28139	0.0993172	nan	-3.29863	3.21031	-0.867991	-3.47629	-2.89206	-2.39947	-2.62729	-1.8331	-4.919
106_EHMT2_DNMT_recruit	3.79356	5.34504	4.76771	3.99556	4.45279	4.92193	5.53833	4.76689	nan	4.59077	nan	3.2347	4.6011	2.51069	5.29266	3.36156	3.99129	2.43371	3.46802	2.43256	3.09529	1.83081	4.63635	4.05828	1.57284	-3.84299	2.9844	3.54307	-4.80303	-3.92491	-4.48621	4.31598	-2.86697	-5.53577	3.46921	-1.91732	0.719463	-0.317392	-4.5913	4.75186	-3.39897	1.94681	-4.24604	-5.26227	-5.72287	-4.75224	-6.20074	1.69621	-5.05432
107_CBX5_full	2.18237	4.40527	2.90648	nan	4.20483	3.96149	3.99378	2.14431	nan	nan	nan	nan	nan	2.86605	3.70229	4.38737	2.78729	4.6294	3.30646	nan	nan	4.93549	-2.23259	nan	-6.38095	nan	2.5744	4.20483	nan	-2.4063	nan	0.133498	nan	0.347892	nan	nan	nan	nan	nan	nan	nan	nan	nan	nan	nan	nan	nan	nan	nan
108_CBX1_full	3.37344	nan	nan	nan	nan	3.92637	nan	nan	nan	nan	nan	nan	nan	nan	4.15058	nan	nan	3.77069	5.31398	nan	nan	2.87628	nan	nan	-6.37901	nan	1.98508	3.21379	nan	-2.60402	nan	-3.18158	nan	0.499957	nan	nan	nan	nan	nan	nan	nan	nan	nan	nan	nan	nan	nan	nan	nan
109_CBX3_full	2.62767	2.8449	1.93815	nan	3.76108	4.1468	nan	2.35354	nan	nan	nan	1.83066	nan	-0.114249	3.67472	4.24924	3.93567	3.54959	2.47517	nan	nan	4.36185	nan	nan	-4.84007	1.45466	3.8345	3.50724	nan	-2.712	nan	-0.577088	-0.605501	-0.425852	nan	1.03646	0.00348476	0.0214017	-2.29493	nan	nan	-2.74155	nan	-0.469637	nan	-2.7254	0.253456	nan	nan
110_UHRF1	3.57685	3.25496	4.93446	6.32618	4.49947	3.52332	3.16537	3.53173	nan	4.72569	2.86211	4.74735	2.36101	3.57552	4.20499	4.94442	4.0937	4.07222	3.7683	3.65796	3.61152	4.24932	4.447	3.58563	1.23212	-8.68959	3.78636	3.19173	-3.67128	-3.70783	-4.7176	3.13145	-4.15325	-5.0514	2.56124	-3.24238	-4.91209	-1.55184	-5.36242	3.69099	-5.55693	2.96056	-6.13243	-7.15626	-5.94691	-4.67557	-4.99342	-0.227472	-6.27306
111_MYC	3.7714	3.55988	3.7826	4.9548	5.59338	2.93236	5.43827	5.77384	nan	4.5598	2.9313	3.51877	4.86263	5.62718	4.26825	3.86807	4.23398	3.45774	2.89763	5.07607	3.95477	2.83851	5.58733	6.93232	-4.98479	-2.9568	4.63303	3.59813	-2.60544	-5.09545	-3.28404	2.88217	-3.40942	-4.73275	3.46818	-2.73771	0.706503	-0.90421	-2.65186	nan	-5.93646	3.49603	nan	-4.939	-4.17592	-2.66456	-4.76136	nan	-3.82707
112_CTCF_chromatin_organization	3.78878	7.33127	3.08444	nan	3.35913	4.09035	nan	3.25165	nan	4.32298	nan	4.389	nan	nan	2.76778	3.84105	5.49389	4.21701	3.20197	1.8673	3.75614	2.88696	nan	3.34073	-5.12762	-4.7179	2.2556	4.36183	-3.58205	-8.05352	-2.28854	4.01401	-2.16159	-3.64252	3.90389	-0.961056	nan	-2.57539	-0.237371	nan	-3.11266	4.17471	nan	nan	-3.47194	-2.8619	-5.45481	nan	-4.45143
113_L3MBTL3	1.38539	-0.920795	0.272635	2.02107	-0.896258	1.29994	0.866392	2.85189	nan	0.867093	nan	1.58744	-4.41775	2.88203	3.40818	0.400495	-0.342742	0.771393	-0.565624	nan	4.66526	0.556236	1.32442	3.98216	-7.74127	-7.20693	-4.90268	-4.38284	-7.99759	-8.0354	-8.98128	-5.7098	-8.35646	-4.86302	-0.753962	-6.63655	-4.49996	-3.94263	-5.07634	2.17835	-7.84936	-0.276904	-7.43754	-8.3183	-6.7387	-5.17357	-8.77905	-1.67873	-7.16187
114_PHC2	2.87295	3.89584	nan	nan	3.74793	3.81431	5.08502	4.04097	nan	nan	nan	nan	3.32989	3.62107	2.51755	4.02532	4.0513	3.40101	3.74439	0.649052	nan	2.40632	nan	4.04189	-5.1473	-1.91515	3.17591	3.75568	-3.89271	-5.59681	0.761035	2.36315	-2.70007	-2.70377	4.09598	-3.54347	nan	1.11654	-1.43796	nan	-3.05804	4.55056	nan	-1.04001	-2.60532	-2.34309	-1.57659	nan	-1.45949
115_TRIM28	2.54415	4.34111	4.69293	nan	4.38443	2.02172	3.87428	nan	nan	nan	nan	nan	nan	1.9679	4.13228	5.07027	5.10534	3.59609	2.6227	0.846784	3.61683	2.42534	nan	3.71412	-5.93584	-3.79374	3.62838	3.31922	-1.84171	-6.83792	-4.38278	2.09492	-5.69119	-3.15016	3.52269	-1.07801	nan	0.710258	-4.87601	nan	-2.45667	nan	nan	-1.49885	-3.01457	-2.60624	-3.9479	nan	-5.72668
116_CBX1_chromoshadow	3.33458	4.91616	5.01141	3.40332	5.61801	3.01481	0.000491615	nan	nan	nan	nan	4.1103	1.94606	nan	3.41008	4.38412	5.29586	3.73321	3.83407	nan	nan	4.49102	nan	nan	-5.78128	-3.87343	4.21327	3.59847	-0.166101	-6.70628	nan	2.47865	nan	-0.340914	-3.94323	-2.00915	-2.54324	-1.42396	-0.376361	-1.25123	-3.82136	nan	-0.552605	-4.20078	-2.75551	-0.780212	-3.45956	-3.26133	0.857862
117_CBX3_chromoshadow	2.87949	3.58668	5.18648	4.75699	3.3828	2.59219	4.91421	nan	nan	nan	nan	3.7827	-0.632883	3.70527	2.91211	3.57442	2.8997	3.01683	3.52194	nan	nan	4.58997	nan	nan	-5.91165	-5.6911	3.08222	3.06648	0.762866	-4.77044	-1.87132	2.17516	-3.9711	-6.45395	-1.52308	-3.85501	-1.33268	-4.99457	-2.43326	nan	-4.02404	-5.07018	-4.81435	-3.63313	-1.44763	-5.46649	-2.88419	-0.432739	-3.8721
118_CBX5_chromoshadow	3.61118	3.98485	nan	4.31733	5.65818	3.39204	4.48158	3.81388	nan	1.73973	4.34615	3.56563	3.33971	nan	2.69814	4.15945	6.11227	2.76726	2.86995	5.31608	3.55479	3.45012	nan	nan	-6.36916	-4.26201	3.90226	3.13604	-4.94102	-6.52294	-2.23503	2.33829	-4.1666	-4.67055	-1.86866	-3.23166	-3.49461	-0.730246	-3.0131	nan	-3.83715	-2.41094	nan	-3.10723	-1.41612	-3.59211	-4.91773	-4.09674	-3.21066
119_DMAP1	2.34707	3.24773	4.18191	4.29912	3.31077	3.3039	4.66875	5.16642	nan	3.30823	nan	5.10618	1.90464	4.87927	3.24136	4.02225	2.99893	3.95131	4.82194	3.04622	4.31321	2.90502	4.59678	2.67562	-4.49581	-3.41141	3.14974	3.15556	-3.22059	-4.89971	-3.66619	1.46027	-3.77478	-4.327	3.07269	-4.59985	0.344751	-3.56674	-2.53552	3.81478	-5.31011	3.92672	-3.33159	-3.84896	-4.08538	-2.6125	-4.25593	nan	-3.09301
120_UBN1_NHRD	3.89129	3.89673	4.7188	3.39161	4.5759	3.12953	5.30445	4.57783	nan	3.81643	nan	4.56875	2.95662	3.10231	2.72879	4.17705	4.24088	3.27318	3.79042	4.05257	2.97951	3.44752	3.57157	3.69474	-2.27302	-4.97975	2.75671	2.79817	-4.0383	-3.78069	-4.71713	3.12251	-5.88266	-3.7219	4.6894	-3.43476	1.2225	-3.39536	-3.03041	nan	-3.10093	5.02458	-1.63083	-2.25798	-1.81984	-4.10631	-2.2947	4.00847	-1.89274
121_UBN1_HRD	5.10312	2.76641	nan	nan	4.58613	2.36426	4.08424	nan	nan	2.5825	4.15741	1.99077	3.30926	nan	3.29843	4.5024	3.90939	3.19155	3.22095	nan	nan	7.18271	nan	4.27767	-3.92887	-5.17233	2.0903	2.38014	nan	-7.20782	nan	2.76224	-4.43252	-1.84805	nan	-4.19537	nan	nan	-4.04361	nan	-4.86514	-1.32938	-4.42611	-2.63956	-5.21748	-1.53409	-5.04413	1.18811	-5.69975
125_KYP(A.Thaliana)	2.9506	nan	3.02427	2.82242	nan	3.44296	3.80795	nan	nan	nan	nan	3.08412	3.04038	nan	2.26733	2.62535	nan	3.04774	3.43027	nan	2.98913	nan	nan	2.90146	3.02197	-1.97696	3.72306	3.12439	nan	0.596682	nan	2.52443	nan	-0.982126	nan	nan	nan	nan	nan	3.0109	nan	nan	nan	nan	-0.54028	-1.53885	nan	nan	nan
127_EHMT2	3.46735	3.26634	4.5754	4.23578	2.91878	4.34833	3.83846	3.4971	nan	3.72701	nan	5.20929	1.9003	3.41184	3.72522	3.35761	3.45153	3.66885	4.00833	3.37665	2.29847	2.75352	3.47875	nan	-0.436501	-4.3192	4.18901	3.79989	-3.25639	-4.50755	-4.55218	2.45953	-4.43623	-4.88458	-3.28326	-4.1036	-4.19653	-4.25311	-1.80839	4.1689	-4.55835	-2.34612	-3.285	-5.02241	-3.87055	-4.79757	-5.10115	-4.22756	-5.14843
128_EHMT1	2.42637	2.38766	nan	-1.0768	nan	2.16371	nan	nan	nan	3.11009	nan	3.13201	nan	nan	3.72585	2.97388	2.62941	3.936	3.32621	nan	nan	nan	nan	nan	-2.39672	-4.23073	2.74865	2.36523	nan	-3.99346	-3.66438	3.26807	-4.62218	-4.32903	nan	-3.79549	-2.27579	-3.18241	-3.64144	3.25333	-4.47285	-1.2853	-3.56689	-3.8246	-5.02819	-3.59684	-4.35949	-3.19144	-4.022
129_KDM2B	3.47852	1.64453	3.04239	4.86365	2.99217	4.57642	3.0646	2.92257	nan	3.69116	2.22399	4.24586	3.95242	2.67417	4.94352	2.58784	3.95226	3.29379	4.39271	3.35017	3.75348	2.80856	2.92777	4.2862	3.86097	1.99235	3.19141	3.13658	2.22223	3.3776	3.92287	3.03882	3.9369	2.65165	3.84135	3.54817	2.8077	3.63109	3.39051	2.48628	3.09646	3.76346	3.87309	3.32455	2.96127	2.58007	1.78442	3.13941	3.5658
130_KDM5B	3.83706	3.75691	3.59017	4.39109	3.61738	3.185	2.77167	3.03281	nan	3.62903	4.33936	3.44151	2.93596	4.24747	2.80796	3.42001	3.51005	3.48299	3.20362	3.18006	4.22523	4.15701	3.78249	3.82348	3.26346	3.15478	3.60451	4.05224	4.23643	3.09149	3.14188	3.76976	3.23118	3.77917	2.88928	3.38516	2.87499	3.04087	2.76825	3.50535	3.2533	3.45162	4.0828	2.54899	4.18746	2.98826	3.30578	3.99558	3.52179
132_RING1-XTEN20-PCGF1	3.87465	4.30151	nan	5.09987	4.79544	3.11606	1.33116	1.70397	nan	2.21139	2.45072	4.36605	4.30338	4.89337	3.25179	3.38953	4.32798	2.75045	2.89607	3.96321	4.49943	4.21873	4.01415	nan	-4.44944	-2.74513	2.59024	2.59437	-2.50717	-6.24792	-3.10598	3.09828	-3.61164	-4.26661	nan	-3.74155	-1.33888	-0.791519	-2.93646	nan	-3.6225	0.162709	1.56031	-2.79084	-5.4092	-6.2465	-4.01381	0.415287	-3.40201
133_RING1-XTEN20-PCGF2	4.14356	2.62068	1.22507	4.76915	2.91894	2.71487	3.55198	nan	nan	4.24188	nan	4.19724	2.19665	nan	3.38126	4.19467	3.77172	4.33037	3.20179	nan	nan	5.12901	nan	nan	-4.70242	-5.60402	4.40037	2.87854	-1.74781	-7.4456	-5.23639	3.20811	-4.21064	-6.92631	2.48399	-6.04921	nan	-2.82619	nan	2.28188	-7.5994	-1.46571	-4.74377	-3.35002	-3.96567	-5.21824	-3.39441	-3.1755	-4.67577
134_RING1-XTEN20-PCGF3	3.77879	5.01754	1.03001	nan	4.95423	3.85225	2.96595	nan	nan	5.30834	nan	-0.585684	2.9525	nan	3.54591	5.98329	4.54275	3.84668	3.17653	nan	nan	2.45387	nan	nan	-3.91235	-5.08178	2.9914	3.6105	-2.89563	-6.00734	-1.48354	2.53694	-3.10131	-2.53192	nan	-7.17933	-0.376371	-2.31139	-2.11965	nan	-6.08069	-2.23945	nan	-2.21926	-3.34896	-2.17432	-4.33351	nan	-4.75744
135_EZH1	2.97797	3.69898	nan	nan	nan	3.29286	nan	nan	nan	nan	nan	nan	nan	nan	4.39376	4.14366	2.77618	3.72081	3.32745	3.16006	nan	3.32372	nan	nan	-2.31649	-3.44977	3.60603	2.88759	nan	-5.01753	-2.62918	3.32802	-3.60583	-2.39834	nan	nan	nan	nan	nan	nan	nan	nan	nan	nan	-2.58798	nan	nan	nan	-3.34595
136_EZH2	4.0172	4.68189	3.15207	3.76484	4.21709	3.00688	3.68462	3.93771	nan	3.80936	3.38354	4.16823	3.44545	4.29446	3.59305	3.56333	3.59006	3.12332	3.37293	4.29785	4.56612	3.61062	4.10025	nan	-1.1926	-3.02078	2.90526	3.09624	-2.42422	-3.7776	-2.73441	2.43766	-4.63173	-4.52622	3.85172	-2.75429	-3.11884	-2.49712	-3.99037	3.72711	-4.61726	0.160939	-2.558	-3.61175	-3.97039	-2.9612	-4.21739	-0.981156	-3.90914
139_DNMT3A1	3.39469	nan	nan	nan	nan	3.14661	3.83209	nan	nan	nan	3.79005	nan	nan	nan	4.25276	3.74056	3.31613	2.13416	3.69079	nan	nan	3.47262	nan	nan	2.40576	-4.1392	3.54229	3.29283	-3.58495	-3.87636	-4.29508	3.39001	-3.11277	-3.47688	-2.14193	-1.61629	-1.8052	-1.76399	-3.79715	2.47613	-3.20127	4.40823	-3.5573	-3.78361	-3.89985	-3.18498	-3.82902	-0.98912	-4.45922
140_DNMT3B1	2.9303	3.1105	3.42643	5.25695	3.23098	2.53454	2.91177	2.93058	nan	4.35639	4.05534	3.58794	2.82868	4.69648	2.47786	3.9832	3.11033	5.18448	2.92807	1.52913	3.16791	3.35382	3.83954	2.86363	2.11489	-5.26832	3.62532	3.78278	-2.9517	-4.62731	-5.53224	3.58862	-4.15655	-4.92223	4.34215	0.135575	-1.57379	-0.206375	-4.81505	2.54766	-3.92338	3.72209	-4.5232	-4.18933	-5.13692	-4.74425	-5.52096	1.14752	-4.77646
141_DNMT3B3	4.11916	3.00857	3.6187	3.49872	2.12809	2.74113	3.30692	4.00144	nan	3.4626	4.09218	3.05251	3.63998	3.42149	2.5632	2.55629	3.34519	3.36188	2.45037	3.95783	3.65292	2.06306	3.20582	3.44163	2.68466	-1.26557	3.92062	3.18514	-3.71402	1.83837	2.23285	3.557	2.43808	0.383345	2.85204	2.50843	2.18027	3.12102	1.68648	3.8051	2.49649	3.30095	0.842767	0.273152	1.31682	-0.615955	-0.576894	3.46064	-0.613574
142_DNMT3L	3.96541	2.96213	nan	nan	2.61469	3.28134	nan	nan	nan	nan	nan	3.79931	nan	3.64567	4.34003	3.98836	3.69868	4.75527	3.80536	4.47304	nan	3.86096	nan	3.72147	-4.26396	-3.17106	2.56726	3.33824	0.725531	-4.92512	-1.19062	2.01341	-0.816763	-2.31382	0.603967	-1.49442	nan	-0.968067	nan	nan	-2.16181	nan	nan	nan	-0.816921	-0.975667	-1.78382	nan	-0.779013
143_DNMT3C(mouse)	nan	nan	nan	nan	nan	nan	3.58718	nan	nan	nan	nan	nan	nan	nan	nan	nan	nan	nan	2.45955	nan	nan	nan	nan	nan	nan	nan	nan	nan	nan	nan	nan	nan	nan	nan	nan	nan	nan	nan	nan	nan	nan	nan	nan	nan	nan	nan	nan	nan	nan
[truncated: 81 more columns]

## Sheet: Day 6 Enrichment Scores
Effector 1 N-term	Effector 2 C-term	Replicate 1 HIGH:LOW	Replicate 2 HIGH:LOW	Geometric Mean HIGH:LOW
1_CBX1_chromo	1_CBX1_chromo	1.32544	1.30778	1.31658
1_CBX1_chromo	2_CBX3_chromo	1.70382	1.76775	1.73549
1_CBX1_chromo	3_CBX4	1.419	0.763352	1.04077
1_CBX1_chromo	4_CBX5_chromo
1_CBX1_chromo	5_CBX7	1.38686	1.04934	1.20635
1_CBX1_chromo	6_CBX2	1.11307	1.43151	1.26229
1_CBX1_chromo	7_CBX6	2.10361	1.39682	1.71417
1_CBX1_chromo	8_RYBP_zf_RanBP	0.685015	50.5469	5.88433
1_CBX1_chromo	9_AEBP2
1_CBX1_chromo	10_ING1	0.10001	20.6851	1.4383
1_CBX1_chromo	11_PHF2	0.203217
1_CBX1_chromo	12_TRIM24	0.837117	0.287852	0.490883
1_CBX1_chromo	13_KDM5A	4.71871	0.285161	1.16
1_CBX1_chromo	14_KDM5B	0.704108	0.867182	0.781402
1_CBX1_chromo	15_DNMT3A_PWWP	1.44462	1.44821	1.44641
1_CBX1_chromo	16_NSD1_PWWP2	1.06486	1.70937	1.34916
1_CBX1_chromo	17_NSD2_PWWP1	1.75148	1.7047	1.72793
1_CBX1_chromo	18_CREBBP	1.26258	1.82033	1.51602
1_CBX1_chromo	19_MeCP2_MBD	1.22508	1.19784	1.21138
1_CBX1_chromo	20_MBD1_MBD	1.0867	0.992013	1.03828
1_CBX1_chromo	21_MBD2	1.20625
1_CBX1_chromo	22_MBD3	0.956806	1.08191	1.01744
1_CBX1_chromo	23_Tet1	1.28887	0.813685	1.02408
1_CBX1_chromo	24_Tet3
1_CBX1_chromo	25_Zfp961(mouse)	0.279544	0.188868	0.229776
1_CBX1_chromo	26_Zfp809(mouse)	0.502003	0.390967	0.44302
1_CBX1_chromo	27_ZNF417	1.76201	1.41466	1.57881
1_CBX1_chromo	28_ZNF587	1.7386	1.51479	1.62284
1_CBX1_chromo	29_ZIM3	0.637098
1_CBX1_chromo	30_ZNF10	0.0412192	0.0423686	0.04179
1_CBX1_chromo	31_ZNF534	0.0837884	0.0285527	0.048912
1_CBX1_chromo	32_ZNF667	1.26592	1.93031	1.56321
1_CBX1_chromo	33_ZNF716	0.68512	0.035979	0.157003
1_CBX1_chromo	34_ZNF479	0.0287444	0.066861	0.0438393
1_CBX1_chromo	35_ZNF791	0.243281	4.15493	1.00539
1_CBX1_chromo	36_ZNF563	1.49637	1.93061	1.69968
1_CBX1_chromo	37_ZNF20		2.9927
1_CBX1_chromo	38_ZNF440	3.47912	0.66861	1.52518
1_CBX1_chromo	39_ZNF878	0.0926643	0.45415	0.205143
1_CBX1_chromo	40_ZNF823		1.4132
1_CBX1_chromo	41_ZNF441	0.455599	0.230829	0.324293
1_CBX1_chromo	42_ZNF763	1.00082	1.55625	1.24801
1_CBX1_chromo	43_ZNF844	1.11881
1_CBX1_chromo	44_ZFP69	0.676633	0.0259151	0.13242
1_CBX1_chromo	45_ZNF606	2.01871	0.177936	0.599335
1_CBX1_chromo	46_ZNF235	0.0814893	1.07068	0.295379
1_CBX1_chromo	47_ZNF613	0.0673828	1.05306	0.26638
1_CBX1_chromo	48_ZNF627		6.59492
1_CBX1_chromo	49_ZNF649	0.565962	1.06904	0.777841
1_CBX1_chromo	50_PRDM1	1.74358	1.9243	1.83171
1_CBX1_chromo	51_ZNF644	1.90683	0.992818	1.37591
1_CBX1_chromo	52_WIZ	0.764282	1.89853	1.20458
1_CBX1_chromo	53_CDYL	4.25226	1.23693	2.29341
1_CBX1_chromo	54_ATRX		1.44028
1_CBX1_chromo	55_MPHOSPH8	1.49507	1.74507	1.61524
1_CBX1_chromo	56_DAXX	2.09901	2.97475	2.4988
1_CBX1_chromo	57_MECP2_ATRX_binding	1.69078	4.62213	2.79553
1_CBX1_chromo	58_PPHLN1	0.373442	0.883001	0.574238
1_CBX1_chromo	59_BCOR	0.95833	0.58995	0.751908
1_CBX1_chromo	60_BMI1	1.97561	1.26639	1.58174
1_CBX1_chromo	61_E2F6	0.65306	1.05935	0.831757
1_CBX1_chromo	62_PCGF1	1.72857	2.01684	1.86715
1_CBX1_chromo	63_RYBP_YAF2_rybp
1_CBX1_chromo	64_YAF2	26.9943	13.8736	19.3522
1_CBX1_chromo	65_YY1
1_CBX1_chromo	66_KDM2B	1.55106	1.18035	1.35307
1_CBX1_chromo	67_HNRPK
1_CBX1_chromo	68_RUNX1	1.17361	1.31956	1.24445
1_CBX1_chromo	69_CBX2	4.26784	0.276204	1.08572
1_CBX1_chromo	70_CBX4
1_CBX1_chromo	71_CBX6	0.0803999
1_CBX1_chromo	72_CBX7	0.334726	7.67229	1.60253
1_CBX1_chromo	73_CBX8	1.3923	1.44797	1.41987
1_CBX1_chromo	74_PHF1_CTD	0.0911199
1_CBX1_chromo	75_PHF1_PHD	1.96205	1.96217	1.96211
1_CBX1_chromo	76_MTF2	0.405913	1.30178	0.726917
1_CBX1_chromo	77_EPOP	1.10888	1.064	1.08621
1_CBX1_chromo	78_LCOR (PALI1)	0.931908	0.989176	0.960115
1_CBX1_chromo	79_AEBP2	1.63552	1.42875	1.52864
1_CBX1_chromo	80_JARID2
1_CBX1_chromo	81_CTCF_PRC2
1_CBX1_chromo	82_PHF19	1.91538	1.0959	1.44881
1_CBX1_chromo	83_PHF19_fusion
1_CBX1_chromo	84_ZFPM1	0.533905	0.0319399	0.130587
1_CBX1_chromo	85_PRDM14	1.16787	1.6806	1.40097
1_CBX1_chromo	86_vSET(P. bursaria chlorella virus)	1.54413	1.30819	1.42127
1_CBX1_chromo	87_RCOR1	1.51866	1.74581	1.62828
1_CBX1_chromo	88_REST_CoREST_complex	2.21061	1.95436	2.07854
1_CBX1_chromo	89_KLF3
1_CBX1_chromo	90_ZEB1	1.73956	1.43273	1.57871
1_CBX1_chromo	91_ZEB2	1.28186	1.53155	1.40115
1_CBX1_chromo	92_MBD3(mouse)	0.952244
1_CBX1_chromo	93_SALL1	1.66619	2.91545	2.20402
1_CBX1_chromo	94_NAB2	1.50318	1.59069	1.54632
1_CBX1_chromo	95_MeCP2_Sin3_complex	1.19789	0.86494	1.01789
1_CBX1_chromo	96_REST_Sin3_complex	9.11199
1_CBX1_chromo	97_SID4X	0.0859621	0.157728	0.116442
1_CBX1_chromo	98_MeCP2_NCoR_complex	1.05138	2.52941	1.63076
1_CBX1_chromo	99_NCOR1	1.07912	0.992915	1.03512
1_CBX1_chromo	100_MBD1_TRD
1_CBX1_chromo	101_ZBTB18	18.9833	1.23945	4.85066
1_CBX1_chromo	102_GCNF	1.49459	0.990831	1.21692
1_CBX1_chromo	103_NR2F6	2.53834	1.17733	1.72872
1_CBX1_chromo	104_NR1D1	1.73956	0.416304	0.850991
1_CBX1_chromo	105_EZH2_DNMT_recruit
1_CBX1_chromo	106_EHMT2_DNMT_recruit	1.53829	1.60893	1.57321
1_CBX1_chromo	107_CBX5_full	0.797299	1.66831	1.15332
1_CBX1_chromo	108_CBX1_full	0.897393
1_CBX1_chromo	109_CBX3_full	1.05357	0.155625	0.404922
1_CBX1_chromo	110_UHRF1	1.22504	1.40846	1.31355
1_CBX1_chromo	111_MYC	1.0106	1.21305	1.10721
1_CBX1_chromo	112_CTCF_chromatin_organization	1.33938	1.66036	1.49126
1_CBX1_chromo	113_L3MBTL3	1.2989	0.959557	1.11641
1_CBX1_chromo	114_PHC2	9.26385	2.00583	4.31065
1_CBX1_chromo	115_TRIM28		0.526955
1_CBX1_chromo	116_CBX1_chromoshadow	4.97826	2.55287	3.56495
1_CBX1_chromo	117_CBX3_chromoshadow	1.15518	1.46818	1.30231
1_CBX1_chromo	118_CBX5_chromoshadow		7.97439
1_CBX1_chromo	119_DMAP1	2.22962	2.88799	2.53754
1_CBX1_chromo	120_UBN1_NHRD	2.51866	1.79541	2.12651
1_CBX1_chromo	121_UBN1_HRD	0.404307	0.152987	0.248704
1_CBX1_chromo	122_SETDB1
1_CBX1_chromo	123_SUV39H1
1_CBX1_chromo	124_dim-5(N.Crassa)	1.99957	0.130815	0.511443
1_CBX1_chromo	125_KYP(A.Thaliana)	1.6874	2.24791	1.9476
1_CBX1_chromo	126_SUVR4(A.Thaliana)
1_CBX1_chromo	127_EHMT2	2.35362	1.56047	1.91644
1_CBX1_chromo	128_EHMT1	0.935826	0.542317	0.7124
1_CBX1_chromo	129_KDM2B	1.10524	1.39285	1.24074
1_CBX1_chromo	130_KDM5B	1.42597	1.69814	1.55612
1_CBX1_chromo	131_SET8(T.Gondii)
1_CBX1_chromo	132_RING1-XTEN20-PCGF1	2.63374	2.62301	2.62837
1_CBX1_chromo	133_RING1-XTEN20-PCGF2	0.821706
1_CBX1_chromo	134_RING1-XTEN20-PCGF3	1.54143	1.92529	1.7227
1_CBX1_chromo	135_EZH1	0.589599
1_CBX1_chromo	136_EZH2	1.77352	1.65732	1.71443
1_CBX1_chromo	137_HDAC1
1_CBX1_chromo	138_DNMT1
1_CBX1_chromo	139_DNMT3A1
1_CBX1_chromo	140_DNMT3B1	2.13186	1.93419	2.03062
1_CBX1_chromo	141_DNMT3B3	1.87864	2.0925	1.98269
1_CBX1_chromo	142_DNMT3L	3.39629	1.73231	2.42557
1_CBX1_chromo	143_DNMT3C(mouse)	1.15971	1.30007	1.22789
1_CBX1_chromo	144_sssIM(MQ1)
1_CBX1_chromo	145_DRM2(Arabidopsis)
1_CBX1_chromo	146_DRM3(Arabidopsis)	3.09808	1.92868	2.44442
1_CBX1_chromo	147_MET1(Arabidopsis)
1_CBX1_chromo	148_CMT2(Arabidopsis)
1_CBX1_chromo	149_CMT3(Arabidopsis)
1_CBX1_chromo	150_NtDRM1(N. Tabacum)
1_CBX1_chromo	151_DNMT3A1-DNMT3L(mouse,CRRISPRoff)
1_CBX1_chromo	152_DNMT3B1-XTEN20-DNMT3B3
1_CBX1_chromo	153_DNMT3A1-XTEN20-DNMT3B3
1_CBX1_chromo	154_DNMT3B1-XTEN20-DNMT3L
1_CBX1_chromo	155_DNMT3A1-XTEN20-DNMT3L
1_CBX1_chromo	156_eGFP
2_CBX3_chromo	1_CBX1_chromo	1.83591	1.16622	1.46324
2_CBX3_chromo	2_CBX3_chromo	1.19852	1.02734	1.10963
2_CBX3_chromo	3_CBX4	2.33016	1.95055	2.13192
2_CBX3_chromo	4_CBX5_chromo	19.3955	3.61049	8.36823
2_CBX3_chromo	5_CBX7	1.17741	0.981927	1.07523
2_CBX3_chromo	6_CBX2	1.38486	1.57404	1.47643
2_CBX3_chromo	7_CBX6	1.06457	0.598963	0.798522
2_CBX3_chromo	8_RYBP_zf_RanBP	0.76566	1.31474	1.00332
2_CBX3_chromo	9_AEBP2
2_CBX3_chromo	10_ING1	1.14985	2.46523	1.68364
2_CBX3_chromo	11_PHF2	24.5011
2_CBX3_chromo	12_TRIM24	0.640843	0.420024	0.518815
2_CBX3_chromo	13_KDM5A	1.08429	3.70774	2.00506
2_CBX3_chromo	14_KDM5B	0.167852	4.08329	0.827883
2_CBX3_chromo	15_DNMT3A_PWWP	1.40622	1.6338	1.51574
2_CBX3_chromo	16_NSD1_PWWP2	1.27401	1.33956	1.30637
2_CBX3_chromo	17_NSD2_PWWP1	1.44914	1.27981	1.36184
2_CBX3_chromo	18_CREBBP	1.75868	1.9698	1.86125
2_CBX3_chromo	19_MeCP2_MBD	1.57802	2.21802	1.87085
2_CBX3_chromo	20_MBD1_MBD	1.541	1.41035	1.47423
2_CBX3_chromo	21_MBD2	5.46719	2.267	3.52053
2_CBX3_chromo	22_MBD3	3.24738	1.55329	2.24591
2_CBX3_chromo	23_Tet1	1.515	10.3157	3.95327
2_CBX3_chromo	24_Tet3	0.726111	5.4675	1.99249
2_CBX3_chromo	25_Zfp961(mouse)	0.475859	0.378725	0.424523
2_CBX3_chromo	26_Zfp809(mouse)	0.0658698	0.269003	0.133113
2_CBX3_chromo	27_ZNF417	1.44503	1.42897	1.43697
2_CBX3_chromo	28_ZNF587	2.19166	1.65979	1.90728
2_CBX3_chromo	29_ZIM3	10.0232	0.274993	1.66021
2_CBX3_chromo	30_ZNF10	0.158761	0.03519	0.0747449
2_CBX3_chromo	31_ZNF534	0.105507	2.29913	0.492519
2_CBX3_chromo	32_ZNF667	1.19275	2.43004	1.70248
2_CBX3_chromo	33_ZNF716	0.403317	0.176743	0.26699
2_CBX3_chromo	34_ZNF479	0.258085	0.118526	0.1749
2_CBX3_chromo	35_ZNF791	12.453	0.705754	2.96459
2_CBX3_chromo	36_ZNF563	0.462831	0.0736604	0.184641
2_CBX3_chromo	37_ZNF20
2_CBX3_chromo	38_ZNF440	10.985
2_CBX3_chromo	39_ZNF878	0.0893332	0.381477	0.184604
2_CBX3_chromo	40_ZNF823	0.107776	7.06052	0.872328
2_CBX3_chromo	41_ZNF441	0.40341	0.305409	0.351006
2_CBX3_chromo	42_ZNF763	0.942313	1.06781	1.0031
2_CBX3_chromo	43_ZNF844		0.43605
2_CBX3_chromo	44_ZFP69	2.41261	0.903861	1.47671
2_CBX3_chromo	45_ZNF606	0.0455599	1.2063	0.234433
2_CBX3_chromo	46_ZNF235	0.0933423	0.498624	0.215738
2_CBX3_chromo	47_ZNF613	0.211528	0.834056	0.420032
2_CBX3_chromo	48_ZNF627	0.1496	1.6521	0.497146
2_CBX3_chromo	49_ZNF649	0.59366	0.746487	0.665702
2_CBX3_chromo	50_PRDM1	1.5378	1.6431	1.58958
2_CBX3_chromo	51_ZNF644	0.300649	1.87859	0.75153
2_CBX3_chromo	52_WIZ	1.33521	1.17714	1.25368
2_CBX3_chromo	53_CDYL	1.99763	0.66861	1.1557
2_CBX3_chromo	54_ATRX	17.3128	0.0731292	1.1252
2_CBX3_chromo	55_MPHOSPH8	2.00292	0.494945	0.995657
2_CBX3_chromo	56_DAXX	7.86508	0.263925	1.44076
2_CBX3_chromo	57_MECP2_ATRX_binding	3.03733	0.342704	1.02025
2_CBX3_chromo	58_PPHLN1		1.79469
2_CBX3_chromo	59_BCOR	1.19468	3.37344	2.00753
2_CBX3_chromo	60_BMI1	1.34204	3.29061	2.10146
2_CBX3_chromo	61_E2F6	1.3777	1.25327	1.31401
2_CBX3_chromo	62_PCGF1	1.49141	1.54794	1.51941
2_CBX3_chromo	63_RYBP_YAF2_rybp	3.00237	1.67152	2.24021
2_CBX3_chromo	64_YAF2		1.93725
2_CBX3_chromo	65_YY1		3.0756
2_CBX3_chromo	66_KDM2B	1.67313	1.80302	1.73686
2_CBX3_chromo	67_HNRPK	5.55831	2.64658	3.83543
2_CBX3_chromo	68_RUNX1	1.41219	1.22986	1.31787
2_CBX3_chromo	69_CBX2	0.123453	2.62869	0.569666
2_CBX3_chromo	70_CBX4
2_CBX3_chromo	71_CBX6	2.01367	1.35059	1.64913
2_CBX3_chromo	72_CBX7	2.86804	0.918511	1.62306
2_CBX3_chromo	73_CBX8	2.15478	1.21584	1.6186
2_CBX3_chromo	74_PHF1_CTD	1.34282	4.18359	2.37019
2_CBX3_chromo	75_PHF1_PHD	1.44603	1.62757	1.53412
2_CBX3_chromo	76_MTF2	1.15272	3.30402	1.95157
2_CBX3_chromo	77_EPOP	0.983524	0.985055	0.984289
2_CBX3_chromo	78_LCOR (PALI1)	1.11524	0.925137	1.01575
2_CBX3_chromo	79_AEBP2	1.77549	1.90849	1.84079
2_CBX3_chromo	80_JARID2
2_CBX3_chromo	81_CTCF_PRC2
2_CBX3_chromo	82_PHF19	0.0457889	1.02738	0.216893
2_CBX3_chromo	83_PHF19_fusion
2_CBX3_chromo	84_ZFPM1	2.21746	8.27404	4.28338
2_CBX3_chromo	85_PRDM14	1.60217	1.42675	1.51192
2_CBX3_chromo	86_vSET(P. bursaria chlorella virus)	1.22471	1.53816	1.37251
2_CBX3_chromo	87_RCOR1	2.03267	1.91862	1.97482
2_CBX3_chromo	88_REST_CoREST_complex	1.79409	0.955737	1.30946
2_CBX3_chromo	89_KLF3
2_CBX3_chromo	90_ZEB1	1.17154	0.942498	1.0508
2_CBX3_chromo	91_ZEB2	1.25712	1.34242	1.29907
2_CBX3_chromo	92_MBD3(mouse)	0.222953
2_CBX3_chromo	93_SALL1		0.948334
2_CBX3_chromo	94_NAB2	1.47363	1.66078	1.56441
2_CBX3_chromo	95_MeCP2_Sin3_complex	2.50004	2.06301	2.27104
2_CBX3_chromo	96_REST_Sin3_complex	0.959796	3.36271	1.79653
2_CBX3_chromo	97_SID4X	0.744359	3.37344	1.58463
2_CBX3_chromo	98_MeCP2_NCoR_complex	0.0525692	0.477578	0.158448
2_CBX3_chromo	99_NCOR1	1.52988	1.32139	1.42182
2_CBX3_chromo	100_MBD1_TRD		1.62541
2_CBX3_chromo	101_ZBTB18		2.97639
2_CBX3_chromo	102_GCNF	1.77824	2.1806	1.96917
2_CBX3_chromo	103_NR2F6	0.564686	2.14373	1.10024
2_CBX3_chromo	104_NR1D1	2.04555	3.03824	2.49296
2_CBX3_chromo	105_EZH2_DNMT_recruit
2_CBX3_chromo	106_EHMT2_DNMT_recruit	1.53736	1.56437	1.55081
2_CBX3_chromo	107_CBX5_full	11.7384	1.9917	4.83522
2_CBX3_chromo	108_CBX1_full	1.0603
2_CBX3_chromo	109_CBX3_full	3.99319	0.295942	1.08708
2_CBX3_chromo	110_UHRF1	2.05416	1.82302	1.93514
2_CBX3_chromo	111_MYC	2.08529	2.86682	2.44503
2_CBX3_chromo	112_CTCF_chromatin_organization	1.41151	1.31923	1.36459
2_CBX3_chromo	113_L3MBTL3	1.74473	1.41831	1.57308
2_CBX3_chromo	114_PHC2		4.9627
2_CBX3_chromo	115_TRIM28
2_CBX3_chromo	116_CBX1_chromoshadow	1.56205	2.09304	1.80816
2_CBX3_chromo	117_CBX3_chromoshadow	2.11071	1.31341	1.665
2_CBX3_chromo	118_CBX5_chromoshadow	0.238238	1.5378	0.605279
2_CBX3_chromo	119_DMAP1	3.16107	2.02304	2.52883
2_CBX3_chromo	120_UBN1_NHRD	1.21626	1.39472	1.30244
2_CBX3_chromo	121_UBN1_HRD	0.965329	0.399972	0.621373
2_CBX3_chromo	122_SETDB1
2_CBX3_chromo	123_SUV39H1	1.92364
2_CBX3_chromo	124_dim-5(N.Crassa)	2.92212	1.83868	2.31794
2_CBX3_chromo	125_KYP(A.Thaliana)	1.77758	1.60124	1.68711
2_CBX3_chromo	126_SUVR4(A.Thaliana)
2_CBX3_chromo	127_EHMT2	1.49507	1.67477	1.58237
2_CBX3_chromo	128_EHMT1	1.56067	1.66337	1.6112
2_CBX3_chromo	129_KDM2B	2.10924	1.87628	1.98935
2_CBX3_chromo	130_KDM5B	1.36225	1.67651	1.51123
2_CBX3_chromo	131_SET8(T.Gondii)
2_CBX3_chromo	132_RING1-XTEN20-PCGF1	1.38751	1.18416	1.28181
2_CBX3_chromo	133_RING1-XTEN20-PCGF2		0.55062
2_CBX3_chromo	134_RING1-XTEN20-PCGF3	1.68772	1.49383	1.58782
2_CBX3_chromo	135_EZH1
2_CBX3_chromo	136_EZH2	1.85326	1.77853	1.81551
2_CBX3_chromo	137_HDAC1
2_CBX3_chromo	138_DNMT1
2_CBX3_chromo	139_DNMT3A1	1.64717	1.4132	1.5257
2_CBX3_chromo	140_DNMT3B1	1.43188	1.91734	1.65693
2_CBX3_chromo	141_DNMT3B3	2.45099	2.56108	2.50543
2_CBX3_chromo	142_DNMT3L	3.68124	7.60103	5.28973
2_CBX3_chromo	143_DNMT3C(mouse)	1.85087	1.43472	1.62957
2_CBX3_chromo	144_sssIM(MQ1)
2_CBX3_chromo	145_DRM2(Arabidopsis)
2_CBX3_chromo	146_DRM3(Arabidopsis)	2.12613	2.67444	2.38458
2_CBX3_chromo	147_MET1(Arabidopsis)	0.275479
2_CBX3_chromo	148_CMT2(Arabidopsis)
2_CBX3_chromo	149_CMT3(Arabidopsis)
2_CBX3_chromo	150_NtDRM1(N. Tabacum)
2_CBX3_chromo	151_DNMT3A1-DNMT3L(mouse,CRRISPRoff)
2_CBX3_chromo	152_DNMT3B1-XTEN20-DNMT3B3
2_CBX3_chromo	153_DNMT3A1-XTEN20-DNMT3B3
2_CBX3_chromo	154_DNMT3B1-XTEN20-DNMT3L
2_CBX3_chromo	155_DNMT3A1-XTEN20-DNMT3L
2_CBX3_chromo	156_eGFP
3_CBX4	1_CBX1_chromo	1.51627	1.31335	1.41117
3_CBX4	2_CBX3_chromo	1.61426	1.49706	1.55456
3_CBX4	3_CBX4	1.34727	1.90309	1.60124
3_CBX4	4_CBX5_chromo	1.92631	0.520639	1.00145
3_CBX4	5_CBX7	0.932513	0.373307	0.590012
3_CBX4	6_CBX2	1.30304	1.14878	1.22348
3_CBX4	7_CBX6		5.76676
3_CBX4	8_RYBP_zf_RanBP	4.13077	4.59778	4.35802
3_CBX4	9_AEBP2
3_CBX4	10_ING1	2.09504	0.778218	1.27687
3_CBX4	11_PHF2	0.275258	3.71078	1.01065
3_CBX4	12_TRIM24	1.98702	0.999641	1.40936
3_CBX4	13_KDM5A	0.341699
3_CBX4	14_KDM5B	2.20681	1.47918	1.80673
3_CBX4	15_DNMT3A_PWWP	1.61656	1.5169	1.56593
3_CBX4	16_NSD1_PWWP2	1.32152	1.50161	1.40869
3_CBX4	17_NSD2_PWWP1	1.53348	1.03504	1.25985
3_CBX4	18_CREBBP	1.52104	1.36735	1.44215
3_CBX4	19_MeCP2_MBD	1.56185	1.30498	1.42765
3_CBX4	20_MBD1_MBD	0.871955	1.01963	0.942906
3_CBX4	21_MBD2	0.974544	0.0486261	0.217689
3_CBX4	22_MBD3	1.85209	1.83741	1.84473
3_CBX4	23_Tet1	4.93811	1.4132	2.64169
3_CBX4	24_Tet3	7.70451	0.529995	2.02073
3_CBX4	25_Zfp961(mouse)	0.441625	0.303391	0.36604
3_CBX4	26_Zfp809(mouse)	0.584711	0.27773	0.402979
3_CBX4	27_ZNF417	1.60365	0.816847	1.14452
3_CBX4	28_ZNF587	1.32183	2.09175	1.66281
3_CBX4	29_ZIM3	13.9717	5.68318	8.91088
3_CBX4	30_ZNF10	0.12072	0.114773	0.117709
3_CBX4	31_ZNF534	0.248841	0.0115443	0.0535977
3_CBX4	32_ZNF667	1.62579	1.65144	1.63856
3_CBX4	33_ZNF716	0.0364896	0.315143	0.107236
3_CBX4	34_ZNF479	0.0892411	0.0156434	0.0373635
3_CBX4	35_ZNF791	1.34815	1.48723	1.41598
3_CBX4	36_ZNF563	0.0337481	2.11071	0.266894
3_CBX4	37_ZNF20	0.732074	0.716367	0.724178
3_CBX4	38_ZNF440	1.9331	0.966158	1.36663
3_CBX4	39_ZNF878	0.0334726	1.24361	0.204027
3_CBX4	40_ZNF823	0.537035	9.88587	2.30414
3_CBX4	41_ZNF441	0.208588	0.66569	0.372632
3_CBX4	42_ZNF763	1.00839	0.455441	0.67769
3_CBX4	43_ZNF844		2.42902
3_CBX4	44_ZFP69	1.07066	2.70429	1.70158
3_CBX4	45_ZNF606	0.433904	0.0511039	0.14891
3_CBX4	46_ZNF235	2.07473	1.15161	1.54573
3_CBX4	47_ZNF613	0.264627	0.1038	0.165736
3_CBX4	48_ZNF627	0.384728	1.2582	0.695748
3_CBX4	49_ZNF649	0.426519	0.22088	0.306935
3_CBX4	50_PRDM1	1.51226	2.03841	1.75573
3_CBX4	51_ZNF644	0.689047	6.51894	2.1194
3_CBX4	52_WIZ	1.98087	3.18451	2.51159
3_CBX4	53_CDYL	0.3264	1.19751	0.625193
3_CBX4	54_ATRX	0.0788064
3_CBX4	55_MPHOSPH8	1.48895	0.477249	0.842971
3_CBX4	56_DAXX	1.48961	3.17873	2.17602
3_CBX4	57_MECP2_ATRX_binding	1.21938	1.40203	1.30752
3_CBX4	58_PPHLN1	1.30452	1.03426	1.16155
3_CBX4	59_BCOR	1.99479	1.17007	1.52775
3_CBX4	60_BMI1	1.49926	3.93142	2.4278
3_CBX4	61_E2F6	1.42835	1.32261	1.37446
3_CBX4	62_PCGF1	1.33997	1.12299	1.22669
3_CBX4	63_RYBP_YAF2_rybp		2.15209
3_CBX4	64_YAF2	0.744966	1.01032	0.867555
3_CBX4	65_YY1		3.20933
3_CBX4	66_KDM2B	1.86247	1.41738	1.62476
3_CBX4	67_HNRPK		1.97449
3_CBX4	68_RUNX1	2.03102	1.20016	1.56126
3_CBX4	69_CBX2	1.2071	1.21677	1.21193
3_CBX4	70_CBX4
3_CBX4	71_CBX6	7.32175	1.45969	3.26917
3_CBX4	72_CBX7	3.41944	0.695608	1.54227
3_CBX4	73_CBX8	1.71382	1.23447	1.45453
3_CBX4	74_PHF1_CTD	2.05621	1.54056	1.77981
3_CBX4	75_PHF1_PHD	1.67532	1.91779	1.79246
3_CBX4	76_MTF2	1.34379	1.1156	1.22439
3_CBX4	77_EPOP	0.863225	1.11521	0.98116
3_CBX4	78_LCOR (PALI1)	3.33597	2.82084	3.06761
3_CBX4	79_AEBP2	1.62549	1.39139	1.50389
3_CBX4	80_JARID2	0.397189
3_CBX4	81_CTCF_PRC2
3_CBX4	82_PHF19	0.599473	0.679082	0.638037
3_CBX4	83_PHF19_fusion
3_CBX4	84_ZFPM1		1.94963
3_CBX4	85_PRDM14	1.38311	1.31308	1.34764
3_CBX4	86_vSET(P. bursaria chlorella virus)	1.6133	1.69688	1.65456
3_CBX4	87_RCOR1	1.66294	2.88338	2.18972
3_CBX4	88_REST_CoREST_complex	1.22937	1.15032	1.18919
3_CBX4	89_KLF3	2.278
3_CBX4	90_ZEB1		0.367735
3_CBX4	91_ZEB2	1.32004	1.7715	1.5292
3_CBX4	92_MBD3(mouse)	0.623452	0.490314	0.55289
3_CBX4	93_SALL1	0.875926	5.31545	2.15776
3_CBX4	94_NAB2	2.02109	1.86544	1.9417
3_CBX4	95_MeCP2_Sin3_complex	1.69479	1.26486	1.46413
3_CBX4	96_REST_Sin3_complex	0.618715	4.05287	1.58353
3_CBX4	97_SID4X	0.595255	0.0451311	0.163904
3_CBX4	98_MeCP2_NCoR_complex	0.899313
3_CBX4	99_NCOR1	1.06811	1.11013	1.08892
3_CBX4	100_MBD1_TRD		11.8678
3_CBX4	101_ZBTB18	0.470685	0.334305	0.396677
3_CBX4	102_GCNF	2.76237	1.82475	2.24513
3_CBX4	103_NR2F6	2.35977
3_CBX4	104_NR1D1	2.33495	1.44865	1.83917
3_CBX4	105_EZH2_DNMT_recruit
3_CBX4	106_EHMT2_DNMT_recruit	1.30631	1.37372	1.33959
3_CBX4	107_CBX5_full	1.09202	1.09747	1.09474
3_CBX4	108_CBX1_full		1.63332
3_CBX4	109_CBX3_full	0.966185	0.813959	0.886812
3_CBX4	110_UHRF1	1.51313	1.94291	1.7146
3_CBX4	111_MYC	1.65994	0.95555	1.25943
3_CBX4	112_CTCF_chromatin_organization	1.5734	1.38502	1.47621
3_CBX4	113_L3MBTL3	1.11949	1.41684	1.25942
3_CBX4	114_PHC2	1.86382	0.565279	1.02644
3_CBX4	115_TRIM28	4.34968	1.0763	2.16369
3_CBX4	116_CBX1_chromoshadow	0.744093	1.46371	1.04362
3_CBX4	117_CBX3_chromoshadow	5.16346	1.77988	3.03155
3_CBX4	118_CBX5_chromoshadow	1.08821	1.89885	1.43748
3_CBX4	119_DMAP1	2.21156	3.13037	2.63116
3_CBX4	120_UBN1_NHRD	1.64109	2.29782	1.94189
3_CBX4	121_UBN1_HRD	1.89481	0.631813	1.09415
3_CBX4	122_SETDB1
3_CBX4	123_SUV39H1
3_CBX4	124_dim-5(N.Crassa)	1.3936
3_CBX4	125_KYP(A.Thaliana)	1.48492	1.9521	1.70256
3_CBX4	126_SUVR4(A.Thaliana)
3_CBX4	127_EHMT2	2.07734	3.01399	2.50222
3_CBX4	128_EHMT1	1.2196	0.489226	0.772439
3_CBX4	129_KDM2B	2.19294	1.42811	1.76968
3_CBX4	130_KDM5B	1.84412	1.80559	1.82475
3_CBX4	131_SET8(T.Gondii)
3_CBX4	132_RING1-XTEN20-PCGF1	2.57513	0.286547	0.859008
3_CBX4	133_RING1-XTEN20-PCGF2	3.96173	4.11195	4.03614
3_CBX4	134_RING1-XTEN20-PCGF3	1.42002	1.58767	1.50151
3_CBX4	135_EZH1
3_CBX4	136_EZH2	2.15503	1.58634	1.84895
3_CBX4	137_HDAC1
3_CBX4	138_DNMT1
3_CBX4	139_DNMT3A1	0.688461
3_CBX4	140_DNMT3B1	1.41937	2.22465	1.77696
3_CBX4	141_DNMT3B3	1.91719	2.05936	1.987
3_CBX4	142_DNMT3L	0.933979	1.8222	1.30457
3_CBX4	143_DNMT3C(mouse)	1.27016	2.10288	1.63432
3_CBX4	144_sssIM(MQ1)
3_CBX4	145_DRM2(Arabidopsis)
3_CBX4	146_DRM3(Arabidopsis)	1.7009	3.13411	2.30886
3_CBX4	147_MET1(Arabidopsis)
3_CBX4	148_CMT2(Arabidopsis)
3_CBX4	149_CMT3(Arabidopsis)
3_CBX4	150_NtDRM1(N. Tabacum)		18.8548
3_CBX4	151_DNMT3A1-DNMT3L(mouse,CRRISPRoff)
3_CBX4	152_DNMT3B1-XTEN20-DNMT3B3
3_CBX4	153_DNMT3A1-XTEN20-DNMT3B3
3_CBX4	154_DNMT3B1-XTEN20-DNMT3L
3_CBX4	155_DNMT3A1-XTEN20-DNMT3L
3_CBX4	156_eGFP
4_CBX5_chromo	1_CBX1_chromo	1.14875	1.97538	1.50639
4_CBX5_chromo	2_CBX3_chromo	2.03196	1.35072	1.65668
4_CBX5_chromo	3_CBX4	1.88907	0.529074	0.999729
4_CBX5_chromo	4_CBX5_chromo	1.82864	0.720194	1.14759
4_CBX5_chromo	5_CBX7	0.447751	1.32571	0.770447
4_CBX5_chromo	6_CBX2	1.53093	1.31913	1.42109
4_CBX5_chromo	7_CBX6	0.759332	2.75369	1.44602
4_CBX5_chromo	8_RYBP_zf_RanBP	5.38436	1.64996	2.9806
4_CBX5_chromo	9_AEBP2
4_CBX5_chromo	10_ING1	0.572481	0.504168	0.53724
4_CBX5_chromo	11_PHF2	3.29433
4_CBX5_chromo	12_TRIM24	5.37128	0.452643	1.55925
4_CBX5_chromo	13_KDM5A	2.92212	15.9276	6.8222
4_CBX5_chromo	14_KDM5B	0.179079
4_CBX5_chromo	15_DNMT3A_PWWP	1.47124	1.70945	1.58588
4_CBX5_chromo	16_NSD1_PWWP2	1.70626	1.40645	1.54912
4_CBX5_chromo	17_NSD2_PWWP1	1.66062	2.18629	1.90541
4_CBX5_chromo	18_CREBBP	1.43513	1.30079	1.36631
4_CBX5_chromo	19_MeCP2_MBD	1.4853	1.85578	1.66024
4_CBX5_chromo	20_MBD1_MBD	1.08925	0.593321	0.803912
4_CBX5_chromo	21_MBD2	0.44988	1.84891	0.912024
4_CBX5_chromo	22_MBD3	1.25244	0.967545	1.10081
4_CBX5_chromo	23_Tet1	16.2714	9.02623	12.119
4_CBX5_chromo	24_Tet3		3.07242
4_CBX5_chromo	25_Zfp961(mouse)	0.485824	0.504447	0.495048
4_CBX5_chromo	26_Zfp809(mouse)	0.0250501	0.764436	0.138381
4_CBX5_chromo	27_ZNF417	1.85971	1.13586	1.4534
4_CBX5_chromo	28_ZNF587	2.1695	1.83198	1.99361
4_CBX5_chromo	29_ZIM3	0.527536
4_CBX5_chromo	30_ZNF10	0.0836984	0.310347	0.161169
4_CBX5_chromo	31_ZNF534	0.264317	0.40698	0.327981
4_CBX5_chromo	32_ZNF667	1.49028	1.07449	1.26542
4_CBX5_chromo	33_ZNF716	0.52982	0.618819	0.572593
4_CBX5_chromo	34_ZNF479	0.14787	0.208818	0.175721
4_CBX5_chromo	35_ZNF791	0.855638	6.39358	2.33893
4_CBX5_chromo	36_ZNF563	0.842687	0.952769	0.896039
4_CBX5_chromo	37_ZNF20	0.0244071	1.90026	0.21536
4_CBX5_chromo	38_ZNF440		0.768589
4_CBX5_chromo	39_ZNF878	1.84178	2.95561	2.33315
4_CBX5_chromo	40_ZNF823
4_CBX5_chromo	41_ZNF441	1.00758	0.0459556	0.215183
4_CBX5_chromo	42_ZNF763	34.5116	4.79966	12.8703
4_CBX5_chromo	43_ZNF844	1.38198	1.54449	1.46098
4_CBX5_chromo	44_ZFP69		0.100291
4_CBX5_chromo	45_ZNF606	3.80326	1.7551	2.58362
4_CBX5_chromo	46_ZNF235	1.11369	0.163741	0.427032
4_CBX5_chromo	47_ZNF613
4_CBX5_chromo	48_ZNF627	0.174823	0.540315	0.307343
4_CBX5_chromo	49_ZNF649	0.581765	0.47149	0.523733
4_CBX5_chromo	50_PRDM1	2.16036	1.99041	2.07365
4_CBX5_chromo	51_ZNF644	0.636393	2.49049	1.25894
4_CBX5_chromo	52_WIZ	0.646035	1.07392	0.832939
4_CBX5_chromo	53_CDYL	1.61531
4_CBX5_chromo	54_ATRX	0.391279
4_CBX5_chromo	55_MPHOSPH8	4.23182	0.604932	1.59999
4_CBX5_chromo	56_DAXX	0.19419	2.16909	0.649012
4_CBX5_chromo	57_MECP2_ATRX_binding	0.330612	0.486488	0.401047
4_CBX5_chromo	58_PPHLN1	1.17154	3.93451	2.14696
4_CBX5_chromo	59_BCOR		13.7065
4_CBX5_chromo	60_BMI1	3.78112	1.308	2.22389
4_CBX5_chromo	61_E2F6	1.2919	0.909371	1.08389
4_CBX5_chromo	62_PCGF1	1.35466	1.66903	1.50365
4_CBX5_chromo	63_RYBP_YAF2_rybp	0.807062	1.73421	1.18305
4_CBX5_chromo	64_YAF2	1.20672
4_CBX5_chromo	65_YY1	3.2696
4_CBX5_chromo	66_KDM2B	1.851	1.07806	1.41262
4_CBX5_chromo	67_HNRPK
4_CBX5_chromo	68_RUNX1	1.23828	1.15789	1.19741
4_CBX5_chromo	69_CBX2	2.09653	0.777112	1.27642
4_CBX5_chromo	70_CBX4
4_CBX5_chromo	71_CBX6		1.76929
4_CBX5_chromo	72_CBX7	2.55136	0.0771473	0.443655
4_CBX5_chromo	73_CBX8	1.4948	1.56344	1.52873
4_CBX5_chromo	74_PHF1_CTD		0.121041
4_CBX5_chromo	75_PHF1_PHD	1.75306	1.51004	1.62702
4_CBX5_chromo	76_MTF2	2.02001	0.621371	1.12035
4_CBX5_chromo	77_EPOP	1.35906	0.731323	0.996951
4_CBX5_chromo	78_LCOR (PALI1)	1.10682	1.50437	1.29038
4_CBX5_chromo	79_AEBP2	1.42702	1.38525	1.40598
4_CBX5_chromo	80_JARID2
4_CBX5_chromo	81_CTCF_PRC2		0.0872099
4_CBX5_chromo	82_PHF19	0.0786646	0.12713	0.100003
4_CBX5_chromo	83_PHF19_fusion
4_CBX5_chromo	84_ZFPM1	0.31892	0.107455	0.18512
4_CBX5_chromo	85_PRDM14	1.43279	1.14459	1.28061
4_CBX5_chromo	86_vSET(P. bursaria chlorella virus)	1.72229	1.5943	1.65706
4_CBX5_chromo	87_RCOR1	5.14176	1.60466	2.87242
4_CBX5_chromo	88_REST_CoREST_complex	1.50997	1.86015	1.67594
4_CBX5_chromo	89_KLF3
4_CBX5_chromo	90_ZEB1		2.097
4_CBX5_chromo	91_ZEB2	1.40566	2.39973	1.83663
4_CBX5_chromo	92_MBD3(mouse)		0.358184
4_CBX5_chromo	93_SALL1
4_CBX5_chromo	94_NAB2	1.65686	1.48703	1.56965
4_CBX5_chromo	95_MeCP2_Sin3_complex	1.8648	2.37165	2.10301
4_CBX5_chromo	96_REST_Sin3_complex	0.539126
4_CBX5_chromo	97_SID4X		0.0401166
4_CBX5_chromo	98_MeCP2_NCoR_complex	0.798473	4.05023	1.79833
4_CBX5_chromo	99_NCOR1	1.33273	1.45342	1.39177
4_CBX5_chromo	100_MBD1_TRD
4_CBX5_chromo	101_ZBTB18	1.139	0.0952488	0.329376
4_CBX5_chromo	102_GCNF	2.05424	1.67824	1.85675
4_CBX5_chromo	103_NR2F6
4_CBX5_chromo	104_NR1D1	0.586874	1.08649	0.798519
4_CBX5_chromo	105_EZH2_DNMT_recruit
4_CBX5_chromo	106_EHMT2_DNMT_recruit	1.22669	1.31515	1.27015
4_CBX5_chromo	107_CBX5_full	1.62602
4_CBX5_chromo	108_CBX1_full
4_CBX5_chromo	109_CBX3_full	0.911199	1.79469	1.2788
4_CBX5_chromo	110_UHRF1	3.07336	1.54431	2.17858
4_CBX5_chromo	111_MYC	1.02326	2.50357	1.60056
4_CBX5_chromo	112_CTCF_chromatin_organization	1.18547	1.35201	1.26601
4_CBX5_chromo	113_L3MBTL3	1.21282	1.2214	1.2171
4_CBX5_chromo	114_PHC2	2.95012	2.18492	2.53885
4_CBX5_chromo	115_TRIM28	1.20833
4_CBX5_chromo	116_CBX1_chromoshadow	0.0438076	8.34568	0.604652
4_CBX5_chromo	117_CBX3_chromoshadow	1.76055	2.28636	2.00631
4_CBX5_chromo	118_CBX5_chromoshadow		0.265729
4_CBX5_chromo	119_DMAP1	2.17024	1.66658	1.90181
4_CBX5_chromo	120_UBN1_NHRD	1.32066	1.17754	1.24705
4_CBX5_chromo	121_UBN1_HRD	0.837031	1.77789	1.2199
4_CBX5_chromo	122_SETDB1
4_CBX5_chromo	123_SUV39H1
4_CBX5_chromo	124_dim-5(N.Crassa)
4_CBX5_chromo	125_KYP(A.Thaliana)	4.21694	0.798932	1.8355
4_CBX5_chromo	126_SUVR4(A.Thaliana)
4_CBX5_chromo	127_EHMT2	2.03762	2.00177	2.01961
4_CBX5_chromo	128_EHMT1	1.47194	1.12828	1.2887
4_CBX5_chromo	129_KDM2B	1.43145	1.7649	1.58945
4_CBX5_chromo	130_KDM5B	1.75789	1.54127	1.64602
4_CBX5_chromo	131_SET8(T.Gondii)
4_CBX5_chromo	132_RING1-XTEN20-PCGF1	0.102741	0.802331	0.287111
4_CBX5_chromo	133_RING1-XTEN20-PCGF2	1.74429	1.6035	1.67241
4_CBX5_chromo	134_RING1-XTEN20-PCGF3	1.63011	1.3888	1.50463
4_CBX5_chromo	135_EZH1	1.78278
4_CBX5_chromo	136_EZH2	1.50742	1.23889	1.36658
4_CBX5_chromo	137_HDAC1
4_CBX5_chromo	138_DNMT1
4_CBX5_chromo	139_DNMT3A1
4_CBX5_chromo	140_DNMT3B1	1.44273	1.07666	1.24633
4_CBX5_chromo	141_DNMT3B3	1.90987	2.04542	1.97648
4_CBX5_chromo	142_DNMT3L	0.455599	5.29539	1.55325
4_CBX5_chromo	143_DNMT3C(mouse)	1.60371	0.925767	1.21847
4_CBX5_chromo	144_sssIM(MQ1)
4_CBX5_chromo	145_DRM2(Arabidopsis)
4_CBX5_chromo	146_DRM3(Arabidopsis)	2.5192	1.15149	1.70319
4_CBX5_chromo	147_MET1(Arabidopsis)
4_CBX5_chromo	148_CMT2(Arabidopsis)
4_CBX5_chromo	149_CMT3(Arabidopsis)
4_CBX5_chromo	150_NtDRM1(N. Tabacum)
4_CBX5_chromo	151_DNMT3A1-DNMT3L(mouse,CRRISPRoff)
4_CBX5_chromo	152_DNMT3B1-XTEN20-DNMT3B3
4_CBX5_chromo	153_DNMT3A1-XTEN20-DNMT3B3		13.8402
4_CBX5_chromo	154_DNMT3B1-XTEN20-DNMT3L
4_CBX5_chromo	155_DNMT3A1-XTEN20-DNMT3L
4_CBX5_chromo	156_eGFP
5_CBX7	1_CBX1_chromo	1.67478	1.51084	1.5907
5_CBX7	2_CBX3_chromo	1.19729	1.39477	1.29227
5_CBX7	3_CBX4	0.0835962	0.578604	0.21993
5_CBX7	4_CBX5_chromo	0.573146	1.98834	1.06752
5_CBX7	5_CBX7	1.07269	0.680137	0.854151
5_CBX7	6_CBX2	1.27728	1.35492	1.31553
5_CBX7	7_CBX6	0.964278	0.449737	0.658538
5_CBX7	8_RYBP_zf_RanBP	1.45303	1.64719	1.54707
5_CBX7	9_AEBP2
5_CBX7	10_ING1	2.02204	2.3337	2.17229
5_CBX7	11_PHF2	0.653686	0.0990533	0.25446
5_CBX7	12_TRIM24	1.90678	1.43619	1.65484
5_CBX7	13_KDM5A	2.62362	0.563542	1.21595
5_CBX7	14_KDM5B	1.15927	1.13008	1.14459
5_CBX7	15_DNMT3A_PWWP	0.897984	1.37996	1.11318
5_CBX7	16_NSD1_PWWP2	2.31908	2.01452	2.16144
5_CBX7	17_NSD2_PWWP1	1.18926	3.05847	1.90717
5_CBX7	18_CREBBP	2.20671	1.82451	2.00653
5_CBX7	19_MeCP2_MBD	1.52255	1.82224	1.66567
5_CBX7	20_MBD1_MBD	1.13885	1.01885	1.07718
5_CBX7	21_MBD2	0.776947	0.92184	0.846298
5_CBX7	22_MBD3	1.16729	2.01553	1.53385
5_CBX7	23_Tet1	0.862601	1.75018	1.2287
5_CBX7	24_Tet3	1.21493
5_CBX7	25_Zfp961(mouse)	0.410503	0.486855	0.447052
5_CBX7	26_Zfp809(mouse)	0.0326887	0.0543076	0.0421337
5_CBX7	27_ZNF417	1.37484	1.48343	1.4281
5_CBX7	28_ZNF587	1.13832	1.9027	1.4717
5_CBX7	29_ZIM3	0.322253	0.346461	0.334138
5_CBX7	30_ZNF10	0.106982	0.102035	0.104479
5_CBX7	31_ZNF534	0.01632	0.144026	0.048482
5_CBX7	32_ZNF667	1.50877	0.916551	1.17595
5_CBX7	33_ZNF716	0.0723111	0.0294549	0.046151
5_CBX7	34_ZNF479	0.129913	0.158585	0.143535
5_CBX7	35_ZNF791	0.515025
5_CBX7	36_ZNF563	0.440303	0.0696029	0.175061
5_CBX7	37_ZNF20	0.611543	1.62737	0.9976
5_CBX7	38_ZNF440	0.115971	0.513011	0.243915
5_CBX7	39_ZNF878	0.532004	0.0161435	0.0926736
5_CBX7	40_ZNF823	11.1947	0.267859	1.73165
5_CBX7	41_ZNF441	0.612958	0.135894	0.288613
5_CBX7	42_ZNF763	0.466924	0.712069	0.576613
5_CBX7	43_ZNF844	3.30205	0.119395	0.627891
5_CBX7	44_ZFP69	0.103155	0.194112	0.141505
5_CBX7	45_ZNF606	0.0440903	0.0781708	0.0587075
5_CBX7	46_ZNF235	0.496446	0.227075	0.335754
5_CBX7	47_ZNF613	0.00607834	0.149679	0.0301629
5_CBX7	48_ZNF627	1.22661	9.59932	3.43142
5_CBX7	49_ZNF649	0.262152	0.167274	0.209407
5_CBX7	50_PRDM1	1.45858	1.96123	1.69133
5_CBX7	51_ZNF644	1.09344	1.46742	1.2667
5_CBX7	52_WIZ	0.871083	1.65588	1.201
5_CBX7	53_CDYL	0.510271	0.758962	0.622315
5_CBX7	54_ATRX
5_CBX7	55_MPHOSPH8	2.43134	1.07107	1.61374
5_CBX7	56_DAXX	2.72221	0.782762	1.45974
5_CBX7	57_MECP2_ATRX_binding	1.20931	0.936638	1.06428
5_CBX7	58_PPHLN1	1.11317	1.28109	1.19418
5_CBX7	59_BCOR	1.28901	0.714576	0.959739
5_CBX7	60_BMI1	3.49744	2.06155	2.68517
5_CBX7	61_E2F6	0.74127	0.994806	0.858731
5_CBX7	62_PCGF1	1.16481	1.21095	1.18765
5_CBX7	63_RYBP_YAF2_rybp	0.957688	0.186589	0.422722
5_CBX7	64_YAF2	1.45433	0.331672	0.694522
5_CBX7	65_YY1
5_CBX7	66_KDM2B	1.33578	1.28635	1.31083
5_CBX7	67_HNRPK		6.12892
5_CBX7	68_RUNX1	1.42846	1.24732	1.33482
5_CBX7	69_CBX2	1.12427	3.29224	1.92389
5_CBX7	70_CBX4
5_CBX7	71_CBX6	4.95834	0.298518	1.21661
5_CBX7	72_CBX7	1.7956	0.970387	1.32001
5_CBX7	73_CBX8	1.17313	1.31281	1.24101
5_CBX7	74_PHF1_CTD	1.51866	2.35792	1.89232
5_CBX7	75_PHF1_PHD	2.08455	1.40878	1.71367
5_CBX7	76_MTF2	0.975965	1.06225	1.01819
5_CBX7	77_EPOP	1.23829	1.423	1.32744
5_CBX7	78_LCOR (PALI1)	1.53876	1.0618	1.27823
5_CBX7	79_AEBP2	1.17019	1.62862	1.38051
5_CBX7	80_JARID2	1.68221
5_CBX7	81_CTCF_PRC2
5_CBX7	82_PHF19	0.279117	1.18912	0.576112
5_CBX7	83_PHF19_fusion
5_CBX7	84_ZFPM1		17.6226
5_CBX7	85_PRDM14	2.03467	0.919338	1.36768
5_CBX7	86_vSET(P. bursaria chlorella virus)	1.78805	2.01524	1.89825
5_CBX7	87_RCOR1	3.16939	1.54996	2.2164
5_CBX7	88_REST_CoREST_complex	0.820231	1.23199	1.00524
5_CBX7	89_KLF3	1.04137	2.47386	1.60505
5_CBX7	90_ZEB1		10.0291
5_CBX7	91_ZEB2	1.96908	1.10624	1.4759
5_CBX7	92_MBD3(mouse)	0.854952	2.70909	1.52189
5_CBX7	93_SALL1		37.9102
5_CBX7	94_NAB2	1.20068	1.10311	1.15086
5_CBX7	95_MeCP2_Sin3_complex	1.53018	1.69036	1.60827
5_CBX7	96_REST_Sin3_complex	0.414181	0.657649	0.521906
5_CBX7	97_SID4X	0.236912
5_CBX7	98_MeCP2_NCoR_complex	8.72147	0.742583	2.54488
5_CBX7	99_NCOR1	0.888277	1.02279	0.953164
5_CBX7	100_MBD1_TRD	0.658088	6.16497	2.01422
5_CBX7	101_ZBTB18		2.41126
5_CBX7	102_GCNF	1.67906	1.33722	1.49842
5_CBX7	103_NR2F6	1.88524
5_CBX7	104_NR1D1	2.90883	1.17733	1.85058
5_CBX7	105_EZH2_DNMT_recruit
5_CBX7	106_EHMT2_DNMT_recruit	1.09603	2.27848	1.58028
5_CBX7	107_CBX5_full	3.10996	1.05199	1.80877
5_CBX7	108_CBX1_full	0.125203	3.8533	0.694582
5_CBX7	109_CBX3_full	0.868817	0.241442	0.458006
5_CBX7	110_UHRF1	1.22342	1.56303	1.38283
5_CBX7	111_MYC	1.87984	1.5106	1.68514
5_CBX7	112_CTCF_chromatin_organization	1.78034	1.84516	1.81246
5_CBX7	113_L3MBTL3	1.29499	1.60336	1.44095
5_CBX7	114_PHC2	0.84493	1.70495	1.20024
5_CBX7	115_TRIM28	0.920265	2.00583	1.35864
5_CBX7	116_CBX1_chromoshadow	0.476204	1.39646	0.815476
5_CBX7	117_CBX3_chromoshadow	2.49544	1.26521	1.77687
5_CBX7	118_CBX5_chromoshadow	0.46011	0.0487528	0.149772
5_CBX7	119_DMAP1	3.16378	2.14633	2.60586
5_CBX7	120_UBN1_NHRD	1.95297	1.95279	1.95288
5_CBX7	121_UBN1_HRD	1.29086	0.554058	0.845703
5_CBX7	122_SETDB1
5_CBX7	123_SUV39H1
5_CBX7	124_dim-5(N.Crassa)	3.94853
5_CBX7	125_KYP(A.Thaliana)	1.56056	0.235605	0.606363
5_CBX7	126_SUVR4(A.Thaliana)
5_CBX7	127_EHMT2	1.38339	1.93736	1.63711
5_CBX7	128_EHMT1	0.748485	0.986995	0.859506
5_CBX7	129_KDM2B	1.59719	1.4586	1.52632
5_CBX7	130_KDM5B	1.22517	1.69805	1.44236
5_CBX7	131_SET8(T.Gondii)
5_CBX7	132_RING1-XTEN20-PCGF1	0.302027	0.783298	0.486392
5_CBX7	133_RING1-XTEN20-PCGF2	1.09234	1.02184	1.0565
5_CBX7	134_RING1-XTEN20-PCGF3	1.31074	1.69446	1.4903
5_CBX7	135_EZH1
5_CBX7	136_EZH2	1.23095	1.68641	1.44079
5_CBX7	137_HDAC1
5_CBX7	138_DNMT1
5_CBX7	139_DNMT3A1
5_CBX7	140_DNMT3B1	2.51738	2.14136	2.32177
5_CBX7	141_DNMT3B3	1.91257	1.80023	1.85555
5_CBX7	142_DNMT3L	1.1173	0.607027	0.823549
5_CBX7	143_DNMT3C(mouse)	1.3668
5_CBX7	144_sssIM(MQ1)
5_CBX7	145_DRM2(Arabidopsis)
5_CBX7	146_DRM3(Arabidopsis)	2.07376	1.47094	1.74653
5_CBX7	147_MET1(Arabidopsis)
5_CBX7	148_CMT2(Arabidopsis)
5_CBX7	149_CMT3(Arabidopsis)
5_CBX7	150_NtDRM1(N. Tabacum)
5_CBX7	151_DNMT3A1-DNMT3L(mouse,CRRISPRoff)
5_CBX7	152_DNMT3B1-XTEN20-DNMT3B3
5_CBX7	153_DNMT3A1-XTEN20-DNMT3B3
5_CBX7	154_DNMT3B1-XTEN20-DNMT3L
5_CBX7	155_DNMT3A1-XTEN20-DNMT3L
5_CBX7	156_eGFP
6_CBX2	1_CBX1_chromo	1.56669	1.57155	1.56912
6_CBX2	2_CBX3_chromo	1.14759	1.68524	1.39067
6_CBX2	3_CBX4	1.58408	3.10771	2.21876
6_CBX2	4_CBX5_chromo	0.94932	0.376704	0.598008
6_CBX2	5_CBX7	1.57699	0.570442	0.948462
6_CBX2	6_CBX2	1.4557	1.36896	1.41166
6_CBX2	7_CBX6	0.516522	2.32566	1.09602
6_CBX2	8_RYBP_zf_RanBP	0.850057	1.09443	0.964536
6_CBX2	9_AEBP2	0.700922
6_CBX2	10_ING1	1.24299	0.887921	1.05056
6_CBX2	11_PHF2	0.850452	24.2371	4.5401
6_CBX2	12_TRIM24	1.11976	1.28789	1.20089
6_CBX2	13_KDM5A	1.20833	0.655752	0.890148
6_CBX2	14_KDM5B	4.44837	0.0966664	0.65575
6_CBX2	15_DNMT3A_PWWP	1.53153	1.46847	1.49967
6_CBX2	16_NSD1_PWWP2	1.74183	1.19215	1.44101
6_CBX2	17_NSD2_PWWP1	1.33842	1.29648	1.31728
6_CBX2	18_CREBBP	1.88321	1.75933	1.82022
6_CBX2	19_MeCP2_MBD	1.4903	1.58412	1.53649
6_CBX2	20_MBD1_MBD	1.31229	1.06594	1.18272
6_CBX2	21_MBD2	0.312592	4.17026	1.14175
6_CBX2	22_MBD3	1.38337	1.28402	1.33277
6_CBX2	23_Tet1	0.98528	0.558107	0.741547
6_CBX2	24_Tet3	0.730025	0.332254	0.492497
6_CBX2	25_Zfp961(mouse)	0.268106	0.384172	0.320934
6_CBX2	26_Zfp809(mouse)	0.167588	0.0693505	0.107807
6_CBX2	27_ZNF417	1.72588	1.19818	1.43803
6_CBX2	28_ZNF587	1.68902	1.32549	1.49626
6_CBX2	29_ZIM3	0.0262485	0.268638	0.0839723
6_CBX2	30_ZNF10	0.0751018	0.0998981	0.0866171
6_CBX2	31_ZNF534	0.182829	0.525834	0.310061
6_CBX2	32_ZNF667	1.20427	1.38413	1.29107
6_CBX2	33_ZNF716	0.120004	0.049537	0.0771014
6_CBX2	34_ZNF479	0.207873	0.0594283	0.111147
6_CBX2	35_ZNF791	0.247236	0.733711	0.425911
6_CBX2	36_ZNF563	0.528682	0.742094	0.626364
6_CBX2	37_ZNF20	2.1976	0.511147	1.05986
6_CBX2	38_ZNF440	0.171885	0.0574919	0.0994083
6_CBX2	39_ZNF878	1.8609	1.49769	1.66944
6_CBX2	40_ZNF823	51.678	1.35008	8.3528
6_CBX2	41_ZNF441	0.517896	0.135945	0.26534
6_CBX2	42_ZNF763	0.410039	0.750609	0.554778
6_CBX2	43_ZNF844	0.158469	1.15892	0.428548
6_CBX2	44_ZFP69	1.40354	0.393169	0.742852
6_CBX2	45_ZNF606	0.0204941	0.639442	0.114476
6_CBX2	46_ZNF235	0.109783	0.684315	0.274091
6_CBX2	47_ZNF613	0.0272	0.0673871	0.0428127
6_CBX2	48_ZNF627	0.595716	1.21131	0.849469
6_CBX2	49_ZNF649	0.0954033	0.27084	0.160745
6_CBX2	50_PRDM1	1.86872	2.03494	1.95006
6_CBX2	51_ZNF644	3.71313	0.451862	1.29531
6_CBX2	52_WIZ	0.368608	0.682384	0.50153
6_CBX2	53_CDYL	3.14124	2.61366	2.86533
6_CBX2	54_ATRX		5.21515
6_CBX2	55_MPHOSPH8	0.486272	0.340274	0.406775
6_CBX2	56_DAXX	0.262126	0.0978453	0.160149
6_CBX2	57_MECP2_ATRX_binding	1.67217	1.25137	1.44655
6_CBX2	58_PPHLN1	1.8224	0.859641	1.25164
6_CBX2	59_BCOR	0.499472
6_CBX2	60_BMI1	3.43332	1.66621	2.39178
6_CBX2	61_E2F6	0.825931	0.930278	0.876553
6_CBX2	62_PCGF1	1.2304	1.47069	1.34519
6_CBX2	63_RYBP_YAF2_rybp	8.20079
6_CBX2	64_YAF2	5.06025	1.28565	2.55063
6_CBX2	65_YY1
6_CBX2	66_KDM2B	1.35028	1.08815	1.21215
6_CBX2	67_HNRPK	0.809954
6_CBX2	68_RUNX1	1.49276	1.8343	1.65474
6_CBX2	69_CBX2	1.57337	1.9906	1.76974
6_CBX2	70_CBX4
6_CBX2	71_CBX6	0.725584	0.378095	0.523775
6_CBX2	72_CBX7	0.384005	1.93874	0.862837
6_CBX2	73_CBX8	1.51632	1.73886	1.62378
6_CBX2	74_PHF1_CTD	0.395536	1.86507	0.858896
6_CBX2	75_PHF1_PHD	1.43465	1.34882	1.39107
6_CBX2	76_MTF2	2.12216	1.19668	1.5936
6_CBX2	77_EPOP	0.761434	0.802722	0.781806
6_CBX2	78_LCOR (PALI1)	1.45193	1.59954	1.52395
6_CBX2	79_AEBP2	1.6737	1.28133	1.46443
6_CBX2	80_JARID2	2.84294
6_CBX2	81_CTCF_PRC2
6_CBX2	82_PHF19	0.926623	2.49562	1.52069
6_CBX2	83_PHF19_fusion
6_CBX2	84_ZFPM1	2.68434	1.13931	1.7488
6_CBX2	85_PRDM14	1.50522	1.1326	1.30568
6_CBX2	86_vSET(P. bursaria chlorella virus)	1.89486	2.03633	1.96432
6_CBX2	87_RCOR1	2.0462	1.79935	1.91881
6_CBX2	88_REST_CoREST_complex	0.886856	1.06683	0.972689
6_CBX2	89_KLF3	2.10715
6_CBX2	90_ZEB1	1.2673	0.100291	0.35651
6_CBX2	91_ZEB2	1.33356	1.15467	1.2409
6_CBX2	92_MBD3(mouse)	2.01042	0.678843	1.16823
6_CBX2	93_SALL1	1.61991
6_CBX2	94_NAB2	1.59508	1.36524	1.47569
6_CBX2	95_MeCP2_Sin3_complex	1.265	1.88402	1.54379
6_CBX2	96_REST_Sin3_complex	2.412	1.67835	2.01201
6_CBX2	97_SID4X	0.0613307	0.0341127	0.0457401
6_CBX2	98_MeCP2_NCoR_complex	6.24822	0.138333	0.929696
6_CBX2	99_NCOR1	1.07829	1.20265	1.13877
6_CBX2	100_MBD1_TRD	0.216952	0.699401	0.389534
6_CBX2	101_ZBTB18	1.06781	0.0847533	0.300833
6_CBX2	102_GCNF	1.7286	2.1606	1.93256
6_CBX2	103_NR2F6	1.24254	1.54996	1.38776
6_CBX2	104_NR1D1	2.49381	0.820566	1.4305
6_CBX2	105_EZH2_DNMT_recruit
6_CBX2	106_EHMT2_DNMT_recruit	1.2644	1.57364	1.41057
6_CBX2	107_CBX5_full	1.33701	0.437302	0.764643
6_CBX2	108_CBX1_full	1.97426	0.608912	1.09643
6_CBX2	109_CBX3_full	0.639778	1.38222	0.94038
6_CBX2	110_UHRF1	1.83245	1.8955	1.86371
6_CBX2	111_MYC	1.22202	1.35112	1.28495
6_CBX2	112_CTCF_chromatin_organization	1.82432	1.17007	1.46102
6_CBX2	113_L3MBTL3	1.13817	1.38065	1.25356
6_CBX2	114_PHC2	1.80028	0.292036	0.725084
6_CBX2	115_TRIM28	0.219566	1.72265	0.615009
6_CBX2	116_CBX1_chromoshadow	0.444433	0.493127	0.468147
6_CBX2	117_CBX3_chromoshadow	2.3718	1.16679	1.66355
6_CBX2	118_CBX5_chromoshadow		2.16942
6_CBX2	119_DMAP1	2.07193	2.78144	2.40061
6_CBX2	120_UBN1_NHRD	1.7739	1.41229	1.5828
6_CBX2	121_UBN1_HRD	2.01423	0.398161	0.895537
6_CBX2	122_SETDB1
6_CBX2	123_SUV39H1
6_CBX2	124_dim-5(N.Crassa)		0.641865
6_CBX2	125_KYP(A.Thaliana)	1.10582	1.10321	1.10451
6_CBX2	126_SUVR4(A.Thaliana)
6_CBX2	127_EHMT2	1.83663	1.09057	1.41526
6_CBX2	128_EHMT1	1.20481	0.710398	0.925144
6_CBX2	129_KDM2B	1.92935	1.46946	1.68378
6_CBX2	130_KDM5B	1.99471	1.52927	1.74655
6_CBX2	131_SET8(T.Gondii)	6.00563
6_CBX2	132_RING1-XTEN20-PCGF1	1.17245	1.76513	1.43859
6_CBX2	133_RING1-XTEN20-PCGF2	0.807062	0.493395	0.631031
6_CBX2	134_RING1-XTEN20-PCGF3	1.4607	1.73982	1.59416
6_CBX2	135_EZH1		1.8339
6_CBX2	136_EZH2	1.55741	1.22451	1.38097
6_CBX2	137_HDAC1
6_CBX2	138_DNMT1
6_CBX2	139_DNMT3A1	1.01634
6_CBX2	140_DNMT3B1	1.67946	1.34558	1.50328
6_CBX2	141_DNMT3B3	1.22681	1.95077	1.547
6_CBX2	142_DNMT3L	1.42423	0.953591	1.16539
6_CBX2	143_DNMT3C(mouse)	1.56205	1.66197	1.61124
6_CBX2	144_sssIM(MQ1)
6_CBX2	145_DRM2(Arabidopsis)
6_CBX2	146_DRM3(Arabidopsis)	1.02232	1.83291	1.36888
6_CBX2	147_MET1(Arabidopsis)
6_CBX2	148_CMT2(Arabidopsis)
6_CBX2	149_CMT3(Arabidopsis)
6_CBX2	150_NtDRM1(N. Tabacum)
6_CBX2	151_DNMT3A1-DNMT3L(mouse,CRRISPRoff)
6_CBX2	152_DNMT3B1-XTEN20-DNMT3B3
6_CBX2	153_DNMT3A1-XTEN20-DNMT3B3
6_CBX2	154_DNMT3B1-XTEN20-DNMT3L
6_CBX2	155_DNMT3A1-XTEN20-DNMT3L
6_CBX2	156_eGFP
7_CBX6	1_CBX1_chromo	2.07796	1.54394	1.79116
7_CBX6	2_CBX3_chromo	1.66485	2.00101	1.82521
7_CBX6	3_CBX4	5.46719
7_CBX6	4_CBX5_chromo	14.4273	0.151817	1.47997
7_CBX6	5_CBX7	0.588482	0.42431	0.499699
7_CBX6	6_CBX2	1.44407	1.62397	1.53138
7_CBX6	7_CBX6	0.930885	1.06413	0.995278
7_CBX6	8_RYBP_zf_RanBP	1.97241	3.26707	2.5385
7_CBX6	9_AEBP2
7_CBX6	10_ING1	1.42622	4.08238	2.41296
7_CBX6	11_PHF2	0.0850452
7_CBX6	12_TRIM24	1.58593	2.1301	1.83799
7_CBX6	13_KDM5A	0.356964	28.3323	3.18019
7_CBX6	14_KDM5B	3.943	0.342116	1.16145
7_CBX6	15_DNMT3A_PWWP	1.202	1.21905	1.2105
7_CBX6	16_NSD1_PWWP2	1.43325	1.31547	1.3731
7_CBX6	17_NSD2_PWWP1	1.42632	2.31336	1.81648
7_CBX6	18_CREBBP	1.70272	1.51055	1.60376
7_CBX6	19_MeCP2_MBD	1.73102	1.89979	1.81344
7_CBX6	20_MBD1_MBD	0.671017	0.957759	0.801669
7_CBX6	21_MBD2	0.455599	0.173975	0.281537
7_CBX6	22_MBD3	1.30189	1.34579	1.32366
7_CBX6	23_Tet1	0.278297	0.092222	0.160203
7_CBX6	24_Tet3	1.4612	19.0554	5.27672
7_CBX6	25_Zfp961(mouse)	0.388511	0.513217	0.446532
7_CBX6	26_Zfp809(mouse)	0.252951	0.0406165	0.101361
7_CBX6	27_ZNF417	2.19546	1.31632	1.69998
7_CBX6	28_ZNF587	2.18748	1.52056	1.82379
7_CBX6	29_ZIM3	26.5766
7_CBX6	30_ZNF10	0.132795	0.106055	0.118674
7_CBX6	31_ZNF534	0.331345	0.0894165	0.172127
7_CBX6	32_ZNF667	1.43495	1.60722	1.51865
7_CBX6	33_ZNF716	0.176072	0.340612	0.244893
7_CBX6	34_ZNF479	0.603521	0.331525	0.447305
7_CBX6	35_ZNF791	0.431105
7_CBX6	36_ZNF563	1.61531	0.592439	0.978249
7_CBX6	37_ZNF20	1.97426
7_CBX6	38_ZNF440	1.00474	1.27331	1.13108
7_CBX6	39_ZNF878		2.89731
7_CBX6	40_ZNF823	15.5772	13.5951	14.5524
7_CBX6	41_ZNF441	0.585118	0.0402957	0.15355
7_CBX6	42_ZNF763	0.758352	0.180299	0.369771
7_CBX6	43_ZNF844
7_CBX6	44_ZFP69	0.186721	0.659058	0.350799
7_CBX6	45_ZNF606	0.0322866	8.80336	0.533132
7_CBX6	46_ZNF235	0.761023	9.21098	2.6476
7_CBX6	47_ZNF613	1.44324	0.0815177	0.343001
7_CBX6	48_ZNF627		0.462884
7_CBX6	49_ZNF649	0.683399	0.837933	0.756731
7_CBX6	50_PRDM1	1.49521	2.16886	1.80081
7_CBX6	51_ZNF644	0.224295	7.30122	1.2797
7_CBX6	52_WIZ	3.46631	0.831025	1.69723
7_CBX6	53_CDYL	0.325428	1.51349	0.701806
7_CBX6	54_ATRX	0.141172
7_CBX6	55_MPHOSPH8	0.824816	3.21768	1.62911
7_CBX6	56_DAXX	0.937999	1.81778	1.30579
7_CBX6	57_MECP2_ATRX_binding	3.94203	1.42827	2.37283
7_CBX6	58_PPHLN1	0.840011	0.549215	0.679225
7_CBX6	59_BCOR	1.45953	0.981346	1.19679
7_CBX6	60_BMI1	2.98597	4.81646	3.79234
7_CBX6	61_E2F6	1.33147	1.5876	1.45391
7_CBX6	62_PCGF1	2.03506	1.50751	1.75154
7_CBX6	63_RYBP_YAF2_rybp
7_CBX6	64_YAF2	0.0884659	0.180525	0.126374
7_CBX6	65_YY1
7_CBX6	66_KDM2B	2.19276	1.76478	1.96717
7_CBX6	67_HNRPK	3.50461
7_CBX6	68_RUNX1	1.75332	2.03086	1.887
7_CBX6	69_CBX2	0.806558	1.69081	1.16779
7_CBX6	70_CBX4
7_CBX6	71_CBX6	1.66041	1.49323	1.5746
7_CBX6	72_CBX7	2.13781	1.13664	1.55882
7_CBX6	73_CBX8	1.89257	1.38558	1.61935
7_CBX6	74_PHF1_CTD	0.626449	2.01234	1.12278
7_CBX6	75_PHF1_PHD	2.26704	2.29446	2.28071
7_CBX6	76_MTF2	1.60689	2.08214	1.82914
7_CBX6	77_EPOP	1.18015	0.879999	1.01909
7_CBX6	78_LCOR (PALI1)	1.53296	5.23176	2.83197
7_CBX6	79_AEBP2	1.17399	1.47395	1.31545
7_CBX6	80_JARID2	2.85785	0.52653	1.22668
7_CBX6	81_CTCF_PRC2
7_CBX6	82_PHF19		9.27696
7_CBX6	83_PHF19_fusion
7_CBX6	84_ZFPM1	9.69184	0.81413	2.80899
7_CBX6	85_PRDM14	1.57257	1.32304	1.44242
7_CBX6	86_vSET(P. bursaria chlorella virus)	2.07813	1.34634	1.67268
7_CBX6	87_RCOR1	1.76361	1.39536	1.56872
7_CBX6	88_REST_CoREST_complex	1.24462	1.61327	1.41701
7_CBX6	89_KLF3
7_CBX6	90_ZEB1		0.888947
7_CBX6	91_ZEB2	1.83754	1.27842	1.53269
7_CBX6	92_MBD3(mouse)	0.871581	17.4794	3.90316
7_CBX6	93_SALL1	0.1139
7_CBX6	94_NAB2	1.938	1.8708	1.90411
7_CBX6	95_MeCP2_Sin3_complex	1.34491	1.6248	1.47825
7_CBX6	96_REST_Sin3_complex	0.475999	0.547044	0.510287
7_CBX6	97_SID4X	1.30605	0.024225	0.177874
7_CBX6	98_MeCP2_NCoR_complex	1.56984	0.192047	0.549075
7_CBX6	99_NCOR1	1.14557	1.12084	1.13314
7_CBX6	100_MBD1_TRD		0.0921044
7_CBX6	101_ZBTB18		7.52186
7_CBX6	102_GCNF	1.54095	1.63357	1.58658
7_CBX6	103_NR2F6	1.87935	1.02021	1.38467
7_CBX6	104_NR1D1	1.64717	1.45159	1.54629
7_CBX6	105_EZH2_DNMT_recruit
7_CBX6	106_EHMT2_DNMT_recruit	1.26929	1.73704	1.48486
7_CBX6	107_CBX5_full	1.89074	2.38557	2.12379
7_CBX6	108_CBX1_full	0.218688	1.22578	0.517749
7_CBX6	109_CBX3_full	0.432433	0.967096	0.646687
7_CBX6	110_UHRF1	1.2806	1.54219	1.40533
7_CBX6	111_MYC	1.77891	0.932196	1.28775
7_CBX6	112_CTCF_chromatin_organization	1.79764	1.29745	1.5272
7_CBX6	113_L3MBTL3	1.26807	1.40018	1.33249
7_CBX6	114_PHC2	1.08129	1.90384	1.43478
7_CBX6	115_TRIM28	5.98788	0.14937	0.945733
7_CBX6	116_CBX1_chromoshadow		25.7415
7_CBX6	117_CBX3_chromoshadow	0.209544	2.71424	0.754156
7_CBX6	118_CBX5_chromoshadow	0.519336	10.6978	2.35706
7_CBX6	119_DMAP1	2.49903	3.33359	2.8863
7_CBX6	120_UBN1_NHRD	1.62283	2.77037	2.12034
7_CBX6	121_UBN1_HRD	0.0576708	1.06309	0.247607
7_CBX6	122_SETDB1
7_CBX6	123_SUV39H1
7_CBX6	124_dim-5(N.Crassa)	2.0502	12.6732	5.09731
7_CBX6	125_KYP(A.Thaliana)	1.81396	2.55916	2.15458
7_CBX6	126_SUVR4(A.Thaliana)
7_CBX6	127_EHMT2	1.20054	1.32416	1.26083
7_CBX6	128_EHMT1	0.911199	0.932397	0.921737
7_CBX6	129_KDM2B	1.59807	1.25123	1.41405
7_CBX6	130_KDM5B	1.52242	1.35136	1.43434
7_CBX6	131_SET8(T.Gondii)		12.035
7_CBX6	132_RING1-XTEN20-PCGF1	1.08704	9.22681	3.16701
7_CBX6	133_RING1-XTEN20-PCGF2		0.147971
7_CBX6	134_RING1-XTEN20-PCGF3	1.58505	1.69177	1.63754
7_CBX6	135_EZH1	2.06772
7_CBX6	136_EZH2	1.55725	1.60593	1.58141
7_CBX6	137_HDAC1
7_CBX6	138_DNMT1
7_CBX6	139_DNMT3A1		0.854334
7_CBX6	140_DNMT3B1	2.3004	1.30065	1.72975
7_CBX6	141_DNMT3B3	1.9043	1.88621	1.89524
7_CBX6	142_DNMT3L	0.772789	1.52004	1.08382
7_CBX6	143_DNMT3C(mouse)	1.3668	2.3893	1.80712
7_CBX6	144_sssIM(MQ1)
7_CBX6	145_DRM2(Arabidopsis)
7_CBX6	146_DRM3(Arabidopsis)	1.94125	1.06762	1.43962
7_CBX6	147_MET1(Arabidopsis)
7_CBX6	148_CMT2(Arabidopsis)
7_CBX6	149_CMT3(Arabidopsis)
7_CBX6	150_NtDRM1(N. Tabacum)
7_CBX6	151_DNMT3A1-DNMT3L(mouse,CRRISPRoff)
7_CBX6	152_DNMT3B1-XTEN20-DNMT3B3
7_CBX6	153_DNMT3A1-XTEN20-DNMT3B3
7_CBX6	154_DNMT3B1-XTEN20-DNMT3L
7_CBX6	155_DNMT3A1-XTEN20-DNMT3L
7_CBX6	156_eGFP
8_RYBP_zf_RanBP	1_CBX1_chromo	1.40416	1.7282	1.55778
8_RYBP_zf_RanBP	2_CBX3_chromo	1.51293	1.68618	1.59721
8_RYBP_zf_RanBP	3_CBX4	1.90768	1.6879	1.79443
8_RYBP_zf_RanBP	4_CBX5_chromo	1.10507	0.24413	0.519405
8_RYBP_zf_RanBP	5_CBX7	1.10203	1.038	1.06954
8_RYBP_zf_RanBP	6_CBX2	1.4117	1.62531	1.51474
8_RYBP_zf_RanBP	7_CBX6	1.37362	2.30626	1.77987
8_RYBP_zf_RanBP	8_RYBP_zf_RanBP	1.46264	0.755819	1.05142
8_RYBP_zf_RanBP	9_AEBP2
8_RYBP_zf_RanBP	10_ING1	1.20767	3.55873	2.07311
8_RYBP_zf_RanBP	11_PHF2
8_RYBP_zf_RanBP	12_TRIM24	0.541182	1.07249	0.761849
8_RYBP_zf_RanBP	13_KDM5A	0.339844	0.897847	0.552384
8_RYBP_zf_RanBP	14_KDM5B	1.15119	3.57643	2.02907
8_RYBP_zf_RanBP	15_DNMT3A_PWWP	1.46416	1.20801	1.32993
8_RYBP_zf_RanBP	16_NSD1_PWWP2	1.46564	2.00257	1.7132
8_RYBP_zf_RanBP	17_NSD2_PWWP1	1.52628	1.29125	1.40385
8_RYBP_zf_RanBP	18_CREBBP	1.62219	1.54867	1.585
8_RYBP_zf_RanBP	19_MeCP2_MBD	1.64034	1.77351	1.70563
8_RYBP_zf_RanBP	20_MBD1_MBD	1.5475	0.321663	0.705531
8_RYBP_zf_RanBP	21_MBD2	0.907824	0.741454	0.820433
8_RYBP_zf_RanBP	22_MBD3	1.58436	1.67261	1.62789
8_RYBP_zf_RanBP	23_Tet1	1.818	0.460014	0.914497
8_RYBP_zf_RanBP	24_Tet3	1.01967	4.58942	2.16327
8_RYBP_zf_RanBP	25_Zfp961(mouse)	0.183945	0.312044	0.239581
8_RYBP_zf_RanBP	26_Zfp809(mouse)	0.988747	0.128172	0.355991
8_RYBP_zf_RanBP	27_ZNF417	1.71241	1.50746	1.60667
8_RYBP_zf_RanBP	28_ZNF587	1.28705	1.83332	1.53609
8_RYBP_zf_RanBP	29_ZIM3	0.675544	0.42982	0.538853
8_RYBP_zf_RanBP	30_ZNF10	0.124188	0.0862722	0.103508
8_RYBP_zf_RanBP	31_ZNF534	1.47801	0.0667374	0.314067
8_RYBP_zf_RanBP	32_ZNF667	1.4208	1.44315	1.43193
8_RYBP_zf_RanBP	33_ZNF716	0.324255	0.285365	0.304189
8_RYBP_zf_RanBP	34_ZNF479	0.64232	0.295136	0.435398
8_RYBP_zf_RanBP	35_ZNF791	0.443418	0.35254	0.395376
8_RYBP_zf_RanBP	36_ZNF563	0.154277	0.254802	0.198268
8_RYBP_zf_RanBP	37_ZNF20		0.300308
8_RYBP_zf_RanBP	38_ZNF440	0.156027	2.06369	0.567443
8_RYBP_zf_RanBP	39_ZNF878	1.14635	0.783298	0.947592
8_RYBP_zf_RanBP	40_ZNF823	0.721035
8_RYBP_zf_RanBP	41_ZNF441	0.363096	0.034733	0.112301
8_RYBP_zf_RanBP	42_ZNF763	1.1654	0.734092	0.924936
8_RYBP_zf_RanBP	43_ZNF844	1.3668
8_RYBP_zf_RanBP	44_ZFP69	0.0372503	0.151732	0.0751803
8_RYBP_zf_RanBP	45_ZNF606	0.710967	0.189439	0.366995
8_RYBP_zf_RanBP	46_ZNF235	0.560554	1.57705	0.940223
8_RYBP_zf_RanBP	47_ZNF613	0.305723	0.800532	0.494713
8_RYBP_zf_RanBP	48_ZNF627	2.43966	3.6324	2.97688
8_RYBP_zf_RanBP	49_ZNF649	0.328549	0.66362	0.466939
8_RYBP_zf_RanBP	50_PRDM1	2.20161	1.59807	1.87572
8_RYBP_zf_RanBP	51_ZNF644	7.44146	0.841371	2.5022
8_RYBP_zf_RanBP	52_WIZ	1.32159	1.46829	1.39301
8_RYBP_zf_RanBP	53_CDYL	1.11369	1.26504	1.18695
8_RYBP_zf_RanBP	54_ATRX	0.459244
8_RYBP_zf_RanBP	55_MPHOSPH8	0.382968	1.52871	0.765146
8_RYBP_zf_RanBP	56_DAXX	3.52797	0.52785	1.36464
8_RYBP_zf_RanBP	57_MECP2_ATRX_binding	0.776539	1.45237	1.06199
8_RYBP_zf_RanBP	58_PPHLN1		0.29716
8_RYBP_zf_RanBP	59_BCOR	5.16346	1.64478	2.91423
8_RYBP_zf_RanBP	60_BMI1	1.38301	0.767908	1.03055
8_RYBP_zf_RanBP	61_E2F6	1.17874	1.25206	1.21485
8_RYBP_zf_RanBP	62_PCGF1	1.03715	1.74243	1.34431
8_RYBP_zf_RanBP	63_RYBP_YAF2_rybp	1.51293	1.42712	1.4694
8_RYBP_zf_RanBP	64_YAF2	0.206369
8_RYBP_zf_RanBP	65_YY1	0.669452
8_RYBP_zf_RanBP	66_KDM2B	1.63609	0.975421	1.26328
8_RYBP_zf_RanBP	67_HNRPK	0.455599
8_RYBP_zf_RanBP	68_RUNX1	2.07418	1.49501	1.76094
8_RYBP_zf_RanBP	69_CBX2	0.944791	0.281944	0.516118
8_RYBP_zf_RanBP	70_CBX4
8_RYBP_zf_RanBP	71_CBX6	0.976955	0.303603	0.544616
8_RYBP_zf_RanBP	72_CBX7	1.21493	1.1504	1.18223
8_RYBP_zf_RanBP	73_CBX8	1.66326	1.40135	1.5267
8_RYBP_zf_RanBP	74_PHF1_CTD		0.923036
8_RYBP_zf_RanBP	75_PHF1_PHD	1.77101	2.09031	1.92405
8_RYBP_zf_RanBP	76_MTF2	0.70283	0.491936	0.588003
8_RYBP_zf_RanBP	77_EPOP	0.283057	0.104372	0.171881
8_RYBP_zf_RanBP	78_LCOR (PALI1)	1.71249	1.09458	1.36911
8_RYBP_zf_RanBP	79_AEBP2	1.42464	1.40062	1.41258
8_RYBP_zf_RanBP	80_JARID2
8_RYBP_zf_RanBP	81_CTCF_PRC2
8_RYBP_zf_RanBP	82_PHF19	0.741441	0.603485	0.668916
8_RYBP_zf_RanBP	83_PHF19_fusion
8_RYBP_zf_RanBP	84_ZFPM1	0.406676	0.813475	0.57517
8_RYBP_zf_RanBP	85_PRDM14	1.84839	1.39074	1.60332
8_RYBP_zf_RanBP	86_vSET(P. bursaria chlorella virus)	1.10716	1.88034	1.44286
8_RYBP_zf_RanBP	87_RCOR1	2.67665	1.69381	2.12926
8_RYBP_zf_RanBP	88_REST_CoREST_complex	0.824506	0.90535	0.863983
8_RYBP_zf_RanBP	89_KLF3
8_RYBP_zf_RanBP	90_ZEB1	0.138661	0.410717	0.238643
8_RYBP_zf_RanBP	91_ZEB2	1.33702	1.75233	1.53065
8_RYBP_zf_RanBP	92_MBD3(mouse)	0.259021	13.0379	1.83768
8_RYBP_zf_RanBP	93_SALL1	1.97016	0.239105	0.68635
8_RYBP_zf_RanBP	94_NAB2	1.60033	1.41784	1.50632
8_RYBP_zf_RanBP	95_MeCP2_Sin3_complex	1.55934	1.14658	1.33712
8_RYBP_zf_RanBP	96_REST_Sin3_complex	1.93352	1.21131	1.53039
8_RYBP_zf_RanBP	97_SID4X	1.09344
8_RYBP_zf_RanBP	98_MeCP2_NCoR_complex	0.602654	0.357931	0.464444
8_RYBP_zf_RanBP	99_NCOR1	0.723052	1.2143	0.937016
8_RYBP_zf_RanBP	100_MBD1_TRD	1.5946	0.42431	0.822559
8_RYBP_zf_RanBP	101_ZBTB18	2.54016
8_RYBP_zf_RanBP	102_GCNF	1.68093	1.28022	1.46696
8_RYBP_zf_RanBP	103_NR2F6	2.06687	2.68638	2.35635
8_RYBP_zf_RanBP	104_NR1D1	1.8224
8_RYBP_zf_RanBP	105_EZH2_DNMT_recruit
8_RYBP_zf_RanBP	106_EHMT2_DNMT_recruit	1.67528	1.24477	1.44407
8_RYBP_zf_RanBP	107_CBX5_full	2.08897	0.257385	0.73326
8_RYBP_zf_RanBP	108_CBX1_full	1.17375	0.700832	0.906973
8_RYBP_zf_RanBP	109_CBX3_full	0.240161	2.43014	0.763953
8_RYBP_zf_RanBP	110_UHRF1	1.99551	2.05402	2.02455
8_RYBP_zf_RanBP	111_MYC	0.906624	0.512454	0.681618
8_RYBP_zf_RanBP	112_CTCF_chromatin_organization	1.34733	1.58912	1.46324
8_RYBP_zf_RanBP	113_L3MBTL3	1.95637	1.68789	1.81718
8_RYBP_zf_RanBP	114_PHC2	2.4433	0.613548	1.22437
8_RYBP_zf_RanBP	115_TRIM28	0.40303	0.337615	0.368875
8_RYBP_zf_RanBP	116_CBX1_chromoshadow	1.2332
8_RYBP_zf_RanBP	117_CBX3_chromoshadow	1.33864	1.39934	1.36865
8_RYBP_zf_RanBP	118_CBX5_chromoshadow	0.346255	2.27935	0.88839
8_RYBP_zf_RanBP	119_DMAP1	2.0874	2.35417	2.21677
8_RYBP_zf_RanBP	120_UBN1_NHRD	1.45723	1.19537	1.31982
8_RYBP_zf_RanBP	121_UBN1_HRD	5.74756	0.271507	1.2492
8_RYBP_zf_RanBP	122_SETDB1
8_RYBP_zf_RanBP	123_SUV39H1
8_RYBP_zf_RanBP	124_dim-5(N.Crassa)
8_RYBP_zf_RanBP	125_KYP(A.Thaliana)	1.41742	1.158	1.28116
8_RYBP_zf_RanBP	126_SUVR4(A.Thaliana)
8_RYBP_zf_RanBP	127_EHMT2	2.01092	1.52019	1.74842
8_RYBP_zf_RanBP	128_EHMT1	1.99596	1.09816	1.4805
8_RYBP_zf_RanBP	129_KDM2B	1.40211	1.4034	1.40276
8_RYBP_zf_RanBP	130_KDM5B	1.30318	1.57263	1.43158
8_RYBP_zf_RanBP	131_SET8(T.Gondii)
8_RYBP_zf_RanBP	132_RING1-XTEN20-PCGF1	0.988984	2.26806	1.49769
8_RYBP_zf_RanBP	133_RING1-XTEN20-PCGF2	0.385919
8_RYBP_zf_RanBP	134_RING1-XTEN20-PCGF3	1.59309	1.59896	1.59602
8_RYBP_zf_RanBP	135_EZH1
8_RYBP_zf_RanBP	136_EZH2	1.62226	1.37901	1.4957
8_RYBP_zf_RanBP	137_HDAC1
8_RYBP_zf_RanBP	138_DNMT1
8_RYBP_zf_RanBP	139_DNMT3A1	0.533385
8_RYBP_zf_RanBP	140_DNMT3B1	0.103222	0.142616	0.121331
8_RYBP_zf_RanBP	141_DNMT3B3	1.54095	1.74661	1.64056
8_RYBP_zf_RanBP	142_DNMT3L	2.28835	2.22598	2.25695
8_RYBP_zf_RanBP	143_DNMT3C(mouse)	1.3668	1.64227	1.49822
8_RYBP_zf_RanBP	144_sssIM(MQ1)
8_RYBP_zf_RanBP	145_DRM2(Arabidopsis)
8_RYBP_zf_RanBP	146_DRM3(Arabidopsis)	1.75231	1.58795	1.6681
8_RYBP_zf_RanBP	147_MET1(Arabidopsis)	3.46255
8_RYBP_zf_RanBP	148_CMT2(Arabidopsis)
8_RYBP_zf_RanBP	149_CMT3(Arabidopsis)
8_RYBP_zf_RanBP	150_NtDRM1(N. Tabacum)
8_RYBP_zf_RanBP	151_DNMT3A1-DNMT3L(mouse,CRRISPRoff)
8_RYBP_zf_RanBP	152_DNMT3B1-XTEN20-DNMT3B3
8_RYBP_zf_RanBP	153_DNMT3A1-XTEN20-DNMT3B3
8_RYBP_zf_RanBP	154_DNMT3B1-XTEN20-DNMT3L
8_RYBP_zf_RanBP	155_DNMT3A1-XTEN20-DNMT3L
8_RYBP_zf_RanBP	156_eGFP
9_AEBP2	1_CBX1_chromo	2.278	1.93175	2.09774
9_AEBP2	2_CBX3_chromo	1.93975	1.75744	1.84635
9_AEBP2	3_CBX4	6.74287	1.63633	3.32168
9_AEBP2	4_CBX5_chromo
9_AEBP2	5_CBX7	0.462399	2.0758	0.979718
9_AEBP2	6_CBX2	2.01054	0.971243	1.3974
9_AEBP2	7_CBX6	1.75956	0.353139	0.788269
9_AEBP2	8_RYBP_zf_RanBP
9_AEBP2	9_AEBP2	1.12804	0.521515	0.767001
9_AEBP2	10_ING1
9_AEBP2	11_PHF2		0.969484
9_AEBP2	12_TRIM24	0.728959	4.94771	1.89913
9_AEBP2	13_KDM5A		0.141256
9_AEBP2	14_KDM5B
9_AEBP2	15_DNMT3A_PWWP	1.49129	1.30456	1.3948
9_AEBP2	16_NSD1_PWWP2	1.1877	1.57959	1.3697
9_AEBP2	17_NSD2_PWWP1	3.25189	1.04362	1.84221
9_AEBP2	18_CREBBP	1.59626	0.923212	1.21396
9_AEBP2	19_MeCP2_MBD	2.97185	0.979116	1.70581
9_AEBP2	20_MBD1_MBD		0.873506
9_AEBP2	21_MBD2
9_AEBP2	22_MBD3	1.26506	0.812968	1.01413
9_AEBP2	23_Tet1		5.60889
9_AEBP2	24_Tet3	4.85973	0.829998	2.00837
9_AEBP2	25_Zfp961(mouse)	2.01941	0.370041	0.864445
9_AEBP2	26_Zfp809(mouse)
9_AEBP2	27_ZNF417	1.54835	2.00583	1.76231
9_AEBP2	28_ZNF587	1.10684	1.47029	1.27569
9_AEBP2	29_ZIM3
9_AEBP2	30_ZNF10	0.404977
9_AEBP2	31_ZNF534		11.8917
9_AEBP2	32_ZNF667	0.806679	1.50437	1.10161
9_AEBP2	33_ZNF716
9_AEBP2	34_ZNF479		0.823822
9_AEBP2	35_ZNF791
9_AEBP2	36_ZNF563
9_AEBP2	37_ZNF20		3.15202
9_AEBP2	38_ZNF440
9_AEBP2	39_ZNF878	1.98087	1.2223	1.55603
9_AEBP2	40_ZNF823	0.724286
9_AEBP2	41_ZNF441	0.415982
9_AEBP2	42_ZNF763	1.33642
9_AEBP2	43_ZNF844	0.225784
9_AEBP2	44_ZFP69
9_AEBP2	45_ZNF606		0.13246
9_AEBP2	46_ZNF235	15.0999
9_AEBP2	47_ZNF613
9_AEBP2	48_ZNF627		0.130815
9_AEBP2	49_ZNF649
9_AEBP2	50_PRDM1	2.55461	0.749165	1.38341
9_AEBP2	51_ZNF644		2.21697
9_AEBP2	52_WIZ
9_AEBP2	53_CDYL
9_AEBP2	54_ATRX		2.00583
9_AEBP2	55_MPHOSPH8
9_AEBP2	56_DAXX	4.85973	3.92048	4.36491
9_AEBP2	57_MECP2_ATRX_binding	1.63548
9_AEBP2	58_PPHLN1
9_AEBP2	59_BCOR	3.99042
9_AEBP2	60_BMI1	1.06307
9_AEBP2	61_E2F6	1.19736	3.27859	1.98132
9_AEBP2	62_PCGF1	1.26115	0.747455	0.970904
9_AEBP2	63_RYBP_YAF2_rybp
9_AEBP2	64_YAF2
9_AEBP2	65_YY1
9_AEBP2	66_KDM2B	1.3734
9_AEBP2	67_HNRPK
9_AEBP2	68_RUNX1	1.11622	1.66975	1.36521
9_AEBP2	69_CBX2	1.31213	3.91137	2.26544
9_AEBP2	70_CBX4
9_AEBP2	71_CBX6
9_AEBP2	72_CBX7		12.2578
9_AEBP2	73_CBX8	1.47449	1.11435	1.28183
9_AEBP2	74_PHF1_CTD	0.821865
9_AEBP2	75_PHF1_PHD	2.53111	1.98991	2.24425
9_AEBP2	76_MTF2	2.48509	2.89075	2.68026
9_AEBP2	77_EPOP	3.082	6.71953	4.55077
9_AEBP2	78_LCOR (PALI1)		0.489226
9_AEBP2	79_AEBP2	1.47	1.55772	1.51322
9_AEBP2	80_JARID2
9_AEBP2	81_CTCF_PRC2
9_AEBP2	82_PHF19	1.3668
9_AEBP2	83_PHF19_fusion
9_AEBP2	84_ZFPM1	3.54355
9_AEBP2	85_PRDM14	2.28812	1.46208	1.82905
9_AEBP2	86_vSET(P. bursaria chlorella virus)	1.40822	1.98011	1.66986
9_AEBP2	87_RCOR1
9_AEBP2	88_REST_CoREST_complex	1.64351	3.20773	2.29607
9_AEBP2	89_KLF3
9_AEBP2	90_ZEB1
9_AEBP2	91_ZEB2	2.31941	1.07208	1.5769
9_AEBP2	92_MBD3(mouse)	2.37924
9_AEBP2	93_SALL1
9_AEBP2	94_NAB2	1.37739	1.52716	1.45035
9_AEBP2	95_MeCP2_Sin3_complex	1.90221	1.71749	1.80749
9_AEBP2	96_REST_Sin3_complex
9_AEBP2	97_SID4X
9_AEBP2	98_MeCP2_NCoR_complex
9_AEBP2	99_NCOR1	3.76469	1.77339	2.58385
9_AEBP2	100_MBD1_TRD
9_AEBP2	101_ZBTB18
9_AEBP2	102_GCNF
9_AEBP2	103_NR2F6	0.0222244
9_AEBP2	104_NR1D1
9_AEBP2	105_EZH2_DNMT_recruit
9_AEBP2	106_EHMT2_DNMT_recruit	2.33097	1.05968	1.57165
9_AEBP2	107_CBX5_full
9_AEBP2	108_CBX1_full
9_AEBP2	109_CBX3_full
9_AEBP2	110_UHRF1	2.05671	6.44731	3.64146
9_AEBP2	111_MYC	0.977872	2.67444	1.61718
9_AEBP2	112_CTCF_chromatin_organization	2.45323	1.46094	1.89315
9_AEBP2	113_L3MBTL3	2.17675	0.900576	1.40012
9_AEBP2	114_PHC2
9_AEBP2	115_TRIM28
9_AEBP2	116_CBX1_chromoshadow
9_AEBP2	117_CBX3_chromoshadow		4.5758
9_AEBP2	118_CBX5_chromoshadow
9_AEBP2	119_DMAP1		4.19401
9_AEBP2	120_UBN1_NHRD
9_AEBP2	121_UBN1_HRD
9_AEBP2	122_SETDB1
9_AEBP2	123_SUV39H1
9_AEBP2	124_dim-5(N.Crassa)
9_AEBP2	125_KYP(A.Thaliana)		0.117007
9_AEBP2	126_SUVR4(A.Thaliana)
9_AEBP2	127_EHMT2	1.09344
9_AEBP2	128_EHMT1
9_AEBP2	129_KDM2B	0.941572	6.71181	2.51389
9_AEBP2	130_KDM5B	1.41887	2.11539	1.73247
9_AEBP2	131_SET8(T.Gondii)
9_AEBP2	132_RING1-XTEN20-PCGF1		2.41326
9_AEBP2	133_RING1-XTEN20-PCGF2
9_AEBP2	134_RING1-XTEN20-PCGF3	2.39949	1.11435	1.6352
9_AEBP2	135_EZH1
9_AEBP2	136_EZH2		0.473598
9_AEBP2	137_HDAC1
9_AEBP2	138_DNMT1
9_AEBP2	139_DNMT3A1
9_AEBP2	140_DNMT3B1
9_AEBP2	141_DNMT3B3
9_AEBP2	142_DNMT3L
9_AEBP2	143_DNMT3C(mouse)
9_AEBP2	144_sssIM(MQ1)
9_AEBP2	145_DRM2(Arabidopsis)
9_AEBP2	146_DRM3(Arabidopsis)
9_AEBP2	147_MET1(Arabidopsis)
9_AEBP2	148_CMT2(Arabidopsis)
9_AEBP2	149_CMT3(Arabidopsis)
9_AEBP2	150_NtDRM1(N. Tabacum)		0.0940232
9_AEBP2	151_DNMT3A1-DNMT3L(mouse,CRRISPRoff)
9_AEBP2	152_DNMT3B1-XTEN20-DNMT3B3
9_AEBP2	153_DNMT3A1-XTEN20-DNMT3B3
9_AEBP2	154_DNMT3B1-XTEN20-DNMT3L
9_AEBP2	155_DNMT3A1-XTEN20-DNMT3L
9_AEBP2	156_eGFP
10_ING1	1_CBX1_chromo	1.12202	1.84282	1.43794
10_ING1	2_CBX3_chromo	1.6632	1.18863	1.40603
10_ING1	3_CBX4	1.49339	1.46394	1.47859
10_ING1	4_CBX5_chromo	0.896619	1.58493	1.19209
10_ING1	5_CBX7	1.38331	2.88839	1.99888
10_ING1	6_CBX2	1.84437	1.51738	1.67291
10_ING1	7_CBX6	0.79482	1.17417	0.966052
10_ING1	8_RYBP_zf_RanBP		0.938898
10_ING1	9_AEBP2
10_ING1	10_ING1	1.72174	2.52532	2.08518
10_ING1	11_PHF2	0.523562
10_ING1	12_TRIM24	0.767903	1.3072	1.0019
10_ING1	13_KDM5A	2.15109	1.2559	1.64364
10_ING1	14_KDM5B	7.28959	2.36963	4.15616
10_ING1	15_DNMT3A_PWWP	1.26726	1.62433	1.43473
10_ING1	16_NSD1_PWWP2	1.25372	2.1342	1.63576
10_ING1	17_NSD2_PWWP1	1.11964	1.62487	1.3488
10_ING1	18_CREBBP	1.53847	1.55808	1.54825
10_ING1	19_MeCP2_MBD	1.54109	2.28078	1.8748
10_ING1	20_MBD1_MBD	1.23969	1.47187	1.3508
10_ING1	21_MBD2	0.617837	1.7683	1.04524
10_ING1	22_MBD3	1.58593	1.32702	1.45071
10_ING1	23_Tet1	0.791654	0.979197	0.880446
10_ING1	24_Tet3	4.62889	2.70666	3.53961
10_ING1	25_Zfp961(mouse)	0.75363	0.936381	0.84005
10_ING1	26_Zfp809(mouse)	0.121861	0.236345	0.169709
10_ING1	27_ZNF417	1.3132	1.56797	1.43494
10_ING1	28_ZNF587	1.6958	1.66807	1.68188
10_ING1	29_ZIM3	0.236912	0.495558	0.342642
10_ING1	30_ZNF10	0.134403	0.15556	0.144595
10_ING1	31_ZNF534	0.0612325	0.156073	0.0977587
10_ING1	32_ZNF667	1.41428	1.56194	1.48627
10_ING1	33_ZNF716	0.22512	0.855736	0.438911
10_ING1	34_ZNF479	0.159373	0.648742	0.321546
10_ING1	35_ZNF791	0.613307	1.3611	0.913658
10_ING1	36_ZNF563	1.01337	0.291067	0.5431
10_ING1	37_ZNF20		0.0569029
10_ING1	38_ZNF440	3.38691	0.0703342	0.488073
10_ING1	39_ZNF878	2.83024	0.200583	0.753457
10_ING1	40_ZNF823	0.626778	4.63611	1.70465
10_ING1	41_ZNF441	1.28223	0.558256	0.846056
10_ING1	42_ZNF763	1.87013	1.65989	1.76187
10_ING1	43_ZNF844	0.1139	0.785616	0.299135
10_ING1	44_ZFP69	0.283587	0.488085	0.372041
10_ING1	45_ZNF606	0.146864	0.0868666	0.112949
10_ING1	46_ZNF235	0.692724	0.109694	0.275658
10_ING1	47_ZNF613	0.16403	0.255301	0.204639
10_ING1	48_ZNF627	0.690396	1.45279	1.0015
10_ING1	49_ZNF649	0.135165	0.172615	0.152746
10_ING1	50_PRDM1	1.93879	2.15652	2.04476
10_ING1	51_ZNF644	0.465461	1.10286	0.716475
10_ING1	52_WIZ	7.2058	1.38467	3.15874
10_ING1	53_CDYL	0.688461	1.57083	1.03993
10_ING1	54_ATRX	0.702382
10_ING1	55_MPHOSPH8	1.22344	1.9714	1.55302
10_ING1	56_DAXX	0.72405	2.51442	1.34928
10_ING1	57_MECP2_ATRX_binding	2.06148	1.93683	1.99818
10_ING1	58_PPHLN1	1.19111	0.182348	0.466043
10_ING1	59_BCOR	0.470296	2.21477	1.02059
10_ING1	60_BMI1	1.99581	2.1143	2.0542
10_ING1	61_E2F6	0.90683	1.21982	1.05175
10_ING1	62_PCGF1	1.59098	1.24807	1.40913
10_ING1	63_RYBP_YAF2_rybp	10.7687	0.758615	2.8582
10_ING1	64_YAF2	0.918792	2.41511	1.48962
10_ING1	65_YY1
10_ING1	66_KDM2B	0.992769	1.17536	1.08021
10_ING1	67_HNRPK		0.58169
10_ING1	68_RUNX1	1.87891	1.35253	1.59414
10_ING1	69_CBX2	1.20767	2.05922	1.57698
10_ING1	70_CBX4
10_ING1	71_CBX6	0.797299	3.15202	1.58528
10_ING1	72_CBX7	0.505262	0.282134	0.37756
10_ING1	73_CBX8	1.76497	1.39641	1.56991
10_ING1	74_PHF1_CTD	1.08172	0.383467	0.644052
10_ING1	75_PHF1_PHD	1.3789	1.44028	1.40925
10_ING1	76_MTF2	2.25702	1.40362	1.77988
10_ING1	77_EPOP	1.13562	2.13382	1.55666
10_ING1	78_LCOR (PALI1)	1.02054	0.923064	0.97058
10_ING1	79_AEBP2	1.67041	0.943536	1.25542
10_ING1	80_JARID2	1.79479	2.23376	2.00228
10_ING1	81_CTCF_PRC2	0.0669242	0.130815	0.0935665
10_ING1	82_PHF19	2.06696	0.918331	1.37774
10_ING1	83_PHF19_fusion
10_ING1	84_ZFPM1	0.731572	2.54481	1.36445
10_ING1	85_PRDM14	1.39436	1.09537	1.23585
10_ING1	86_vSET(P. bursaria chlorella virus)	1.25813	1.61193	1.42408
10_ING1	87_RCOR1	2.25819	2.52586	2.38828
10_ING1	88_REST_CoREST_complex	2.03139	1.65541	1.83379
10_ING1	89_KLF3
10_ING1	90_ZEB1	0.742458	6.81982	2.25021
10_ING1	91_ZEB2	1.60745	1.1632	1.3674
10_ING1	92_MBD3(mouse)	0.840011	11.1992	3.06716
10_ING1	93_SALL1
10_ING1	94_NAB2	1.30752	1.64983	1.46874
10_ING1	95_MeCP2_Sin3_complex	1.67875	1.32028	1.48876
10_ING1	96_REST_Sin3_complex	0.232449	0.501457	0.341413
10_ING1	97_SID4X	0.633043	2.45876	1.2476
10_ING1	98_MeCP2_NCoR_complex	0.0310636	3.62721	0.33567
10_ING1	99_NCOR1	1.39341	1.51012	1.45059
10_ING1	100_MBD1_TRD		4.10809
10_ING1	101_ZBTB18	1.25153	1.89624	1.54052
10_ING1	102_GCNF	0.581364	1.45584	0.919986
10_ING1	103_NR2F6	1.61991	0.875376	1.19081
10_ING1	104_NR1D1	3.13225	0.719482	1.5012
10_ING1	105_EZH2_DNMT_recruit
10_ING1	106_EHMT2_DNMT_recruit	2.30986	1.07362	1.57477
10_ING1	107_CBX5_full	2.86262	2.07002	2.43427
10_ING1	108_CBX1_full	0.586098	2.74657	1.26876
10_ING1	109_CBX3_full	0.285137
10_ING1	110_UHRF1	1.59359	1.55644	1.5749
10_ING1	111_MYC	1.66193	1.60124	1.6313
10_ING1	112_CTCF_chromatin_organization	1.32987	0.994517	1.15004
10_ING1	113_L3MBTL3	2.41557	2.60773	2.50981
10_ING1	114_PHC2	3.59684	0.0794388	0.534536
10_ING1	115_TRIM28	11.5418	81.0689	30.589
10_ING1	116_CBX1_chromoshadow	20.502	1.5478	5.63321
10_ING1	117_CBX3_chromoshadow	1.11865	0.774827	0.930998
10_ING1	118_CBX5_chromoshadow		2.7606
10_ING1	119_DMAP1	2.27288	1.03932	1.53696
10_ING1	120_UBN1_NHRD	1.339	1.86721	1.5812
10_ING1	121_UBN1_HRD	3.70429	1.58869	2.42589
10_ING1	122_SETDB1
10_ING1	123_SUV39H1
10_ING1	124_dim-5(N.Crassa)	0.803999
10_ING1	125_KYP(A.Thaliana)	1.81056	1.24361	1.50055
10_ING1	126_SUVR4(A.Thaliana)
10_ING1	127_EHMT2	1.71478	2.7773	2.1823
10_ING1	128_EHMT1	0.809389	0.836869	0.823014
10_ING1	129_KDM2B	2.0273	1.62974	1.81768
10_ING1	130_KDM5B	1.91686	1.68429	1.79682
10_ING1	131_SET8(T.Gondii)
10_ING1	132_RING1-XTEN20-PCGF1	9.67046	1.28707	3.52797
10_ING1	133_RING1-XTEN20-PCGF2	0.838625	2.05618	1.31315
10_ING1	134_RING1-XTEN20-PCGF3	1.08717	1.54172	1.29465
10_ING1	135_EZH1	6.60619	3.6678	4.92242
10_ING1	136_EZH2	1.79501	1.48348	1.63182
10_ING1	137_HDAC1
10_ING1	138_DNMT1
10_ING1	139_DNMT3A1	0.34335	0.449066	0.392666
10_ING1	140_DNMT3B1	1.31618	1.38064	1.34802
10_ING1	141_DNMT3B3	1.46457	1.87674	1.6579
10_ING1	142_DNMT3L	0.546719	1.77659	0.985544
10_ING1	143_DNMT3C(mouse)	2.60342	1.10321	1.69473
10_ING1	144_sssIM(MQ1)
10_ING1	145_DRM2(Arabidopsis)	0.0947647
10_ING1	146_DRM3(Arabidopsis)	0.486937	1.59723	0.881902
10_ING1	147_MET1(Arabidopsis)
10_ING1	148_CMT2(Arabidopsis)		18.8548
10_ING1	149_CMT3(Arabidopsis)	0.850452
10_ING1	150_NtDRM1(N. Tabacum)
10_ING1	151_DNMT3A1-DNMT3L(mouse,CRRISPRoff)
10_ING1	152_DNMT3B1-XTEN20-DNMT3B3
10_ING1	153_DNMT3A1-XTEN20-DNMT3B3
10_ING1	154_DNMT3B1-XTEN20-DNMT3L
10_ING1	155_DNMT3A1-XTEN20-DNMT3L
10_ING1	156_eGFP
11_PHF2	1_CBX1_chromo	1.16535	1.88462	1.48197
11_PHF2	2_CBX3_chromo	1.46216	1.71009	1.58127
11_PHF2	3_CBX4	0.857175	1.80262	1.24305
11_PHF2	4_CBX5_chromo	0.196014	22.7805	2.11312
11_PHF2	5_CBX7	1.51555	1.55829	1.53677
11_PHF2	6_CBX2	1.77953	1.71712	1.74805
11_PHF2	7_CBX6	1.55019	1.37256	1.45868
11_PHF2	8_RYBP_zf_RanBP	1.04735	0.767856	0.896782
11_PHF2	9_AEBP2
11_PHF2	10_ING1	1.34159	2.03701	1.65313
11_PHF2	11_PHF2	2.05526	0.92222	1.37674
11_PHF2	12_TRIM24	1.52663	0.14858	0.476263
11_PHF2	13_KDM5A		1.18329
11_PHF2	14_KDM5B	1.4025	2.49296	1.86986
11_PHF2	15_DNMT3A_PWWP	1.25382	1.75883	1.48501
11_PHF2	16_NSD1_PWWP2	2.48178	1.50437	1.93223
11_PHF2	17_NSD2_PWWP1	2.31237	1.97746	2.13837
11_PHF2	18_CREBBP	1.84284	1.89212	1.86731
11_PHF2	19_MeCP2_MBD	1.58304	1.15379	1.35148
11_PHF2	20_MBD1_MBD	2.49858	2.1104	2.2963
11_PHF2	21_MBD2	1.58558	1.37796	1.47813
11_PHF2	22_MBD3	1.49823	1.26131	1.37467
11_PHF2	23_Tet1	0.907979
11_PHF2	24_Tet3	12.3012	0.141035	1.31715
11_PHF2	25_Zfp961(mouse)	0.46285	0.50889	0.485325
11_PHF2	26_Zfp809(mouse)	0.374164	0.0764125	0.169088
11_PHF2	27_ZNF417	1.34271	1.48812	1.41355
11_PHF2	28_ZNF587	1.4242	2.00195	1.68854
11_PHF2	29_ZIM3	0.241747	0.0621962	0.12262
11_PHF2	30_ZNF10	0.449788	0.0997765	0.211845
11_PHF2	31_ZNF534	0.0244946	1.64319	0.200622
11_PHF2	32_ZNF667	1.20913	1.63271	1.40505
11_PHF2	33_ZNF716	0.216777	0.327093	0.266282
11_PHF2	34_ZNF479	0.693338	0.18981	0.36277
11_PHF2	35_ZNF791	0.404436	1.56953	0.796728
11_PHF2	36_ZNF563	0.557537	0.298674	0.408071
11_PHF2	37_ZNF20	0.613307	5.27459	1.79859
11_PHF2	38_ZNF440	0.247325	1.03416	0.50574
11_PHF2	39_ZNF878	1.04828	0.175724	0.429195
11_PHF2	40_ZNF823		0.922681
11_PHF2	41_ZNF441	0.144838	0.117705	0.130569
11_PHF2	42_ZNF763	0.332119	0.613403	0.451357
11_PHF2	43_ZNF844	0.373442	0.0596973	0.14931
11_PHF2	44_ZFP69	0.851251	1.50437	1.13164
11_PHF2	45_ZNF606	1.20314	0.300874	0.601658
11_PHF2	46_ZNF235	0.727693	0.185593	0.367498
11_PHF2	47_ZNF613	0.988747	0.230555	0.477452
11_PHF2	48_ZNF627		1.87002
11_PHF2	49_ZNF649	1.07464	0.821857	0.939789
11_PHF2	50_PRDM1	2.35835	1.34014	1.77778
11_PHF2	51_ZNF644	1.00262	0.534542	0.73208
11_PHF2	52_WIZ	1.58725	1.22002	1.39158
11_PHF2	53_CDYL	0.481783	0.506736	0.494102
11_PHF2	54_ATRX	0.20871	4.98507	1.02002
11_PHF2	55_MPHOSPH8	0.95385	1.11254	1.03015
11_PHF2	56_DAXX	0.879958	1.94769	1.30915
11_PHF2	57_MECP2_ATRX_binding	2.24879	1.07392	1.55403
11_PHF2	58_PPHLN1	0.903063	2.02717	1.35302
11_PHF2	59_BCOR		3.65769
11_PHF2	60_BMI1	15.7073	3.03479	6.90424
11_PHF2	61_E2F6	1.0884	1.00122	1.0439
11_PHF2	62_PCGF1	1.54134	1.52071	1.53099
11_PHF2	63_RYBP_YAF2_rybp	0.161664
11_PHF2	64_YAF2	0.178278
11_PHF2	65_YY1
11_PHF2	66_KDM2B	1.53922	1.43983	1.4887
11_PHF2	67_HNRPK	1.48395	3.15202	2.16274
11_PHF2	68_RUNX1	2.2619	1.41726	1.79045
11_PHF2	69_CBX2	1.52846	0.302767	0.68027
11_PHF2	70_CBX4
11_PHF2	71_CBX6	1.8224	0.866153	1.25637
11_PHF2	72_CBX7		0.0507805
11_PHF2	73_CBX8	1.29232	1.27898	1.28563
11_PHF2	74_PHF1_CTD	1.09491	1.75246	1.3852
11_PHF2	75_PHF1_PHD	1.91617	2.03216	1.97332
11_PHF2	76_MTF2	2.59756	2.01719	2.28905
11_PHF2	77_EPOP	2.42239	1.32484	1.79144
11_PHF2	78_LCOR (PALI1)	1.45209	1.41476	1.4333
11_PHF2	79_AEBP2	1.53082	1.23952	1.3775
11_PHF2	80_JARID2		2.75801
11_PHF2	81_CTCF_PRC2
11_PHF2	82_PHF19	2.38267	3.0114	2.67865
11_PHF2	83_PHF19_fusion
11_PHF2	84_ZFPM1		1.70495
11_PHF2	85_PRDM14	1.49625	1.21264	1.347
11_PHF2	86_vSET(P. bursaria chlorella virus)	1.32339	1.41526	1.36855
11_PHF2	87_RCOR1	2.06219	0.554804	1.06963
11_PHF2	88_REST_CoREST_complex	0.794246	1.11219	0.939869
11_PHF2	89_KLF3
11_PHF2	90_ZEB1	0.111902	0.789795	0.297287
11_PHF2	91_ZEB2	2.26661	1.31368	1.72557
11_PHF2	92_MBD3(mouse)	0.709285	0.0246114	0.132123
11_PHF2	93_SALL1	9.37233	25.7415	15.5325
11_PHF2	94_NAB2	2.02175	1.74877	1.88031
11_PHF2	95_MeCP2_Sin3_complex	0.970313	1.31567	1.12987
11_PHF2	96_REST_Sin3_complex	1.9296	13.6396	5.1302
11_PHF2	97_SID4X		0.403771
11_PHF2	98_MeCP2_NCoR_complex	4.05898	0.254471	1.01631
11_PHF2	99_NCOR1	0.155724	1.12343	0.418264
11_PHF2	100_MBD1_TRD
11_PHF2	101_ZBTB18	5.01159	0.473073	1.53976
11_PHF2	102_GCNF	2.21812	2.68934	2.44239
11_PHF2	103_NR2F6	2.02815	0.77645	1.25489
11_PHF2	104_NR1D1
11_PHF2	105_EZH2_DNMT_recruit
11_PHF2	106_EHMT2_DNMT_recruit	1.80834	1.24865	1.50266
11_PHF2	107_CBX5_full	2.86669	2.53008	2.69313
11_PHF2	108_CBX1_full	0.469405
11_PHF2	109_CBX3_full		0.209912
11_PHF2	110_UHRF1	1.8341	1.59021	1.70781
11_PHF2	111_MYC	1.71414	1.10985	1.37929
11_PHF2	112_CTCF_chromatin_organization	1.85883	1.39576	1.61074
11_PHF2	113_L3MBTL3	1.29019	0.757757	0.988763
11_PHF2	114_PHC2	3.35321	0.618075	1.43963
11_PHF2	115_TRIM28	1.1016	0.501457	0.743239
11_PHF2	116_CBX1_chromoshadow	0.374242	1.26348	0.687638
11_PHF2	117_CBX3_chromoshadow	0.617714	1.14367	0.840514
11_PHF2	118_CBX5_chromoshadow	0.107127	1.19239	0.357404
11_PHF2	119_DMAP1	1.645	2.95596	2.20512
11_PHF2	120_UBN1_NHRD	1.9089	2.0768	1.99108
11_PHF2	121_UBN1_HRD	2.45985	0.058995	0.380944
11_PHF2	122_SETDB1
11_PHF2	123_SUV39H1
11_PHF2	124_dim-5(N.Crassa)	2.44585
11_PHF2	125_KYP(A.Thaliana)	2.05504	2.57415	2.3
11_PHF2	126_SUVR4(A.Thaliana)
11_PHF2	127_EHMT2	1.75908	1.90238	1.82933
11_PHF2	128_EHMT1	1.31213	0.463275	0.779664
11_PHF2	129_KDM2B	1.12154	1.57541	1.32924
11_PHF2	130_KDM5B	1.73288	1.59262	1.66127
11_PHF2	131_SET8(T.Gondii)
11_PHF2	132_RING1-XTEN20-PCGF1	3.78691
11_PHF2	133_RING1-XTEN20-PCGF2	1.24444	0.0736084	0.302657
11_PHF2	134_RING1-XTEN20-PCGF3	1.48444	2.51007	1.9303
11_PHF2	135_EZH1
11_PHF2	136_EZH2	1.5787	1.80396	1.68758
11_PHF2	137_HDAC1		0.159555
11_PHF2	138_DNMT1
11_PHF2	139_DNMT3A1
11_PHF2	140_DNMT3B1
11_PHF2	141_DNMT3B3	1.94251	1.88511	1.91359
11_PHF2	142_DNMT3L	0.403909	0.813174	0.573104
11_PHF2	143_DNMT3C(mouse)	1.20113
11_PHF2	144_sssIM(MQ1)
11_PHF2	145_DRM2(Arabidopsis)
11_PHF2	146_DRM3(Arabidopsis)	4.70178	1.76188	2.87819
11_PHF2	147_MET1(Arabidopsis)
11_PHF2	148_CMT2(Arabidopsis)
11_PHF2	149_CMT3(Arabidopsis)
11_PHF2	150_NtDRM1(N. Tabacum)
11_PHF2	151_DNMT3A1-DNMT3L(mouse,CRRISPRoff)
11_PHF2	152_DNMT3B1-XTEN20-DNMT3B3
11_PHF2	153_DNMT3A1-XTEN20-DNMT3B3
11_PHF2	154_DNMT3B1-XTEN20-DNMT3L
11_PHF2	155_DNMT3A1-XTEN20-DNMT3L
11_PHF2	156_eGFP
12_TRIM24	1_CBX1_chromo	1.38185	1.21378	1.29509
12_TRIM24	2_CBX3_chromo	1.13012	1.58996	1.34046
12_TRIM24	3_CBX4	1.72047	1.36848	1.53442
12_TRIM24	4_CBX5_chromo	1.71164	0.961373	1.28278
12_TRIM24	5_CBX7	1.28804	2.21848	1.69041
12_TRIM24	6_CBX2	1.32429	1.20907	1.26537
12_TRIM24	7_CBX6	1.20683	1.40317	1.3013
12_TRIM24	8_RYBP_zf_RanBP	1.20315	0.538933	0.805245
12_TRIM24	9_AEBP2		3.81107
12_TRIM24	10_ING1	1.47368	0.840881	1.11319
12_TRIM24	11_PHF2	0.566579	2.07994	1.08556
12_TRIM24	12_TRIM24	0.784453	1.83096	1.19846
12_TRIM24	13_KDM5A	1.6616	22.9238	6.17171
12_TRIM24	14_KDM5B	0.85635	0.615028	0.725726
12_TRIM24	15_DNMT3A_PWWP	1.15884	1.77682	1.43494
12_TRIM24	16_NSD1_PWWP2	1.49979	1.65721	1.57654
12_TRIM24	17_NSD2_PWWP1	1.63182	1.55255	1.59169
12_TRIM24	18_CREBBP	1.26528	1.54918	1.40005
12_TRIM24	19_MeCP2_MBD	1.43053	1.6277	1.52593
12_TRIM24	20_MBD1_MBD	1.20519	1.31585	1.25931
12_TRIM24	21_MBD2	1.07132	0.932521	0.999513
12_TRIM24	22_MBD3	1.01763	0.892282	0.952896
12_TRIM24	23_Tet1	2.31153	1.3986	1.79802
12_TRIM24	24_Tet3	2.70828	1.78026	2.19578
12_TRIM24	25_Zfp961(mouse)	0.601703	0.854954	0.717237
12_TRIM24	26_Zfp809(mouse)	0.0977468	0.119114	0.107903
12_TRIM24	27_ZNF417	1.92958	2.05197	1.98983
12_TRIM24	28_ZNF587	1.6449	1.42462	1.5308
12_TRIM24	29_ZIM3	0.975142	2.97586	1.70349
12_TRIM24	30_ZNF10	0.169723	0.367654	0.249799
12_TRIM24	31_ZNF534	0.145853	0.516426	0.274449
12_TRIM24	32_ZNF667	1.46485	1.4971	1.48089
12_TRIM24	33_ZNF716	0.140015	0.0171229	0.048964
12_TRIM24	34_ZNF479	0.193418	0.31903	0.248407
12_TRIM24	35_ZNF791	0.63083	1.19448	0.868052
12_TRIM24	36_ZNF563	2.05367	0.440771	0.951418
12_TRIM24	37_ZNF20	0.588774	1.53387	0.950317
12_TRIM24	38_ZNF440	0.694408	0.112396	0.279371
12_TRIM24	39_ZNF878	1.41197	0.43503	0.783741
12_TRIM24	40_ZNF823	0.981971	0.369495	0.602356
12_TRIM24	41_ZNF441	0.16672	0.269572	0.211998
12_TRIM24	42_ZNF763	1.50184	1.2314	1.35991
12_TRIM24	43_ZNF844	0.084482	0.15732	0.115285
12_TRIM24	44_ZFP69	0.559045	0.250729	0.374391
12_TRIM24	45_ZNF606	0.357708	0.211902	0.275316
12_TRIM24	46_ZNF235	0.196421	0.210134	0.203162
12_TRIM24	47_ZNF613	0.135934	0.220794	0.173244
12_TRIM24	48_ZNF627	1.03219	2.25407	1.52533
12_TRIM24	49_ZNF649	0.864158	0.236303	0.451888
12_TRIM24	50_PRDM1	1.67351	1.56299	1.61731
12_TRIM24	51_ZNF644	1.62123	1.88596	1.74859
12_TRIM24	52_WIZ	1.56292	1.50991	1.53619
12_TRIM24	53_CDYL	1.51783	1.1732	1.33443
12_TRIM24	54_ATRX	1.7025	0.646323	1.04898
12_TRIM24	55_MPHOSPH8	1.02127	1.63483	1.29213
12_TRIM24	56_DAXX	0.672551	0.798932	0.733023
12_TRIM24	57_MECP2_ATRX_binding	1.0647	1.9409	1.43752
12_TRIM24	58_PPHLN1	0.670307	1.49361	1.00059
12_TRIM24	59_BCOR	5.1673	1.96725	3.18832
12_TRIM24	60_BMI1	1.90419	2.44816	2.15911
12_TRIM24	61_E2F6	0.912598	1.33377	1.10327
12_TRIM24	62_PCGF1	2.14472	1.42347	1.74727
12_TRIM24	63_RYBP_YAF2_rybp	21.1854	6.15368	11.4179
12_TRIM24	64_YAF2	4.52174	1.19885	2.32828
12_TRIM24	65_YY1	0.911199	0.607827	0.744212
12_TRIM24	66_KDM2B	2.01765	0.806529	1.27566
12_TRIM24	67_HNRPK	5.04664	1.132	2.39015
12_TRIM24	68_RUNX1	1.14447	1.30492	1.22206
12_TRIM24	69_CBX2	1.2803	1.05978	1.16483
12_TRIM24	70_CBX4
12_TRIM24	71_CBX6	2.38781	0.456814	1.04441
12_TRIM24	72_CBX7	0.65623	0.124905	0.286298
12_TRIM24	73_CBX8	1.70155	1.94085	1.81727
12_TRIM24	74_PHF1_CTD	0.540113	1.1583	0.790956
12_TRIM24	75_PHF1_PHD	2.61938	1.67086	2.09204
12_TRIM24	76_MTF2	2.46665	1.7575	2.0821
12_TRIM24	77_EPOP	1.07954	1.58021	1.3061
12_TRIM24	78_LCOR (PALI1)	0.663822	1.41544	0.969331
12_TRIM24	79_AEBP2	1.47711	1.29067	1.38075
12_TRIM24	80_JARID2	1.00418	1.79554	1.34277
12_TRIM24	81_CTCF_PRC2
12_TRIM24	82_PHF19	2.31046	2.06037	2.18183
12_TRIM24	83_PHF19_fusion
12_TRIM24	84_ZFPM1	2.8201	0.538329	1.23213
12_TRIM24	85_PRDM14	1.24799	1.30329	1.27534
12_TRIM24	86_vSET(P. bursaria chlorella virus)	1.1993	2.14213	1.60283
12_TRIM24	87_RCOR1	2.22737	0.619447	1.17462
12_TRIM24	88_REST_CoREST_complex	1.47814	1.95417	1.69957
12_TRIM24	89_KLF3	1.50762	0.703799	1.03008
12_TRIM24	90_ZEB1	0.350461	1.34767	0.687244
12_TRIM24	91_ZEB2	1.25981	1.75328	1.4862
12_TRIM24	92_MBD3(mouse)	0.567582	0.61585	0.591223
12_TRIM24	93_SALL1	0.146443	1.84579	0.519906
12_TRIM24	94_NAB2	1.29716	2.07196	1.63941
12_TRIM24	95_MeCP2_Sin3_complex	1.49157	2.6456	1.98648
12_TRIM24	96_REST_Sin3_complex	0.255885	1.37609	0.593398
12_TRIM24	97_SID4X	0.230033	0.571225	0.362492
12_TRIM24	98_MeCP2_NCoR_complex	1.4539	1.27245	1.36015
12_TRIM24	99_NCOR1	1.75882	1.61225	1.68394
12_TRIM24	100_MBD1_TRD	1.99957	1.37792	1.65989
12_TRIM24	101_ZBTB18	2.412	0.810339	1.39805
12_TRIM24	102_GCNF	1.26284	1.71085	1.46987
12_TRIM24	103_NR2F6	1.2096	2.37052	1.69334
12_TRIM24	104_NR1D1	5.01159	1.78296	2.98922
12_TRIM24	105_EZH2_DNMT_recruit
12_TRIM24	106_EHMT2_DNMT_recruit	1.09462	1.10294	1.09877
12_TRIM24	107_CBX5_full	0.90532	2.74799	1.57728
12_TRIM24	108_CBX1_full	0.303733	1.86024	0.751676
12_TRIM24	109_CBX3_full	0.860926	2.10612	1.34656
12_TRIM24	110_UHRF1	2.0647	1.51917	1.77106
12_TRIM24	111_MYC	1.20856	2.07028	1.58179
12_TRIM24	112_CTCF_chromatin_organization	1.48705	1.86411	1.66494
12_TRIM24	113_L3MBTL3	2.18366	1.87	2.02075
12_TRIM24	114_PHC2	1.14978	1.44561	1.28924
12_TRIM24	115_TRIM28	0.882272	2.24038	1.40592
12_TRIM24	116_CBX1_chromoshadow	1.80017	0.21491	0.621993
12_TRIM24	117_CBX3_chromoshadow	3.76262	1.45716	2.34153
12_TRIM24	118_CBX5_chromoshadow	0.933208	1.10103	1.01365
12_TRIM24	119_DMAP1	2.79154	2.45656	2.6187
12_TRIM24	120_UBN1_NHRD	1.32694	1.56118	1.43931
12_TRIM24	121_UBN1_HRD	1.75777	0.722898	1.12725
12_TRIM24	122_SETDB1
12_TRIM24	123_SUV39H1
12_TRIM24	124_dim-5(N.Crassa)
12_TRIM24	125_KYP(A.Thaliana)	2.76734	0.776616	1.466
12_TRIM24	126_SUVR4(A.Thaliana)
12_TRIM24	127_EHMT2	1.61197	1.86225	1.7326
12_TRIM24	128_EHMT1	2.87181	1.40969	2.01206
12_TRIM24	129_KDM2B	1.50464	1.58703	1.54528
12_TRIM24	130_KDM5B	1.48535	1.32982	1.40544
12_TRIM24	131_SET8(T.Gondii)	6.99801
12_TRIM24	132_RING1-XTEN20-PCGF1	1.31545	0.593152	0.883324
12_TRIM24	133_RING1-XTEN20-PCGF2	1.3389	1.59885	1.46311
12_TRIM24	134_RING1-XTEN20-PCGF3	1.4722	1.14828	1.30019
12_TRIM24	135_EZH1	2.00053	1.49503	1.72941
12_TRIM24	136_EZH2	1.94819	1.75905	1.85121
12_TRIM24	137_HDAC1
12_TRIM24	138_DNMT1
12_TRIM24	139_DNMT3A1	0.626449	0.367138	0.479576
12_TRIM24	140_DNMT3B1	1.97826	0.745757	1.21462
12_TRIM24	141_DNMT3B3	1.65018	1.65681	1.65349
12_TRIM24	142_DNMT3L	2.60956	1.24398	1.80173
12_TRIM24	143_DNMT3C(mouse)	2.48509	1.09012	1.64592
12_TRIM24	144_sssIM(MQ1)
12_TRIM24	145_DRM2(Arabidopsis)
12_TRIM24	146_DRM3(Arabidopsis)	1.51866	2.56997	1.97558
12_TRIM24	147_MET1(Arabidopsis)
12_TRIM24	148_CMT2(Arabidopsis)
12_TRIM24	149_CMT3(Arabidopsis)
12_TRIM24	150_NtDRM1(N. Tabacum)
12_TRIM24	151_DNMT3A1-DNMT3L(mouse,CRRISPRoff)
12_TRIM24	152_DNMT3B1-XTEN20-DNMT3B3
12_TRIM24	153_DNMT3A1-XTEN20-DNMT3B3
12_TRIM24	154_DNMT3B1-XTEN20-DNMT3L
12_TRIM24	155_DNMT3A1-XTEN20-DNMT3L
12_TRIM24	156_eGFP
13_KDM5A	1_CBX1_chromo	1.95918	1.81891	1.88774
13_KDM5A	2_CBX3_chromo	1.79381	1.84293	1.8182
13_KDM5A	3_CBX4	4.44209	3.24554	3.79697
13_KDM5A	4_CBX5_chromo	1.13497	1.22133	1.17736
13_KDM5A	5_CBX7	1.74404	1.75637	1.7502
13_KDM5A	6_CBX2	1.56166	1.59806	1.57976
13_KDM5A	7_CBX6	0.72009	2.20214	1.25926
13_KDM5A	8_RYBP_zf_RanBP	0.963516	1.56637	1.22851
13_KDM5A	9_AEBP2	1.28137
13_KDM5A	10_ING1	1.54956	1.26287	1.39889
13_KDM5A	11_PHF2	0.566421	20.309	3.39167
13_KDM5A	12_TRIM24	2.11557	1.10501	1.52896
13_KDM5A	13_KDM5A	1.25617	1.75805	1.48607
13_KDM5A	14_KDM5B	1.4438	0.846905	1.10579
13_KDM5A	15_DNMT3A_PWWP	1.32684	1.66225	1.48511
13_KDM5A	16_NSD1_PWWP2	1.71134	1.6359	1.67319
13_KDM5A	17_NSD2_PWWP1	2.29613	1.94845	2.11516
13_KDM5A	18_CREBBP	1.69577	1.8125	1.75316
13_KDM5A	19_MeCP2_MBD	1.43689	1.81822	1.61634
13_KDM5A	20_MBD1_MBD	1.91383	1.39321	1.6329
13_KDM5A	21_MBD2	3.72579	4.204	3.95768
13_KDM5A	22_MBD3	1.37256	1.47055	1.42071
13_KDM5A	23_Tet1	0.687133	3.28454	1.5023
13_KDM5A	24_Tet3	1.39786	3.60726	2.24554
13_KDM5A	25_Zfp961(mouse)	0.512871	0.576709	0.543854
13_KDM5A	26_Zfp809(mouse)	0.176417	0.15764	0.166764
13_KDM5A	27_ZNF417	1.18181	1.63927	1.39187
13_KDM5A	28_ZNF587	1.37746	1.52064	1.44728
13_KDM5A	29_ZIM3	0.398148	0.283583	0.336018
13_KDM5A	30_ZNF10	0.202275	0.218964	0.210454
13_KDM5A	31_ZNF534	1.00971	0.524763	0.727913
13_KDM5A	32_ZNF667	1.79556	2.06598	1.92603
13_KDM5A	33_ZNF716	0.483227	0.218721	0.325103
13_KDM5A	34_ZNF479	0.204545	0.60024	0.350394
13_KDM5A	35_ZNF791	0.46069	0.0884181	0.201825
13_KDM5A	36_ZNF563	0.50744	0.297991	0.38886
13_KDM5A	37_ZNF20	2.5664	2.2082	2.38057
13_KDM5A	38_ZNF440	0.375302	0.343139	0.35886
13_KDM5A	39_ZNF878	2.02663	2.15833	2.09145
13_KDM5A	40_ZNF823	0.870999	0.809169	0.839515
13_KDM5A	41_ZNF441	0.331421	0.650189	0.464205
13_KDM5A	42_ZNF763	0.274283	1.08286	0.544985
13_KDM5A	43_ZNF844	1.09205	0.197986	0.464984
13_KDM5A	44_ZFP69	0.218308	0.206188	0.212161
13_KDM5A	45_ZNF606	0.373999	0.673833	0.502009
13_KDM5A	46_ZNF235	0.88408	0.228771	0.449724
13_KDM5A	47_ZNF613	0.22325	0.44584	0.31549
13_KDM5A	48_ZNF627	1.38407	1.2184	1.29859
13_KDM5A	49_ZNF649	0.299243	0.441641	0.363535
13_KDM5A	50_PRDM1	2.01867	2.03446	2.02655
13_KDM5A	51_ZNF644	0.657513	0.623598	0.640331
13_KDM5A	52_WIZ	1.10427	0.978595	1.03953
13_KDM5A	53_CDYL	1.40626	2.39156	1.83389
13_KDM5A	54_ATRX	2.64635	4.68526	3.5212
13_KDM5A	55_MPHOSPH8	1.82398	0.920834	1.29599
13_KDM5A	56_DAXX	0.841106	0.862842	0.851905
13_KDM5A	57_MECP2_ATRX_binding	1.0277	0.466355	0.692295
13_KDM5A	58_PPHLN1	1.80627	2.00583	1.90344
13_KDM5A	59_BCOR	1.06685	0.71579	0.873864
13_KDM5A	60_BMI1	1.63727	2.18376	1.89088
13_KDM5A	61_E2F6	0.766395	0.96076	0.858092
13_KDM5A	62_PCGF1	1.48271	1.71184	1.59316
13_KDM5A	63_RYBP_YAF2_rybp	0.2278	4.37635	0.998465
13_KDM5A	64_YAF2		15.6106
13_KDM5A	65_YY1	5.32701	2.80816	3.8677
13_KDM5A	66_KDM2B	2.24396	1.48621	1.8262
13_KDM5A	67_HNRPK		1.98654
13_KDM5A	68_RUNX1	1.66575	1.93276	1.7943
13_KDM5A	69_CBX2	1.57517	0.661923	1.0211
13_KDM5A	70_CBX4
13_KDM5A	71_CBX6	3.05932	0.765087	1.52992
13_KDM5A	72_CBX7	1.5786	1.09246	1.31322
13_KDM5A	73_CBX8	1.92608	1.63137	1.77261
13_KDM5A	74_PHF1_CTD	0.209392	0.918997	0.438669
13_KDM5A	75_PHF1_PHD	1.48244	2.39691	1.88501
13_KDM5A	76_MTF2	2.55874	1.03002	1.62344
13_KDM5A	77_EPOP	1.95294	2.86493	2.36538
13_KDM5A	78_LCOR (PALI1)	1.83628	1.20925	1.49014
13_KDM5A	79_AEBP2	1.41693	1.37596	1.39629
13_KDM5A	80_JARID2		6.59058
13_KDM5A	81_CTCF_PRC2
13_KDM5A	82_PHF19	2.87378	2.56634	2.71571
13_KDM5A	83_PHF19_fusion
13_KDM5A	84_ZFPM1	1.40402	0.432492	0.779248
13_KDM5A	85_PRDM14	1.53041	1.47912	1.50455
13_KDM5A	86_vSET(P. bursaria chlorella virus)	1.54801	1.36366	1.45292
13_KDM5A	87_RCOR1	2.48509	0.977841	1.55885
13_KDM5A	88_REST_CoREST_complex	0.783507	1.25884	0.993131
13_KDM5A	89_KLF3		1.38865
13_KDM5A	90_ZEB1	0.948475	0.154862	0.383253
13_KDM5A	91_ZEB2	1.46222	1.75612	1.60244
13_KDM5A	92_MBD3(mouse)	1.67954	0.789178	1.15128
13_KDM5A	93_SALL1	1.92364	0.967096	1.36394
13_KDM5A	94_NAB2	1.27322	1.97409	1.58538
13_KDM5A	95_MeCP2_Sin3_complex	1.88276	1.18362	1.49281
13_KDM5A	96_REST_Sin3_complex	1.44679	1.82196	1.62357
13_KDM5A	97_SID4X	1.34282	2.24978	1.73812
13_KDM5A	98_MeCP2_NCoR_complex	2.90197	8.60835	4.99812
13_KDM5A	99_NCOR1	1.11343	1.10396	1.10869
13_KDM5A	100_MBD1_TRD	2.9679	1.04335	1.75971
13_KDM5A	101_ZBTB18	1.1589	2.72971	1.77861
13_KDM5A	102_GCNF	2.24698	2.03369	2.13767
13_KDM5A	103_NR2F6	1.14985	2.84388	1.80832
13_KDM5A	104_NR1D1	2.85117	2.37356	2.60143
13_KDM5A	105_EZH2_DNMT_recruit	1.8224	2.00583	1.91191
13_KDM5A	106_EHMT2_DNMT_recruit	1.41104	1.60015	1.50262
13_KDM5A	107_CBX5_full	4.48687	1.44496	2.54624
13_KDM5A	108_CBX1_full	1.66529	18.6424	5.57181
13_KDM5A	109_CBX3_full	2.50165	0.934534	1.52901
13_KDM5A	110_UHRF1	1.73348	2.27288	1.98494
13_KDM5A	111_MYC	1.51498	1.70951	1.60931
13_KDM5A	112_CTCF_chromatin_organization	1.17827	1.61794	1.38071
13_KDM5A	113_L3MBTL3	1.20212	2.24055	1.64116
13_KDM5A	114_PHC2	1.43959	1.92225	1.6635
13_KDM5A	115_TRIM28	3.08763	1.03562	1.78818
13_KDM5A	116_CBX1_chromoshadow	1.34655	0.964799	1.1398
13_KDM5A	117_CBX3_chromoshadow	0.482768	0.994839	0.69302
13_KDM5A	118_CBX5_chromoshadow	7.65407	0.41667	1.78584
13_KDM5A	119_DMAP1	3.23361	3.19261	3.21305
13_KDM5A	120_UBN1_NHRD	1.21153	1.55901	1.37433
13_KDM5A	121_UBN1_HRD	1.91538	1.03762	1.40976
13_KDM5A	122_SETDB1
13_KDM5A	123_SUV39H1
13_KDM5A	124_dim-5(N.Crassa)	3.33499	2.09118	2.64085
13_KDM5A	125_KYP(A.Thaliana)	2.24783	1.59312	1.89237
13_KDM5A	126_SUVR4(A.Thaliana)
13_KDM5A	127_EHMT2	1.64421	2.01435	1.81989
[truncated: 22,337 more rows]

## Sheet: Day 6 Heatmap
N/C	1_CBX1_chromo	2_CBX3_chromo	3_CBX4	4_CBX5_chromo	5_CBX7	6_CBX2	7_CBX6	8_RYBP_zf_RanBP	9_AEBP2	10_ING1	11_PHF2	12_TRIM24	13_KDM5A	14_KDM5B	15_DNMT3A_PWWP	16_NSD1_PWWP2	17_NSD2_PWWP1	18_CREBBP	19_MeCP2_MBD	20_MBD1_MBD	21_MBD2	22_MBD3	23_Tet1	24_Tet3	25_Zfp961(mouse)	26_Zfp809(mouse)	27_ZNF417	28_ZNF587	29_ZIM3	30_ZNF10	31_ZNF534	32_ZNF667	33_ZNF716	34_ZNF479	35_ZNF791	36_ZNF563	37_ZNF20	38_ZNF440	39_ZNF878	40_ZNF823	41_ZNF441	42_ZNF763	43_ZNF844	44_ZFP69	45_ZNF606	46_ZNF235	47_ZNF613	48_ZNF627	49_ZNF649
1_CBX1_chromo	0.396795	0.795344	0.0576483	nan	0.270651	0.336041	0.777508	2.55688	nan	0.524365	nan	-1.02655	0.214121	-0.355863	0.53248	0.432062	0.789046	0.600284	0.276651	0.0541936	nan	0.0249385	0.0343227	nan	-2.1217	-1.17456	0.658839	0.698522	nan	-4.5807	-4.35367	0.64451	-2.67114	-4.51163	0.00776052	0.765263	nan	0.60898	-2.2853	nan	-1.62463	0.31963	nan	-2.91681	-0.738566	-1.75936	-1.90844	nan	-0.362453
2_CBX3_chromo	0.549165	0.150082	1.09216	3.06492	0.104652	0.562109	-0.324596	0.00477923	nan	0.751581	nan	-0.946707	1.00365	-0.272501	0.600026	0.385568	0.445562	0.896271	0.903692	0.559958	1.81579	1.1673	1.98305	0.994572	-1.23609	-2.90927	0.523034	0.931514	0.731367	-3.74188	-1.02175	0.767639	-1.90514	-2.5154	1.56783	-2.4372	nan	nan	-2.4375	-0.197058	-1.51043	0.00446554	nan	0.562382	-2.09275	-2.21265	-1.25143	-1.00826	-0.587051
3_CBX4	0.49689	0.636506	0.679193	0.00209543	-0.761185	0.290988	nan	2.12367	nan	0.352611	0.0152898	0.495044	nan	0.853382	0.647023	0.494354	0.333249	0.528222	0.513643	-0.0848145	-2.19966	0.883412	1.40146	1.01488	-1.44993	-1.31123	0.194749	0.733626	3.15557	-3.0867	-4.22169	0.712431	-3.22115	-4.74223	0.501802	-1.90566	-0.465583	0.450625	-2.29317	1.20423	-1.42418	-0.561303	nan	0.766873	-2.74749	0.628288	-2.59304	-0.523363	-1.70399
4_CBX5_chromo	0.591097	0.728296	-0.000391603	0.198613	-0.376232	0.506994	0.532085	1.5756	nan	-0.896363	nan	0.640855	2.77024	nan	0.665282	0.631447	0.930104	0.450285	0.731389	-0.314891	-0.132856	0.138572	3.5992	nan	-1.01436	-2.85328	0.539431	0.995385	nan	-2.63335	-1.60831	0.339619	-0.804418	-2.50864	1.22585	-0.158366	-2.21518	nan	1.22228	nan	-2.21636	3.68597	0.546935	nan	1.3694	-1.22758	nan	-1.70208	-0.933097
5_CBX7	0.669665	0.369902	-2.18488	0.0942676	-0.227436	0.395641	-0.602662	0.629535	nan	1.11922	-1.97449	0.726691	0.282078	0.194826	0.154693	1.112	0.931435	1.0047	0.736101	0.107259	-0.240762	0.61716	0.297136	nan	-1.16148	-4.56888	0.5141	0.55748	-1.58148	-3.25871	-4.36641	0.233831	-4.43749	-2.80053	nan	-2.51407	-0.00346613	-2.03555	-3.4317	0.792147	-1.79279	-0.794326	-0.671415	-2.82108	-4.09031	-1.57453	-5.05108	1.77881	-2.25562
6_CBX2	0.649956	0.475778	1.14975	-0.741764	-0.0763385	0.497395	0.13227	-0.0520927	nan	0.0711613	2.18272	0.264102	-0.167883	-0.608782	0.584641	0.527085	0.397566	0.864111	0.61964	0.242105	0.191244	0.414426	-0.43139	-1.02181	-1.63965	-3.21348	0.524089	0.581356	-3.57394	-3.5292	-1.68938	0.368572	-3.6971	-3.16947	-1.23138	-0.674927	0.0838686	-3.33049	0.739367	3.06226	-1.91409	-0.850016	-1.22247	-0.428854	-3.12688	-1.86727	-4.54582	-0.235366	-2.63715
7_CBX6	0.840893	0.868061	nan	0.565569	-1.00087	0.614829	-0.00682874	1.34398	nan	1.2708	nan	0.878127	1.66911	0.215926	0.275601	0.457434	0.861145	0.68146	0.858732	-0.318922	-1.82861	0.40453	-2.64202	2.39964	-1.16317	-3.30243	0.765519	0.866937	nan	-3.07492	-2.53846	0.602786	-2.02978	-1.16067	nan	-0.0317269	nan	0.177704	nan	3.86319	-2.70322	-1.4353	nan	-1.51128	-0.907434	1.40468	-1.54372	nan	-0.402147
8_RYBP_zf_RanBP	0.639489	0.67555	0.843526	-0.945069	0.0969891	0.599073	0.83177	0.0723422	nan	1.0518	nan	-0.392423	-0.856256	1.02082	0.411351	0.77669	0.489394	0.664483	0.770301	-0.503219	-0.285543	0.703	-0.12895	1.11321	-2.06142	-1.49009	0.684077	0.619261	-0.892036	-3.27218	-1.67085	0.517963	-1.71696	-1.19959	-1.3387	-2.33448	nan	-0.817453	-0.0776617	nan	-3.15456	-0.112574	nan	-3.7335	-1.44617	-0.0889247	-1.01533	1.5738	-1.09869
9_AEBP2	1.06884	0.884674	1.73191	nan	-0.0295609	0.482744	-0.343241	nan	-0.382699	nan	nan	0.925335	nan	nan	0.480061	0.45386	0.88144	0.279715	0.770456	nan	nan	0.0202397	nan	1.00603	-0.210154	nan	0.817466	0.351274	nan	nan	nan	0.139614	nan	nan	nan	nan	nan	nan	0.637866	nan	nan	nan	nan	nan	nan	nan	nan	nan	nan
10_ING1	0.524006	0.491628	0.564224	0.253495	0.999193	0.742358	-0.0498268	nan	nan	1.06017	nan	0.00273974	0.716897	2.05525	0.520776	0.709959	0.431678	0.630635	0.906739	0.433815	0.0638292	0.536759	-0.183694	1.82359	-0.251452	-2.55886	0.52099	0.750072	-1.54523	-2.78991	-3.35463	0.5717	-1.188	-1.6369	-0.130274	-0.880709	nan	-1.03483	-0.408403	0.769471	-0.241175	0.81711	-1.74113	-1.42647	-3.14625	-1.85905	-2.28885	0.00216281	-2.71079
11_PHF2	0.567517	0.661086	0.31388	1.07938	0.619905	0.805745	0.54466	-0.157171	nan	0.7252	0.461252	-1.07017	nan	0.90293	0.570473	0.950267	1.09651	0.900965	0.434542	1.19931	0.563771	0.459087	nan	0.397424	-1.04298	-2.56415	0.499319	0.755779	-3.02773	-2.23892	-2.31745	0.490617	-1.90897	-1.46287	-0.327841	-1.29311	0.846869	-0.983531	-1.22029	nan	-2.93712	-1.14766	-2.74362	0.178409	-0.732984	-1.44419	-1.06657	nan	-0.0895919
12_TRIM24	0.373057	0.422731	0.617693	0.359276	0.757375	0.339562	0.379952	-0.312501	nan	0.154699	0.118443	0.26118	2.62567	-0.462502	0.520989	0.656758	0.670558	0.485481	0.609692	0.332628	-0.000702843	-0.0696091	0.846412	1.13473	-0.479478	-3.21219	0.992648	0.614288	0.768496	-2.00116	-1.86539	0.566465	-4.35214	-2.00922	-0.204146	-0.0718482	-0.0735189	-1.83974	-0.351551	-0.731311	-2.23788	0.443516	-3.11672	-1.41738	-1.86084	-2.2993	-2.52912	0.60912	-1.14596
13_KDM5A	0.91666	0.862513	1.92485	0.235549	0.807518	0.659701	0.332579	0.296905	nan	0.484284	1.762	0.61255	0.571503	0.145072	0.570565	0.742604	1.08077	0.809961	0.692734	0.707439	1.98465	0.506613	0.587178	1.16706	-0.878709	-2.58412	0.477025	0.533346	-1.57339	-2.24842	-0.458163	0.945633	-1.62103	-1.51295	-2.30882	-1.36268	1.25131	-1.47851	1.0645	-0.252372	-1.10717	-0.875711	-1.10475	-2.23677	-0.994214	-1.15289	-1.66434	0.37695	-1.45983
14_KDM5B	0.473492	0.0478302	0.735961	nan	0.661737	0.562189	-0.336771	1.40022	nan	0.0393335	-0.607487	0.659955	-1.4068	0.682989	0.336279	0.66077	0.525917	0.613242	0.773347	0.338139	-1.56876	0.390125	1.27093	0.312817	-0.422807	-0.893249	0.811151	0.7595	0.439805	-3.5575	-0.177527	0.483296	-0.653645	-0.151716	1.5119	-0.822763	1.29526	0.117816	-0.203557	2.63714	-0.276521	1.25939	0.8714	-0.203801	-0.139718	-0.338674	-1.23398	0.415084	-0.523631
15_DNMT3A_PWWP	0.596739	0.55554	0.603089	0.567172	0.493057	0.475298	0.299539	0.318627	0.713228	0.706301	0.735376	0.844173	0.353447	0.678209	0.843852	0.477092	0.552747	0.32181	0.637529	0.379778	0.539774	0.387236	0.528499	0.917071	0.782838	0.582559	0.608612	0.610288	-0.74049	0.682426	0.531401	0.7816	0.379689	0.650821	0.100119	0.635965	0.818613	0.408912	0.482141	0.461198	0.476852	0.756442	0.683802	0.20143	0.157782	0.177678	0.327646	0.789562	0.449585
16_NSD1_PWWP2	0.594413	0.43035	0.313116	0.50855	0.897561	0.63596	0.199761	0.469996	1.75852	0.347152	-2.10273	0.680518	0.296954	0.468671	0.611681	0.278591	0.504729	0.463645	0.624354	0.0729216	0.134473	0.976815	0.662629	0.914676	0.386636	-1.00295	0.391498	0.51176	-2.60349	-1.29285	-1.30577	0.77222	-0.564388	-1.42192	0.43373	-0.227375	-1.30002	-0.522258	-1.80089	-0.343134	-1.39247	0.459544	-1.35236	-1.23909	-1.47999	-1.31925	-0.988099	-0.106733	-0.823967
17_NSD2_PWWP1	0.52139	0.612995	0.177523	1.88129	0.197606	0.44396	-0.079151	-1.29141	nan	0.335062	1.47017	0.664653	0.216126	-0.23284	0.576245	0.859176	0.441731	0.456812	0.682539	0.00837626	-0.467434	0.649232	-0.655833	1.11813	0.0243514	-1.94297	0.594534	0.694342	0.150137	-1.37489	-3.03377	0.496683	-1.84565	-2.3212	0.023785	-0.503233	1.33925	-0.861666	0.160277	0.22379	-1.85299	0.0489151	-2.17318	-0.875392	-1.35574	-1.38975	-1.86113	0.541654	-2.04655
18_CREBBP	0.350492	0.972984	0.946856	0.897169	1.05016	0.749434	0.367005	0.224404	1.40597	0.729439	0.364944	0.492062	0.845612	0.527055	0.590845	0.898482	0.835032	0.454989	0.443264	0.711425	0.448071	0.814406	1.03668	1.14297	0.362731	-2.34536	1.02832	0.605488	-0.201466	-1.46275	-2.13117	0.526921	-2.22532	-2.02328	0.159263	-0.339639	-1.83417	-1.16195	-1.77885	0.291845	-1.62501	0.476535	-1.74975	-1.5785	-1.75206	-1.83106	-2.67071	-1.30879	-2.22457
19_MeCP2_MBD	0.428128	0.173788	1.97404	-0.202057	0.0925963	0.621317	1.40469	0.804719	nan	0.383592	nan	-0.282058	0.675439	3.55425	0.629777	0.527808	0.416115	0.666786	0.421672	-0.837118	-0.0330299	0.599503	-0.767177	0.900181	-0.931763	-2.83335	0.709133	0.709054	-1.61224	-2.92184	-1.10376	0.604215	-1.77659	-0.215589	0.0890655	-2.49356	nan	-1.16524	-1.49764	-0.177555	-1.56487	0.467147	-1.80482	1.64317	-2.2891	-0.423383	-3.085	0.708412	-1.63585
20_MBD1_MBD	0.425321	0.341389	0.71442	-0.217619	0.347217	0.347594	0.0553278	1.00472	0.0385483	0.329099	-1.06747	0.660592	0.409912	0.0404455	0.62659	0.595468	0.396303	0.814312	0.442387	0.642958	nan	0.79808	-0.676381	0.639197	0.16456	0.197349	1.22994	1.09188	nan	-0.741331	-1.14471	1.809	0.319355	nan	0.0578382	nan	0.25333	-2.39859	nan	2.00544	0.559783	0.178279	nan	nan	nan	-1.78023	0.763041	2.27353	-0.60215
21_MBD2	0.852677	0.48603	-0.070525	2.93848	-0.228302	0.431415	0.59371	-0.954411	nan	0.780436	-0.0058722	0.640535	0.860616	-0.0634933	0.660442	0.555343	0.506069	0.358768	0.752693	0.23784	0.73146	0.886334	-1.04967	nan	-0.315001	-4.58718	0.417338	0.699133	-0.60907	-2.95036	-3.53472	0.660571	-3.10697	-3.89423	-2.21617	0.203234	-2.07128	nan	nan	nan	-3.49333	1.12945	2.39884	-1.61926	0.530026	1.32781	-2.08598	-0.78668	-1.94138
22_MBD3	0.632023	0.220923	nan	0.894722	nan	0.325434	1.10235	0.581591	nan	-0.183295	2.87547	0.982782	0.652098	1.23206	0.276263	0.891634	0.337644	0.94259	0.62164	0.669615	nan	0.640328	0.706331	nan	-0.315838	-0.295482	0.255271	0.597238	-3.44465	-2.55868	-3.99134	0.781855	0.086249	-2.39834	0.176585	-0.952679	nan	1.01045	nan	1.96306	-3.43689	-0.570858	-0.317851	-0.997681	-0.584815	-1.28996	-3.44948	nan	-2.46418
23_Tet1	0.777534	0.72664	nan	-0.388582	0.498355	0.692492	-1.14375	0.755752	nan	0.100568	nan	1.41466	0.743151	-0.125409	0.70985	0.976783	0.563928	0.657106	0.653145	0.00373083	0.750331	0.913273	0.341451	1.05306	-3.21907	-0.340777	0.484616	0.317851	nan	-4.09663	nan	-1.01112	-0.42917	-4.27894	-0.191653	-2.47501	nan	0.100663	nan	-1.40067	-2.49852	-1.78114	-0.564707	-0.235942	-0.463046	-2.32183	-2.37064	-1.56725	-1.95574
24_Tet3	0.763977	0.37045	0.757216	0.957775	0.508002	0.469521	-2.57374	-2.37678	nan	-0.658372	0.109087	0.400702	-0.100674	1.12647	0.53256	0.549138	1.13667	0.895884	1.00993	-0.1198	nan	1.1905	0.0989372	0.105196	-3.07187	-2.89218	0.17304	0.280389	-2.16136	-5.51217	-4.15781	-0.658551	-1.01028	-2.67519	nan	-0.347996	nan	-0.578098	-0.452459	nan	-3.51546	-1.36827	-3.59381	nan	0.562705	-0.349717	-3.8999	nan	-3.60355
25_Zfp961(mouse)	-2.20665	-2.63584	-2.14747	-0.24967	-2.29526	0.600058	-2.54505	-2.86401	-2.7323	-2.3823	-0.535669	-2.54242	-2.53575	-3.31974	0.264607	-1.2311	-2.09053	-1.90667	-1.01458	0.286019	-3.22574	0.217297	-3.35579	-1.84775	-1.90737	-4.60436	0.44244	0.508517	-1.91645	-2.6855	-4.92064	-0.446189	-3.34052	-3.10045	-4.48033	-3.31719	-2.54927	-2.93649	-2.63572	-2.30193	-2.84299	-2.66863	-2.56283	-3.87282	-3.99369	-1.84882	-4.10067	-4.97884	-3.7941
26_Zfp809(mouse)	-2.83619	-2.83704	-3.18753	-3.02165	-4.94717	0.206987	-4.29449	-5.30362	-3.29787	-1.88368	-1.45351	-3.10985	-2.92689	-0.428157	0.277353	-0.966939	-2.40718	-1.86748	-0.950518	nan	-1.42966	0.619267	-3.75566	-2.97259	-2.33334	-3.08425	0.188489	0.266983	-3.59622	-2.79114	-3.30984	-0.0035156	-3.74581	-3.66753	-2.81272	-3.15609	-3.07116	-4.63979	-2.87365	-1.31402	-3.25421	-3.64654	-3.81335	-3.71755	-3.12567	-4.57283	-4.10152	-4.44162	-3.53061
27_ZNF417	-1.84051	-2.16277	-2.03438	-2.97091	-2.34719	0.211537	-2.44261	-3.59613	nan	-3.22954	-5.60545	-2.53537	-2.00329	-3.10329	0.335442	-0.86923	-2.40662	-2.33778	-0.231511	0.566535	-2.65591	0.458805	-6.13345	-2.42206	-2.41554	-2.80835	0.020982	0.339164	-0.144605	-2.89791	-3.75194	-0.141488	-2.08067	-2.87918	-4.32924	-2.42529	-2.80062	-2.85172	-2.83744	-4.67627	-2.58885	-3.16545	-3.40473	-3.47224	-3.51683	-2.39751	-3.81469	-2.35407	-4.39018
28_ZNF587	-1.95708	-2.36688	-3.90516	-2.8512	-1.81089	0.254662	-1.94524	-4.29287	-1.33714	-3.40194	-0.537859	-4.25205	-2.00125	-1.97535	0.38397	-1.34896	-2.40411	-3.22846	-0.66776	-2.77306	-1.03451	0.30392	-4.58718	-4.24677	-2.33845	-3.68371	0.516244	0.137471	-2.29185	-2.63461	-1.6942	0.24622	-2.35863	-2.61272	-3.16752	-3.16981	-3.41279	-2.39273	-3.10344	-2.99761	-3.03908	-2.68744	-4.77512	-2.78191	-3.38709	-2.80085	-3.494	-2.95906	-2.97331
29_ZIM3	-3.15976	-2.76923	-1.40887	-1.26148	-4.6874	0.365532	-5.32876	-1.95351	nan	-2.23043	-1.37512	-1.49019	-0.943211	-1.2778	0.769364	-1.39245	-2.37401	-1.74849	-1.51776	nan	1.02706	0.147157	-1.99094	-4.01834	-2.19311	-3.05845	0.388054	0.761419	-1.4796	-3.86336	-2.28184	-0.382647	-4.92541	-2.33786	-4.1656	-3.32546	-2.76218	-0.764845	-1.08627	nan	-4.54581	-1.55724	-1.56632	-1.03539	-1.99896	-3.86809	-3.86709	-1.78553	-4.82379
30_ZNF10	-2.29105	-2.73162	-1.88597	-1.73476	-3.38156	0.356657	-2.25638	-2.86091	nan	-6.99935	-0.337782	-4.14895	-2.15751	-1.49532	0.781127	-0.996735	-2.65282	-2.30152	-0.782289	nan	nan	0.806865	-2.48849	0.809731	-1.45503	-3.08409	0.991705	0.606345	-2.0949	-3.10643	-3.75231	0.101302	-3.37463	-3.54112	-2.33173	-2.83327	-4.52507	-1.69056	-1.57463	-5.30747	-3.03908	-3.16844	-3.80007	-5.29739	-2.88872	-3.02631	-3.77896	-2.31254	-4.75091
31_ZNF534	-1.19246	-2.0863	-0.912997	-2.58052	-3.3578	0.345735	-4.04397	-3.28573	nan	-1.7463	1.22462	-1.89519	-4.38314	-3.38475	0.690287	-1.71752	-1.90478	-1.62666	0.0717015	nan	-0.124982	0.599466	-2.06191	-1.52891	-2.4149	-3.34266	0.724679	0.365923	-3.26527	-3.65881	-2.23169	-0.410327	-2.14447	-3.89009	-3.72915	-1.80984	-2.01715	-2.6931	-4.77397	nan	-3.53981	-4.84685	-3.79838	0.289702	-0.84212	-3.39148	-3.72955	-1.38611	-2.38205
32_ZNF667	-1.26588	-2.40607	-3.38041	-2.28313	-3.55856	0.408296	-3.68771	-3.71694	-1.37526	-3.00995	-1.47733	-3.42737	-1.86679	-3.96619	0.73343	-1.15142	-2.18382	-2.01492	-0.907147	-1.45499	-2.06005	0.680951	-1.23465	-3.13402	-1.58517	-4.1924	0.995584	0.751268	-2.96024	-3.5789	-3.02496	-0.31522	-2.64405	-2.97312	-2.88091	-2.82591	-3.11308	-2.72468	-3.34055	-3.35598	-3.44654	-2.90277	-3.39553	-3.28743	-2.89458	-2.75929	-3.71096	-3.52947	-2.79363
33_ZNF716	-2.63626	-2.53704	-0.546281	-2.81261	-3.31283	0.742497	-4.58947	-5.29684	nan	-2.43109	0.724492	-2.13573	-0.956616	-1.83978	0.417449	-1.13036	-2.48522	-1.68169	-0.59518	-1.45878	0.478843	0.695615	-2.05048	-4.23334	-1.83732	-3.60488	0.643375	0.799081	0.271913	-2.9155	-3.45017	-0.247052	-2.75484	-2.51476	-2.60199	-3.61756	-2.72643	-2.66579	-3.00662	-2.14637	-3.55596	-3.2791	-4.2209	-3.96107	-3.77121	-4.48779	-4.49494	-1.95659	-3.95831
34_ZNF479	-2.63553	-2.36576	-3.46292	-2.91545	-3.90597	0.585642	-4.35044	-1.90095	-0.178687	-3.69324	-1.15375	-2.83627	-3.78093	-2.38559	0.723592	-1.59817	-2.62384	-1.90072	-1.15514	-0.341571	-2.07073	0.742626	-3.15097	-0.845889	-1.8898	-3.25646	0.549336	0.663027	-4.06864	-3.19855	-4.04845	0.437867	-2.66112	-2.49227	-2.45393	-3.21706	-3.20419	-2.52686	-2.19085	-2.30485	-2.58409	-4.39348	-3.20023	-3.71674	-3.30209	-3.49521	-4.04882	-2.51884	-3.3945
35_ZNF791	0.361538	0.481316	1.57579	-1.37436	-0.262185	0.542348	0.803565	nan	nan	0.501144	0.446689	0.0315294	0.303018	-2.50906	0.280366	0.426369	0.246243	0.694547	0.661978	nan	0.334981	0.105814	0.303583	1.30296	-0.82529	-3.76156	0.523686	0.792105	nan	-2.37471	-4.71269	0.585089	-2.89506	-2.82272	-0.450406	-1.1155	-0.895581	-2.10628	-1.93151	nan	-2.43281	-0.484275	nan	-1.59929	-2.05965	-2.68643	-1.92917	2.12784	-0.56022
36_ZNF563	-1.46584	-1.71114	-3.54665	-2.11189	-2.90937	0.831257	-2.42447	-2.94852	0.207713	-1.66909	-1.76194	-2.36605	-1.5493	-2.77916	0.633369	-0.204195	-1.11102	-0.25807	0.200962	-1.9151	-0.749017	0.581989	-4.62323	-3.75965	-0.740949	-2.64302	0.802794	0.612105	-1.51061	-1.76325	-3.05886	0.162477	-2.77103	-2.5812	-2.00043	-1.96244	-2.86017	-2.13157	-2.14462	-3.9984	-2.41716	-2.17198	-2.42064	-2.22579	-2.38446	-2.83949	-3.21801	-3.34805	-3.19212
37_ZNF20	-0.266522	0.0330344	-1.53143	-2.12067	-3.03286	0.148329	-1.98396	-1.83878	nan	0.254657	2.11818	0.195279	-0.864244	-0.417027	0.59435	-1.23424	-1.82984	-1.17675	0.721747	nan	nan	0.556608	1.11156	-1.11779	-1.53389	-4.35977	0.484736	0.739159	-0.10794	-2.58911	-4.43254	0.547873	-4.14874	-4.60977	-2.10108	-1.66956	-1.06782	nan	nan	-2.30751	-1.93036	-2.17247	nan	-1.67365	-0.978605	-1.98075	-3.63107	-2.05629	-5.304
38_ZNF440	-0.679871	-1.25882	-4.81083	-2.02015	-2.93328	0.567558	-2.58118	-0.538326	nan	nan	1.39372	-2.28939	-2.72142	-1.85982	0.952609	-0.386102	-1.56817	-0.472683	0.351242	0.574706	nan	0.249505	-1.47714	-1.63739	-1.43417	-4.06918	0.454516	1.07835	0.236036	-2.67596	-2.47699	0.545478	-3.51846	-2.82858	-0.327342	-2.47153	-1.79478	-1.32198	-1.5686	1.52012	-3.83639	-2.57019	-3.303	-3.44665	-1.9675	-3.86892	-3.49674	-1.34427	-3.88318
39_ZNF878	-2.04446	-2.14723	0.306605	-3.77185	-3.35302	0.496319	-2.45375	-2.54268	nan	-0.315285	-0.278165	-2.04002	-0.526449	-0.320446	0.567643	-1.58152	-2.55537	-1.54953	-0.558743	nan	1.6751	0.43481	-5.32514	-2.57485	-2.10647	-3.68866	0.540256	0.35926	-0.765429	-2.91248	-4.00712	0.102965	-2.68434	-3.98401	-2.21757	-4.55793	-3.39817	-0.946047	-1.59114	nan	-2.44001	-3.07986	-2.5229	-2.23469	-2.18676	-1.68409	-3.43462	nan	-4.18166
40_ZNF823	0.510392	0.842464	-0.631448	1.55281	0.763747	0.596762	1.16317	0.7053	nan	-1.22247	1.35173	0.621654	0.691448	1.27584	0.780333	0.900049	0.806633	0.538674	0.528958	nan	nan	1.01453	0.420112	2.03164	-0.604055	-2.60564	0.645041	0.98724	-0.875166	-2.67982	-3.51028	0.492621	-2.25403	-2.0603	nan	nan	nan	-2.50834	-0.98475	-0.0474024	-2.5616	nan	nan	1.33133	-2.08758	-1.27771	-1.56784	nan	-0.330498
41_ZNF441	-2.06737	-2.29078	-1.77526	-4.88829	-2.82437	0.380032	-2.85705	-2.64159	-0.365126	-3.70799	-2.88895	-4.16396	-2.57672	-3.89742	0.863459	-1.15699	-1.93868	-1.37252	-0.216379	nan	-1.89858	0.565059	-4.23458	-2.5645	-2.25899	-3.69046	0.712679	0.789045	-2.8021	-3.35552	-4.49255	-0.0314585	-3.14795	-4.24067	-3.73778	-3.40438	-1.54454	-3.77342	-2.96887	-0.811689	-2.63406	-3.41149	-3.4592	-3.17401	-3.98037	-2.54633	-3.77921	-2.39592	-4.2776
42_ZNF763	0.358097	0.399133	-2.79312	-0.595493	-1.73336	0.347247	-1.25207	-1.82763	nan	0.739084	1.57004	-0.639068	-0.545061	0.918336	0.626481	0.118162	-0.12583	0.649542	0.729396	1.39094	1.12737	1.17995	-2.86797	0.348299	-1.32494	-3.61539	0.246119	0.616799	-1.06456	-2.23361	-2.81519	0.146334	-2.25264	-2.09169	0.803828	-4.07861	-1.55652	-0.974809	-0.40923	-0.370597	-3.05027	-0.744745	-0.168668	-2.31297	-1.94656	-1.72401	-2.81215	-0.619326	-3.0352
43_ZNF844	-2.22248	-2.58984	nan	-4.76045	-3.49041	0.409343	-3.83221	nan	nan	0.514222	-2.94754	-1.34822	-0.864675	-2.06283	0.578881	-1.82543	-3.84284	-1.72631	-0.413576	nan	nan	-0.193223	nan	1.89264	-1.76253	-4.46656	0.629984	0.607678	-0.627206	-3.85387	-3.0972	0.118994	-3.42206	-5.0999	-0.0285537	-5.65447	-2.59304	-2.21459	nan	0.117561	-2.98289	-5.17519	-1.31437	-2.84488	-3.71806	-2.04491	-4.65364	-3.17747	-6.00121
44_ZFP69	-2.21999	-2.34592	-0.467354	-1.2663	-3.08387	0.588241	-2.77225	-2.48714	nan	-2.23475	-2.77787	-1.99097	-1.96309	-1.19845	0.771112	-1.07914	-1.76167	-1.60712	-0.548176	nan	-1.75097	0.445873	nan	-1.44562	-1.64724	-3.66761	0.219745	0.853533	nan	-3.18475	-3.74019	-0.195592	-2.59565	-3.47987	-3.32102	-2.71338	-0.506214	0.0942537	-1.79327	-1.43298	-2.59243	-3.12445	0.262262	-1.4609	-2.30611	-1.27347	-3.46899	-1.7047	-4.99921
45_ZNF606	-2.04352	-2.66814	-3.84462	-3.33526	-3.60929	0.662649	-5.36412	-4.17804	nan	-3.45181	nan	-4.51355	-0.233073	-0.221983	0.944403	-1.24507	-2.22927	-1.51854	-0.627391	-2.74259	2.10505	0.453819	-4.39344	-0.0570418	-1.71413	-4.85473	0.348845	0.789735	nan	-3.42363	-2.09895	-0.481507	-2.98561	-3.90188	-4.87986	-2.6429	-4.48949	-2.51311	-2.31372	1.04301	-4.27174	-4.78405	-0.303828	-3.01416	-2.61284	-3.20601	-4.32265	-1.96116	-3.95019
46_ZNF235	-2.19531	-2.69705	-4.4936	-3.69108	-3.92503	0.206076	-3.61444	-1.93032	nan	-1.05728	-1.08679	-3.44928	-1.89762	0.13224	0.350552	-1.49138	-2.95075	-1.94862	-1.35425	0.675736	0.432641	0.477836	-2.40101	-1.30265	-1.95051	-3.72667	0.589787	0.515288	-0.459261	-2.67743	-2.16182	-0.245422	-3.15548	-2.74944	-2.0889	-1.94049	-0.050027	0.0794347	-0.465445	-1.4237	-3.17135	-3.60225	-4.08744	-2.27354	-1.30971	-1.53725	-3.56405	-0.0801487	-4.82594
47_ZNF613	-2.2453	-2.47684	-2.09997	-2.71233	-3.68852	0.5653	-4.03757	-3.88363	nan	-4.02233	-1.29846	-2.84579	-2.11526	-1.72734	0.58036	-1.78469	-2.90618	-2.08692	-0.764418	2.2267	nan	0.749495	-2.17285	-2.05583	-2.20093	-4.1217	0.718013	0.653581	-1.03116	-4.05928	-2.67086	-0.320798	-3.70571	-3.11258	-3.2243	-3.31249	-1.16567	-3.49315	-1.23485	-2.12578	-3.48806	-3.2109	-4.8726	-3.14494	-3.04001	-1.92969	-3.84842	-4.49341	-3.92768
48_ZNF627	0.329817	0.568002	-1.09765	0.149202	-2.23737	0.423269	-1.22328	-2.93923	nan	1.04804	-0.330803	-0.957185	0.768609	-0.491325	0.475074	-0.586897	-1.61897	-0.911671	0.727824	1.4181	nan	0.70605	-0.82188	-1.35982	-1.6783	-4.32139	0.712176	0.711168	-1.03071	-3.16978	-2.81685	0.217755	-3.31473	-2.67041	-1.497	-3.29619	-2.23515	-2.10941	1.5304	-0.303699	-4.22274	-0.766421	nan	0.246483	-5.56341	-1.35034	-3.40119	-0.74915	-2.54608
49_ZNF649	-2.19721	-2.36668	-1.4241	-2.24622	-3.76715	0.499936	-3.093	-2.49166	-2.42814	-1.98369	-3.98648	-2.2238	-3.40471	-3.21357	0.697661	-1.56882	-2.396	-1.95158	-0.252372	-1.27228	nan	0.340049	-1.51085	-1.48428	-1.91483	-3.51717	0.706311	0.730902	-4.53414	-2.95474	-3.66706	-0.437736	-3.28648	-3.28481	-0.990094	-3.67459	-1.4211	-2.8526	-0.705151	-1.33929	-4.40051	-2.81015	-5.68289	-4.68594	-3.5712	-1.18974	-3.97259	-1.63915	-3.31302
50_PRDM1	0.91409	0.33913	0.562777	0.389919	-0.16175	0.528886	0.386648	-0.167468	nan	1.1612	nan	0.939996	0.739708	-0.618492	0.874316	0.770194	0.271308	0.700206	1.03493	-0.40625	-0.166738	0.691082	-0.301425	0.500652	-0.258449	-1.14282	0.780225	0.560088	-0.617191	-2.79625	-0.518427	0.469608	-1.66441	-1.28402	1.59459	0.0975063	nan	0.992401	-0.360892	0.828192	-0.307387	0.876648	nan	1.83949	-1.29691	-1.07646	-1.33465	nan	-1.56016
51_ZNF644	0.333224	0.333484	nan	-0.983915	-0.133514	-0.5464	-2.72749	-0.287482	nan	-1.30319	nan	0.8149	1.40136	1.84301	0.438159	0.451879	0.635604	0.606305	0.142357	nan	-0.19184	0.577903	-0.641271	nan	0.151544	-1.4536	0.5681	0.766274	0.973359	-2.17505	-2.19043	0.126073	-1.61039	-2.78937	1.06353	-2.06262	0.799607	1.41683	-1.95323	0.134293	-1.863	-0.120594	nan	nan	-0.485709	-1.72042	-3.41616	1.43927	-1.53441
52_WIZ	0.388315	0.604684	-0.69254	0.638712	-0.685718	0.21314	-0.295126	-0.329616	nan	-0.093009	-2.11002	0.266194	-0.998178	-0.183195	0.617275	0.933969	0.502638	0.51364	0.255173	-0.32761	1.43042	0.625688	0.991794	0.696912	-0.205327	-0.667277	0.718445	0.695169	-1.98367	-1.70413	-1.96875	0.513038	-2.60392	-3.43533	-0.929901	-1.55597	0.947645	-0.3589	-0.211097	-0.410717	-2.05474	0.973249	nan	-1.0667	-1.77905	-2.54953	-2.02368	0.764099	-2.04422
53_CDYL	1.08605	0.96363	nan	1.03974	0.641847	0.795144	0.947563	nan	nan	-0.589537	0.411621	0.0759206	-0.462425	0.995715	0.904117	0.817597	0.726211	1.10681	0.926205	0.876038	nan	1.04368	-0.852207	1.65034	-0.156516	1.22795	1.13023	0.933147	nan	-2.47124	-0.533406	0.782868	-0.114162	0.240859	nan	-0.319922	nan	nan	nan	0.988513	0.303804	0.997012	0.926652	nan	-0.236526	0.516767	-0.157983	1.18796	nan
54_ATRX	0.568373	0.608333	0.0434516	-2.9046	0.176188	0.824119	0.727027	2.88838	nan	-0.305354	nan	-2.90071	0.615938	1.38545	0.395385	0.480866	0.684437	0.883781	0.681294	0.331432	nan	0.845667	nan	nan	0.510345	-1.12252	0.618584	0.85582	0.112925	-1.87348	nan	0.885528	-0.298261	-2.43037	nan	-0.99218	nan	0.419308	-0.789855	3.21248	0.408901	1.85745	nan	-0.718696	nan	1.81706	1.1031	nan	1.15747
55_MPHOSPH8	0.572668	0.793637	0.568182	1.65084	0.626627	0.413054	0.198411	0.190491	nan	0.573352	1.27614	0.474517	0.584763	0.705885	0.629679	0.334982	0.82761	0.496868	0.699248	-0.11052	0.227919	0.574177	0.519632	0.860711	-0.669701	-2.30118	0.736004	0.604443	-1.62447	-1.84922	-1.38793	0.841709	-1.4124	-1.37041	0.53916	-0.898574	0.843281	-1.1272	-3.16612	0.687815	-2.66666	0.731682	-0.454551	-2.0493	-1.01116	-0.15048	-2.1693	-0.31092	-1.00709
56_DAXX	0.647916	0.507519	-1.03258	2.08772	1.2059	0.44325	1.22329	0.56737	nan	0.179537	-0.077059	-1.11166	0.15574	-1.06042	0.64074	0.865744	0.413375	0.767033	0.766115	-1.20358	1.00251	0.838867	2.00623	-0.754991	0.412717	-1.70999	0.830615	0.512273	nan	-1.84933	-2.92763	1.03119	-2.88584	-2.11964	-1.01998	-3.54049	-0.673644	-1.94596	-2.11083	nan	-3.13467	0.141927	3.25557	-1.53691	-0.526443	-0.158401	-1.65184	0.96714	-0.842196
57_MECP2_ATRX_binding	0.530673	0.653775	1.08221	-0.330886	0.561566	0.277238	0.909726	0.49879	nan	0.705974	-1.50304	0.671458	-1.16005	1.14832	0.911663	0.938336	0.860285	0.995432	0.802006	-0.0492235	-2.01302	0.772241	-0.255788	0.584845	-0.999214	-2.50408	0.944792	0.625349	nan	-3.17128	-4.04059	0.623447	-1.55783	-0.972447	-0.762825	-2.14644	-0.582175	-1.61215	nan	nan	-2.55343	0.66686	nan	-0.55601	-2.80875	0.491341	-2.52303	1.50759	-3.947
58_PPHLN1	0.795518	0.794523	0.295738	0.593825	0.76571	0.770112	0.667303	0.405029	nan	-0.725946	0.216968	0.233935	0.0462141	1.24377	0.540405	0.807236	1.25785	0.970095	0.703473	1.07748	2.02331	0.791092	0.513789	1.67386	-0.428636	-2.2822	0.927395	1.17778	-1.07254	-2.79553	nan	0.596874	-0.0894541	-0.991891	0.524091	-1.08813	-0.912555	0.20359	1.9266	nan	-1.78702	0.442088	nan	0.117155	1.78889	-0.57941	-0.522006	1.51978	nan
59_BCOR	0.840138	0.64889	0.266237	-0.862775	0.698212	0.879223	0.757933	1.15834	nan	1.8161	-1.10568	0.0247304	1.09821	0.500677	0.517945	0.892245	0.50926	0.713863	0.784649	0.172597	0.844732	0.73057	nan	1.17726	-0.935928	-0.926887	0.570404	0.67149	-1.02813	-3.16062	-1.16168	0.632466	-1.38659	-1.83553	0.521889	-3.10902	nan	-0.18759	-0.304157	-0.127108	-2.24571	0.414556	0.257616	-2.76106	-2.00768	-0.892066	-1.71466	1.07959	-1.1271
60_BMI1	0.78553	0.80369	1.07503	0.887388	1.68994	0.532328	0.674399	1.74254	1.87333	1.2206	1.88561	0.882602	1.15317	1.2711	0.695316	0.539983	0.606403	0.818001	0.868181	0.402566	2.43953	0.606413	1.0633	-0.0572414	-0.482016	-2.94412	0.521022	0.730929	-4.35719	-2.55441	-1.63885	0.364197	-1.58777	-2.4398	0.739309	-0.826867	-0.369389	-0.77753	-0.55456	1.55332	-2.73443	0.716606	-0.253953	-1.42964	-2.61153	-0.579644	-2.50027	-0.503617	-1.04544
61_E2F6	0.0967111	-0.0368547	0.204856	-0.118186	0.467988	0.54528	0.183635	-0.170228	0.171881	0.262478	-0.606324	0.219751	-0.531463	0.0687036	0.702963	0.375744	0.571342	0.607913	0.569102	-0.365257	-0.780006	0.809813	0.283473	0.959522	-0.791458	-2.33032	0.691233	0.733416	-2.79225	-1.96927	-1.60036	0.319324	-2.05995	-1.79932	-0.366288	-0.45901	-1.30777	-1.49943	-2.4839	0.0122156	-1.98921	0.300825	-2.71437	-2.63334	-2.36492	-2.77958	-2.39202	-0.771103	-2.44595
62_PCGF1	0.646757	0.567996	0.134848	0.00875465	-0.188535	0.468898	0.639442	0.276723	nan	0.76859	0.172292	0.778501	1.01545	0.71312	0.17983	0.447458	0.736729	0.595887	0.708232	0.30425	0.471912	0.505231	1.06071	0.728205	-0.0100282	-1.82045	0.702286	0.595255	-2.44732	-0.919308	-1.65403	0.678653	-1.62745	-2.40598	0.660641	-0.631369	-0.417079	-0.64941	-1.78673	0.518731	-2.04142	0.663029	-1.93719	-2.26218	-2.40524	-1.90617	-2.6707	-0.0794378	-2.19946
63_RYBP_YAF2_rybp	0.552241	0.718926	1.4772	nan	0.67738	0.313967	0.416703	-2.82676	nan	0.91823	nan	-1.16837	nan	0.946305	0.948011	0.416346	1.03985	1.1898	0.809234	nan	nan	0.414593	-3.14625	1.01145	-0.131177	-1.77652	0.885203	0.596439	nan	-0.929485	-2.06976	0.492763	-0.644676	-1.5022	-0.241727	-2.50019	-0.0915322	-1.62334	-0.0416104	0.981396	-2.23284	-0.116904	nan	nan	-0.713147	0.727695	-3.74548	nan	-1.93994
64_YAF2	0.743407	0.881063	0.782008	0.0786499	-0.432418	0.343309	-0.165525	-0.0629191	nan	-0.320728	nan	0.378326	0.427977	0.793121	0.397645	0.818315	0.617214	1.09019	0.326604	nan	1.33031	0.966555	-0.486362	nan	-0.637338	-4.31335	0.654356	0.50116	-2.93822	-2.23328	-0.0441629	0.621666	0.641617	-0.784952	nan	-0.926186	1.48379	1.12056	-2.89616	0.283737	-0.560114	-1.57408	-2.58082	1.54047	-1.24816	0.444464	-2.22748	-0.550962	-2.16501
65_YY1	0.781053	0.698638	1.66003	nan	0.298057	0.710225	0.607555	nan	nan	nan	nan	nan	nan	nan	0.727125	0.823081	0.586034	0.960398	0.668272	nan	nan	0.288318	nan	nan	0.346335	nan	0.848843	0.825921	nan	-1.19658	nan	0.686289	1.0541	-0.21839	nan	nan	nan	2.11818	nan	nan	nan	nan	nan	nan	nan	-1.08231	nan	nan	nan
66_KDM2B	0.446641	0.465171	0.739906	0.874731	0.718546	0.939359	0.545097	0.666768	nan	0.471981	0.467278	0.336453	0.725565	0.512301	0.546037	0.835931	0.728414	0.699203	0.348598	0.783105	0.698028	1.11268	0.638871	1.34875	0.397428	-0.517219	0.391311	1.31944	-1.51568	0.29851	0.350057	0.284885	0.0605509	-0.2615	0.734325	0.914331	0.287316	1.24696	0.0967434	0.586313	0.421565	0.972217	-0.193014	-0.212399	-0.328651	-0.821065	-0.761038	0.74095	-0.298694
67_HNRPK	0.705017	0.19678	nan	-1.33333	nan	0.613621	nan	nan	nan	-0.0929087	nan	nan	1.67198	-1.20618	0.642849	-0.0656152	nan	0.799711	0.748192	nan	nan	0.176263	nan	nan	-0.251574	nan	0.889832	0.81093	nan	-0.896027	nan	1.07585	0.201084	-1.46805	nan	-0.238944	nan	nan	2.64546	nan	-1.36401	nan	nan	nan	1.62264	nan	0.0289018	nan	nan
68_RUNX1	1.01243	0.917563	0.859843	0.308272	-0.490293	0.405843	0.202388	1.36779	nan	-0.0478971	1.16075	-0.40033	0.958588	0.705048	0.746537	0.835969	0.6322	0.864241	0.511984	-0.363633	-1.24082	0.569936	3.2867	nan	-0.69346	-1.94172	0.944198	0.553792	-0.104773	-3.62811	-0.872047	0.57236	-1.00516	-2.37147	0.317179	0.840987	-1.02686	-0.74435	-0.21952	0.847404	-0.199746	-0.586414	-0.0603669	-0.817905	-0.305489	0.00785429	-0.705229	-1.13586	0.504197
69_CBX2	0.317657	0.684755	0.508372	1.01411	0.468189	0.516965	0.61585	0.249875	nan	0.450923	0.535775	0.0759852	-0.928163	-0.470388	0.803313	0.697617	1.00221	0.662351	0.236759	1.20938	-2.01054	0.408469	0.552896	0.943133	-0.230271	-0.849322	0.705161	0.552528	0.606436	-1.07946	-1.82715	0.839535	-1.61429	-1.71777	0.765879	-0.430447	-0.47969	-0.514072	-0.564218	-0.95803	-0.722163	-0.515865	-1.89529	-1.56906	-1.53688	-0.688166	-1.67397	-0.206317	-0.798827
71_CBX6	0.741603	0.665204	-0.235249	0.410325	0.35034	0.330322	0.529985	1.95141	nan	0.194087	-1.35012	-0.34024	1.55068	-0.600621	0.497828	0.525286	0.810622	0.939812	0.733706	0.239047	0.950094	0.898967	0.357633	1.83797	-0.339978	-1.92514	0.559589	0.49135	1.26012	-1.44835	-0.99603	0.634457	-0.71059	-3.25909	1.57256	-0.819346	-0.19676	0.751966	0.473993	0.738735	1.59743	-0.326415	0.688461	1.69494	0.906699	-0.77048	0.672316	-1.53234	-0.306134
72_CBX7	0.613133	0.553247	-0.0950649	-2.18602	-0.198531	0.42907	1.16788	0.540164	nan	0.538415	nan	-0.783274	1.4027	1.00363	0.655308	0.678651	0.860498	0.89333	0.785526	-0.584753	0.783616	0.147125	0.501962	1.30832	-0.707582	-0.081894	0.831913	0.725106	-0.0594619	-1.7561	-0.765771	0.739159	0.170465	-0.364919	0.980758	-0.321191	-0.773328	0.797251	0.554754	-0.949676	-0.973932	1.0074	2.41494	nan	-0.359241	-1.58653	-1.47495	0.0389273	-0.526476
73_CBX8	0.511427	0.566954	-0.6671	0.574133	0.200045	0.492752	0.405514	1.3787	nan	0.217159	-2.92188	-0.0533613	-0.313418	2.97819	0.463498	0.645844	0.764729	0.561116	0.860885	-0.00821764	-0.51848	0.583436	0.838556	-0.0970075	-0.87416	-2.50243	0.435733	0.741884	0.567876	-2.09992	0.409208	0.915347	-2.59141	-0.757793	1.05818	-0.814298	-0.323638	-0.798138	-1.10908	0.344039	-0.720663	1.47118	-1.87016	-2.28949	0.410845	-0.408477	-0.240532	0.937229	0.394376
74_PHF1_CTD	0.482908	0.513795	0.431463	-2.28794	0.984523	0.510942	0.277179	0.0645749	nan	0.864771	nan	-0.1467	2.70687	0.570873	0.455331	0.489587	0.943859	0.906909	0.359407	2.02571	-0.501651	0.589327	0.937356	2.90611	-0.25198	-1.56755	0.558178	0.51904	-0.180955	-1.67767	-2.77381	0.550493	-1.84427	-1.77785	1.72818	-1.35249	1.3229	-1.48073	-1.29244	0.805929	-1.94397	-0.0278394	0.590619	0.365323	-3.76982	-2.25742	-1.70356	-0.516444	-1.32161
75_PHF1_PHD	0.938614	0.71474	1.43831	0.242462	1.07829	0.966924	0.328008	-0.464282	nan	0.397185	0.426317	0.589192	0.351879	-0.422678	0.620291	0.950454	0.920527	0.754451	0.769523	0.719109	0.327125	0.425199	0.304502	1.08629	0.882199	-1.56892	0.894143	0.899497	-2.04122	-0.599052	-1.35312	0.941932	-1.14654	-1.04035	0.91449	-0.545979	-0.537578	-1.28543	-1.80686	0.278288	-1.24358	0.69447	-1.35903	-2.45132	-1.23367	-1.2056	-1.76819	-0.75364	-2.14104
76_MTF2	0.867608	0.431668	-0.143975	-0.738602	0.337144	0.251186	0.143291	0.875934	nan	0.152096	0.884593	0.810521	0.748993	nan	0.472819	0.738911	0.841959	0.733083	0.675869	nan	2.96836	0.589963	-0.248437	1.39708	-0.4045	-2.47118	0.407554	0.585379	-1.87083	-2.41911	-1.57164	0.49868	-2.05741	-3.17814	0.94877	-1.05341	nan	0.748581	-0.795727	1.91875	-1.60993	0.652838	-2.05987	-1.43051	-2.87855	-0.634922	-2.60782	1.37532	-1.0444
77_EPOP	0.552115	0.192021	0.43123	0.859481	0.333097	0.376188	0.771801	-1.04265	nan	0.403603	-0.394175	0.736676	-0.213599	0.0515485	0.738784	0.613147	0.624648	0.704092	-0.0300766	-1.05347	0.741388	0.701649	-0.356969	-0.190879	-3.14432	-4.08826	0.548647	0.584775	-0.635605	-5.46884	-3.38237	-0.0594637	-4.07848	-4.09567	0.179463	-3.70918	-2.53764	-2.12764	-1.50777	0.448604	-4.28944	-0.214329	-4.42288	-2.73741	-2.7685	-3.18783	-3.25141	-1.00761	-2.73466
78_LCOR (PALI1)	0.938804	0.244541	1.58659	1.0042	0.454357	0.417339	1.10298	0.287853	nan	0.406072	1.54995	-0.00372024	0.139948	0.534212	1.00457	0.897994	1.40964	1.11234	0.380206	nan	-0.132447	0.56301	-0.0148839	0.255659	-2.14207	-3.7844	0.870461	1.32686	-2.75878	-4.90616	-2.49611	0.980434	-3.52158	-3.77625	0.281695	-1.3345	0.54899	0.0341668	-2.31157	0.291924	-3.11974	0.439547	-1.38207	-2.06907	-4.34646	-2.38708	-3.38885	0.0700769	-3.07419
79_AEBP2	0.89171	0.72066	0.0167907	1.04436	-1.13504	0.727444	1.26549	1.08076	nan	0.453619	1.08834	1.02187	1.00611	0.609253	0.438917	0.433321	0.622514	0.428709	0.817523	1.01447	-0.0603956	0.296303	-1.75359	0.0381404	-0.443529	-2.57434	0.645478	0.804168	-0.48036	-2.01066	-2.47752	0.882881	-1.981	-1.83039	0.271784	-2.38831	0.0314286	-0.390747	-1.02592	-2.38214	-1.40468	-0.14354	-0.404336	-1.81623	-2.70156	0.139013	-1.93723	0.413035	-1.31109
80_JARID2	0.438809	0.141817	-0.248825	1.7275	0.4038	0.527787	0.231118	nan	nan	1.32064	nan	-0.20353	nan	nan	0.687144	0.438228	0.61121	0.961606	-0.237188	2.28919	nan	1.14658	-0.673049	nan	-1.11657	-3.07461	0.193748	0.856623	0.330867	-2.75144	nan	0.547988	-2.08725	-3.33262	nan	-1.19885	nan	nan	nan	nan	-2.30806	nan	-1.5571	-3.21224	nan	-2.94876	-1.81458	nan	nan
82_PHF19	0.798419	0.71055	1.08544	0.610529	0.403481	0.58943	0.95019	0.113715	nan	1.01767	0.040695	0.927556	1.40726	0.680047	0.714462	0.796461	0.846173	0.711844	0.608965	1.84903	nan	0.364685	1.41924	-0.575353	-0.0787302	-1.27783	0.972247	0.826927	-1.24238	-1.60359	-0.956885	0.9019	-1.05144	-3.57982	1.01506	-0.0450644	0.823964	-1.02688	-3.14483	-0.63535	-1.52864	2.13921	-2.53082	-2.37795	-0.444872	-0.542475	-0.634719	0.736844	-1.72047
84_ZFPM1	0.750225	0.378233	-1.20469	0.885803	0.255351	0.727248	0.169339	-0.444492	nan	-0.702799	-1.60534	1.1201	1.06074	-2.38136	0.659886	0.590901	0.702103	0.457589	0.304259	1.29087	-0.224791	0.737687	nan	1.34693	-1.17906	0.270202	0.540507	0.738769	0.344534	-2.11533	0.0501756	0.707597	-0.115687	-0.943494	0.480704	0.330606	-2.62523	0.245869	-0.960799	0.955442	-0.0291563	0.822351	nan	1.04336	-0.886277	-0.189849	-1.40094	-1.30147	-1.06865
85_PRDM14	1.02284	0.322678	0.826046	0.884178	0.512001	0.762627	0.58489	-0.430004	nan	0.738609	-0.0694584	0.928513	0.334766	0.500542	0.694877	0.469377	0.813526	0.617214	0.806663	0.809578	0.497537	0.958313	1.35459	0.911926	0.732348	-0.413458	0.513793	0.704534	-1.17702	0.376218	0.0331362	0.959683	0.340538	-0.202957	0.714281	0.558867	0.122379	0.0748936	-0.585064	0.957359	-0.988387	0.751611	-0.784441	-0.316364	-0.713329	-0.511091	-0.413639	0.106909	-0.391815
86_vSET(P. bursaria chlorella virus)	0.617051	0.660408	0.266836	0.351231	1.03858	0.725589	0.540037	-1.2114	nan	-0.182579	-0.524761	0.436491	-2.48402	0.540314	0.695313	0.540517	0.977642	0.581815	0.619426	1.04545	0.704742	0.385098	0.725909	-0.856166	-0.169792	-1.90403	0.710555	0.669201	-1.11475	-1.89388	-1.13877	0.639664	-2.25534	-2.21269	-0.948565	-1.47129	1.02662	-1.91474	-1.62217	-0.0279818	-2.52203	0.126269	-2.52485	0.00536732	-1.62119	-1.51664	-2.08836	-0.231831	-2.85268
88_REST_CoREST_complex	0.72386	0.0198741	0.036481	0.433897	0.320344	0.546309	0.240209	-0.571345	1.00347	0.737134	-0.14945	0.73311	-0.387544	0.414203	0.664423	0.705338	0.668008	0.521145	0.615035	0.0274377	0.957479	1.0179	-0.0164912	0.275628	0.0825979	-2.06049	0.674888	0.550471	-1.0786	-1.12082	-0.947164	0.592153	-1.0167	-1.0326	0.756716	-0.489014	-1.59998	-0.472201	-2.32603	0.634718	-1.65964	0.215553	-2.1288	-1.23639	-1.10671	-1.84698	-1.69228	0.549505	-1.16378
89_KLF3	0.46543	0.211102	nan	nan	nan	0.544579	nan	nan	nan	nan	nan	nan	nan	nan	0.829658	0.623666	0.550681	0.837286	0.875793	nan	nan	0.441564	nan	nan	-0.170971	nan	1.13558	0.973976	nan	nan	nan	0.978909	nan	nan	nan	nan	nan	nan	nan	nan	nan	nan	nan	nan	nan	nan	nan	nan	nan
90_ZEB1	0.354702	-0.230936	0.84147	0.738081	-0.0509513	0.61887	-0.450071	0.883471	nan	nan	nan	-0.191185	1.86432	-0.0596075	0.753593	0.0584039	0.110179	0.431112	0.412987	0.662372	nan	0.744338	1.03678	0.802578	-0.918684	nan	0.763705	0.441664	-1.35746	-1.7277	0.516154	0.835856	-0.153061	-1.27292	-0.600754	-1.71557	nan	2.04169	-1.16093	nan	nan	0.647793	1.73803	-0.367356	-0.670457	nan	-2.67645	-1.73198	1.70845
91_ZEB2	0.599467	0.573605	1.10791	nan	-0.293756	0.634375	nan	nan	nan	nan	nan	0.719701	nan	nan	0.979226	0.00670274	0.400149	0.658954	0.776923	nan	nan	1.05906	nan	1.28498	0.126006	nan	1.18489	1.14215	nan	-1.23622	nan	0.747778	-0.830193	-0.434574	nan	nan	nan	nan	1.60261	nan	nan	nan	nan	nan	-0.289475	0.155304	0.896556	nan	nan
92_MBD3(mouse)	0.724061	0.0593217	0.724174	-0.531596	0.72051	0.110038	0.657211	0.743776	nan	0.863117	nan	0.205413	-0.276904	0.722747	0.647194	0.640166	0.953979	0.679061	0.53503	1.17046	1.14486	0.512917	2.78911	2.32251	0.606292	-2.78008	0.647392	1.0588	-3.63831	-1.35042	-2.11499	0.634516	-1.34466	-2.1646	-0.14219	0.812802	-0.839651	-0.568756	-0.708988	-0.893776	-1.6546	0.418388	nan	-0.185902	-1.45026	-0.611829	-2.69472	nan	-2.02951
93_SALL1	0.854385	0.696273	-0.141666	-0.480474	-0.0696427	0.270985	1.80073	0.775112	nan	nan	nan	1.18813	0.0968599	1.08394	0.673357	0.920478	0.734911	0.420616	0.66925	nan	nan	0.959887	nan	nan	-0.430528	nan	0.728659	0.34021	nan	-2.45415	1.27326	0.553434	-0.799388	-3.42782	-1.73815	-2.08293	-0.154527	-3.72115	-1.49278	nan	-1.18334	1.30271	nan	3.62977	1.52441	nan	nan	-0.603034	-1.28253
94_NAB2	0.522385	0.719854	0.824165	1.25373	1.10148	0.653288	0.969576	0.655304	nan	0.182562	nan	0.251581	0.411245	1.19821	0.477346	0.758958	0.758485	1.02546	0.657442	0.499072	2.05803	0.17737	nan	1.34637	-0.204457	-2.81096	0.714131	0.585374	-1.32708	-1.69261	-1.71823	0.721636	-0.828917	-0.339666	0.187985	0.516072	nan	nan	-0.955828	-0.783964	-3.76032	1.00521	-0.244758	-0.761361	-2.44069	-0.170352	-1.56642	0.586856	-0.811576
95_MeCP2_Sin3_complex	0.316449	0.709205	1.2214	2.63092	0.329056	0.509541	1.21455	1.25115	nan	1.31486	nan	0.0357182	nan	nan	0.900387	0.719812	0.859497	1.15617	0.483122	-0.202565	2.00052	0.791084	1.31946	0.746564	-1.80072	-2.43681	1.06236	0.693617	-3.68438	-3.73763	-1.20961	0.722297	-1.70102	0.0343009	nan	0.451408	nan	-1.01138	nan	1.05893	-0.885815	1.23894	nan	-1.6473	0.619119	-0.299831	-0.593604	2.11431	nan
96_REST_Sin3_complex	0.370078	0.265354	0.621955	1.09708	-0.196625	0.444162	0.252747	-0.609731	nan	0.323822	nan	-0.264328	1.21738	0.732996	0.429052	0.614382	0.693637	0.560307	0.622263	-0.899088	nan	0.769172	nan	0.0415989	-0.407205	0.159822	0.736732	0.835704	-1.78245	-1.4444	nan	0.504278	-0.192069	-0.102817	0.688744	-0.198379	nan	-0.529787	nan	0.725469	-0.800556	0.77308	-0.447749	-0.130472	-0.820032	0.731761	-1.20354	0.745869	-0.478617
97_SID4X	1.15074	nan	nan	nan	nan	-0.232342	nan	nan	nan	nan	nan	nan	nan	nan	0.110806	-2.71093	-1.70849	-1.0528	-0.777568	nan	nan	-0.418064	nan	nan	-4.06498	nan	0.179616	0.261875	nan	nan	nan	0.294481	nan	nan	nan	nan	nan	nan	nan	nan	-3.61553	nan	nan	nan	nan	-0.228884	nan	nan	nan
98_MeCP2_NCoR_complex	0.4137	0.457245	1.42008	3.17232	-0.115247	0.544433	-1.25202	-0.381211	nan	-1.22529	2.75026	-0.779345	nan	2.82174	0.706685	0.0183311	0.384895	0.708983	0.210165	-1.53674	nan	0.331531	0.864871	1.59074	-1.94985	-0.625817	0.81191	0.339536	nan	-2.2849	-1.54861	0.724915	-1.55391	-2.14121	0.63873	-0.186483	-4.08307	0.244663	0.233284	nan	-2.14465	0.510333	-0.645028	nan	-2.46928	-4.67855	1.06368	1.61365	-1.90383
99_NCOR1	0.23915	0.347989	-4.22797	0.0394003	-2.2956	-0.475666	-0.615689	1.16765	nan	0.733866	-2.67152	0.0851575	0.115146	0.601324	0.543693	0.896008	0.613743	0.750898	0.48196	nan	nan	0.649033	-2.38278	-0.385442	-0.047747	-2.76767	0.38252	0.729947	-1.50494	-1.8659	-2.0149	0.55316	-3.19114	-2.99831	0.575129	-0.922454	0.315707	-0.409792	-2.20179	-1.32348	-1.46011	0.427284	1.16246	-2.06707	-1.23543	-2.18425	-2.79421	-0.810978	-1.93306
100_MBD1_TRD	0.0766044	0.431484	-0.0827909	nan	0.147993	0.288396	-0.512138	0.288144	nan	0.192479	nan	0.509084	-1.71575	-0.593936	0.497684	0.289041	0.791745	0.79406	0.681997	0.50515	0.235779	0.763442	-0.417195	0.44523	-1.00987	-2.99629	0.770474	0.559812	1.29524	-3.25199	-2.40191	0.996608	-0.829146	-0.874524	-0.028388	1.10381	0.980373	0.0257729	-2.25631	2.06444	0.716321	0.563942	nan	2.01905	nan	-0.532188	-4.28406	0.471604	0.310123
101_ZBTB18	0.625502	0.980262	-1.30848	-1.35261	0.757049	0.794121	1.61964	2.32945	nan	-0.760506	-0.16782	1.39375	-1.03897	0.794723	0.642149	0.466311	0.778737	0.769856	0.346606	-0.022161	1.11823	1.04108	0.503819	0.609154	0.110326	-3.89568	0.876702	0.934318	nan	-2.26074	-0.278924	0.633104	-0.174668	-3.98835	-0.065922	-1.66969	-1.19861	-0.430231	-0.430412	-2.46385	-2.65963	-0.00185627	-2.62839	1.05508	-0.35964	2.84797	-2.61246	-0.272501	-1.93628
102_GCNF	0.359823	0.247113	0.749855	0.865936	0.782903	0.778332	0.404798	0.444186	nan	0.612011	0.707254	0.798732	0.749443	0.483352	0.15509	0.507128	0.622229	1.25002	0.788439	0.521906	0.152233	0.803501	0.670138	0.659209	0.276418	-0.871904	0.587689	0.589811	-1.26365	-0.0243484	0.228805	0.664299	-0.243769	-0.837689	0.446896	0.195316	0.492126	-0.577809	-1.43105	0.268502	-0.164977	0.782757	-1.39705	-0.392516	-0.967933	-1.78779	-0.786876	0.262525	-0.781705
103_NR2F6	0.582699	0.357708	1.09116	-0.310949	0.839123	0.462972	0.422058	1.17888	nan	0.229488	1.27428	0.66316	-0.00595444	1.02913	0.894679	0.839861	0.435611	0.829282	0.725662	0.957698	1.58873	0.609347	1.07421	0.437237	-0.606802	-1.98155	0.825026	0.753059	0.0329073	-2.40108	-0.405076	0.58053	-2.44745	-1.40362	1.09341	-0.208863	-0.209989	-1.23847	0.246358	1.45304	-2.3933	0.707192	-0.608558	-0.452041	-1.6996	-0.858953	-0.884394	-0.587806	-1.22851
106_EHMT2_DNMT_recruit	0.254714	0.79987	0.340168	1.02046	0.301457	1.07802	0.872914	0.962949	nan	0.949071	0.717342	0.9487	0.296264	0.996501	0.0828582	1.02501	0.7255	0.294109	0.636689	1.39785	1.46797	0.411613	0.772763	0.642611	0.424495	-0.501935	0.996343	0.629942	-1.89437	0.0136196	-0.672276	0.903684	-1.18415	-1.36438	1.25484	-0.189568	0.131994	-0.152411	-1.9386	-0.462301	-0.694729	1.16355	-0.85063	-1.50615	-1.50036	-1.14897	-1.76523	0.886864	-0.874509
107_CBX5_full	-0.187771	0.57846	-0.4626	-0.330702	nan	0.688022	0.756946	-1.04651	nan	nan	nan	0.720091	nan	nan	0.673921	0.219227	0.109342	0.996259	0.77147	nan	nan	0.599037	0.324239	nan	-1.81114	nan	1.25268	-0.205505	0.958422	-1.96216	nan	0.469535	nan	-2.04554	nan	nan	nan	nan	nan	-0.288712	nan	nan	nan	-2.77438	nan	-2.91479	nan	nan	nan
108_CBX1_full	0.24036	0.768131	nan	nan	nan	0.491959	-0.50566	nan	nan	nan	nan	1.01334	nan	nan	0.819195	0.26647	0.620013	0.688033	0.904976	nan	nan	1.25511	nan	nan	-2.83031	nan	0.383409	0.64675	nan	-2.77378	1.72972	0.0480268	nan	0.193255	nan	nan	nan	nan	nan	nan	nan	nan	nan	-0.407231	nan	nan	0.568105	nan	nan
109_CBX3_full	0.385996	0.181472	-0.230531	1.22465	0.742968	0.362224	-1.15679	1.86755	nan	nan	0.420373	0.482321	0.155874	0.0192167	0.716976	0.292789	0.465398	0.621131	0.557245	nan	nan	1.07774	nan	1.28761	-1.93418	0.673713	0.861436	1.17459	1.01998	-0.357463	nan	0.494009	-0.335239	nan	nan	nan	nan	0.269944	-3.21547	nan	0.0346723	-0.191052	-0.492957	-0.454561	nan	nan	0.209774	2.11027	nan
110_UHRF1	0.873907	0.59036	0.660452	0.7547	0.659182	0.572299	0.933731	0.941718	nan	0.963735	0.0799908	0.657873	0.152855	0.71766	0.906318	0.61007	0.97184	0.926251	0.791085	0.567603	0.817939	0.698067	1.18316	0.876474	0.465468	-1.37111	0.789598	1.02099	-1.50041	-0.687126	-0.616538	0.641486	-0.440153	-1.13925	1.15083	-0.0774457	0.154476	0.25646	-0.944969	0.650642	-0.797536	0.723681	-1.41947	-1.12664	-1.52996	-1.27461	-1.53182	0.48839	-1.36299
111_MYC	0.617489	0.689701	0.443595	0.379441	0.483642	0.603511	0.515723	0.0408933	nan	0.509066	-0.358677	0.142389	0.160425	0.464046	0.47497	0.801782	0.339762	0.582023	0.696283	-0.55505	-0.114348	1.16803	1.0366	0.4443	-0.666421	-1.3653	0.741782	0.64478	-1.09705	-1.50069	-2.07199	0.48191	-1.08487	-1.88425	0.200317	-1.41809	0.628722	-2.31549	-1.8603	0.26866	-1.52778	0.241916	nan	-1.15022	-1.34434	-0.332749	-3.46895	0.244083	-2.89699
112_CTCF_chromatin_organization	0.298843	0.630337	1.4111	nan	0.327537	0.497276	0.836809	-0.594119	nan	0.994783	3.91066	-0.571496	nan	nan	0.517489	0.709102	0.761599	0.848494	0.821543	-0.854861	-0.211148	0.246843	nan	3.67417	-1.16314	-0.551069	0.644585	0.435542	1.29819	-2.49441	-1.13111	0.839614	-0.00954791	-1.77749	0.443478	-1.91752	-0.416916	0.299054	-0.0205884	-0.773559	-2.51603	1.39651	-2.59398	-2.57163	-0.54169	-1.56498	-1.90402	0.37132	-3.59219
113_L3MBTL3	0.82106	1.08007	0.783062	0.693339	0.62547	0.819903	1.01471	0.409215	1.50135	1.34189	-2.41021	1.12412	-0.336665	1.364	0.632874	1.21751	0.900061	1.07686	0.995975	0.531825	1.87808	0.452077	0.9868	0.440082	-4.35723	-7.08995	-0.716691	-0.482334	-6.00431	-7.74001	-7.94334	-3.93766	-7.47875	-5.93019	0.685858	-4.11587	-3.00644	-2.35769	-4.50364	0.651003	-6.87455	0.82268	-6.38948	-5.64351	-6.24756	-3.94529	-6.67406	-1.08989	-6.18853
114_PHC2	0.732611	0.575425	-0.108714	-0.268624	-0.168738	0.782307	0.708071	0.433521	nan	1.97712	0.255563	-0.685018	-0.978068	0.51043	0.266805	0.570252	0.942406	0.803454	0.788351	0.62764	-0.315329	0.144775	nan	0.0840918	-0.725893	-0.352665	0.880897	0.824922	nan	-2.31102	-2.49201	0.814047	-1.1125	-1.95085	nan	-0.114004	nan	-0.544446	-0.255178	nan	-0.865441	-0.0146376	-1.652	0.38096	-0.758083	0.142867	-0.387325	nan	-1.21012
115_TRIM28	0.355127	0.450278	0.593401	0.0893986	0.724373	0.332324	0.588009	-1.09443	nan	-1.27221	nan	-0.545847	nan	-0.231663	0.195817	0.973601	0.750809	0.707674	0.712856	-1.44694	0.248477	0.659373	2.58604	-0.155284	-2.09651	-1.48702	0.809043	0.419254	-0.748306	-4.43561	-1.04787	0.532881	-2.26098	-0.596032	0.0335527	0.838492	0.564813	0.306706	1.03557	nan	-3.47931	-1.71797	nan	-1.38777	-0.33555	nan	-1.92996	1.19716	1.16943
116_CBX1_chromoshadow	0.519617	0.691835	0.0194284	0.591188	-0.21121	0.43887	-0.65287	-0.616585	nan	1.06962	-1.07195	0.0429877	0.16306	-0.0892127	0.666378	-0.00401461	0.538425	0.279349	0.477646	nan	0.729672	0.53376	0.384536	-0.463975	-1.3539	-2.26549	1.04316	0.555331	-0.136336	-2.92168	-0.807844	0.948881	0.689724	-0.325253	-1.29919	1.96631	-0.913643	-0.00865014	-0.704261	-1.49807	-2.22465	-0.024558	1.6064	0.0339079	-1.12897	-2.05083	-0.459772	-0.882362	0.796393
117_CBX3_chromoshadow	0.752481	0.343761	-0.584836	0.0119322	0.320239	0.527137	-0.0236967	0.383776	-0.121916	1.16972	0.737543	-0.239561	0.00760765	0.366484	0.276576	0.182515	-0.0958834	0.521824	0.401012	-0.855576	0.802676	0.499701	0.0770647	-1.05905	-1.07845	-2.95015	0.61304	0.805956	-0.42819	-2.31392	-0.927714	0.595535	-0.699631	-0.934469	-0.267535	-0.208123	-0.431307	-0.900105	-1.80526	0.0746905	-1.20644	-0.956111	-1.74334	-1.58598	-1.77605	-2.14977	-1.12281	-1.05145	-1.77492
118_CBX5_chromoshadow	0.741066	0.472465	-0.749961	0.0734203	-0.24232	0.578404	-0.0180727	0.874637	nan	0.0353178	1.2665	-0.316847	0.536503	0.479396	0.360756	0.578699	0.219018	0.765402	0.319622	1.31508	nan	0.616189	0.839847	-0.352725	-1.83264	-2.06657	0.609048	0.62957	-2.40073	-3.20515	2.66966	0.70009	-1.10464	-0.123877	-0.519228	0.11746	-0.559173	-1.54341	-1.49324	-0.458977	nan	-1.08611	nan	-2.15035	-0.293996	0.0173004	0.292601	nan	-0.87368
119_DMAP1	0.813025	0.435634	1.27161	1.16628	0.888807	0.88147	0.630496	1.35496	nan	1.14204	0.0948964	1.0673	1.0062	1.24699	1.09182	0.746105	0.963206	1.23334	0.968943	0.920296	0.673475	0.910997	1.68498	1.53476	-0.495523	-3.45335	0.676067	1.1389	-1.72273	-1.72538	-1.04777	0.773788	-1.6263	-2.01655	0.530264	-1.90917	0.122279	-0.0729529	-1.93363	0.59099	-1.79899	1.10738	-0.228805	-2.43974	-1.64816	-1.94424	-2.31549	0.835879	-2.60505
120_UBN1_NHRD	0.581695	0.756493	0.790602	0.438412	1.13391	0.504791	0.942489	0.669083	nan	0.708434	2.74095	0.413818	-0.346685	-0.840675	0.514919	0.433069	0.429816	0.670953	0.438182	0.548864	0.453645	0.389216	0.959007	1.01628	0.15545	-3.57061	0.408448	0.578738	-1.17218	-2.03268	-1.38492	0.942945	-2.06565	-1.79622	-0.217361	-0.644782	-1.11952	-0.448664	-0.685071	1.10794	-1.18536	0.460035	0.02395	-1.45932	-0.552659	0.397488	-2.23823	0.818291	-1.94968
121_UBN1_HRD	0.64262	0.812903	nan	-1.80425	0.622265	0.508014	-0.130869	nan	nan	0.406334	2.3653	0.774163	nan	2.93929	0.994427	0.485885	0.75393	0.795959	0.450192	-0.0753709	nan	0.636142	nan	0.538963	-0.393507	-1.05754	0.685723	0.315669	nan	-2.48665	-3.17774	0.524286	-1.03248	-0.293759	nan	-1.46551	3.51401	-0.754977	1.55786	-0.508745	-0.714762	-2.19454	-0.50316	-2.48868	0.582468	1.71993	-1.19698	0.147785	-2.15369
125_KYP(A.Thaliana)	0.576443	0.833405	0.821374	0.732184	0.742478	0.472346	0.845243	0.475915	nan	-0.178212	0.538628	0.753684	0.613774	0.438277	0.693847	0.850775	0.380988	0.716171	0.825179	0.731005	1.01817	0.876754	0.572665	0.630685	0.753632	0.121423	0.880789	0.888186	nan	0.564256	0.292141	0.791834	0.484683	0.370039	0.612233	0.662774	0.0674373	0.603175	0.184767	0.297253	0.2665	0.540552	nan	0.483126	0.0602604	-0.0538747	-0.227136	0.313502	0.242281
127_EHMT2	0.829357	0.919823	1.06249	0.534368	0.929429	1.06822	0.880077	0.283427	nan	0.978141	0.270853	0.934107	0.646925	0.818237	0.992804	0.627091	0.634825	0.854437	0.892691	0.487831	0.626306	1.38541	0.80364	1.10838	0.773793	-1.8877	0.87778	0.916905	-1.7939	-0.999467	-1.88138	0.819259	-1.76964	-2.14382	-0.753807	-1.53253	-1.42064	-2.08599	-1.13696	0.665562	-1.90881	-1.55475	-1.92046	-2.3673	-1.85869	-1.81612	-1.58709	-1.59614	-2.04636
128_EHMT1	0.869726	0.355506	2.16385	0.328638	nan	-0.271365	0.423224	nan	nan	1.16145	nan	0.585872	nan	0.474464	1.00545	0.457807	1.4467	0.754684	0.497411	nan	nan	1.28161	nan	-0.05791	-0.0689429	-1.9354	1.09344	0.847725	-2.12272	-1.75721	-1.48867	0.651736	-2.3348	-2.44502	0.803647	-1.264	-1.00799	-1.83493	-2.3776	0.193323	-2.38047	0.173494	-2.4931	-2.1813	-2.41162	-2.55861	-1.99772	-0.438205	-2.12483
129_KDM2B	0.584254	0.554496	0.56333	0.601973	0.212441	0.517403	1.05803	0.839153	nan	0.475677	0.351355	0.755537	0.577592	0.345078	0.460152	0.653723	0.98865	0.782036	0.912535	0.758178	0.429385	0.4585	0.775289	0.643334	0.534743	0.55773	0.800929	0.410622	0.258037	0.801704	0.698159	0.569553	0.645369	0.256353	0.374173	0.139216	1.06462	0.785291	0.532162	0.579194	0.680732	0.866585	0.810602	0.635438	0.657957	0.428293	0.432618	0.236531	0.640648
130_KDM5B	0.417641	0.27421	0.545401	0.909602	0.289001	0.861079	0.754461	0.642971	0.776435	0.957106	0.562225	0.724744	0.392692	0.320031	0.854342	0.611818	0.755251	0.850676	0.646292	0.62045	0.692328	0.839246	0.614707	0.722568	0.542962	0.810991	0.866349	0.401698	0.952339	0.6562	0.713129	0.733994	0.895873	0.74791	0.600297	0.770893	0.801487	0.639989	0.923226	0.487202	0.676013	0.59129	1.00153	0.836769	0.725874	0.66803	0.755449	0.626505	0.637189
132_RING1-XTEN20-PCGF1	0.542757	0.385997	0.33079	0.400048	0.743004	0.485952	0.636428	0.577859	nan	0.457928	0.12386	-0.333802	1.17473	0.599637	0.790311	0.79121	0.476645	0.637744	0.634038	1.85171	-0.127816	0.601327	-0.197792	1.44965	-0.373564	-0.394647	0.512322	0.813776	-3.09152	-2.45196	-2.42823	0.464714	-1.76516	-1.35013	nan	-1.61308	-0.0752142	0.716435	-0.591206	nan	-2.36927	0.767316	0.718205	-1.28151	-0.657862	-2.454	-0.683452	1.33764	-2.69811
133_RING1-XTEN20-PCGF2	0.429319	0.335184	-1.5857	0.543046	0.549188	0.66538	-0.47945	nan	nan	-0.10658	nan	0.599629	-1.16364	1.3606	0.504101	0.438343	0.640767	0.869239	0.827578	1.30135	-1.02816	0.918822	-1.64994	0.776089	-0.59339	-2.3066	0.29041	0.425135	2.01266	-1.99985	-2.91053	0.605595	-1.35744	-2.44712	-1.1558	-1.64492	nan	-1.66836	0.0912882	2.93819	-4.57754	0.0352685	-1.97791	-0.427994	-1.37316	0.0742413	-1.10561	-1.41508	-3.43278
134_RING1-XTEN20-PCGF3	0.801988	0.721884	-0.156446	nan	0.462145	0.887598	0.712656	-0.726018	nan	-0.544751	-0.171835	-1.04242	1.20731	0.187319	0.650568	0.667488	0.819534	0.647454	0.650188	-0.524464	-0.798266	0.629751	0.139113	0.211139	-0.292621	-0.258102	0.763568	0.753993	nan	-2.52993	-0.343468	0.688878	-1.33211	-3.33769	2.1304	-1.98715	0.289394	-0.852851	-1.10932	1.78766	-1.69863	-0.656782	nan	-0.372037	-1.08198	-2.67374	-2.36508	-2.50192	-2.02716
135_EZH1	0.933273	0.414977	nan	nan	0.908799	0.818121	0.676832	nan	nan	-0.0279818	0.0827458	0.133143	-0.0649821	nan	0.781592	0.44043	0.459166	0.979834	0.869921	0.487367	1.01367	1.0225	nan	nan	0.581419	-1.59443	0.566722	1.05959	nan	-2.08206	nan	0.811593	-1.7878	-1.73842	nan	-0.109859	nan	-0.378998	0.227499	nan	nan	1.00267	nan	nan	nan	0.310129	nan	nan	-1.1205
136_EZH2	1.25294	0.31777	0.781167	0.900483	0.849014	0.627007	0.917988	0.712612	nan	0.782905	0.480407	0.98044	0.759832	-0.231083	0.815521	0.672941	0.932008	0.99567	0.55132	0.797325	0.8729	0.40394	0.825775	0.824197	0.359802	-1.41121	0.930598	0.740998	-1.0126	-0.799307	-0.754727	1.12072	-0.78739	-1.13268	0.950624	-0.110714	-1.51297	-0.90004	-1.13767	0.490297	-0.443178	0.129365	-0.478632	-0.964233	-1.10434	-1.01201	-1.25238	0.249844	-1.53111
139_DNMT3A1	0.145959	-0.199664	-1.8703	-0.392331	0.0451321	1.00909	0.156287	-0.732704	nan	0.351279	0.190915	0.261967	nan	-1.11917	1.15718	1.20268	0.227087	1.04899	0.233954	-0.326955	0.881149	1.78421	-0.0587903	2.83	0.410266	-4.3146	0.307448	1.22205	-2.95607	-3.45807	-3.0437	0.626435	-2.63313	-2.35456	-1.49402	-1.97718	-2.21094	-0.512666	-4.03591	0.529927	-2.3531	0.26694	-4.1883	-0.336164	-1.01715	-2.33724	-2.4821	-1.13539	-2.3736
140_DNMT3B1	0.535365	0.554746	0.477226	0.649338	0.190359	0.369839	0.692229	0.811781	nan	0.458955	0.959052	0.434077	-1.15479	0.659605	0.840842	0.735377	0.505376	0.474398	0.518586	-0.00684999	0.220776	0.162753	0.303851	0.326049	0.7099	-1.4955	0.912388	0.3636	-1.71549	-0.729349	-0.745552	0.419303	-0.444681	-1.41424	0.937653	0.0883936	0.27768	0.364404	-1.42892	0.190291	-0.581565	1.05912	-1.30756	-1.42205	-1.60076	-1.57991	-1.74967	0.336331	-1.40216
141_DNMT3B3	0.785647	0.869288	0.924372	0.766906	0.681227	0.896665	1.03256	0.70213	nan	0.778394	0.756172	0.808806	0.772627	0.411149	0.999966	0.948752	0.938112	0.682315	0.773106	0.815076	0.697116	0.988937	0.555808	1.16867	0.712676	0.0901233	1.30134	1.21437	-0.686793	0.550837	1.14106	0.806136	0.761172	0.378189	0.658179	0.917692	0.875481	0.82073	0.964649	0.456129	0.874667	0.972126	0.460901	0.4776	0.922045	0.462227	0.619373	0.769051	0.5485
142_DNMT3L	0.761885	0.367238	1.89571	0.716147	0.0157277	0.956298	-0.470347	-0.375793	nan	1.01652	1.27877	0.361586	0.185909	0.267536	1.05445	0.772413	0.601107	0.688499	0.467946	1.38455	-1.117	1.27958	0.252037	2.13893	-2.7956	-1.76873	0.77758	0.842164	-1.40299	-3.49349	-1.15049	0.609464	-0.196451	-0.886072	1.60634	-0.139904	-0.14083	0.465245	-0.485601	nan	-0.290842	-0.344833	-0.22047	-0.116064	-1.61272	-0.0251171	-1.9069	-0.0795073	0.244816
143_DNMT3C(mouse)	0.629471	0.469449	1.48041	0.736285	-0.423358	0.568075	1.16035	0.519034	nan	0.929217	1.11856	0.153251	0.516619	0.770559	1.13017	0.935999	0.511019	0.320556	0.930666	0.857677	0.64788	nan	0.103364	0.45111	0.817785	0.709344	0.965966	0.964203	0.568341	0.569035	nan	0.585112	1.13992	-0.343723	0.404145	1.78616	0.884182	-0.119689	0.569392	0.280354	0.73635	-0.0324675	nan	0.71111	0.843949	-0.802691	nan	0.0260887	1.29969
[truncated: 81 more columns]

## Sheet: Day 12 Enrichment Scores
Effector 1 N-term	Effector 2 C-term	Replicate 1 HIGH:LOW	Replicate 2 HIGH:LOW	Geometric Mean HIGH:LOW
1_CBX1_chromo	1_CBX1_chromo	1.22327	1.30662	1.26426
1_CBX1_chromo	2_CBX3_chromo	1.05433	1.33179	1.18497
1_CBX1_chromo	3_CBX4	0.502388	3.53817	1.33324
1_CBX1_chromo	4_CBX5_chromo
1_CBX1_chromo	5_CBX7	0.812558	1.22267	0.996738
1_CBX1_chromo	6_CBX2	0.993684	0.966965	0.980233
1_CBX1_chromo	7_CBX6	1.73219	0.713287	1.11155
1_CBX1_chromo	8_RYBP_zf_RanBP	1.54683	3.49281	2.32438
1_CBX1_chromo	9_AEBP2
1_CBX1_chromo	10_ING1		0.617167
1_CBX1_chromo	11_PHF2
1_CBX1_chromo	12_TRIM24	0.415016	0.544334	0.475297
1_CBX1_chromo	13_KDM5A	0.376791	0.423371	0.399402
1_CBX1_chromo	14_KDM5B
1_CBX1_chromo	15_DNMT3A_PWWP	1.22845	1.07919	1.1514
1_CBX1_chromo	16_NSD1_PWWP2	0.93565	0.975883	0.955554
1_CBX1_chromo	17_NSD2_PWWP1	1.1842	0.903642	1.03445
1_CBX1_chromo	18_CREBBP	0.695645	0.595666	0.643718
1_CBX1_chromo	19_MeCP2_MBD	0.901552	0.766054	0.831046
1_CBX1_chromo	20_MBD1_MBD	0.949428	0.8165	0.880459
1_CBX1_chromo	21_MBD2	0.385354
1_CBX1_chromo	22_MBD3	0.853321	0.992436	0.920253
1_CBX1_chromo	23_Tet1	0.388566
1_CBX1_chromo	24_Tet3	4.38448
1_CBX1_chromo	25_Zfp961(mouse)	0.845575	0.575131	0.697364
1_CBX1_chromo	26_Zfp809(mouse)	2.11003	1.01178	1.46113
1_CBX1_chromo	27_ZNF417	1.26529	0.965678	1.10538
1_CBX1_chromo	28_ZNF587	1.07835	0.900144	0.985227
1_CBX1_chromo	29_ZIM3	3.31576
1_CBX1_chromo	30_ZNF10	0.837313	0.626356	0.724194
1_CBX1_chromo	31_ZNF534		0.824221
1_CBX1_chromo	32_ZNF667	0.8692	1.0428	0.952052
1_CBX1_chromo	33_ZNF716	0.434953
1_CBX1_chromo	34_ZNF479	2.87079
1_CBX1_chromo	35_ZNF791	0.733215	0.823221	0.776915
1_CBX1_chromo	36_ZNF563	0.293769
1_CBX1_chromo	37_ZNF20	2.97246
1_CBX1_chromo	38_ZNF440
1_CBX1_chromo	39_ZNF878	1.19888
1_CBX1_chromo	40_ZNF823
1_CBX1_chromo	41_ZNF441	0.690783	0.932738	0.802695
1_CBX1_chromo	42_ZNF763	0.892399	1.39972	1.11763
1_CBX1_chromo	43_ZNF844
1_CBX1_chromo	44_ZFP69	1.39123
1_CBX1_chromo	45_ZNF606	0.921044
1_CBX1_chromo	46_ZNF235	0.0627985	2.4495	0.392205
1_CBX1_chromo	47_ZNF613	0.765936	1.58764	1.10274
1_CBX1_chromo	48_ZNF627
1_CBX1_chromo	49_ZNF649	1.88395
1_CBX1_chromo	50_PRDM1	1.09666	1.11693	1.10675
1_CBX1_chromo	51_ZNF644	2.295	0.412786	0.973316
1_CBX1_chromo	52_WIZ	0.836436	2.05846	1.31216
1_CBX1_chromo	53_CDYL
1_CBX1_chromo	54_ATRX		0.413525
1_CBX1_chromo	55_MPHOSPH8	3.0861	1.00733	1.76316
1_CBX1_chromo	56_DAXX	1.78566	0.0635056	0.336748
1_CBX1_chromo	57_MECP2_ATRX_binding	2.03627
1_CBX1_chromo	58_PPHLN1
1_CBX1_chromo	59_BCOR	0.875485
1_CBX1_chromo	60_BMI1	0.529376	1.54228	0.903573
1_CBX1_chromo	61_E2F6	0.998733	0.997372	0.998052
1_CBX1_chromo	62_PCGF1	1.46577	1.30881	1.38507
1_CBX1_chromo	63_RYBP_YAF2_rybp
1_CBX1_chromo	64_YAF2	2.72725
1_CBX1_chromo	65_YY1
[truncated: 24,271 more rows]

## Sheet: Day 12 Heatmap
N/C	1_CBX1_chromo	2_CBX3_chromo	3_CBX4	4_CBX5_chromo	5_CBX7	6_CBX2	7_CBX6	8_RYBP_zf_RanBP	9_AEBP2	10_ING1	11_PHF2	12_TRIM24	13_KDM5A	14_KDM5B	15_DNMT3A_PWWP	16_NSD1_PWWP2	17_NSD2_PWWP1	18_CREBBP	19_MeCP2_MBD	20_MBD1_MBD	21_MBD2	22_MBD3	23_Tet1	24_Tet3	25_Zfp961(mouse)	26_Zfp809(mouse)	27_ZNF417	28_ZNF587	29_ZIM3	30_ZNF10	31_ZNF534	32_ZNF667	33_ZNF716	34_ZNF479	35_ZNF791	36_ZNF563	37_ZNF20	38_ZNF440	39_ZNF878	40_ZNF823	41_ZNF441	42_ZNF763	43_ZNF844	44_ZFP69	45_ZNF606	46_ZNF235	47_ZNF613	48_ZNF627	49_ZNF649
[truncated: 130 more rows]
[truncated: 81 more columns]

[truncated: 2 more sheets: Position Effects, Marginal Scores]
