# Supplementary material for: A combinatorial domain screening platform reveals epigenetic effector interactions for transcriptional perturbation
Source: Nat Commun. 2026 Apr 24;17:5697. doi: 10.1038/s41467-026-72227-9 (PMC13319239; doi:10.1038/s41467-026-72227-9)
Supplement: Supplementary file 6 — Supplementary Data 4 [file 41467_2026_72227_MOESM6_ESM.xlsx]

## Sheet: Raw Barcode Counts
Effector 1 N-term	Effector 2 C-term	Replicate 1 Day 0 HIGH	Replicate 1 Day 0 LOW	Replicate 2 Day 0 HIGH	Replicate 2 Day 0 LOW	Replicate 1 Day 12 HIGH	Replicate 1 Day 12 LOW	Replicate 2 Day 12 HIGH	Replicate 2 Day 12 LOW
RNF40	RNF40	206	2038	503	219	2994	5477	1432	358
RNF40	RNF20	38	121	0	0	38	57	10	4
RNF40	RBX1	3720	2098	273	183	5979	1402	37	23
RNF40	BMI1	35	216	250	397	95	108	236	725
RNF40	RING1	368	872	1776	1316	163	106	2127	732
RNF40	UBR5	2281	1612	736	1011	1830	1326	256	372
RNF40	RNF2	1467	2411	246	1385	649	616	130	114
RNF40	UHRF1	822	374	274	419	912	315	153	92
RNF40	HSF1	2249	1149	4444	297	6550	6015	1717	728
RNF40	UBR2	5927	1776	2528	1837	8461	4132	2200	2298
RNF40	MCM3AP	849	1124	391	198	487	531	136	114
RNF40	RNF8	823	501	1604	1193	273	199	552	725
RNF40	UBE2D2	281	470	357	491	185	69	274	59
RNF40	UBE2D3	587	785	780	733	273	210	116	106
RNF40	UBE2U	1637	1269	1573	2182	627	692	725	1523
RNF40	UBE2B	2484	1797	3715	2391	4933	2645	7311	9287
RNF40	UBE2N	512	594	498	237	39	112	130	445
RNF40	UBE2A	1028	552	757	1233	884	539	594	491
RNF40	KMT5A	727	531	2036	2417	510	709	1115	1088
RNF40	NAA50	536	277	370	1097	549	854	1357	2163
RNF40	PRDM5	323	263	445	522	254	78	169	35
RNF40	PRDM10	860	1623	1560	1046	490	424	2221	3735
RNF40	DTX3L	2125	2387	783	644	5404	3072	1067	329
RNF40	PRDM9	809	921	982	528	662	276	1540	277
RNF40	RNF168	1025	1281	147	231	1294	995	0	0
RNF40	PRDM13	447	519	1069	650	178	226	690	531
RNF40	UBE2E1	856	6392	887	3474	2628	3413	2365	1740
RNF40	PRDM7	1212	893	1515	1597	657	670	783	872
RNF40	MECOM	1260	1303	1077	774	1803	1327	268	188
RNF40	PRDM8	1904	1780	700	1070	2174	2028	166	158
RNF40	PRDM2	921	2174	1776	1283	1717	1580	2757	880
RNF40	NCOA3	566	763	498	1545	211	115	170	156
RNF40	KMT2D	2297	1429	2333	2889	1523	1186	1316	2530
RNF40	EZH2	716	223	1338	1097	129	60	1421	951
RNF40	KMT2C	6963	1855	2576	1618	9512	3026	1308	932
RNF40	PRDM11	304	438	736	597	608	492	527	138
RNF40	PRDM4	1860	1453	11273	3229	1874	2157	16590	8396
RNF40	KMT2A	1545	1962	1451	2098	1905	2134	3630	2299
RNF40	PRDM6	1905	2763	2529	1420	4912	3143	637	1147
RNF40	KMT2B	865	478	624	578	774	256	491	656
RNF40	KMT2E	4574	2737	4610	4207	8920	5429	5992	2742
RNF40	RYBP	0	29	85	293	0	0	0	18
RNF40	PRDM14	863	1355	1376	1280	807	911	3386	3175
RNF40	SETD1A	2880	1401	1591	2195	2014	404	1456	1990
RNF40	GTF3C1	1983	1780	1481	2008	1811	2088	599	810
RNF40	EZH1	471	684	377	1042	827	503	2	51
RNF40	NAA40	1765	999	988	1197	1847	1145	361	620
RNF40	ATF2	2499	3901	320	410	3908	3212	68	159
RNF40	SETD1B	1594	1702	1613	1092	1660	1066	989	1060
RNF40	NAA60	1716	1273	531	479	2767	2919	1270	1889
RNF40	SETD5	2374	2251	523	1129	2341	2281	938	1316
RNF40	TRIM37	497	898	1073	591	284	492	1230	498
RNF40	PRDM1	1854	3366	1281	2501	6748	6069	1602	1403
RNF40	PRDM12	28	77	363	189	0	1	2	15
RNF40	PRDM16	2850	2076	8286	3067	1160	921	9269	9340
RNF40	EYA2	2050	2331	3707	3031	1905	1750	2384	2843
RNF40	KMT5C	1172	2650	1495	2243	1259	954	1612	1950
RNF40	ASH1L	3617	2764	80	143	7325	3485	0	14
RNF40	NSD3	1299	1030	1910	7295	1066	793	11227	9073
RNF40	NSD1	391	846	569	556	169	155	841	318
RNF40	KAT6B	993	961	1021	1228	1791	947	1262	747
RNF40	NSD2	257	210	206	321	19	75	122	279
RNF40	SMYD1	656	661	2523	2548	285	313	2056	1069
RNF40	EHMT1	566	2744	259	768	745	820	268	323
RNF40	EHMT2	616	3850	400	3206	809	315	562	1377
RNF40	JAK2-JH1	1259	197	23	146	1428	1548	0	0
RNF40	CDK1	1082	1484	808	1040	1635	1514	593	1243
RNF40	SETD2	876	1128	1868	2532	193	150	98	54
RNF40	CDK2	244	285	1671	3178	31	58	2822	2075
RNF40	SUV39H2	1702	1894	397	361	1323	918	128	79
RNF40	SETD9	667	777	1105	1575	170	195	385	561
RNF40	PRDM15	1096	1367	1492	927	2147	1543	705	912
RNF40	DNMT3B	350	1666	1189	2863	1059	2103	1831	2868
RNF40	KAT6A	1624	1668	294	485	3004	3159	237	629
RNF40	DNMT3A	1247	4165	200	1116	1773	4652	218	1104
RNF40	PPP6C	3070	783	72	133	5791	2832	95	37
RNF40	PPP4C	2820	1867	3068	2694	4720	4193	3083	3690
RNF40	PPP2CA	203	380	478	334	230	320	234	269
RNF40	AURKC	1354	839	286	368	410	193	56	78
RNF40	PPP2CB	42	9	181	214	12	2	59	21
RNF40	SETMAR	499	650	545	368	113	292	182	190
RNF40	SETD6	4836	3300	1570	990	5324	2701	1178	1258
RNF40	SETD4	1303	521	105	112	1577	971	3	14
RNF40	PRKAA2	1286	336	355	523	1214	579	209	127
RNF40	PRKAA1	874	1755	1550	1652	1724	1382	748	653
RNF40	SETD7	1854	591	572	520	1090	565	472	265
RNF40	JMJD7	3097	2425	613	317	1221	1479	436	203
RNF40	KAT14	3513	1464	303	433	10217	3726	52	24
RNF40	PPP1CC	71	74	211	330	54	11	79	48
RNF40	SETD3	1020	1914	1160	682	734	631	678	582
RNF40	PPP1CB	502	724	1849	989	239	114	614	513
RNF40	HASPIN	2797	4071	2872	1836	1382	7932	924	1323
RNF40	PPP1CA	364	269	226	289	119	134	294	278
RNF40	SUV39H1	1613	1887	1297	1390	2846	2333	433	694
RNF40	JAK2-JH2	634	948	2657	2631	373	495	3750	2427
RNF40	KAT8	224	453	1476	863	2	7	93	68
RNF40	PRMT8	1787	1457	782	2143	1316	928	261	514
RNF40	EYA1	429	351	1607	1632	340	325	1900	822
RNF40	EYA3	2040	4000	4342	4770	1214	1275	3087	3236
RNF40	NCOA1	765	1267	1376	2355	636	906	989	956
RNF40	HUWE1	2116	983	2516	1830	1181	736	2187	2359
RNF40	KDM4E	2248	3002	1046	2046	1468	1885	1111	1007
RNF40	PKN1	147	608	497	495	155	171	281	195
RNF40	AURKB	458	698	381	555	305	281	15	0
RNF40	BAZ1B	190	778	207	512	152	81	177	175
RNF40	HDAC11	647	446	828	1056	376	277	1369	628
RNF40	GTF3C2	1499	1575	1112	1465	1111	863	553	874
RNF40	SIRT6	185	1132	991	3059	833	424	1041	1652
RNF40	KDM4D	3427	2188	2077	1656	6178	5124	4293	1968
RNF40	KDM4A	4357	1964	9437	3448	3871	1340	13378	5590
RNF40	KDM4B	704	1689	720	1089	647	480	951	1529
RNF40	KDM4C	2922	1883	1757	2207	1597	664	1834	1359
RNF40	PHF8	707	509	860	403	351	430	237	323
RNF40	PRMT1	1641	1125	1013	1998	949	768	2815	2378
RNF40	PHF2	5231	3017	617	586	7514	15363	66	92
RNF40	PRKCB	3242	1125	1879	1245	3444	3309	730	979
RNF40	PRKCA	1579	618	4078	2530	692	333	2418	2192
RNF40	PRMT6	1333	1711	477	788	520	312	91	72
RNF40	HDAC8	187	243	1395	1013	51	75	939	323
RNF40	KMT5B	119	382	2522	2195	73	149	3635	2595
RNF40	RAG1	2528	1733	3042	4131	1644	1159	2225	1745
RNF40	SIRT2	1271	1173	715	840	845	865	297	190
RNF40	CREBBP	1595	815	1182	562	778	656	997	855
RNF40	SMYD2	2478	1537	2212	1557	2995	2737	970	1197
RNF40	PPM1D	431	817	1067	1790	435	351	2207	2844
RNF40	VRK1	534	1505	2810	4322	477	357	7257	6061
RNF40	SIRT7	1682	2738	1645	1649	1641	1517	1936	2093
RNF40	DMD	452	171	1534	1249	302	55	1281	1513
RNF40	DCAF1	695	845	1351	1747	193	179	662	1595
RNF40	JMJD6	719	1829	4414	3001	749	1710	5058	2481
RNF40	AURKA	318	598	4187	3706	64	54	5332	3763
RNF40	HDAC9	694	881	3257	2572	669	654	2334	1076
RNF40	TDG	629	810	2240	1635	314	54	3644	1688
RNF40	KAT7	9252	3537	1329	1762	17343	6221	432	679
RNF40	BRCA2	273	571	1262	922	1054	627	556	285
RNF40	KDM8	1002	1133	3591	2592	1010	689	2434	1655
RNF40	SMYD5	3613	2180	3287	3237	2669	1927	3650	4240
RNF40	SMYD3	861	692	2641	1411	415	351	1840	1572
RNF40	HDAC3	2335	1530	280	405	1777	1636	203	155
RNF40	DOT1L	1144	1501	1059	2052	987	399	696	209
RNF40	PRMT2	1284	922	1253	3044	2215	1243	3580	6755
RNF40	HDAC6-2	279	2005	64	188	170	131	6	41
RNF40	KDM7A	228	633	166	688	275	89	212	186
RNF40	KDM6B	2127	2226	2187	2687	1435	1693	1245	1703
RNF40	HDAC4	59	1037	74	2134	70	15	144	273
RNF40	HDAC6-1	1743	1336	2386	2767	911	1583	1926	1854
RNF40	TAF1	715	495	239	413	244	308	808	562
RNF40	TAF1L	1197	1025	489	812	446	381	375	446
RNF40	KDM6A	3552	1918	1265	1325	3711	3259	687	1083
RNF40	RIOX2	1171	1427	4927	2667	2015	1019	5079	2877
RNF40	SETDB2	1019	942	629	973	2647	1530	249	178
RNF40	CHEK1	297	275	131	72	191	44	134	132
RNF40	KAT2A	1140	1501	1792	981	184	462	580	891
RNF40	HDAC5	1036	4610	163	4306	1023	1236	625	493
RNF40	EP300	1925	204	3085	307	528	901	748	1671
RNF40	KAT2B	765	836	1424	630	1136	1470	1455	2046
RNF40	HDAC1	2941	2910	1267	757	6380	4463	1176	869
RNF40	HDAC2	2272	2570	1261	2161	2377	1771	2324	1437
RNF40	HDAC7	215	4520	391	6579	2152	1990	1750	2229
RNF40	KAT5	3371	767	1124	450	1385	567	97	115
RNF40	KDM2A	495	1025	585	521	310	511	436	456
RNF40	USP3	2889	1352	5201	2519	2558	1006	6511	5701
RNF40	USP22	4795	2350	3351	2301	2129	1831	941	1368
RNF40	UTY	1085	984	1024	1516	345	395	818	1445
RNF40	CDY1	301	328	204	340	59	122	1	0
RNF40	CDY2	321	895	451	825	87	31	126	390
RNF40	DNMT3A-3L	97	5289	138	1817	1	966	0	0
RNF40	USP21	127	158	651	744	1	1	262	279
RNF40	KDM2B	1463	849	603	561	993	658	136	209
RNF40	SETDB1	721	540	646	957	746	170	362	397
RNF40	CLOCK	451	482	892	1701	70	151	305	441
RNF40	CARM1	490	361	356	600	75	110	366	273
RNF40	HR	3264	3012	3096	3126	5103	4510	2326	3255
RNF40	PRMT5	2470	967	1001	593	1803	1431	268	275
RNF40	RIOX1	815	1083	389	484	402	728	34	40
RNF40	KDM1A	237	880	1803	2610	344	64	3660	3486
RNF40	HDAC10	1735	1625	5428	3894	790	906	4539	3865
RNF40	PRMT7	1591	3204	1350	692	2297	4454	798	497
RNF40	JMJD1C	1428	1311	4857	3088	1291	800	8630	4620
RNF40	TET1	1287	2661	1583	1640	910	244	3258	2279
RNF40	BAP1	1877	717	1791	754	899	205	345	262
RNF40	KDM5A	286	283	2792	1643	0	90	1692	1829
RNF40	SIRT1	350	751	323	1917	543	359	325	219
RNF40	KDM5B	1004	849	986	1004	664	460	180	220
RNF40	KDM5D	1364	489	1805	2367	1374	829	1582	2763
RNF40	MSK1	127	362	316	716	25	44	95	33
RNF40	KDM5C	746	660	970	724	298	70	320	229
RNF40	USP36	391	278	927	907	12	0	253	242
RNF40	KDM3A	1638	1220	2033	2192	1204	1086	2357	2917
RNF40	SMYD4	503	861	590	708	749	343	413	671
RNF40	KDM1B	1553	1041	1316	1673	470	413	783	1375
RNF40	GTF3C4	1499	2621	1128	1762	989	1098	1294	1183
RNF40	USP16	228	272	2265	1430	153	86	2180	2350
RNF40	MYSM1	1081	1198	631	1595	233	431	390	560
RNF40	TET2	1999	1885	3436	3639	604	1008	3293	3188
RNF40	KDM3B	1023	8052	3967	7029	4247	5987	6166	6658
RNF40	TET3	2322	3236	1898	2963	2894	2376	1378	1553
RNF40	DNMT1	247	288	299	442	17	27	51	49
RNF20	RNF40	185	257	314	476	160	88	122	324
RNF20	RNF20	83	156	66	66	40	0	14	36
RNF20	RBX1	858	455	2418	1786	414	156	1339	1276
RNF20	BMI1	94	277	760	1949	137	168	3807	6563
RNF20	RING1	614	1415	1154	1705	2278	1094	1555	1343
RNF20	UBR5	700	537	198	84	1294	501	0	0
RNF20	RNF2	517	1320	1075	1335	1531	639	119	318
RNF20	UHRF1	2376	1982	483	464	4984	8907	321	192
RNF20	HSF1	767	27	1437	205	65	144	1304	1277
RNF20	UBR2	2154	2051	330	598	1160	1390	73	76
RNF20	MCM3AP	614	463	516	292	91	89	62	8
RNF20	RNF8	1980	309	619	496	1961	1145	756	336
RNF20	UBE2D2	1124	861	2600	2169	557	706	2736	1786
RNF20	UBE2D3	1206	1077	913	916	1580	1742	403	619
RNF20	UBE2U	451	617	1204	690	147	147	1087	1618
RNF20	UBE2B	2505	1503	100	71	2812	1038	7	22
RNF20	UBE2N	739	786	10813	3542	184	227	27309	6361
RNF20	UBE2A	2429	1405	4276	2760	3547	2115	7481	3094
RNF20	KMT5A	672	751	1440	1009	900	795	1170	360
RNF20	NAA50	1717	1232	2430	1352	1771	1103	4821	2536
RNF20	PRDM5	741	826	310	662	425	347	145	182
RNF20	PRDM10	912	1205	709	1210	1147	985	481	892
RNF20	DTX3L	144	210	905	1613	28	75	526	992
RNF20	PRDM9	823	832	2613	1237	1000	1345	3163	1162
RNF20	RNF168	259	189	334	499	35	26	217	200
RNF20	PRDM13	195	91	266	189	25	47	102	167
RNF20	UBE2E1	55	1200	337	3051	12	26	947	614
RNF20	PRDM7	266	423	708	1175	86	106	1492	3028
RNF20	MECOM	1600	820	1068	707	3846	1254	486	427
RNF20	PRDM8	1172	1225	361	363	366	413	93	173
RNF20	PRDM2	1759	1872	237	758	2528	2662	491	552
RNF20	NCOA3	77	62	399	1314	1	1	114	149
RNF20	KMT2D	1171	587	2315	1555	226	244	1598	1226
RNF20	EZH2	809	1539	2074	2175	851	2200	1943	1487
RNF20	KMT2C	2706	356	218	253	3520	871	22	35
RNF20	PRDM11	1660	673	8302	2395	859	1432	5901	3594
RNF20	PRDM4	350	495	997	2314	178	390	2232	5212
RNF20	KMT2A	2087	1336	1126	1656	1144	604	606	576
RNF20	PRDM6	771	1428	813	3603	388	354	1058	4792
RNF20	KMT2B	381	208	282	522	42	34	111	135
RNF20	KMT2E	95	473	810	785	161	79	325	242
RNF20	RYBP	5	114	1	35	2	3	3	2
RNF20	PRDM14	283	410	591	1849	543	446	888	1051
RNF20	SETD1A	2115	2772	2843	2493	4914	5085	1097	1164
RNF20	GTF3C1	1144	1129	694	427	831	718	59	41
RNF20	EZH1	440	485	698	812	72	41	418	266
RNF20	NAA40	1512	1445	3781	3254	4458	2261	5902	4197
RNF20	ATF2	1187	864	266	819	923	532	92	248
RNF20	SETD1B	1250	819	1110	1026	915	851	1511	3614
RNF20	NAA60	1823	1121	1339	939	726	630	692	642
RNF20	SETD5	2133	2326	577	1874	1430	1498	322	984
RNF20	TRIM37	222	191	1150	703	71	33	288	280
RNF20	PRDM1	594	1115	468	1422	585	168	1207	2111
RNF20	PRDM12	79	174	428	646	66	11	129	1043
RNF20	PRDM16	3714	1140	1290	796	3378	2445	245	282
RNF20	EYA2	1386	1446	3796	3989	2298	3447	4894	5083
RNF20	KMT5C	421	1104	1643	1353	449	645	2135	1689
RNF20	ASH1L	232	109	1453	1154	1	1	1157	1733
RNF20	NSD3	1354	1348	2342	2242	1692	1574	2068	2760
RNF20	NSD1	777	1537	820	2427	584	574	667	1199
RNF20	KAT6B	902	1024	408	439	787	376	165	89
RNF20	NSD2	160	204	877	956	13	87	645	764
RNF20	SMYD1	1721	2090	2623	2816	801	923	3866	6978
RNF20	EHMT1	574	1209	286	265	394	648	357	50
RNF20	EHMT2	325	1762	525	1575	2659	1519	419	941
RNF20	JAK2-JH1	46	38	117	126	57	11	39	0
RNF20	CDK1	543	1149	2267	1882	243	509	4608	5077
RNF20	SETD2	2351	2077	1372	2934	172	23	65	59
RNF20	CDK2	1800	1253	2946	935	1266	956	4758	1534
RNF20	SUV39H2	1121	826	1168	1542	200	175	709	835
RNF20	SETD9	936	1509	1345	1228	1111	1296	5827	5209
RNF20	PRDM15	455	281	1345	661	1	68	702	602
RNF20	DNMT3B	543	1431	2272	4523	488	1000	2505	5046
RNF20	KAT6A	1991	1794	3342	2779	1785	2413	1728	1957
RNF20	DNMT3A	211	1062	472	960	205	570	310	254
RNF20	PPP6C	685	688	692	570	781	1008	1133	962
RNF20	PPP4C	493	1505	1156	451	235	464	1839	2664
RNF20	PPP2CA	3602	1233	2381	1763	1969	2110	2105	1274
RNF20	AURKC	1340	647	2501	1359	1202	784	1716	1752
RNF20	PPP2CB	32	201	299	227	0	1	174	305
RNF20	SETMAR	1727	3230	2335	1609	1058	1523	2215	2058
RNF20	SETD6	196	111	4897	3317	11	1	4583	9753
RNF20	SETD4	762	668	962	1129	1708	1110	298	437
RNF20	PRKAA2	1209	1243	720	1234	396	407	392	364
RNF20	PRKAA1	410	247	1925	1453	133	107	2940	1663
RNF20	SETD7	726	222	924	606	23	39	1796	1111
RNF20	JMJD7	2910	1141	1455	864	2067	1692	322	344
RNF20	KAT14	94	329	2781	1758	91	11	2508	1120
RNF20	PPP1CC	26	0	6	3	0	0	0	0
RNF20	SETD3	229	109	4015	4370	79	54	4633	3348
RNF20	PPP1CB	450	813	292	411	426	620	143	113
RNF20	HASPIN	1815	1106	974	787	1837	1752	1274	619
RNF20	PPP1CA	45	78	92	67	0	29	0	0
RNF20	SUV39H1	997	943	364	437	357	519	257	175
RNF20	JAK2-JH2	1064	800	3383	1050	984	1223	3361	1815
RNF20	KAT8	901	1823	663	1712	162	117	341	1295
RNF20	PRMT8	950	1086	1214	842	1284	1801	180	155
RNF20	EYA1	937	1081	1468	2068	798	1146	2971	2373
RNF20	EYA3	728	1203	1468	1895	504	808	572	797
RNF20	NCOA1	454	408	137	52	201	162	15	0
RNF20	HUWE1	3253	2587	757	665	1940	1848	269	232
RNF20	KDM4E	3447	2649	4720	2667	2876	3268	4379	1705
RNF20	PKN1	120	123	248	526	21	20	182	616
RNF20	AURKB	283	147	2341	1318	0	0	768	626
RNF20	BAZ1B	368	343	606	1450	226	53	739	1070
RNF20	HDAC11	1021	908	537	972	449	256	971	2722
RNF20	GTF3C2	3130	1916	2602	2484	2666	1342	2539	2520
RNF20	SIRT6	1279	1773	418	1044	2217	1380	250	417
RNF20	KDM4D	1066	263	1401	1363	4161	1449	1826	2160
RNF20	KDM4A	1285	1672	1312	1569	860	960	785	652
RNF20	KDM4B	3978	1633	1371	1033	3151	1930	1925	1559
RNF20	KDM4C	2764	649	2613	2406	3635	1569	1060	1260
RNF20	PHF8	211	268	1454	1928	9	107	643	733
RNF20	PRMT1	1607	438	1016	925	2795	1380	677	463
RNF20	PHF2	3287	1562	6812	3387	4058	1770	10524	4593
RNF20	PRKCB	2051	1458	2303	1249	514	525	1230	419
RNF20	PRKCA	399	520	1011	1298	166	111	4357	2669
RNF20	PRMT6	1063	1207	1456	1601	1700	874	911	1874
RNF20	HDAC8	711	620	110	210	521	406	102	116
RNF20	KMT5B	1072	2054	112	277	925	1014	1	6
RNF20	RAG1	724	2812	1661	2778	2161	2031	2548	1146
RNF20	SIRT2	705	684	1840	2432	1779	1048	2202	1781
RNF20	CREBBP	542	530	1442	540	47	75	783	277
RNF20	SMYD2	1282	862	1210	1503	1573	931	1234	2147
RNF20	PPM1D	448	1127	233	667	85	83	202	265
RNF20	VRK1	637	1333	828	1715	2271	1560	1383	956
RNF20	SIRT7	1409	1147	737	1287	1924	1304	188	500
RNF20	DMD	98	120	4315	2248	1	1	6326	7494
RNF20	DCAF1	2479	2423	1613	1324	1881	1488	875	842
RNF20	JMJD6	783	269	694	637	637	168	421	273
RNF20	AURKA	275	561	414	1064	0	0	121	181
RNF20	HDAC9	630	271	1619	1594	203	75	3285	2452
RNF20	TDG	481	625	4174	2722	111	64	8569	3236
RNF20	KAT7	3300	1939	2945	1198	4212	3130	1406	553
RNF20	BRCA2	1883	2340	2431	1588	6365	3159	3149	1801
RNF20	KDM8	3350	3876	385	431	3321	4553	151	312
RNF20	SMYD5	2642	1685	1126	883	1991	1424	711	545
RNF20	SMYD3	955	560	986	767	553	912	883	347
RNF20	HDAC3	540	892	865	1460	321	517	1416	1920
RNF20	DOT1L	1293	1846	1126	1126	2197	2702	467	665
RNF20	PRMT2	450	382	890	653	373	160	458	453
RNF20	HDAC6-2	141	82	198	273	82	18	193	568
RNF20	KDM7A	464	1994	115	637	2912	2504	3	8
RNF20	KDM6B	1029	847	1453	2025	1107	1042	832	1062
RNF20	HDAC4	124	2991	378	5143	2361	1346	2277	4546
RNF20	HDAC6-1	1341	2172	1977	1408	997	1885	1495	1314
RNF20	TAF1	910	1462	1236	1499	836	978	839	683
RNF20	TAF1L	2547	1004	788	466	627	414	350	287
RNF20	KDM6A	3562	1933	1553	1640	4086	6863	1012	999
RNF20	RIOX2	2268	2500	4456	2798	1998	1633	4926	5188
RNF20	SETDB2	1328	598	1019	1272	2030	1789	540	770
RNF20	CHEK1	136	88	112	114	35	61	17	27
RNF20	KAT2A	2796	476	1559	988	3256	3305	4894	3126
RNF20	HDAC5	734	4922	186	4788	4043	1314	609	580
RNF20	EP300	634	228	1872	451	29	12	211	275
RNF20	KAT2B	473	270	400	236	111	28	210	57
RNF20	HDAC1	683	367	1688	1076	154	131	909	742
RNF20	HDAC2	897	1917	641	651	3111	2863	201	638
RNF20	HDAC7	586	6597	574	3517	8155	3272	841	676
RNF20	KAT5	3333	425	1440	281	3467	1824	844	1016
RNF20	KDM2A	1907	1185	1391	1480	1985	1216	392	362
RNF20	USP3	3067	1209	3263	1444	3062	2163	3055	1930
RNF20	USP22	1136	402	3865	2348	963	329	5824	2825
RNF20	UTY	4322	2157	586	672	2507	1413	747	239
RNF20	CDY1	18	280	132	137	0	0	6	8
RNF20	CDY2	83	421	326	577	0	41	0	27
RNF20	DNMT3A-3L	104	1018	189	3244	15	89	41	684
RNF20	USP21	1070	870	378	107	1103	1474	136	44
RNF20	KDM2B	888	848	937	923	249	150	582	463
RNF20	SETDB1	1322	1891	2409	2406	820	928	1551	1537
RNF20	CLOCK	237	222	1072	1239	37	28	1078	1116
RNF20	CARM1	1122	1039	1383	1680	471	417	744	647
RNF20	HR	3812	3463	1328	544	2000	2432	425	98
RNF20	PRMT5	336	627	2418	1765	129	180	2189	1471
RNF20	RIOX1	247	226	319	405	75	23	172	87
RNF20	KDM1A	929	2402	1294	3561	1644	1394	2007	2239
RNF20	HDAC10	4627	3588	1575	1918	3594	3437	3103	1265
RNF20	PRMT7	1233	884	599	394	2258	1378	478	406
RNF20	JMJD1C	1004	1341	2954	2929	695	478	2648	5337
RNF20	TET1	656	1256	3769	3787	276	33	2061	435
RNF20	BAP1	477	218	1570	365	21	34	116	36
RNF20	KDM5A	1996	1516	1590	2627	6507	5520	973	1601
RNF20	SIRT1	588	1379	220	1534	279	202	86	114
RNF20	KDM5B	1076	1081	1000	1368	1142	596	1050	1013
RNF20	KDM5D	313	223	306	269	4	23	29	41
RNF20	MSK1	428	507	330	575	122	316	31	96
RNF20	KDM5C	1900	2592	983	1597	2183	3693	745	1299
RNF20	USP36	445	170	641	1149	1	1	740	1011
RNF20	KDM3A	1485	3904	2300	1681	2163	2587	2764	2496
RNF20	SMYD4	821	731	2364	1021	489	394	4382	1855
RNF20	KDM1B	452	936	529	534	165	235	41	11
RNF20	GTF3C4	641	648	1369	2142	112	63	615	562
RNF20	USP16	701	594	912	791	146	251	514	1536
RNF20	MYSM1	281	1178	1110	1956	172	164	833	535
RNF20	TET2	1069	1165	3623	2715	1299	1182	2809	2973
RNF20	KDM3B	2137	10097	1699	4220	6458	4681	2022	1743
RNF20	TET3	2261	2750	3192	5389	2326	2158	4838	6041
RNF20	DNMT1	305	695	1400	1039	193	189	216	130
RBX1	RNF40	2525	2816	3918	4469	3163	1588	6252	4621
RBX1	RNF20	1800	1603	3842	3243	2478	1784	5617	3398
RBX1	RBX1	2637	2039	384	523	2291	1102	243	493
RBX1	BMI1	1089	1226	1110	923	1183	1283	2801	938
RBX1	RING1	741	654	1041	1915	244	205	311	711
RBX1	UBR5	1760	1047	2294	2078	684	1235	2840	1375
RBX1	RNF2	2073	2655	4844	3230	4219	3030	9183	3546
RBX1	UHRF1	2455	2024	7956	4151	1668	1601	4226	3166
RBX1	HSF1	3371	108	1164	182	1698	944	44	78
RBX1	UBR2	1616	1376	1139	866	1323	1261	289	431
RBX1	MCM3AP	517	515	5529	3554	960	887	5049	3250
RBX1	RNF8	3312	3321	2560	2119	2415	1484	1566	1559
RBX1	UBE2D2	1153	1018	3170	3132	672	1143	1765	2010
RBX1	UBE2D3	6724	3773	2539	2176	6226	11128	652	503
RBX1	UBE2U	2654	948	1815	725	2394	1282	704	182
RBX1	UBE2B	1445	1492	3452	2056	1514	1735	2609	936
RBX1	UBE2N	2184	1072	2786	2582	1692	534	1266	1781
RBX1	UBE2A	1883	1243	553	559	4893	1658	214	115
RBX1	KMT5A	3015	2458	4266	2267	4043	2857	2121	1248
RBX1	NAA50	2074	1367	4611	3261	1237	747	4670	5110
RBX1	PRDM5	636	2084	1528	2155	943	1565	1049	702
RBX1	PRDM10	3986	2144	2705	2353	5602	6564	1611	1374
RBX1	DTX3L	2423	1558	2243	1961	1648	577	1042	652
RBX1	PRDM9	2828	1175	1248	1407	3624	2375	1303	1265
RBX1	RNF168	934	1346	1448	1744	974	602	1427	2783
RBX1	PRDM13	846	873	3494	1166	572	521	1951	1374
RBX1	UBE2E1	776	1279	2425	2631	773	757	1189	1882
RBX1	PRDM7	1000	973	1225	868	1254	1808	427	522
RBX1	MECOM	2345	770	957	538	675	595	167	200
RBX1	PRDM8	1756	1726	1842	3011	929	596	801	860
RBX1	PRDM2	4098	2021	5341	3949	3501	3702	4118	3766
RBX1	NCOA3	1178	1405	3428	2561	608	656	1877	1212
RBX1	KMT2D	8960	3391	5242	3900	9648	5115	4063	4493
RBX1	EZH2	683	500	2982	2259	244	304	3275	2753
RBX1	KMT2C	5399	1886	3828	1788	2835	2625	1948	1455
RBX1	PRDM11	2459	2557	1445	1513	2718	1832	1225	1176
RBX1	PRDM4	2080	1198	526	386	2928	1887	49	59
RBX1	KMT2A	541	1240	3001	3623	246	389	1803	2994
RBX1	PRDM6	629	1008	1676	1297	604	594	772	832
RBX1	KMT2B	2164	1735	1620	1345	1415	740	811	815
RBX1	KMT2E	2262	2087	3728	2119	2875	1588	3363	1802
RBX1	RYBP	166	18173	473	13954	2767	2262	784	756
RBX1	PRDM14	1498	1227	1229	2114	1661	1376	661	1001
RBX1	SETD1A	2575	1106	1632	2290	2101	854	1926	1125
RBX1	GTF3C1	1307	1777	661	636	849	804	195	172
RBX1	EZH1	1936	1882	998	865	1996	2099	300	298
RBX1	NAA40	1702	977	4728	2274	497	258	4101	3233
RBX1	ATF2	2038	2062	1866	1512	3191	5602	934	1102
RBX1	SETD1B	5005	2796	6956	4912	7493	3703	4303	7765
RBX1	NAA60	479	313	1348	3325	37	9	2062	2691
RBX1	SETD5	2958	2316	3021	2630	1135	759	3474	4764
RBX1	TRIM37	519	476	308	358	34	209	216	360
RBX1	PRDM1	2266	3209	970	2512	1444	880	506	621
RBX1	PRDM12	170	262	79	73	53	15	26	20
RBX1	PRDM16	7213	1951	4861	2948	3987	1763	2206	3309
RBX1	EYA2	2414	1606	1109	1110	1676	1209	762	609
RBX1	KMT5C	4629	3734	7286	6323	5253	8946	5929	6010
RBX1	ASH1L	1693	2524	1778	2574	2097	3213	1405	959
RBX1	NSD3	5317	5464	4631	4874	6749	25405	2698	2510
RBX1	NSD1	3949	3078	2908	2103	1878	1229	1716	1749
RBX1	KAT6B	1591	1899	667	1142	3247	1407	810	2696
RBX1	NSD2	1923	942	3221	3598	1389	1312	1115	2514
RBX1	SMYD1	3960	3040	3014	2107	2947	3256	961	511
RBX1	EHMT1	4466	2380	1603	2300	4310	1850	1296	1199
RBX1	EHMT2	2818	5586	1267	4020	4138	2999	2390	2674
RBX1	JAK2-JH1	735	1039	302	267	513	938	0	20
RBX1	CDK1	768	612	765	995	250	675	378	462
RBX1	SETD2	6653	5695	3910	2962	2702	13779	1424	1057
RBX1	CDK2	3335	2199	1026	991	3649	3939	320	235
RBX1	SUV39H2	1725	1467	2495	2465	1697	1100	1493	1491
RBX1	SETD9	6248	2274	1818	1743	15051	8609	1769	1824
RBX1	PRDM15	3392	1573	2037	2114	1985	1099	1673	2269
RBX1	DNMT3B	4553	6292	4606	2951	5487	7471	5467	2876
RBX1	KAT6A	2367	1261	4310	2930	672	525	1515	893
RBX1	DNMT3A	1275	2543	2175	2475	1024	1974	1562	1313
RBX1	PPP6C	238	409	294	659	112	145	39	88
RBX1	PPP4C	1084	840	3726	2200	334	360	1616	2075
RBX1	PPP2CA	451	945	320	330	202	290	62	60
RBX1	AURKC	898	1819	5296	3446	545	1054	5767	4468
RBX1	PPP2CB	331	340	136	347	117	61	31	28
RBX1	SETMAR	1487	2748	3644	1779	3051	2745	3624	1247
RBX1	SETD6	3894	3906	7960	5950	4078	2862	7579	6774
RBX1	SETD4	2834	2667	1519	2028	5634	3929	512	445
RBX1	PRKAA2	3404	960	2021	2373	3081	1628	1239	1880
RBX1	PRKAA1	1860	1486	1882	1711	1226	299	1935	1864
RBX1	SETD7	2689	1311	2791	1987	1019	739	801	933
RBX1	JMJD7	2256	1391	1781	1753	646	467	534	339
RBX1	KAT14	665	1061	3063	2749	339	339	2260	1582
RBX1	PPP1CC	547	716	199	211	580	265	6	0
RBX1	SETD3	3202	4472	4975	1993	4103	3430	7076	2679
RBX1	PPP1CB	1387	927	2399	3581	633	381	787	1197
RBX1	HASPIN	5650	6031	5327	5371	8436	4523	2720	2375
RBX1	PPP1CA	1127	1135	576	313	2848	3004	170	173
RBX1	SUV39H1	2425	2004	1074	1056	5063	1963	515	185
RBX1	JAK2-JH2	2213	1438	1710	2092	886	975	692	1247
RBX1	KAT8	1131	1450	1073	2057	108	56	95	76
RBX1	PRMT8	3140	1713	1838	717	1050	1423	2526	495
RBX1	EYA1	2858	1713	1860	2617	2378	1707	673	1056
RBX1	EYA3	2822	1898	631	973	1814	937	167	155
RBX1	NCOA1	1167	2084	1766	2288	1343	1758	1948	2061
RBX1	HUWE1	1623	1461	957	2143	1096	1444	619	2020
RBX1	KDM4E	1759	1518	1948	3122	1321	670	1282	2534
RBX1	PKN1	287	579	1100	1559	76	124	3730	2101
RBX1	AURKB	9808	2843	502	526	10034	8497	35	39
RBX1	BAZ1B	8132	2957	194	291	22795	10956	38	27
RBX1	HDAC11	2359	2452	4422	2567	1333	953	4039	3202
RBX1	GTF3C2	11508	4841	2044	1914	9114	5533	377	439
RBX1	SIRT6	1428	2226	832	3018	2422	1527	889	2235
RBX1	KDM4D	5446	4217	3648	3555	2692	1953	1196	981
RBX1	KDM4A	6441	4414	4389	4650	5523	4492	1806	3114
RBX1	KDM4B	2282	1548	2291	3459	2260	2074	1064	3629
RBX1	KDM4C	5067	3450	2023	3877	7092	5195	3683	3477
RBX1	PHF8	594	736	1202	788	129	280	119	224
RBX1	PRMT1	1506	700	194	75	557	749	49	6
RBX1	PHF2	4091	1657	4278	2725	5438	1409	2664	1454
RBX1	PRKCB	2817	1903	3362	2156	1573	1318	682	809
RBX1	PRKCA	871	611	2284	2281	342	249	905	939
RBX1	PRMT6	4611	2980	3526	4330	6632	3440	2035	6122
RBX1	HDAC8	11055	3166	1520	1524	13506	15700	521	265
RBX1	KMT5B	2100	1446	3935	4648	767	224	3150	3090
RBX1	RAG1	2436	5525	401	849	6439	11936	66	50
RBX1	SIRT2	5112	3367	2183	2290	3782	4359	1881	1386
RBX1	CREBBP	4082	1682	6476	3671	3629	3003	2505	2385
RBX1	SMYD2	2269	1947	1228	773	574	441	666	729
RBX1	PPM1D	663	505	2110	1595	85	162	1466	1842
RBX1	VRK1	1600	2657	1037	2920	1414	1141	1008	1008
RBX1	SIRT7	1485	1607	5019	3431	1606	2056	7818	6482
RBX1	DMD	1460	1181	994	1073	1370	841	241	243
RBX1	DCAF1	4524	3515	1130	1253	6608	2706	852	747
RBX1	JMJD6	2359	1280	1895	1216	2086	973	1219	621
RBX1	AURKA	4384	2183	4418	4472	5566	3205	2228	3288
RBX1	HDAC9	2697	1975	1100	491	1146	550	335	133
RBX1	TDG	1745	4152	7691	3842	1916	1786	6556	3905
RBX1	KAT7	4339	926	1737	1446	6416	2247	1034	689
RBX1	BRCA2	3334	3305	5755	3780	2726	2701	4105	9711
RBX1	KDM8	3731	3038	2144	2538	2062	2603	878	1233
RBX1	SMYD5	3871	2882	5369	4204	7505	10558	2371	2120
RBX1	SMYD3	1170	1781	3282	2297	531	423	1723	782
RBX1	HDAC3	2780	1978	582	692	1238	1000	346	210
RBX1	DOT1L	1869	1403	3159	3315	1098	877	2746	2995
RBX1	PRMT2	2848	2400	4097	2292	3604	2228	3874	7668
RBX1	HDAC6-2	1204	455	125	1061	3061	928	32	84
RBX1	KDM7A	1759	1457	5011	4490	663	317	5144	4609
RBX1	KDM6B	7890	4571	4667	2929	5090	2604	3579	2445
RBX1	HDAC4	896	1699	317	2570	1261	627	212	210
RBX1	HDAC6-1	4168	2944	6154	4040	2148	1827	5595	3875
RBX1	TAF1	2112	1454	1396	1222	493	665	717	1590
RBX1	TAF1L	3869	1616	1268	1377	2110	1055	532	497
RBX1	KDM6A	2390	2160	961	862	1989	1860	148	251
RBX1	RIOX2	788	1325	1409	1249	260	123	457	434
RBX1	SETDB2	1936	2510	6469	6066	1276	1035	7208	4310
RBX1	CHEK1	3327	2171	308	426	3681	5183	81	133
RBX1	KAT2A	4076	1292	1766	821	6750	3347	850	625
RBX1	HDAC5	484	8990	1164	8265	5192	4043	2920	2996
RBX1	EP300	3050	715	2416	1218	2630	2128	542	405
RBX1	KAT2B	1946	972	666	478	537	314	291	270
RBX1	HDAC1	4606	2672	3168	3987	3746	3363	1508	1400
RBX1	HDAC2	5544	4754	5092	5865	4940	4162	4894	2445
RBX1	HDAC7	643	14651	394	6343	4673	3600	2251	2169
RBX1	KAT5	3986	598	3717	847	4449	1743	926	1599
RBX1	KDM2A	4720	1987	8701	5360	1405	965	6831	7701
RBX1	USP3	5027	2246	5561	2773	7813	4185	4663	2645
RBX1	USP22	2798	2901	4859	2520	1171	1612	1497	1722
RBX1	UTY	2520	2117	3050	2597	2796	3548	938	795
RBX1	CDY1	392	1311	392	921	401	425	413	158
RBX1	CDY2	817	2683	821	2964	1784	3374	1457	1005
RBX1	DNMT3A-3L	353	4131	431	3560	218	1495	118	947
RBX1	USP21	1811	1006	7034	1573	217	479	1406	1492
RBX1	KDM2B	926	800	3186	1385	382	327	1465	885
RBX1	SETDB1	4052	2078	2761	2812	4999	4143	2204	1969
RBX1	CLOCK	2702	1905	1107	717	2264	1198	502	207
RBX1	CARM1	2258	1691	3729	2562	3437	2154	2465	2119
RBX1	HR	4356	3715	3886	2890	2675	3233	5520	3711
RBX1	PRMT5	3582	3820	1256	1230	5768	4687	365	511
RBX1	RIOX1	5782	2437	2643	1616	5984	5180	1989	1716
RBX1	KDM1A	802	2312	5332	9616	1791	2673	10509	11276
RBX1	HDAC10	576	933	6075	6177	83	445	5649	5655
RBX1	PRMT7	4510	1194	4959	2833	4879	5005	4339	4433
RBX1	JMJD1C	3074	1743	2287	2816	4467	3722	2854	2844
RBX1	TET1	3046	3628	3256	1886	2929	1379	4589	1426
RBX1	BAP1	4250	1046	1210	590	2430	1258	101	166
RBX1	KDM5A	4855	2485	4818	4131	6295	4892	1470	2278
RBX1	SIRT1	726	1360	452	1527	542	387	0	12
RBX1	KDM5B	4505	2114	3122	3107	11457	3761	2774	3808
RBX1	KDM5D	1687	849	2989	2170	918	679	2102	2607
RBX1	MSK1	1689	1662	1180	1560	1458	1175	1618	2002
RBX1	KDM5C	1785	740	4340	2663	876	238	2732	3385
RBX1	USP36	1944	847	1956	1535	525	168	685	649
RBX1	KDM3A	2606	3100	2850	3098	922	975	962	1151
RBX1	SMYD4	2103	2451	2088	1390	2021	691	1080	820
RBX1	KDM1B	1213	1393	1318	1552	245	321	309	314
RBX1	GTF3C4	4991	3240	8885	5248	5869	3255	7022	4921
RBX1	USP16	250	434	1043	1132	13	21	50	100
RBX1	MYSM1	2308	1257	674	778	2104	712	496	371
RBX1	TET2	2272	1785	4713	3628	1444	1262	5498	5011
RBX1	KDM3B	2100	3985	1875	3800	4030	2764	1227	1411
RBX1	TET3	8765	7816	6594	7599	11339	9066	5353	6660
RBX1	DNMT1	2194	2484	388	1828	2995	1253	62	145
BMI1	RNF40	136	460	136	437	101	20	150	130
BMI1	RNF20	375	474	666	927	252	256	156	179
BMI1	RBX1	1772	4020	483	496	2113	27833	416	183
BMI1	BMI1	205	1017	268	1094	1035	590	701	2026
BMI1	RING1	567	860	306	620	2666	1152	157	221
BMI1	UBR5	624	623	1138	861	541	743	135	1051
BMI1	RNF2	595	2023	784	1034	664	463	789	584
BMI1	UHRF1	1093	730	1402	1680	3351	2650	2097	1771
BMI1	HSF1	1667	102	10314	646	945	598	16342	6263
BMI1	UBR2	389	618	1549	3908	193	189	2987	3361
BMI1	MCM3AP	1717	2312	1097	569	2071	2067	314	101
BMI1	RNF8	1990	2519	490	422	1251	2822	87	120
BMI1	UBE2D2	521	948	415	504	147	46	388	496
BMI1	UBE2D3	1401	1598	318	629	2982	1292	312	705
BMI1	UBE2U	676	274	1929	1119	532	153	2493	3125
BMI1	UBE2B	283	227	1928	1992	75	205	2921	2101
BMI1	UBE2N	401	586	944	724	312	505	2040	1954
BMI1	UBE2A	4008	3168	1707	1651	6662	4518	1395	1188
BMI1	KMT5A	1410	984	2535	1589	2877	2664	1257	1427
BMI1	NAA50	1600	1601	1349	844	2786	9921	2302	1888
BMI1	PRDM5	542	975	1703	1270	647	444	1544	714
BMI1	PRDM10	278	302	744	312	28	56	636	523
BMI1	DTX3L	757	1056	1782	2159	3030	1478	2187	1838
BMI1	PRDM9	2158	1118	2378	1505	3323	1335	1847	1375
BMI1	RNF168	1257	787	874	730	318	204	698	436
BMI1	PRDM13	121	55	107	119	30	11	21	0
BMI1	UBE2E1	1204	891	2428	2723	323	151	2795	3020
BMI1	PRDM7	600	843	2604	1209	470	382	2200	1921
BMI1	MECOM	495	430	6080	1182	581	430	8007	6124
BMI1	PRDM8	499	353	495	1103	632	189	137	208
BMI1	PRDM2	1556	1096	769	864	3466	2971	979	482
BMI1	NCOA3	1682	1504	1339	1191	1832	922	2771	3045
BMI1	KMT2D	1037	1293	2116	2737	884	770	3413	2631
BMI1	EZH2	1161	1750	1080	2488	832	535	817	1678
BMI1	KMT2C	2367	1102	503	311	1103	1386	247	47
BMI1	PRDM11	1449	1215	112	111	1078	1370	1	3
BMI1	PRDM4	847	834	1680	1017	161	192	1297	1502
BMI1	KMT2A	254	407	1432	1270	77	13	1983	4712
BMI1	PRDM6	2064	1543	310	282	4237	2692	84	86
BMI1	KMT2B	1086	690	1126	1433	710	485	503	435
BMI1	KMT2E	1291	719	3257	2057	3149	2345	3833	1581
BMI1	RYBP	17	233	121	446	12	0	32	0
BMI1	PRDM14	493	589	760	1161	506	543	836	730
BMI1	SETD1A	633	353	1080	990	105	27	536	457
BMI1	GTF3C1	2866	2775	4090	3482	5152	6682	2217	3870
BMI1	EZH1	2729	2521	3350	2881	2913	2683	3851	3794
BMI1	NAA40	691	480	2074	1444	488	354	2498	3192
BMI1	ATF2	739	886	1344	1008	825	488	1458	861
BMI1	SETD1B	455	964	2616	1644	77	184	1242	1148
BMI1	NAA60	3855	2614	2012	1288	5480	3852	3589	3418
BMI1	SETD5	357	668	1721	2221	157	23	2436	1114
BMI1	TRIM37	440	587	3135	1609	91	76	1349	645
BMI1	PRDM1	836	1645	2694	2094	1085	471	3932	1148
BMI1	PRDM12	195	57	320	281	74	84	51	197
BMI1	PRDM16	671	361	1091	515	1176	454	1697	1273
BMI1	EYA2	648	664	1564	1268	121	63	1387	1157
BMI1	KMT5C	1357	1198	922	1178	1084	1412	556	692
BMI1	ASH1L	320	593	1401	1537	861	621	1847	1877
BMI1	NSD3	841	1139	1075	1265	1252	1381	571	728
BMI1	NSD1	938	1037	886	1317	686	275	769	801
BMI1	KAT6B	1154	892	431	483	260	182	145	99
BMI1	NSD2	302	258	544	392	958	194	502	540
BMI1	SMYD1	1993	2256	531	444	6561	4951	72	208
BMI1	EHMT1	2556	8201	281	518	13530	9134	144	247
BMI1	EHMT2	831	6043	915	3454	2661	2629	2170	1848
BMI1	JAK2-JH1	38	143	276	232	30	0	82	34
BMI1	CDK1	2174	1506	2332	1645	2833	1174	1757	2940
BMI1	SETD2	785	1550	2398	1212	204	226	2994	2755
BMI1	CDK2	1304	1018	2081	1066	2494	1751	2627	2035
BMI1	SUV39H2	419	582	177	416	87	47	492	263
BMI1	SETD9	1134	497	2245	2302	1311	500	3754	3360
BMI1	PRDM15	1598	1225	1134	1254	1173	4394	148	507
BMI1	DNMT3B	888	1580	305	2211	947	1139	54	219
BMI1	KAT6A	4808	5956	607	532	15389	13819	522	640
BMI1	DNMT3A	152	2262	253	1423	213	1757	44	85
BMI1	PPP6C	1538	1180	425	409	2033	1649	412	412
BMI1	PPP4C	2375	4715	743	908	3761	19586	844	3158
BMI1	PPP2CA	1343	1545	1567	1701	2989	2149	941	1107
BMI1	AURKC	694	800	1139	856	353	270	221	346
BMI1	PPP2CB	4073	1749	1732	1514	6101	2774	1842	3777
BMI1	SETMAR	726	754	954	1197	644	389	1384	1926
BMI1	SETD6	1418	767	4164	3363	1934	1910	4178	3060
BMI1	SETD4	1730	1116	2638	3981	1304	479	3598	6436
BMI1	PRKAA2	950	1042	4074	2341	1899	2677	4981	4164
BMI1	PRKAA1	227	268	1208	613	16	52	560	304
BMI1	SETD7	775	386	2422	1023	479	319	327	249
BMI1	JMJD7	765	467	159	196	999	509	32	59
BMI1	KAT14	1092	782	3977	1075	1597	860	6958	3234
BMI1	PPP1CC	482	793	73	235	210	164	35	29
BMI1	SETD3	2824	1807	4856	5176	4903	4448	7288	6449
BMI1	PPP1CB	870	1151	761	1112	1708	1478	940	2299
BMI1	HASPIN	665	775	2042	1449	307	318	1150	643
BMI1	PPP1CA	219	116	374	864	41	46	818	562
BMI1	SUV39H1	3023	2859	2141	3685	4016	2940	2580	4014
BMI1	JAK2-JH2	1512	1310	16862	5162	3501	2226	22699	23420
BMI1	KAT8	951	855	818	378	113	90	286	122
BMI1	PRMT8	1581	1253	1820	628	1724	1530	1378	424
BMI1	EYA1	2139	1557	2992	2367	2523	1084	2492	3346
BMI1	EYA3	1080	1745	939	606	2735	2360	1234	307
BMI1	NCOA1	468	936	817	502	177	397	1192	554
BMI1	HUWE1	1170	789	1927	1480	1209	449	1416	1654
BMI1	KDM4E	915	817	1101	1068	611	451	281	224
BMI1	PKN1	251	603	731	779	260	316	1239	1065
BMI1	AURKB	625	511	982	632	185	54	254	292
BMI1	BAZ1B	1606	1670	1412	1252	2847	1998	581	664
BMI1	HDAC11	1298	1885	1147	1155	1718	2229	936	926
BMI1	GTF3C2	2380	2718	4469	2375	1325	1540	4067	2681
BMI1	SIRT6	536	1856	774	1845	3245	2866	2496	1730
BMI1	KDM4D	1963	1824	589	1148	3651	4731	329	340
BMI1	KDM4A	2694	3680	3070	3565	4781	2661	4167	5033
BMI1	KDM4B	3011	1672	1417	1288	1598	1574	1160	712
BMI1	KDM4C	1191	1918	1299	1792	1110	1049	1211	1047
BMI1	PHF8	2249	3186	1846	1016	2811	4859	540	494
BMI1	PRMT1	905	579	2543	1634	216	215	3554	1868
BMI1	PHF2	1841	3119	3353	4334	2275	4070	4543	4879
BMI1	PRKCB	1068	1199	737	1081	769	851	486	828
BMI1	PRKCA	1149	1228	1539	1302	1162	1434	399	424
BMI1	PRMT6	2491	1137	589	674	4964	4069	169	126
BMI1	HDAC8	531	326	250	177	481	446	0	26
BMI1	KMT5B	437	401	235	184	234	175	13	18
BMI1	RAG1	782	1246	1073	1674	852	521	733	875
BMI1	SIRT2	1146	3376	1318	2361	7216	15920	1020	1684
BMI1	CREBBP	2093	1194	1139	589	2437	3651	365	316
BMI1	SMYD2	873	1041	925	565	1252	437	368	295
BMI1	PPM1D	254	511	464	891	162	343	860	2065
BMI1	VRK1	2256	3439	1017	1777	3257	3223	604	725
BMI1	SIRT7	1288	1608	1219	1386	1633	1417	1976	1186
BMI1	DMD	866	626	488	444	3222	3685	120	264
BMI1	DCAF1	2985	1810	1343	1230	1509	1591	677	840
BMI1	JMJD6	2249	1087	1459	1049	8613	3355	4187	3333
BMI1	AURKA	244	657	568	572	12	9	11	12
BMI1	HDAC9	1918	2386	1209	839	1304	1444	493	562
BMI1	TDG	2058	2188	1141	882	1584	2018	634	403
BMI1	KAT7	1494	840	756	530	2347	890	482	185
BMI1	BRCA2	1643	1003	1427	1276	2493	2255	1190	904
BMI1	KDM8	2453	3022	5889	5330	3310	3738	9512	10049
BMI1	SMYD5	790	479	1889	978	268	366	1614	1431
BMI1	SMYD3	1663	2045	1044	1501	3653	2447	2478	3157
BMI1	HDAC3	898	1117	1502	1676	717	347	601	869
BMI1	DOT1L	2068	1226	2275	1210	3872	1822	2459	1445
BMI1	PRMT2	1694	1454	2057	1065	2321	890	1473	1381
BMI1	HDAC6-2	169	3062	6	4091	211	151	146	166
BMI1	KDM7A	324	838	337	892	942	387	723	706
BMI1	KDM6B	1048	554	1703	1689	1201	544	1432	1773
BMI1	HDAC4	246	2185	163	956	1081	710	140	142
BMI1	HDAC6-1	2473	1367	1317	834	4532	2115	1949	1016
BMI1	TAF1	2529	1601	2515	2272	1294	1752	2159	1619
BMI1	TAF1L	1764	2365	1600	1748	2999	3148	654	708
BMI1	KDM6A	2571	1618	3457	1495	1262	978	4153	1576
BMI1	RIOX2	698	581	1343	579	1267	2644	850	489
BMI1	SETDB2	660	1017	914	1318	497	282	702	288
BMI1	CHEK1	130	60	317	258	100	46	228	185
BMI1	KAT2A	802	408	1081	261	1738	1770	530	388
BMI1	HDAC5	384	5144	2578	11070	3122	2046	8961	8086
BMI1	EP300	2553	403	3117	2065	719	753	1765	2617
BMI1	KAT2B	1177	398	519	189	2714	4167	1221	1093
BMI1	HDAC1	185	120	1123	601	161	67	706	313
BMI1	HDAC2	935	2542	380	1065	2039	1823	411	263
BMI1	HDAC7	234	2540	1357	3403	1102	1114	2009	980
BMI1	KAT5	8665	527	1689	422	2923	2724	258	196
BMI1	KDM2A	835	845	1224	988	635	1291	1442	727
BMI1	USP3	566	335	1738	876	734	371	1459	1402
BMI1	USP22	4320	1388	1314	1525	10581	3785	1145	790
BMI1	UTY	757	768	2131	1275	2824	1502	2974	2384
BMI1	CDY1	426	2162	282	1627	292	511	979	453
BMI1	CDY2	733	2833	663	1288	435	317	254	650
BMI1	DNMT3A-3L	72	1378	35	730	0	21	1	11
BMI1	USP21	1807	791	1171	846	254	383	158	115
BMI1	KDM2B	1155	733	1756	926	850	739	1976	1880
BMI1	SETDB1	7436	3675	1528	2124	7798	8132	1208	2867
BMI1	CLOCK	530	1159	1337	1402	368	442	2476	1977
BMI1	CARM1	1456	1078	1479	1967	1475	654	704	967
BMI1	HR	1517	1027	2216	1660	279	283	1832	699
BMI1	PRMT5	2154	1278	2582	2367	4213	5098	3457	11420
BMI1	RIOX1	1089	625	4763	1583	931	753	5326	3699
BMI1	KDM1A	665	1858	790	2085	3816	989	1958	2117
BMI1	HDAC10	1537	2101	6378	4670	1352	2006	5260	4591
BMI1	PRMT7	1525	636	1482	999	2066	582	1028	1644
BMI1	JMJD1C	706	590	2576	1236	244	164	3079	1713
BMI1	TET1	550	948	4391	4632	545	45	6163	10314
BMI1	BAP1	513	288	745	1060	160	130	774	602
BMI1	KDM5A	6062	2034	2469	2126	10836	4934	2400	2116
BMI1	SIRT1	416	785	1194	1537	530	406	322	417
BMI1	KDM5B	1084	1136	1573	1530	1245	679	745	618
BMI1	KDM5D	2487	2076	3275	2427	2904	1920	1130	827
BMI1	MSK1	929	744	619	899	320	277	180	177
BMI1	KDM5C	1949	1125	1160	1196	4982	2042	682	808
BMI1	USP36	1086	1069	599	585	7	84	81	144
BMI1	KDM3A	7012	3664	2174	1343	12376	5908	2376	1801
BMI1	SMYD4	1941	1305	1845	2198	956	518	1564	1008
BMI1	KDM1B	2560	1417	2310	2509	2439	810	5071	3729
BMI1	GTF3C4	897	886	425	628	789	283	339	600
BMI1	USP16	1497	413	473	187	1303	397	188	130
BMI1	MYSM1	704	746	1672	1387	328	245	1133	512
BMI1	TET2	601	954	1560	1880	190	225	967	790
BMI1	KDM3B	746	4820	1689	2984	1671	1207	1831	2293
BMI1	TET3	3786	4627	5785	4868	6811	7566	7632	6001
BMI1	DNMT1	125	931	577	1004	253	464	425	514
RING1	RNF40	1721	2924	2480	4175	8383	5770	3471	2418
RING1	RNF20	1184	2305	111	283	2846	4999	203	59
RING1	RBX1	1594	2498	2495	2368	3003	3886	1135	1354
RING1	BMI1	3109	4862	323	1721	5750	5111	97	338
RING1	RING1	594	1534	128	270	620	985	376	372
RING1	UBR5	865	821	70	142	848	582	174	86
RING1	RNF2	464	738	302	802	250	316	66	302
RING1	UHRF1	2053	1668	2605	2799	6034	3794	1875	2393
RING1	HSF1	2595	99	994	135	2029	1038	122	112
RING1	UBR2	1606	1142	893	1612	3411	1433	724	935
RING1	MCM3AP	1570	1638	921	717	1024	1961	161	115
RING1	RNF8	2688	884	417	614	1340	797	287	262
RING1	UBE2D2	441	630	2267	1155	301	399	2815	2426
RING1	UBE2D3	1152	1146	1332	1102	2041	1646	594	146
RING1	UBE2U	799	520	1140	444	2560	1520	407	322
RING1	UBE2B	805	1176	1752	1742	495	294	1001	1411
RING1	UBE2N	648	716	1995	1121	439	606	1486	2477
RING1	UBE2A	1201	3442	1510	1333	3270	5811	832	524
RING1	KMT5A	775	1047	779	1324	666	824	1065	2066
RING1	NAA50	762	778	493	655	860	628	321	266
RING1	PRDM5	732	726	2171	2917	773	437	4524	1344
RING1	PRDM10	983	1534	1240	1117	1250	1078	865	1356
RING1	DTX3L	641	474	502	720	215	71	1948	3852
RING1	PRDM9	2080	2513	159	237	3864	2762	328	331
RING1	RNF168	349	850	803	641	287	763	112	62
RING1	PRDM13	289	391	290	349	15	22	311	74
RING1	UBE2E1	1348	697	1426	744	617	210	463	139
RING1	PRDM7	559	1208	2196	2111	692	379	2800	1250
RING1	MECOM	991	718	2274	1038	1379	1316	3751	3391
RING1	PRDM8	2336	4644	1373	1773	4379	2670	1593	4488
RING1	PRDM2	353	330	2903	2083	337	323	8471	3585
RING1	NCOA3	2493	2824	6658	2810	2196	2593	5000	2844
RING1	KMT2D	1998	1225	999	524	1569	2321	79	64
RING1	EZH2	1670	2462	1165	1873	1369	1860	729	722
RING1	KMT2C	3547	2028	6030	4796	1191	945	3319	4772
RING1	PRDM11	382	777	576	399	1132	440	296	255
RING1	PRDM4	1726	812	2092	1511	819	687	1998	1626
RING1	KMT2A	1135	1530	2059	1196	348	256	1173	1478
RING1	PRDM6	1372	2593	1995	4876	3013	2481	4536	6934
RING1	KMT2B	4321	4831	2000	3065	8445	9272	2376	5169
RING1	KMT2E	1618	1398	506	536	2109	1884	1640	920
RING1	RYBP	117	453	37	187	42	0	0	19
RING1	PRDM14	1034	1680	492	578	1650	1694	1189	1695
RING1	SETD1A	1346	1824	1907	1002	1925	3504	492	408
RING1	GTF3C1	452	522	981	1084	442	515	1130	1299
RING1	EZH1	1780	1880	1766	1370	4010	6318	1770	1925
RING1	NAA40	878	1698	1427	941	1400	2954	673	556
RING1	ATF2	439	324	245	288	181	200	204	164
RING1	SETD1B	931	955	962	1017	123	227	995	651
RING1	NAA60	2638	2618	886	286	2602	3178	601	262
RING1	SETD5	2034	3006	815	1260	5370	2090	1509	1224
RING1	TRIM37	2988	2429	1896	1297	5345	5155	2523	3554
RING1	PRDM1	706	1446	1219	1255	883	529	1379	1776
RING1	PRDM12	935	704	107	282	204	364	19	34
RING1	PRDM16	828	774	674	437	503	400	216	107
RING1	EYA2	2828	1536	2100	1665	4887	1798	1110	1111
RING1	KMT5C	907	2003	780	748	3861	4386	222	93
RING1	ASH1L	767	1102	2042	1891	655	838	2271	3209
RING1	NSD3	888	1720	1624	2624	1163	1098	2598	2858
RING1	NSD1	1518	1982	681	1068	2508	3801	1224	1036
RING1	KAT6B	357	460	1513	1291	540	443	1420	1569
RING1	NSD2	498	939	1395	1915	1580	1285	1688	1812
RING1	SMYD1	762	474	1581	3040	293	1556	2218	4339
RING1	EHMT1	700	2748	721	2257	2671	1850	447	360
RING1	EHMT2	250	802	447	2075	161	124	1249	2732
RING1	JAK2-JH1	62	276	62	256	34	30	0	17
RING1	CDK1	1352	1277	788	1566	714	777	1673	2227
RING1	SETD2	1025	1692	1630	1700	237	231	197	137
RING1	CDK2	1879	3176	1968	3003	1271	2275	1371	2107
RING1	SUV39H2	417	973	1692	4222	280	439	1558	2344
RING1	SETD9	1265	1602	1110	1391	1712	1446	583	774
RING1	PRDM15	620	934	1326	2509	362	529	1902	2245
RING1	DNMT3B	411	2214	940	1566	1033	1381	978	1038
RING1	KAT6A	3054	2357	2625	2360	3724	2570	2781	2424
RING1	DNMT3A	412	2777	814	2276	244	504	705	980
RING1	PPP6C	1614	1069	1194	693	3079	1166	653	401
RING1	PPP4C	1343	1027	2130	1631	867	382	3215	2188
RING1	PPP2CA	2193	2124	1912	1528	2262	1992	2096	3277
RING1	AURKC	823	588	743	838	375	365	373	238
RING1	PPP2CB	609	500	1845	1499	388	560	2078	1424
RING1	SETMAR	921	893	3928	2650	1412	466	3141	2159
RING1	SETD6	2719	2421	2484	2825	2733	1796	3826	2062
RING1	SETD4	1403	1795	4368	4129	1222	1530	2705	2831
RING1	PRKAA2	1421	1667	1458	805	1181	1274	467	565
RING1	PRKAA1	2121	1811	5615	5020	5873	1317	5157	9652
RING1	SETD7	479	482	593	600	274	515	938	696
RING1	JMJD7	1248	1326	1490	2231	601	559	2535	3261
RING1	KAT14	1072	1174	1740	1963	1317	616	1316	1922
RING1	PPP1CC	393	250	1	4	146	108	0	0
RING1	SETD3	2145	2812	3114	3264	1070	931	3004	3871
RING1	PPP1CB	574	876	134	187	1156	1031	47	69
RING1	HASPIN	2979	2358	4460	3078	6930	3545	4999	2636
RING1	PPP1CA	129	409	350	299	47	87	1	17
RING1	SUV39H1	1224	1473	2094	2967	635	541	3438	2864
RING1	JAK2-JH2	1191	477	3475	2114	1600	702	7054	10056
RING1	KAT8	2352	1918	1345	1765	1404	1585	161	143
RING1	PRMT8	120	126	892	553	18	37	166	167
RING1	EYA1	1750	859	2006	1811	1403	843	2531	2236
RING1	EYA3	2407	2315	1267	880	10738	4831	794	466
RING1	NCOA1	1016	982	728	675	1849	1413	700	186
RING1	HUWE1	2168	675	1830	2576	3328	2219	2756	1167
RING1	KDM4E	1311	2736	2693	3336	7444	5035	3375	2773
RING1	PKN1	684	389	831	601	253	185	454	268
RING1	AURKB	108	104	283	470	17	31	160	46
RING1	BAZ1B	2503	3088	853	1308	2782	2287	959	1774
RING1	HDAC11	727	677	1079	1218	1177	445	739	718
RING1	GTF3C2	8104	7364	4265	4681	12031	17056	5354	5445
RING1	SIRT6	1312	3103	2389	3357	1938	1209	2889	3224
RING1	KDM4D	833	802	300	530	737	552	401	326
RING1	KDM4A	3205	6220	2188	3078	2350	2557	3272	2690
RING1	KDM4B	944	968	2028	1985	619	1321	752	841
RING1	KDM4C	819	1051	1818	2451	741	470	1174	1678
RING1	PHF8	1992	2513	977	1159	2326	1770	1192	821
RING1	PRMT1	1695	1973	775	1113	2703	5634	1031	967
RING1	PHF2	3475	3584	3030	1910	3568	3843	1223	1132
RING1	PRKCB	4724	2801	3385	2012	6181	4361	2146	1776
RING1	PRKCA	976	973	2933	2212	862	797	6599	4876
RING1	PRMT6	2395	1774	1703	1945	4779	2002	999	1103
RING1	HDAC8	609	523	321	371	115	317	441	469
RING1	KMT5B	993	3369	1143	1098	1746	1842	250	240
RING1	RAG1	751	1155	1215	951	171	188	1947	1108
RING1	SIRT2	522	814	1801	2545	206	104	2506	1758
RING1	CREBBP	2967	1162	1450	1093	2003	3176	1273	504
RING1	SMYD2	1546	1201	1171	1603	818	693	1200	1515
RING1	PPM1D	488	1204	652	983	1904	2315	713	513
RING1	VRK1	410	1293	634	856	1354	1258	296	589
RING1	SIRT7	670	1059	1484	1162	266	363	1203	879
RING1	DMD	294	538	675	753	77	179	819	251
RING1	DCAF1	1032	1033	2202	1751	386	302	1051	644
RING1	JMJD6	1648	1238	4205	1419	4092	3855	11070	7489
RING1	AURKA	2661	2135	2861	2099	1073	616	968	1267
RING1	HDAC9	2702	2059	3279	1722	2273	2347	4985	2132
RING1	TDG	684	1404	2103	2659	799	787	1286	6791
RING1	KAT7	2181	819	4487	2318	1001	539	9199	6335
RING1	BRCA2	1230	1263	2892	1658	1555	1463	6518	5206
RING1	KDM8	1535	3143	1845	1811	2337	4131	4190	4065
RING1	SMYD5	2750	2052	2225	1714	2606	1693	1747	2336
RING1	SMYD3	845	1446	1056	790	401	625	548	418
RING1	HDAC3	2633	2239	997	1723	3292	2306	782	968
RING1	DOT1L	131	243	209	430	736	286	215	181
RING1	PRMT2	857	798	637	594	822	469	540	629
RING1	HDAC6-2	499	3646	220	3068	674	597	336	248
RING1	KDM7A	310	803	1905	761	183	172	3174	1413
RING1	KDM6B	4641	3847	1764	1618	13563	12202	827	1476
RING1	HDAC4	322	2065	538	1556	440	446	268	267
RING1	HDAC6-1	2604	2260	2481	1844	4008	2769	2547	1502
RING1	TAF1	1098	766	1117	1210	860	1159	1156	2860
RING1	TAF1L	562	621	651	368	421	394	236	183
RING1	KDM6A	1852	2180	3797	2451	737	816	6046	4307
RING1	RIOX2	1698	809	3554	1779	1028	953	6434	1756
RING1	SETDB2	462	1293	2470	3812	439	277	2945	3124
RING1	CHEK1	1079	502	1039	476	1375	607	851	1159
RING1	KAT2A	1199	719	1670	1045	750	741	980	1675
RING1	HDAC5	254	1778	732	2694	200	118	1076	718
RING1	EP300	3478	288	3296	536	974	460	1188	2211
RING1	KAT2B	803	486	886	408	834	851	841	1169
RING1	HDAC1	1705	1270	1045	1209	1545	788	496	494
RING1	HDAC2	1567	2325	893	1538	3562	4486	1357	2227
RING1	HDAC7	292	1636	638	2671	112	93	391	394
RING1	KAT5	3505	963	1697	508	1247	1238	419	356
RING1	KDM2A	960	1132	791	722	516	604	179	189
RING1	USP3	1225	2038	2869	1916	1502	2120	4936	4309
RING1	USP22	1211	1039	1482	1229	1335	1797	1686	1165
RING1	UTY	1670	1560	2034	1826	2179	1711	2163	1817
RING1	CDY1	640	686	732	1329	307	383	425	390
RING1	CDY2	1012	2492	1058	2713	1241	933	2016	1809
RING1	DNMT3A-3L	56	1270	119	1329	1	0	0	8
RING1	USP21	1338	577	2108	449	312	522	526	278
RING1	KDM2B	1377	681	1837	1169	291	251	1798	2655
RING1	SETDB1	1584	1438	3954	3006	1592	1964	5253	6836
RING1	CLOCK	3519	1549	3414	2802	10184	7537	2101	2276
RING1	CARM1	990	1236	1171	1277	392	747	1007	1425
RING1	HR	4111	5194	5125	3434	3137	3117	3499	2322
RING1	PRMT5	1610	1500	2043	2148	1359	1025	4924	8871
RING1	RIOX1	9369	6398	2840	2173	24509	29397	3358	3034
RING1	KDM1A	839	2096	1795	4087	1603	1380	4551	3905
RING1	HDAC10	4597	3313	2707	2881	7399	2568	1754	2762
RING1	PRMT7	723	1059	4075	3609	989	613	6006	7498
RING1	JMJD1C	1645	3848	1352	1864	1613	1900	602	2685
RING1	TET1	820	1619	829	1546	1610	236	846	189
RING1	BAP1	998	659	1810	1452	294	342	2032	777
RING1	KDM5A	3281	2511	2540	2821	5917	5076	1383	1407
RING1	SIRT1	469	1174	610	589	433	948	135	66
RING1	KDM5B	1765	1964	796	1199	666	578	540	264
RING1	KDM5D	1301	786	1081	1094	681	170	949	1551
RING1	MSK1	640	692	533	593	1200	850	55	61
RING1	KDM5C	2831	2358	2446	2173	1709	1557	1881	2912
RING1	USP36	1429	1268	3207	1998	182	831	1080	1121
RING1	KDM3A	3146	3020	2015	3749	3359	1371	1554	2331
RING1	SMYD4	4140	3806	971	1549	6778	4493	1010	2451
RING1	KDM1B	920	918	1109	1452	361	279	441	173
RING1	GTF3C4	1002	1516	1742	1566	1693	2436	751	1690
RING1	USP16	2025	919	1581	1251	3581	1507	1274	1199
RING1	MYSM1	392	619	372	619	878	527	352	342
RING1	TET2	3295	4285	3130	3282	6040	4838	3503	3525
RING1	KDM3B	3296	8045	3615	10131	4668	8908	5188	5986
RING1	TET3	2394	4259	3071	3967	3111	5386	2106	2537
RING1	DNMT1	189	448	333	622	4	25	20	30
UBR5	RNF40	1381	603	2530	1756	95	80	2746	2683
UBR5	RNF20	1048	2389	1988	2375	833	618	2719	2148
UBR5	RBX1	688	486	556	488	351	307	106	87
UBR5	BMI1	1015	1236	1430	1695	651	402	7720	3101
UBR5	RING1	897	629	735	644	368	385	387	395
UBR5	UBR5	783	802	4012	1476	812	700	3107	3278
UBR5	RNF2	598	903	3068	3354	417	361	8251	6480
UBR5	UHRF1	3466	1688	3691	3348	4780	3044	4857	5592
UBR5	HSF1	4646	145	4512	263	671	1022	843	1005
UBR5	UBR2	1969	1482	1322	1199	991	1379	769	308
UBR5	MCM3AP	1707	1227	2177	1833	1657	1512	486	1139
UBR5	RNF8	2945	1781	2924	1955	5196	5383	783	953
UBR5	UBE2D2	1091	1347	1067	1428	1082	942	301	324
UBR5	UBE2D3	4239	3505	4089	2752	5127	8212	3276	3205
UBR5	UBE2U	1615	946	404	208	359	99	55	142
UBR5	UBE2B	5033	1850	1182	968	3501	4047	410	804
UBR5	UBE2N	291	290	352	324	68	158	505	1037
UBR5	UBE2A	2118	2194	2348	2038	3846	1773	1605	1703
UBR5	KMT5A	2469	2041	5050	2288	5052	3083	5500	3099
UBR5	NAA50	2498	2127	2575	1072	1353	1678	4182	1718
UBR5	PRDM5	1297	1539	2129	3460	2248	686	1313	907
UBR5	PRDM10	2797	4024	2062	2753	3982	3491	1640	1668
UBR5	DTX3L	2048	1108	2559	1761	932	1443	7322	2225
UBR5	PRDM9	2303	1553	826	930	1430	788	653	853
UBR5	RNF168	803	365	415	189	119	147	63	72
UBR5	PRDM13	1136	784	87	217	1290	498	40	55
UBR5	UBE2E1	1129	2383	656	3232	657	371	664	756
UBR5	PRDM7	2896	2834	958	1072	3056	7896	864	656
UBR5	MECOM	2981	2318	4462	2077	3247	3144	2000	2021
UBR5	PRDM8	3988	2071	533	796	3782	3886	347	210
UBR5	PRDM2	100	168	579	569	0	0	1285	818
UBR5	NCOA3	1535	827	1629	3590	1615	448	2090	2496
UBR5	KMT2D	3889	1690	1952	1967	2435	2618	1131	991
UBR5	EZH2	3181	1407	2412	3244	1984	2833	4032	8079
UBR5	KMT2C	218	10	983	338	54	41	424	297
UBR5	PRDM11	3326	2020	3035	2853	2390	1303	4528	2632
UBR5	PRDM4	811	1331	3365	2458	829	852	2403	4229
UBR5	KMT2A	648	924	1603	1469	413	688	2456	1527
UBR5	PRDM6	1662	1311	849	998	824	998	1010	784
UBR5	KMT2B	1501	1586	3177	2953	837	951	3835	4989
UBR5	KMT2E	1639	571	549	797	1558	740	370	553
UBR5	RYBP	72	204	22	1650	0	0	38	25
UBR5	PRDM14	399	354	691	566	375	318	284	309
UBR5	SETD1A	2764	1722	597	1368	1729	1426	365	340
UBR5	GTF3C1	3393	2102	1838	1646	3530	4225	1021	626
UBR5	EZH1	1872	1770	1841	1383	2158	2256	1767	1604
UBR5	NAA40	3426	1734	2487	2385	1659	1871	3773	3689
UBR5	ATF2	763	1138	571	339	299	456	298	150
UBR5	SETD1B	2051	1120	830	618	1336	808	37	80
UBR5	NAA60	5823	3610	4690	2246	7122	5130	3042	1863
UBR5	SETD5	2303	2076	2358	1837	2756	1907	1303	1543
UBR5	TRIM37	1224	2189	571	471	1256	2276	172	152
UBR5	PRDM1	945	1414	356	1195	144	206	321	1135
UBR5	PRDM12	125	50	1597	851	9	18	228	102
UBR5	PRDM16	458	263	1102	795	249	115	457	590
UBR5	EYA2	662	775	2718	970	283	256	2029	1637
UBR5	KMT5C	826	1271	629	980	1026	567	341	219
UBR5	ASH1L	2097	1787	3053	2669	2280	992	1548	2457
UBR5	NSD3	762	1942	3960	2537	1017	1216	4395	3751
UBR5	NSD1	2440	4096	2614	4839	3741	6522	7425	7071
UBR5	KAT6B	1156	1435	1592	1959	1488	860	1214	1073
UBR5	NSD2	2103	2121	2246	1743	3118	2240	944	1273
UBR5	SMYD1	1775	947	2480	3404	530	265	1533	3806
UBR5	EHMT1	1904	1846	1645	2149	6251	4791	1854	1477
UBR5	EHMT2	204	1644	913	2905	257	388	3785	1163
UBR5	JAK2-JH1	5	77	254	612	0	0	75	216
UBR5	CDK1	2557	1440	4286	3881	2216	1504	4665	5872
UBR5	SETD2	1119	2331	1865	2109	218	158	731	545
UBR5	CDK2	801	607	2629	1991	476	325	4665	1964
UBR5	SUV39H2	2048	2156	664	945	1324	1314	1671	3761
UBR5	SETD9	1043	895	5149	3461	282	425	5707	8494
UBR5	PRDM15	1162	1023	4183	3099	780	576	7337	2757
UBR5	DNMT3B	387	656	599	997	2126	2338	1039	1194
UBR5	KAT6A	2130	3316	1372	1080	4600	6099	1012	611
UBR5	DNMT3A	281	1668	851	3326	114	320	452	1627
UBR5	PPP6C	286	249	605	453	25	25	293	1143
UBR5	PPP4C	3129	1920	1611	872	4932	4549	821	439
UBR5	PPP2CA	377	639	371	457	97	144	57	72
UBR5	AURKC	452	323	2707	2144	34	15	1394	2196
UBR5	PPP2CB	116	240	78	185	0	0	0	7
UBR5	SETMAR	5309	3479	772	716	14114	8176	267	407
UBR5	SETD6	2164	1467	3828	2678	998	632	2342	3009
UBR5	SETD4	1662	1924	2598	2767	1862	2688	2134	3141
UBR5	PRKAA2	1135	1044	1468	1593	711	761	409	997
UBR5	PRKAA1	1775	1240	2517	2454	1774	1847	6155	2809
UBR5	SETD7	1766	945	1485	1719	1254	624	393	473
UBR5	JMJD7	757	878	3992	2254	714	777	2146	2092
UBR5	KAT14	276	638	1168	1046	26	45	157	354
UBR5	PPP1CC	166	114	539	421	0	23	267	275
UBR5	SETD3	3823	1760	4092	2508	2454	1426	4600	2626
UBR5	PPP1CB	1651	2529	1037	1027	842	1004	328	244
UBR5	HASPIN	2226	1342	1201	2505	3452	1144	1614	1845
UBR5	PPP1CA	281	156	187	244	26	45	33	0
UBR5	SUV39H1	1553	1173	1094	893	1092	870	1514	442
UBR5	JAK2-JH2	1476	1502	2831	2003	1067	2347	1981	2203
UBR5	KAT8	886	962	191	655	212	133	0	0
UBR5	PRMT8	591	560	525	556	258	230	748	2695
UBR5	EYA1	1701	1341	3277	2439	369	545	2553	3043
UBR5	EYA3	442	747	3948	2996	204	216	3639	3449
UBR5	NCOA1	720	709	1496	2072	91	99	4034	6223
UBR5	HUWE1	920	717	1626	1464	1115	666	1109	1796
UBR5	KDM4E	3708	2616	2451	3251	3525	1695	802	1084
UBR5	PKN1	274	252	342	570	30	70	71	215
UBR5	AURKB	3527	2316	3838	2266	1757	5623	1194	890
UBR5	BAZ1B	863	1309	711	997	1172	1974	182	155
UBR5	HDAC11	1224	1140	3381	2011	1334	1040	3536	2080
UBR5	GTF3C2	3702	2939	4356	2919	3291	3099	3661	4071
UBR5	SIRT6	1057	4177	347	1441	1388	1222	519	348
UBR5	KDM4D	645	1109	4429	2549	412	271	10582	3787
UBR5	KDM4A	5172	4314	3086	2336	7872	5685	4579	2580
UBR5	KDM4B	1706	1593	3872	3811	1741	1289	2425	3797
UBR5	KDM4C	4599	2728	2975	3264	3183	3013	2779	2018
UBR5	PHF8	1270	1675	3842	2522	1306	1077	3425	1379
UBR5	PRMT1	1273	961	2151	1618	281	386	905	1006
UBR5	PHF2	545	575	1986	1704	732	925	1605	1673
UBR5	PRKCB	1973	1013	2391	1587	3842	1651	1353	1337
UBR5	PRKCA	635	574	189	264	243	188	109	97
UBR5	PRMT6	1824	2098	1379	1340	4215	3518	865	592
UBR5	HDAC8	1226	725	2545	2449	514	678	2061	3885
UBR5	KMT5B	837	2057	919	1123	479	457	146	126
UBR5	RAG1	1268	3110	2465	4465	918	929	3791	3887
UBR5	SIRT2	4899	1925	1346	1994	8133	3152	1023	1354
UBR5	CREBBP	547	323	3919	1467	681	874	3140	4015
UBR5	SMYD2	2185	1510	4177	2302	1295	946	1693	1687
UBR5	PPM1D	560	1434	363	664	425	311	907	539
UBR5	VRK1	5504	10237	1214	2687	16926	16161	1018	1433
UBR5	SIRT7	1537	3113	912	799	1984	3302	250	114
UBR5	DMD	2233	2378	1295	859	1767	1451	1068	604
UBR5	DCAF1	3049	3060	4841	4008	2829	3854	5080	5806
UBR5	JMJD6	1658	1643	884	1525	1262	1164	699	2013
UBR5	AURKA	4064	1607	620	614	7777	3860	419	341
UBR5	HDAC9	2077	1211	993	704	1145	835	247	135
UBR5	TDG	2356	1290	1017	1916	1835	899	385	401
UBR5	KAT7	2620	1033	916	1137	1671	929	168	511
UBR5	BRCA2	1330	1395	1666	1999	566	651	2217	3401
UBR5	KDM8	2178	2123	1260	1598	1333	1248	647	717
UBR5	SMYD5	2746	1918	1533	1128	1293	2311	639	327
UBR5	SMYD3	4828	1752	2987	2461	13778	6372	1133	1621
UBR5	HDAC3	1768	1249	2536	1386	540	683	2018	1588
UBR5	DOT1L	824	776	431	830	612	382	103	81
UBR5	PRMT2	5313	2319	620	801	7639	6052	368	354
UBR5	HDAC6-2	2221	1125	79	468	1132	1492	385	1279
UBR5	KDM7A	519	1353	1165	3298	482	240	1265	826
UBR5	KDM6B	3411	2792	3373	1542	4831	3538	3832	1154
UBR5	HDAC4	396	6692	407	3372	1491	1375	434	783
UBR5	HDAC6-1	1410	982	2897	3313	599	527	2302	2295
UBR5	TAF1	801	510	2238	1465	387	346	2769	1535
UBR5	TAF1L	3517	2361	729	905	4853	4345	354	547
UBR5	KDM6A	1112	1184	944	861	1379	1064	386	593
UBR5	RIOX2	1438	1954	1830	1886	750	724	1604	1469
UBR5	SETDB2	1435	2400	1442	1119	2118	2015	674	868
UBR5	CHEK1	950	1377	1800	1364	456	379	912	1907
UBR5	KAT2A	1682	767	2621	2198	1868	759	2843	3199
UBR5	HDAC5	1489	12745	283	1943	7986	16559	80	334
UBR5	EP300	1683	332	955	417	1890	719	64	86
UBR5	KAT2B	1781	989	497	415	1099	800	268	258
UBR5	HDAC1	826	852	6627	3389	272	338	7175	4463
UBR5	HDAC2	1568	5011	441	2470	1992	1806	667	2829
UBR5	HDAC7	84	2729	471	8228	343	258	1339	1293
UBR5	KAT5	4939	782	2962	789	1599	1137	682	683
UBR5	KDM2A	2028	1912	1293	1413	702	539	1574	1068
UBR5	USP3	2947	1223	1411	786	4003	6758	1165	1451
UBR5	USP22	1995	1889	2052	3164	1745	1721	1250	4103
UBR5	UTY	2532	1587	5222	3563	1723	1774	5161	3346
UBR5	CDY1	44	156	36	349	1	0	12	0
UBR5	CDY2	291	492	227	512	54	45	0	0
UBR5	DNMT3A-3L	148	5048	552	2942	103	1595	527	294
UBR5	USP21	3443	832	4674	1663	633	676	1988	1104
UBR5	KDM2B	4121	2686	740	1002	2857	2496	764	2418
UBR5	SETDB1	3240	1848	10120	5514	2407	1022	19952	16384
UBR5	CLOCK	2058	1016	2213	2463	1643	477	1425	1317
UBR5	CARM1	1719	1899	1610	1739	1334	3103	872	811
UBR5	HR	693	738	479	506	163	226	71	111
UBR5	PRMT5	790	847	1529	1018	1352	796	311	96
UBR5	RIOX1	1878	2400	1101	911	3760	4070	843	392
UBR5	KDM1A	1722	2768	1486	4376	3223	2254	4661	4685
UBR5	HDAC10	1880	1380	3153	2649	4862	8555	2846	4063
UBR5	PRMT7	2296	1258	713	499	1435	760	442	713
UBR5	JMJD1C	2771	5593	2321	2292	4281	4486	1718	1536
UBR5	TET1	543	1007	3485	4637	97	42	3333	1785
UBR5	BAP1	1756	643	1733	892	413	539	241	399
UBR5	KDM5A	1494	1296	1797	1968	1439	544	584	869
UBR5	SIRT1	376	1319	272	504	269	501	10	20
UBR5	KDM5B	2130	3005	1417	2433	5339	3642	1809	1155
UBR5	KDM5D	479	834	1713	1497	92	197	832	780
UBR5	MSK1	382	423	126	376	129	21	13	12
UBR5	KDM5C	1745	1502	1154	1370	959	557	1416	1321
UBR5	USP36	736	437	759	470	127	113	66	80
UBR5	KDM3A	3003	1410	1464	1314	3475	3220	1003	2901
UBR5	SMYD4	2855	4139	1033	535	6349	3906	208	253
UBR5	KDM1B	2374	1963	2540	2471	2509	2139	1053	879
UBR5	GTF3C4	1373	1525	2034	4463	638	731	1209	2438
UBR5	USP16	1283	577	790	225	1307	831	836	254
UBR5	MYSM1	2533	3334	871	1404	2199	1409	171	280
UBR5	TET2	2185	2625	5730	3737	1219	653	6184	4177
UBR5	KDM3B	2479	7073	958	2996	4035	2814	1205	1079
UBR5	TET3	8782	6576	6937	6661	12503	9748	8078	10118
UBR5	DNMT1	239	585	81	403	109	228	38	22
RNF2	RNF40	416	601	306	698	210	162	167	321
RNF2	RNF20	594	668	3878	3154	500	180	13618	9322
RNF2	RBX1	534	800	1344	982	140	126	696	805
RNF2	BMI1	751	706	401	485	638	436	22	14
RNF2	RING1	42	156	2476	650	54	28	3518	1160
RNF2	UBR5	2154	3042	2646	2669	3422	2500	1999	3189
RNF2	RNF2	204	602	252	195	103	61	254	143
RNF2	UHRF1	351	420	1163	1464	64	105	817	837
RNF2	HSF1	375	33	1237	66	62	44	315	274
RNF2	UBR2	3338	1030	121	270	10781	2584	2	23
RNF2	MCM3AP	6077	2712	1588	1106	6414	5143	950	742
RNF2	RNF8	483	331	905	714	117	126	343	366
RNF2	UBE2D2	964	665	960	1030	412	273	1490	1051
RNF2	UBE2D3	1504	2091	1494	1442	1115	4626	767	504
RNF2	UBE2U	1604	821	1399	690	581	289	227	161
RNF2	UBE2B	3145	3148	1964	1473	7746	6366	625	709
RNF2	UBE2N	287	696	1288	1076	698	727	1907	1649
RNF2	UBE2A	1461	997	2531	1848	1798	734	1674	1591
RNF2	KMT5A	1878	2197	80	95	2434	2389	37	1
RNF2	NAA50	332	697	1176	653	823	613	581	134
RNF2	PRDM5	341	747	631	1134	241	150	411	298
RNF2	PRDM10	549	665	2021	896	261	151	2086	1312
RNF2	DTX3L	499	884	1106	1463	2187	1278	1257	840
RNF2	PRDM9	1768	3418	1394	1502	5839	6204	2413	4800
RNF2	RNF168	2155	1789	1728	1903	1177	621	1311	628
RNF2	PRDM13	1548	2074	1244	1038	1613	1301	1746	881
RNF2	UBE2E1	1198	1364	1372	785	1820	1339	647	799
RNF2	PRDM7	2912	1914	3895	3180	1702	592	6401	4837
RNF2	MECOM	3183	1264	1991	1058	9953	5464	2381	2205
RNF2	PRDM8	1176	2620	3755	6249	1318	1913	5332	12522
RNF2	PRDM2	490	335	962	951	291	141	1721	1964
RNF2	NCOA3	1451	1607	751	730	1387	937	232	343
RNF2	KMT2D	1831	1856	3850	3049	884	788	915	441
RNF2	EZH2	629	822	1105	2139	613	775	845	1620
RNF2	KMT2C	4679	2153	2072	1380	1742	675	748	384
RNF2	PRDM11	870	1384	1384	710	2556	1316	1255	713
RNF2	PRDM4	844	652	1022	648	474	282	611	623
RNF2	KMT2A	646	659	1255	1330	637	234	1157	1548
RNF2	PRDM6	3102	3728	2198	3024	4643	4142	6422	3845
RNF2	KMT2B	2285	2461	591	910	2943	4266	474	404
RNF2	KMT2E	548	508	52	139	293	129	0	53
RNF2	RYBP	93	655	21	305	2	0	0	0
RNF2	PRDM14	469	848	1165	1543	1588	770	1048	1553
RNF2	SETD1A	645	353	2922	1733	345	245	2747	2553
RNF2	GTF3C1	4580	2335	139	113	8617	2305	12	27
RNF2	EZH1	2412	2644	3932	2566	2624	2184	8025	2942
RNF2	NAA40	1311	1466	1822	1127	3931	2023	1558	722
RNF2	ATF2	715	1411	290	371	752	876	218	143
RNF2	SETD1B	913	767	1774	1933	611	670	1644	2701
RNF2	NAA60	1236	1270	1744	1211	294	469	976	897
RNF2	SETD5	591	1395	307	1000	553	702	233	189
RNF2	TRIM37	539	1009	362	421	451	573	195	148
RNF2	PRDM1	1782	3028	159	333	1962	1155	0	0
RNF2	PRDM12	176	181	382	580	151	82	61	0
RNF2	PRDM16	1408	821	487	297	961	1297	159	45
RNF2	EYA2	1120	1148	9927	9280	1010	1219	16414	29770
RNF2	KMT5C	1154	1391	1490	1683	1595	654	1259	635
RNF2	ASH1L	1181	1185	1119	1739	1699	1146	1458	1157
RNF2	NSD3	381	838	570	380	276	192	43	31
RNF2	NSD1	754	1682	1213	1100	955	1035	343	126
RNF2	KAT6B	189	313	479	364	58	51	477	296
RNF2	NSD2	272	809	240	314	1056	1055	112	88
RNF2	SMYD1	1618	1848	1795	2399	615	577	3223	4181
RNF2	EHMT1	301	1574	712	2819	144	295	1605	1490
RNF2	EHMT2	235	2556	166	236	1155	745	22	22
RNF2	JAK2-JH1	1904	2146	48	267	783	419	6	48
RNF2	CDK1	251	214	1575	1660	547	279	1987	1954
RNF2	SETD2	1115	1482	1473	1348	258	65	25	9
RNF2	CDK2	1572	1654	1009	1425	1719	486	2143	1899
RNF2	SUV39H2	1516	2501	758	1052	4127	1847	392	267
RNF2	SETD9	257	283	629	739	430	264	788	1745
RNF2	PRDM15	389	299	1324	967	129	39	278	95
RNF2	DNMT3B	506	1607	1335	2767	311	255	491	363
RNF2	KAT6A	1223	886	1443	1343	308	444	1785	1150
RNF2	DNMT3A	1020	1907	450	1676	451	1214	210	247
RNF2	PPP6C	447	215	477	471	596	283	117	145
RNF2	PPP4C	2067	1808	400	537	1750	1796	895	775
RNF2	PPP2CA	997	830	3042	1157	712	392	1500	1035
RNF2	AURKC	358	259	367	580	116	43	165	223
RNF2	PPP2CB	543	750	1812	1169	178	185	840	670
RNF2	SETMAR	1087	1484	2502	1500	748	1536	1950	2036
RNF2	SETD6	1993	1693	1469	3153	1107	727	1420	5751
RNF2	SETD4	964	926	2017	1647	3482	3211	2056	993
RNF2	PRKAA2	482	810	1667	1769	312	781	441	645
RNF2	PRKAA1	1034	1184	1286	1401	3362	6553	1351	581
RNF2	SETD7	6617	2064	1383	697	4153	4918	667	991
RNF2	JMJD7	1700	1464	704	1016	4713	2974	363	622
RNF2	KAT14	1144	919	893	1034	642	430	460	243
RNF2	PPP1CC	112	167	64	80	96	114	48	36
RNF2	SETD3	983	812	1649	1553	673	328	463	353
RNF2	PPP1CB	321	606	560	456	397	464	1828	713
RNF2	HASPIN	1403	2400	3038	1741	1868	1838	3588	2952
RNF2	PPP1CA	423	444	387	411	594	538	251	173
RNF2	SUV39H1	1042	1659	882	922	1048	927	176	276
RNF2	JAK2-JH2	809	260	1007	514	681	319	857	1155
RNF2	KAT8	518	813	1018	712	14	71	40	19
RNF2	PRMT8	799	1414	393	311	1782	1420	34	24
RNF2	EYA1	552	890	653	527	223	306	112	151
RNF2	EYA3	2052	1892	1080	610	4048	4869	1629	731
RNF2	NCOA1	1197	1512	289	790	1840	744	415	703
RNF2	HUWE1	1115	699	3991	3390	775	773	4096	5393
RNF2	KDM4E	1163	1018	2321	2788	2664	1473	3936	3033
RNF2	PKN1	243	346	43	47	214	211	0	1
RNF2	AURKB	244	364	1282	1021	113	122	512	380
RNF2	BAZ1B	422	631	958	1693	153	112	435	632
RNF2	HDAC11	731	545	1234	1512	284	212	1203	1339
RNF2	GTF3C2	1876	1781	3827	2605	2381	3102	8305	2695
RNF2	SIRT6	1568	2173	2270	3705	2146	1293	3034	2267
RNF2	KDM4D	973	1576	1379	1612	445	4759	1829	4529
RNF2	KDM4A	2361	2495	2823	2105	1833	1791	3329	2770
RNF2	KDM4B	1729	2393	1620	1853	719	615	1571	2388
RNF2	KDM4C	982	1044	1380	2908	663	304	449	736
RNF2	PHF8	6717	6568	2934	2374	11147	15832	1022	1474
RNF2	PRMT1	500	816	603	792	502	703	3374	3460
RNF2	PHF2	226	337	1143	971	42	57	1084	879
RNF2	PRKCB	2165	1044	2737	3536	2092	1281	3069	6615
RNF2	PRKCA	767	583	779	909	294	244	557	460
RNF2	PRMT6	1271	518	1660	1026	2370	799	1733	3055
RNF2	HDAC8	297	630	935	405	485	431	807	461
RNF2	KMT5B	363	540	850	2148	102	80	746	1326
RNF2	RAG1	2413	1689	401	318	2090	1288	73	74
RNF2	SIRT2	1000	3042	832	2162	1415	1921	333	403
RNF2	CREBBP	2290	1611	224	129	3780	3957	1	0
RNF2	SMYD2	3435	4058	1462	1509	4104	3141	2226	1620
RNF2	PPM1D	2118	2190	754	1146	5432	4962	746	1410
RNF2	VRK1	328	594	4120	3846	734	207	21597	23934
RNF2	SIRT7	839	1447	1425	1216	488	994	2297	1590
RNF2	DMD	2137	1519	59	211	10078	8083	44	82
RNF2	DCAF1	631	388	4628	4304	1097	536	5674	7583
RNF2	JMJD6	4808	2650	353	184	12203	4753	135	52
RNF2	AURKA	1226	1957	1403	1025	492	531	494	208
RNF2	HDAC9	3137	1842	1376	1293	3862	2486	716	824
RNF2	TDG	1541	1884	1260	1894	633	532	1957	4353
RNF2	KAT7	353	242	3670	4125	482	227	2612	4250
RNF2	BRCA2	1387	1616	909	618	2122	1521	2679	1468
RNF2	KDM8	673	1618	1274	1965	1840	1507	3032	2969
RNF2	SMYD5	3209	1808	1185	777	4963	4215	742	182
RNF2	SMYD3	1495	2122	875	1186	1849	2478	1141	719
RNF2	HDAC3	3549	2601	507	942	6691	4054	295	420
RNF2	DOT1L	1463	2281	2536	1358	3114	1587	3662	1122
RNF2	PRMT2	782	1008	956	506	1362	965	380	284
RNF2	HDAC6-2	123	1151	36	1083	0	25	42	155
RNF2	KDM7A	736	757	223	499	561	245	22	239
RNF2	KDM6B	1503	1682	1094	1044	982	498	482	614
RNF2	HDAC4	200	1422	1174	3134	265	120	1393	1357
RNF2	HDAC6-1	3791	2244	2020	2273	4236	2477	763	1892
RNF2	TAF1	906	702	2342	1244	1727	668	1093	1002
RNF2	TAF1L	2465	1794	690	445	3634	2872	806	703
RNF2	KDM6A	2069	1520	11291	7265	2211	1286	18089	13529
RNF2	RIOX2	2717	1349	1401	774	4907	1384	933	1049
RNF2	SETDB2	903	1594	742	335	1083	671	388	87
RNF2	CHEK1	524	383	275	122	364	325	1197	1202
RNF2	KAT2A	1600	785	1102	316	2586	3156	684	570
RNF2	HDAC5	411	3715	700	1425	530	1331	762	752
RNF2	EP300	3553	266	1127	191	970	509	38	141
RNF2	KAT2B	280	159	939	585	168	246	1074	908
RNF2	HDAC1	76	354	2862	2524	54	93	3857	5745
RNF2	HDAC2	598	833	461	976	1957	681	387	301
RNF2	HDAC7	608	3259	1050	2055	951	867	483	373
RNF2	KAT5	2168	458	2821	569	1726	907	1983	836
RNF2	KDM2A	569	475	1389	789	94	45	851	2135
RNF2	USP3	2204	1211	2580	2022	2569	1463	4953	3039
RNF2	USP22	700	310	2429	1108	1000	554	2365	1944
RNF2	UTY	1148	1116	3115	3604	1004	932	2570	4641
RNF2	CDY1	132	462	891	1270	2	25	790	749
RNF2	CDY2	520	1550	654	823	406	349	190	93
RNF2	DNMT3A-3L	152	482	110	484	0	0	0	0
RNF2	USP21	1961	949	886	350	170	127	294	149
RNF2	KDM2B	1442	1034	1575	1074	2672	1945	572	177
RNF2	SETDB1	1790	1502	1506	1402	989	899	1192	698
RNF2	CLOCK	2392	3373	2948	1521	3273	2943	2715	1408
RNF2	CARM1	1058	973	1602	1717	1124	1267	1884	2019
RNF2	HR	2281	2892	1254	1308	3732	4988	637	557
RNF2	PRMT5	612	708	1960	1870	227	166	842	631
RNF2	RIOX1	1881	1635	2869	1377	1669	1883	3877	2390
RNF2	KDM1A	1062	2457	600	1860	7478	11956	1687	1248
RNF2	HDAC10	3075	3925	4124	3443	4345	3780	3321	5964
RNF2	PRMT7	3043	2251	1882	1933	5333	2799	1490	1220
RNF2	JMJD1C	2218	2301	845	958	2786	2412	843	388
RNF2	TET1	1209	1279	1705	1177	496	259	2233	766
RNF2	BAP1	2645	1229	1056	648	1979	906	130	69
RNF2	KDM5A	2166	1229	2757	1385	2151	1674	3112	1269
RNF2	SIRT1	819	1288	755	824	695	2718	605	520
RNF2	KDM5B	493	378	101	507	127	98	1	0
RNF2	KDM5D	1708	504	862	931	885	455	301	370
RNF2	MSK1	598	388	1192	913	552	262	846	1099
RNF2	KDM5C	2064	1972	2081	2056	1311	1284	1109	1844
RNF2	USP36	1514	1481	979	771	350	315	310	63
RNF2	KDM3A	1076	1235	637	927	965	735	322	769
RNF2	SMYD4	563	769	1493	1754	370	325	533	574
RNF2	KDM1B	1890	1285	2846	2120	648	516	794	402
RNF2	GTF3C4	2710	2993	1763	2062	3300	3011	1396	1564
RNF2	USP16	2428	1954	1939	1068	2448	1465	1244	455
RNF2	MYSM1	254	303	936	1007	174	401	2614	1742
RNF2	TET2	2026	2355	3532	3881	1626	635	2842	2532
RNF2	KDM3B	1308	3607	584	2269	2055	1493	243	289
RNF2	TET3	4696	5381	3123	3977	6655	5339	2009	1990
RNF2	DNMT1	846	801	127	658	221	140	15	27
UHRF1	RNF40	1698	2766	610	2330	1580	2709	718	5922
UHRF1	RNF20	1893	2900	3138	3143	2105	2425	2359	3379
UHRF1	RBX1	2740	1923	1600	1615	1441	898	1733	3150
UHRF1	BMI1	418	536	200	258	45	45	640	299
UHRF1	RING1	547	856	1065	1090	194	154	1150	1970
UHRF1	UBR5	877	858	1939	1456	271	202	1189	1619
UHRF1	RNF2	407	1072	403	902	285	162	439	392
UHRF1	UHRF1	519	1075	1558	1743	190	297	1421	1470
UHRF1	HSF1	5024	158	3697	268	922	656	1387	1423
UHRF1	UBR2	1375	656	1219	1317	529	378	1100	1106
UHRF1	MCM3AP	4608	3146	931	724	6342	5356	303	173
UHRF1	RNF8	1477	1884	3887	2775	1290	1850	3595	3361
UHRF1	UBE2D2	3981	3202	8191	6909	3929	2383	7098	11078
UHRF1	UBE2D3	3030	2851	1454	935	2705	2186	281	345
UHRF1	UBE2U	1038	869	3983	1226	1144	960	1067	1778
UHRF1	UBE2B	1128	883	3938	4404	1200	628	5186	4617
UHRF1	UBE2N	1590	1277	1565	1216	642	658	412	566
UHRF1	UBE2A	4441	2331	2754	2669	7756	10181	4262	3490
UHRF1	KMT5A	2801	2485	3535	2205	4021	2765	2742	1877
UHRF1	NAA50	1405	955	2431	1875	1758	2870	2306	2950
UHRF1	PRDM5	657	1781	1350	817	450	5792	923	261
UHRF1	PRDM10	3342	2324	4613	4464	2745	1465	3794	4758
UHRF1	DTX3L	1905	2088	2175	2323	3625	3968	1897	2662
UHRF1	PRDM9	2395	1815	813	1517	2056	1467	678	672
UHRF1	RNF168	2215	1666	534	501	2069	3578	70	182
UHRF1	PRDM13	1646	1146	2249	2302	1848	868	1865	3487
UHRF1	UBE2E1	1869	4600	2042	3869	1806	6375	1925	1258
UHRF1	PRDM7	2141	2326	1305	1869	2147	1666	1576	1095
UHRF1	MECOM	4303	2947	1773	2173	5024	4247	1037	1552
UHRF1	PRDM8	1687	1647	2991	2022	875	1666	1975	1591
UHRF1	PRDM2	551	1566	1192	2484	581	349	1573	772
UHRF1	NCOA3	730	966	1152	1568	321	243	729	861
UHRF1	KMT2D	6950	3755	5295	5377	7028	3116	6074	3958
UHRF1	EZH2	1367	1638	3179	3246	737	491	1244	1098
UHRF1	KMT2C	4577	1350	6508	4156	1487	866	2812	3199
UHRF1	PRDM11	1107	1127	2670	3142	997	503	2181	2265
UHRF1	PRDM4	293	347	702	480	271	204	427	207
UHRF1	KMT2A	855	2050	2831	3798	908	1248	2931	11112
UHRF1	PRDM6	1584	1272	1493	1794	356	472	768	992
UHRF1	KMT2B	1922	1954	3462	2973	3526	4664	2096	3192
UHRF1	KMT2E	1063	901	516	616	254	273	155	118
UHRF1	RYBP	550	1704	137	2607	327	320	17	85
UHRF1	PRDM14	862	394	1049	626	626	419	333	383
UHRF1	SETD1A	2396	1826	3143	2378	2006	1306	2747	1980
UHRF1	GTF3C1	2524	3158	2962	2959	2903	2463	2212	1336
UHRF1	EZH1	797	543	1623	1122	299	329	1264	1114
UHRF1	NAA40	1150	1323	2085	1824	577	832	1175	1352
UHRF1	ATF2	1066	1788	5305	5211	586	937	13374	6198
UHRF1	SETD1B	3142	2099	2615	1016	1856	1250	2423	1123
UHRF1	NAA60	3156	2398	3532	2188	1461	2001	3583	2155
UHRF1	SETD5	1454	1786	1076	780	761	396	936	395
UHRF1	TRIM37	1591	1348	1831	1652	2207	1045	846	385
UHRF1	PRDM1	1627	3230	1754	3248	3481	2310	1337	3323
UHRF1	PRDM12	559	632	492	482	94	146	195	187
UHRF1	PRDM16	1980	1551	2271	1630	1362	1007	4311	4869
UHRF1	EYA2	637	879	2520	2755	185	552	5539	3468
UHRF1	KMT5C	2920	2523	9508	11273	4212	2562	13365	16867
UHRF1	ASH1L	2037	1486	6208	3756	1923	1288	5273	2809
UHRF1	NSD3	4283	6092	1857	3893	8516	8255	2836	3626
UHRF1	NSD1	2603	1742	965	1267	2951	2812	638	261
UHRF1	KAT6B	3612	3672	683	1300	10035	5452	439	475
UHRF1	NSD2	1363	599	5663	3972	2211	558	7177	4973
UHRF1	SMYD1	3610	2394	1021	915	3583	2544	289	719
UHRF1	EHMT1	826	2611	593	1318	5302	2295	928	1449
UHRF1	EHMT2	1810	3986	1764	4533	2665	2037	3189	5111
UHRF1	JAK2-JH1	131	173	2	112	18	49	0	0
UHRF1	CDK1	4130	2581	497	291	5633	9950	158	63
UHRF1	SETD2	2215	2286	2844	2139	213	126	338	731
UHRF1	CDK2	2134	1716	2622	1584	5633	3107	1595	812
UHRF1	SUV39H2	1474	1665	1450	1951	989	632	1797	1571
UHRF1	SETD9	701	1075	1463	4101	1486	1309	3959	5813
UHRF1	PRDM15	1461	1442	2923	2377	690	396	1216	1461
UHRF1	DNMT3B	2125	3490	2174	3979	4116	8104	2675	4741
UHRF1	KAT6A	1388	1587	2280	2220	672	1172	995	725
UHRF1	DNMT3A	1306	4504	2454	9259	1871	6189	1225	5554
UHRF1	PPP6C	938	599	3048	1446	1203	2199	4190	1002
UHRF1	PPP4C	1387	1267	513	833	1860	1812	259	305
UHRF1	PPP2CA	287	202	180	344	58	52	17	10
UHRF1	AURKC	2322	970	1930	1431	3373	597	2107	1216
UHRF1	PPP2CB	76	229	164	238	0	0	37	42
UHRF1	SETMAR	718	1491	1559	1521	152	156	2364	2343
UHRF1	SETD6	5274	3814	3045	2775	8285	8365	4152	6153
UHRF1	SETD4	6842	3614	2268	1882	9525	16378	1579	1848
UHRF1	PRKAA2	823	2093	1731	1474	1054	2095	782	552
UHRF1	PRKAA1	725	766	400	536	46	182	82	40
UHRF1	SETD7	4786	3002	2539	1106	3286	3373	933	822
UHRF1	JMJD7	1497	1796	1885	2140	961	1852	7183	6639
UHRF1	KAT14	1009	1604	1574	1778	137	64	284	218
UHRF1	PPP1CC	251	276	209	218	82	31	69	66
UHRF1	SETD3	1940	684	10823	5110	1041	371	20830	15349
UHRF1	PPP1CB	105	248	430	555	12	13	93	229
UHRF1	HASPIN	1703	2447	4882	2487	3718	2660	3369	1922
UHRF1	PPP1CA	643	465	395	272	175	289	126	23
UHRF1	SUV39H1	1542	1105	3563	3975	1807	1316	7017	3427
UHRF1	JAK2-JH2	4437	2823	1792	1571	7895	2885	1033	577
UHRF1	KAT8	700	832	1238	1104	98	260	158	52
UHRF1	PRMT8	1032	1539	1691	1793	490	327	2100	909
UHRF1	EYA1	2827	7146	1093	1590	4319	3089	569	393
UHRF1	EYA3	3489	3785	3908	3997	5157	4040	1908	1782
UHRF1	NCOA1	1566	1940	2613	2054	931	696	889	278
UHRF1	HUWE1	2599	1067	3279	2997	5100	1733	2046	1334
UHRF1	KDM4E	3556	4675	1417	5910	3238	2470	4594	5608
UHRF1	PKN1	303	640	314	765	266	309	192	180
UHRF1	AURKB	2063	1665	1545	897	530	541	693	473
UHRF1	BAZ1B	661	411	2240	2391	397	288	3150	2827
UHRF1	HDAC11	2224	1737	1039	1638	2086	1765	735	371
UHRF1	GTF3C2	7494	5745	4569	2751	9702	11050	5530	2502
UHRF1	SIRT6	1648	4685	676	2845	4201	3659	1321	1681
UHRF1	KDM4D	1116	902	1936	1701	501	612	4928	4373
UHRF1	KDM4A	5749	3060	3094	2131	4492	2382	1072	1211
UHRF1	KDM4B	4423	2562	552	457	3391	1218	232	47
UHRF1	KDM4C	2178	1919	3132	2674	250	281	2966	2622
UHRF1	PHF8	5484	3589	1559	1353	8480	8884	466	471
UHRF1	PRMT1	2678	1258	2059	1653	3057	3377	3131	4235
UHRF1	PHF2	1486	1804	618	412	5466	3354	266	155
UHRF1	PRKCB	2383	2215	3911	2485	1902	1452	2820	1158
UHRF1	PRKCA	315	668	422	860	100	0	722	721
UHRF1	PRMT6	5725	7371	255	616	9786	7032	49	171
UHRF1	HDAC8	2872	2307	2142	1310	4033	4761	2484	1243
UHRF1	KMT5B	931	966	1131	2339	731	168	447	274
UHRF1	RAG1	351	1789	1430	2680	183	155	670	837
UHRF1	SIRT2	2335	3489	4102	3941	2116	3448	2550	2738
UHRF1	CREBBP	2739	1468	1935	2535	1430	852	920	1989
UHRF1	SMYD2	2380	1716	4434	3024	1650	1737	3372	3651
UHRF1	PPM1D	3718	2194	766	1585	6269	3733	691	1123
UHRF1	VRK1	2439	4035	750	1796	7600	4978	1724	1559
UHRF1	SIRT7	1770	2262	784	1273	1411	2569	229	131
UHRF1	DMD	2925	1949	2085	1454	1841	1519	554	203
UHRF1	DCAF1	2920	3443	2982	3243	5030	3417	1286	952
UHRF1	JMJD6	710	986	920	2160	581	375	920	2030
UHRF1	AURKA	2591	2082	1497	779	1255	1732	321	226
UHRF1	HDAC9	2341	993	3105	2401	2042	1155	2549	1707
UHRF1	TDG	1816	1855	1559	1173	1558	1181	1147	664
UHRF1	KAT7	222	109	3187	1639	402	199	1018	1584
UHRF1	BRCA2	1464	1001	2545	1530	2015	1946	1467	2462
UHRF1	KDM8	2232	1971	2688	3204	3810	1509	1267	1604
UHRF1	SMYD5	2146	1591	14089	6923	1380	1127	21111	13967
UHRF1	SMYD3	2355	2710	2232	2788	2435	3111	2166	2055
UHRF1	HDAC3	4446	2996	8218	5455	3890	2439	13335	7896
UHRF1	DOT1L	3146	4366	4412	3777	8432	5005	6048	4365
UHRF1	PRMT2	1226	1094	3991	2688	501	373	4125	2270
UHRF1	HDAC6-2	263	379	1124	1989	1007	933	308	72
UHRF1	KDM7A	791	2124	992	1933	645	633	1369	1348
UHRF1	KDM6B	4571	1296	4518	3057	5793	2288	3254	3761
UHRF1	HDAC4	537	3475	850	15851	469	501	5305	5781
UHRF1	HDAC6-1	3392	2944	1497	2474	3545	1978	1625	1436
UHRF1	TAF1	2333	2358	1937	1416	2758	5039	3088	1592
UHRF1	TAF1L	4402	3191	1287	1955	3301	988	928	893
UHRF1	KDM6A	1037	756	3487	2590	240	230	1698	1672
UHRF1	RIOX2	1886	1633	3350	2621	2322	1342	1847	1323
UHRF1	SETDB2	3677	3310	6033	3369	7457	8729	13241	6434
UHRF1	CHEK1	2087	966	1585	712	5847	2533	1024	882
UHRF1	KAT2A	1959	1533	4011	1339	1038	1192	3762	11346
UHRF1	HDAC5	156	6315	366	6286	2375	2075	3700	2313
UHRF1	EP300	1602	314	3799	1069	49	104	227	336
UHRF1	KAT2B	6220	1953	2692	1261	11743	5152	1289	1346
UHRF1	HDAC1	1245	794	506	798	1108	591	188	319
UHRF1	HDAC2	1518	7650	182	2336	2001	3293	830	948
UHRF1	HDAC7	94	2589	477	15772	213	189	11268	7235
UHRF1	KAT5	2058	583	4265	875	2078	726	2308	1587
UHRF1	KDM2A	1830	1195	2197	1740	1249	674	1251	915
UHRF1	USP3	4262	2518	5842	4166	7156	6278	7764	8731
UHRF1	USP22	5875	2243	2894	1697	6035	4213	857	871
UHRF1	UTY	4619	4291	3091	3201	3197	3610	1750	1788
UHRF1	CDY1	907	630	352	832	606	254	52	510
UHRF1	CDY2	464	337	174	385	288	209	0	26
UHRF1	DNMT3A-3L	338	7278	526	6959	65	1366	114	2838
UHRF1	USP21	1932	466	8920	2662	513	164	7223	6705
UHRF1	KDM2B	3732	1915	1763	1785	1478	1485	1265	1654
UHRF1	SETDB1	1897	916	2599	1546	908	539	2942	1398
UHRF1	CLOCK	3191	3162	6246	4191	1562	2091	6169	4967
UHRF1	CARM1	1140	1095	1704	1985	283	703	884	2430
UHRF1	HR	4187	3435	2499	2306	3547	3475	1636	2146
UHRF1	PRMT5	2711	2476	6348	4963	2860	2876	7799	8484
UHRF1	RIOX1	966	1092	3728	2397	444	493	3240	2458
UHRF1	KDM1A	1745	3868	1235	5864	2731	2855	1788	5089
UHRF1	HDAC10	5137	3452	2603	2412	6181	5445	1414	864
UHRF1	PRMT7	4273	2897	3484	3027	12362	9003	1725	1543
UHRF1	JMJD1C	6832	6652	620	752	10535	9641	323	294
UHRF1	TET1	1609	3638	1317	2340	2260	1477	563	227
UHRF1	BAP1	2156	1157	2279	802	1501	1361	123	217
UHRF1	KDM5A	1960	1695	4176	4987	1315	1031	2623	3437
UHRF1	SIRT1	976	3144	1137	2557	880	2072	579	608
UHRF1	KDM5B	1289	3076	1210	1086	2143	2437	1055	592
UHRF1	KDM5D	2069	1467	2438	1951	1034	936	3072	1954
UHRF1	MSK1	92	354	815	3019	3	3	143	782
UHRF1	KDM5C	4172	3298	13092	7694	1895	1573	9078	10446
UHRF1	USP36	1240	1717	325	106	1150	1009	25	24
UHRF1	KDM3A	3284	3358	2228	4575	1818	1540	6541	6444
UHRF1	SMYD4	3555	1897	1062	992	9299	3829	378	490
UHRF1	KDM1B	2091	1379	1654	2238	593	415	1022	942
UHRF1	GTF3C4	1463	2042	1813	2698	1074	948	1677	786
UHRF1	USP16	644	407	1695	741	782	620	662	631
UHRF1	MYSM1	2223	2961	2567	2914	1301	1441	1724	794
UHRF1	TET2	3128	3149	1624	1892	6390	4770	1158	493
UHRF1	KDM3B	886	3019	4157	6499	1038	761	4922	4919
UHRF1	TET3	2869	2655	8144	5839	1840	1318	8442	8672
UHRF1	DNMT1	1325	1370	533	451	1011	835	153	190
HSF1	RNF40	2756	63	1741	220	427	500	188	171
HSF1	RNF20	9532	444	2712	324	4478	4656	892	407
HSF1	RBX1	882	127	2756	510	161	105	423	404
HSF1	BMI1	1522	181	2057	421	1205	1293	1462	1151
HSF1	RING1	1303	133	4606	342	238	369	6755	3683
HSF1	UBR5	1955	77	1952	573	161	139	303	760
HSF1	RNF2	840	115	3666	192	782	1519	997	510
HSF1	UHRF1	6969	262	5639	563	8147	3471	674	978
HSF1	HSF1	3737	499	1045	60	542	1128	170	265
HSF1	UBR2	2487	627	1001	144	594	652	69	120
HSF1	MCM3AP	924	976	674	362	467	670	565	262
HSF1	RNF8	359	64	854	1054	80	23	1427	2321
HSF1	UBE2D2	3418	928	3443	772	2169	2342	2762	2605
HSF1	UBE2D3	503	151	1920	1095	107	62	2343	1310
HSF1	UBE2U	2521	85	1307	175	1223	1292	121	190
HSF1	UBE2B	958	1637	346	622	2198	1317	126	298
HSF1	UBE2N	820	305	590	120	814	633	123	62
HSF1	UBE2A	3378	2193	422	533	2981	3201	331	306
HSF1	KMT5A	1193	94	1049	75	285	189	193	71
HSF1	NAA50	1569	164	4831	401	730	443	2031	1519
HSF1	PRDM5	2245	1187	2657	739	1279	862	1331	587
HSF1	PRDM10	3292	133	9842	1117	873	946	2701	3198
HSF1	DTX3L	2632	580	104	155	1298	937	1	5
HSF1	PRDM9	4599	393	1870	187	3639	1693	619	751
HSF1	RNF168	1539	97	2970	492	1183	431	1630	2310
HSF1	PRDM13	607	71	1850	218	0	58	1762	436
HSF1	UBE2E1	5848	597	2261	240	2203	2110	182	193
HSF1	PRDM7	2607	1043	3279	1364	1076	1135	2139	1181
HSF1	MECOM	6317	201	869	46	3352	2450	100	149
HSF1	PRDM8	1016	30	3132	189	39	105	1649	814
HSF1	PRDM2	2166	393	938	244	247	482	122	68
HSF1	NCOA3	3792	145	751	61	637	273	137	27
HSF1	KMT2D	667	201	4970	508	1	27	1275	672
HSF1	EZH2	2282	448	5128	739	1665	1290	1777	988
HSF1	KMT2C	2835	485	3043	1005	248	58	872	461
HSF1	PRDM11	809	37	12541	930	61	36	4111	5264
HSF1	PRDM4	1489	219	2436	449	409	839	772	453
HSF1	KMT2A	3751	595	7366	1192	3167	1971	3142	4443
HSF1	PRDM6	718	43	1663	140	71	17	132	470
HSF1	KMT2B	1746	665	494	323	1212	786	29	39
HSF1	KMT2E	768	127	4515	896	50	13	1748	1362
HSF1	RYBP	149	0	18	0	52	31	0	0
HSF1	PRDM14	486	248	482	99	320	338	270	210
HSF1	SETD1A	2007	625	4718	552	2578	1588	3542	3728
HSF1	GTF3C1	2472	1539	1849	2693	1866	1348	1869	4009
HSF1	EZH1	1940	36	1826	93	565	494	201	108
HSF1	NAA40	7323	1292	4062	846	2819	1906	1204	900
HSF1	ATF2	3492	540	4410	357	1172	964	3855	2345
HSF1	SETD1B	2208	757	3195	954	651	787	891	832
HSF1	NAA60	1518	586	308	162	1860	1041	72	25
HSF1	SETD5	6744	1009	5857	1493	3338	4140	2525	4460
HSF1	TRIM37	1528	1090	3535	1361	640	364	2394	1348
HSF1	PRDM1	9541	273	7449	1193	3679	3387	1140	2517
HSF1	PRDM12	390	157	372	277	88	47	18	82
HSF1	PRDM16	1305	259	1615	248	221	146	205	150
HSF1	EYA2	853	372	6748	1916	356	652	5104	2234
HSF1	KMT5C	1044	149	2929	502	159	108	1428	1433
HSF1	ASH1L	5782	391	570	27	4306	1831	279	78
HSF1	NSD3	7898	540	2584	490	4863	3253	828	1757
HSF1	NSD1	987	78	1041	207	92	113	30	25
HSF1	KAT6B	258	34	1291	330	52	44	1841	1131
HSF1	NSD2	2293	1494	1030	1484	649	1344	1413	1426
HSF1	SMYD1	5017	1159	7148	641	2188	1746	9127	3314
HSF1	EHMT1	2374	633	2079	467	1539	651	566	393
HSF1	EHMT2	1187	300	2267	674	1283	1045	555	625
HSF1	JAK2-JH1	19	672	267	211	0	13	39	0
HSF1	CDK1	1264	450	233	32	296	624	1	1
HSF1	SETD2	749	201	2625	559	369	240	217	79
HSF1	CDK2	452	22	939	413	55	24	169	170
HSF1	SUV39H2	170	64	542	452	0	46	23	68
HSF1	SETD9	7106	2573	673	489	15004	11501	89	54
HSF1	PRDM15	712	248	1326	496	63	44	292	357
HSF1	DNMT3B	1171	826	799	1077	418	320	1145	770
HSF1	KAT6A	2908	4315	616	829	6559	9439	1317	1366
HSF1	DNMT3A	2346	454	2915	1882	1497	2570	2381	3543
HSF1	PPP6C	266	501	426	256	163	229	399	145
HSF1	PPP4C	1910	1304	1937	1636	1021	1525	1922	1652
HSF1	PPP2CA	334	346	903	444	89	35	672	505
HSF1	AURKC	213	240	181	150	64	31	1	13
HSF1	PPP2CB	676	176	678	708	85	50	285	475
HSF1	SETMAR	6772	1125	4231	1361	2436	1920	952	1760
HSF1	SETD6	3249	2227	2803	1382	3257	1683	2715	3971
HSF1	SETD4	1445	2172	4081	1935	1662	2653	4766	3881
HSF1	PRKAA2	609	154	7056	505	57	139	5979	3524
HSF1	PRKAA1	1962	145	6081	1030	580	685	2702	2586
HSF1	SETD7	1564	445	4762	1124	1038	579	1548	1948
HSF1	JMJD7	7192	1090	850	222	5502	6172	97	198
HSF1	KAT14	229	56	546	1252	0	0	1007	1997
HSF1	PPP1CC	304	63	29	33	30	34	1	0
HSF1	SETD3	1725	1738	966	963	1633	1450	585	911
HSF1	PPP1CB	679	469	1408	581	925	251	574	573
HSF1	HASPIN	2696	910	569	1021	1414	2007	547	441
HSF1	PPP1CA	1833	507	836	468	1043	535	127	152
HSF1	SUV39H1	434	326	2665	2250	164	65	553	1150
HSF1	JAK2-JH2	185	36	1398	174	0	2	568	209
HSF1	KAT8	1669	860	1567	168	10	154	1	39
HSF1	PRMT8	4126	1185	462	205	1916	3161	34	158
HSF1	EYA1	8200	299	2297	304	4142	2201	759	406
HSF1	EYA3	3274	102	1825	159	581	320	1411	695
HSF1	NCOA1	429	53	134	112	33	0	42	9
HSF1	HUWE1	790	847	4299	3121	323	221	3567	3161
HSF1	KDM4E	3118	601	2990	1635	1442	1875	524	503
HSF1	PKN1	149	68	141	120	41	27	0	0
HSF1	AURKB	1126	442	1477	445	101	29	657	579
HSF1	BAZ1B	2873	196	2378	127	1111	840	1770	932
HSF1	HDAC11	1919	921	578	355	1127	619	104	82
HSF1	GTF3C2	1728	1229	2602	2194	715	669	2702	2983
HSF1	SIRT6	810	88	1108	531	82	51	82	73
HSF1	KDM4D	3536	1114	1516	813	552	812	131	167
HSF1	KDM4A	2613	636	3901	1480	215	372	1189	1157
HSF1	KDM4B	5220	2927	2026	1297	7141	6968	960	541
HSF1	KDM4C	2229	708	379	294	1067	1128	106	91
HSF1	PHF8	949	677	695	549	73	189	389	326
HSF1	PRMT1	4912	718	1873	1002	5200	1757	1606	2101
HSF1	PHF2	2539	1647	2114	2411	3161	1802	1165	2960
HSF1	PRKCB	2193	1967	1087	1685	2638	2665	595	684
HSF1	PRKCA	127	599	151	532	177	229	114	250
HSF1	PRMT6	1298	423	109	31	539	279	0	0
HSF1	HDAC8	1689	122	4948	406	626	580	1465	1347
HSF1	KMT5B	7147	2084	5068	1387	5722	2060	1253	1218
HSF1	RAG1	1179	2708	1327	2073	1636	2738	1233	1667
HSF1	SIRT2	3560	1286	3478	1347	5082	2295	1195	833
HSF1	CREBBP	9241	806	3464	569	4793	3746	2151	3088
HSF1	SMYD2	1834	1836	4527	2844	1366	1716	4268	2240
HSF1	PPM1D	1165	1636	2869	2516	3283	1396	3055	2973
HSF1	VRK1	2782	746	2900	446	3131	2933	500	298
HSF1	SIRT7	931	239	885	275	365	361	202	176
HSF1	DMD	7975	454	3369	597	4328	2227	2053	2011
HSF1	DCAF1	1089	1007	2699	1651	875	373	4637	1778
HSF1	JMJD6	171	67	2872	649	0	0	5309	3137
HSF1	AURKA	1087	382	4553	1251	233	122	1766	1359
HSF1	HDAC9	2395	2432	2884	2144	3108	3315	3469	3700
HSF1	TDG	3296	344	4320	355	303	245	1023	1373
HSF1	KAT7	655	117	70	32	220	197	1	28
HSF1	BRCA2	4374	615	3262	436	1826	2125	1151	1015
HSF1	KDM8	5620	267	2641	552	2458	1625	270	749
HSF1	SMYD5	790	49	3434	638	190	118	890	3032
HSF1	SMYD3	3599	438	7249	1663	482	548	8252	4282
HSF1	HDAC3	852	1050	2161	2009	430	516	843	593
HSF1	DOT1L	2714	459	2682	701	1551	936	1358	814
HSF1	PRMT2	4560	481	3775	350	1518	994	1729	2993
HSF1	HDAC6-2	1316	2656	377	1790	1859	1021	1682	1311
HSF1	KDM7A	23	41	2425	166	0	1	312	329
HSF1	KDM6B	2800	2424	3369	1257	4108	4013	5673	4294
HSF1	HDAC4	4817	2950	1322	635	2836	1636	189	132
HSF1	HDAC6-1	1579	944	2270	1450	1131	981	2744	1737
HSF1	TAF1	1310	1182	2654	2605	535	404	3307	4370
HSF1	TAF1L	378	522	473	338	168	67	193	87
HSF1	KDM6A	3225	1757	2812	1162	4265	4639	2984	756
HSF1	RIOX2	2535	845	6190	1053	1509	1974	2026	1365
HSF1	SETDB2	299	129	5988	2910	207	42	3521	2337
HSF1	CHEK1	95	15	540	159	1	2	196	80
HSF1	KAT2A	2739	424	449	130	3545	1442	17	0
HSF1	HDAC5	3731	817	7704	3838	721	801	5319	7922
HSF1	EP300	3044	126	353	639	350	202	109	44
HSF1	KAT2B	801	133	511	56	64	50	22	39
HSF1	HDAC1	907	596	677	1002	374	360	982	1038
HSF1	HDAC2	2454	1467	558	1662	5682	1723	246	172
HSF1	HDAC7	2324	330	4584	619	386	393	1833	1318
HSF1	KAT5	6187	264	2702	369	5557	2970	641	747
HSF1	KDM2A	3830	845	1938	850	1803	1208	291	319
HSF1	USP3	4861	328	2067	374	2205	5299	389	431
HSF1	USP22	4544	454	1000	172	1283	795	41	96
HSF1	UTY	1800	1344	942	536	2557	1232	145	65
HSF1	CDY1	1654	478	0	28	1137	383	0	0
HSF1	CDY2	1082	553	127	72	780	378	0	1
HSF1	DNMT3A-3L	803	806	2266	2436	149	690	977	2785
HSF1	USP21	1998	207	1726	343	147	149	581	594
HSF1	KDM2B	2291	977	7724	1203	987	1513	5271	4214
HSF1	SETDB1	1626	1165	1348	1080	351	521	580	398
HSF1	CLOCK	2237	1880	2770	3203	841	1270	1861	4745
HSF1	CARM1	2208	240	3622	854	673	495	427	589
HSF1	HR	1338	1057	6051	2151	1407	1226	4101	3306
HSF1	PRMT5	4135	1003	3319	608	4258	3177	1850	1814
HSF1	RIOX1	1912	579	2757	1082	1135	2667	3687	2538
HSF1	KDM1A	1179	2334	958	4182	5395	3118	912	2363
HSF1	HDAC10	2138	982	2336	1668	1599	1968	2926	4503
HSF1	PRMT7	4054	468	8659	1263	4561	3783	5525	6828
HSF1	JMJD1C	2952	1913	3047	1716	2395	1840	2617	2164
HSF1	TET1	409	132	1932	463	376	32	2665	899
HSF1	BAP1	1045	363	5451	505	359	272	2566	926
HSF1	KDM5A	967	896	1891	3029	420	590	2355	2949
HSF1	SIRT1	276	66	505	300	133	52	190	321
HSF1	KDM5B	3304	1687	6670	5733	4815	1739	12017	8558
HSF1	KDM5D	969	632	2736	1496	2091	2164	2206	2268
HSF1	MSK1	2617	1653	805	315	7314	6391	35	82
HSF1	KDM5C	923	933	4014	1652	515	395	2916	4009
HSF1	USP36	1141	122	384	64	19	36	13	0
HSF1	KDM3A	7836	2813	5828	1585	6945	5780	8805	4737
HSF1	SMYD4	1524	1236	732	548	773	777	235	116
HSF1	KDM1B	13041	1784	1834	1123	12289	11429	1057	2252
HSF1	GTF3C4	1663	611	7256	729	219	238	2304	1205
HSF1	USP16	1443	670	412	129	512	693	15	0
HSF1	MYSM1	10870	1486	2985	708	11684	7539	1039	891
HSF1	TET2	902	953	1637	958	192	141	516	1711
HSF1	KDM3B	1720	1615	2871	2077	2199	2190	2769	2299
HSF1	TET3	1817	1589	1866	4447	1122	828	1517	926
HSF1	DNMT1	1352	1369	1746	1149	130	64	369	172
UBR2	RNF40	206	274	1362	1867	171	115	1396	929
UBR2	RNF20	1874	1865	1015	1130	954	766	1055	933
UBR2	RBX1	2811	797	3088	1822	3765	1170	1495	880
UBR2	BMI1	1303	944	1621	1603	948	524	2925	3547
UBR2	RING1	924	1743	1420	1869	494	1109	2581	5706
UBR2	UBR5	1132	1110	286	342	777	724	258	231
UBR2	RNF2	763	1265	845	1926	1057	786	2003	1170
UBR2	UHRF1	4320	1705	1005	1443	7613	3074	2357	1938
UBR2	HSF1	1473	54	807	28	490	301	51	64
UBR2	UBR2	255	186	136	222	0	18	95	164
UBR2	MCM3AP	1369	1764	1017	1308	1953	1636	1273	1183
UBR2	RNF8	1607	1310	152	96	319	512	30	0
UBR2	UBE2D2	576	497	252	559	1004	1559	51	144
UBR2	UBE2D3	1512	1912	1252	2901	1092	1488	1334	1586
UBR2	UBE2U	1845	395	195	111	854	622	14	0
UBR2	UBE2B	4701	7104	985	886	9459	21788	3358	2363
UBR2	UBE2N	1080	752	1126	612	720	500	1131	1513
UBR2	UBE2A	330	318	1741	3010	67	125	2354	2278
UBR2	KMT5A	3235	2607	909	822	4473	4143	568	362
UBR2	NAA50	786	1345	259	680	575	965	79	267
UBR2	PRDM5	306	940	1267	1392	252	434	626	961
UBR2	PRDM10	966	637	235	300	2681	704	330	326
UBR2	DTX3L	1334	683	964	1201	2489	1639	383	429
UBR2	PRDM9	1384	478	872	516	1136	513	118	130
UBR2	RNF168	689	717	938	861	1901	661	313	386
UBR2	PRDM13	86	80	430	210	98	10	37	16
UBR2	UBE2E1	1308	5817	856	5425	6343	3580	1279	2697
UBR2	PRDM7	2048	1673	1868	1583	1091	615	1513	1038
UBR2	MECOM	1937	1855	764	636	4552	5855	155	135
UBR2	PRDM8	207	193	461	373	95	172	85	101
UBR2	PRDM2	249	330	1131	2534	115	70	1441	1884
UBR2	NCOA3	826	1300	353	366	771	796	340	233
UBR2	KMT2D	2083	1719	1205	874	1291	601	577	450
UBR2	EZH2	573	113	916	533	194	96	302	305
UBR2	KMT2C	2834	1639	3075	1104	385	636	584	622
UBR2	PRDM11	1568	1445	708	646	3043	2427	1196	1095
UBR2	PRDM4	818	1250	7750	4251	946	1097	11763	6045
UBR2	KMT2A	1582	726	840	1001	656	628	303	189
UBR2	PRDM6	278	238	981	1124	125	356	1096	973
UBR2	KMT2B	990	404	960	711	798	401	992	706
UBR2	KMT2E	1612	1725	1480	1520	1594	2576	402	559
UBR2	RYBP	160	2616	66	2180	359	250	145	255
UBR2	PRDM14	1026	1083	686	1794	871	548	1349	2977
UBR2	SETD1A	1977	1627	845	881	3936	3051	921	1550
UBR2	GTF3C1	431	692	1597	1421	119	100	1018	1079
UBR2	EZH1	590	330	1590	992	1313	484	1106	460
UBR2	NAA40	194	338	831	800	51	126	564	370
UBR2	ATF2	446	722	655	461	99	334	781	685
UBR2	SETD1B	1576	1425	2580	2305	637	2632	2900	1810
UBR2	NAA60	3673	4383	3390	4691	6537	7936	5406	5359
UBR2	SETD5	815	1546	47	34	155	226	1	34
UBR2	TRIM37	840	1092	1930	1838	270	249	980	1120
UBR2	PRDM1	328	1223	723	2329	337	303	724	947
UBR2	PRDM12	179	287	62	228	122	92	21	30
UBR2	PRDM16	651	666	365	150	795	611	42	1
UBR2	EYA2	1401	735	783	843	644	495	451	258
UBR2	KMT5C	1493	788	4212	3080	743	383	2806	3724
UBR2	ASH1L	332	267	749	1164	25	82	826	429
UBR2	NSD3	511	942	1301	1263	435	202	806	325
UBR2	NSD1	1458	2798	2109	1465	1834	3284	2097	856
UBR2	KAT6B	1307	1175	1446	1150	2703	1111	1949	1169
UBR2	NSD2	905	787	2861	914	518	531	4480	1489
UBR2	SMYD1	1018	792	2225	2663	444	526	1560	4761
UBR2	EHMT1	946	2219	1617	1549	1514	874	2216	2029
UBR2	EHMT2	1301	1919	2282	4420	1612	762	3804	3104
UBR2	JAK2-JH1	163	541	0	146	18	0	0	11
UBR2	CDK1	2483	1512	1660	1297	3075	1755	2376	1865
UBR2	SETD2	1212	2412	1856	2503	208	267	264	299
UBR2	CDK2	941	1037	3043	2636	741	558	1962	2614
UBR2	SUV39H2	2804	1921	621	943	6510	4561	571	719
UBR2	SETD9	410	370	2278	2158	48	99	1581	3754
UBR2	PRDM15	762	675	3754	2271	328	253	3709	2144
UBR2	DNMT3B	627	393	40	49	300	51	17	3
UBR2	KAT6A	1213	620	1931	1024	2657	921	1614	552
UBR2	DNMT3A	1324	2022	1199	1848	795	2411	1916	7208
UBR2	PPP6C	1241	1314	404	344	383	236	74	71
UBR2	PPP4C	1878	958	1617	1480	623	1219	2065	3217
UBR2	PPP2CA	16	56	153	169	13	0	16	44
UBR2	AURKC	746	577	593	794	370	314	317	151
UBR2	PPP2CB	23	59	88	97	1	1	2	42
UBR2	SETMAR	1722	1656	1713	2086	819	754	1956	1080
UBR2	SETD6	920	769	3183	2898	668	404	2777	3759
UBR2	SETD4	2503	1153	2298	1776	2863	1741	901	670
UBR2	PRKAA2	758	484	3734	2087	332	244	6843	6629
UBR2	PRKAA1	585	604	3307	1680	667	520	3603	2678
UBR2	SETD7	2031	659	121	164	1947	721	131	154
UBR2	JMJD7	553	557	390	506	127	99	501	363
UBR2	KAT14	497	719	306	316	114	125	32	49
UBR2	PPP1CC	326	347	185	216	171	98	59	24
UBR2	SETD3	1329	1130	880	1281	915	1253	260	337
UBR2	PPP1CB	317	280	187	215	188	63	31	0
UBR2	HASPIN	4384	2110	1407	1736	3469	4004	317	390
UBR2	PPP1CA	237	98	142	156	117	25	20	41
UBR2	SUV39H1	672	490	1149	1575	235	22	2252	2244
UBR2	JAK2-JH2	4939	2194	1406	1681	5858	2990	618	1544
UBR2	KAT8	2621	1025	778	463	299	938	315	63
UBR2	PRMT8	643	969	3245	2127	302	582	1438	2191
UBR2	EYA1	1576	1312	2377	2375	2012	1668	1454	1622
UBR2	EYA3	285	463	1327	1492	31	37	355	530
UBR2	NCOA1	2054	1045	261	296	3929	1686	96	140
UBR2	HUWE1	286	604	1084	1105	636	461	402	607
UBR2	KDM4E	2684	2248	575	1209	3934	4308	654	1669
UBR2	PKN1	209	497	607	633	294	516	385	317
UBR2	AURKB	911	577	2760	1649	335	268	375	579
UBR2	BAZ1B	1286	1877	678	782	2151	2235	831	599
UBR2	HDAC11	1483	1293	726	564	600	572	98	91
UBR2	GTF3C2	2756	1793	1615	1568	1925	1106	956	1288
UBR2	SIRT6	398	1124	1153	1671	730	626	731	653
UBR2	KDM4D	4123	1273	1141	578	4522	1796	1360	628
UBR2	KDM4A	659	475	1240	1288	419	213	197	283
UBR2	KDM4B	1898	1591	2661	1964	1661	1446	2681	1720
UBR2	KDM4C	1100	1043	861	1083	915	927	378	217
UBR2	PHF8	5133	2437	938	1443	3452	2632	363	332
UBR2	PRMT1	1527	599	1594	987	528	227	707	387
UBR2	PHF2	966	883	128	233	634	310	1	22
UBR2	PRKCB	1349	1457	676	397	1408	1731	601	123
UBR2	PRKCA	681	516	1280	1285	563	498	1357	1662
UBR2	PRMT6	634	1147	1910	2077	835	675	1340	1500
UBR2	HDAC8	5	43	1004	630	0	1	1229	460
UBR2	KMT5B	1168	1448	923	579	2511	1091	872	1614
UBR2	RAG1	497	937	2711	4522	466	376	3471	2598
UBR2	SIRT2	2094	1661	2025	1849	1592	1472	3533	4189
UBR2	CREBBP	1265	689	3096	1270	1115	883	3123	2932
UBR2	SMYD2	4059	2194	3357	1700	2416	3160	3715	1239
UBR2	PPM1D	2485	2260	1409	2263	1635	1105	346	632
UBR2	VRK1	1627	3088	1129	2703	2970	2264	1386	2463
UBR2	SIRT7	2671	3612	651	1485	5153	2201	550	622
UBR2	DMD	297	424	2662	1418	216	265	1297	596
UBR2	DCAF1	2571	1683	647	726	3410	2251	244	207
UBR2	JMJD6	1624	937	2468	2258	2439	1529	4238	3743
UBR2	AURKA	541	964	616	567	81	105	34	132
UBR2	HDAC9	2578	1008	1315	1160	2097	675	3306	909
UBR2	TDG	1797	4134	1041	1575	1415	1733	1170	572
UBR2	KAT7	2500	1226	3784	1740	1133	895	1845	1551
UBR2	BRCA2	1970	1304	835	611	1226	615	216	282
UBR2	KDM8	2193	2210	811	2287	3860	2282	335	298
UBR2	SMYD5	1976	1398	2451	1704	1024	1085	2095	826
UBR2	SMYD3	678	1232	2679	1773	315	507	7870	3772
UBR2	HDAC3	317	194	449	382	341	430	306	223
UBR2	DOT1L	316	434	938	1044	547	349	544	1232
UBR2	PRMT2	438	426	6764	2335	88	30	7019	5038
UBR2	HDAC6-2	598	825	504	183	200	213	295	69
UBR2	KDM7A	485	569	820	705	249	264	501	270
UBR2	KDM6B	1682	1255	2819	1353	3468	1419	2039	1318
UBR2	HDAC4	129	2280	173	1123	128	60	126	293
UBR2	HDAC6-1	2165	1607	1201	801	585	574	202	143
UBR2	TAF1	1786	861	3165	1699	2343	2730	3647	1131
UBR2	TAF1L	357	328	1974	869	116	130	2674	8005
UBR2	KDM6A	2276	1078	1998	2071	4478	4440	1397	1313
UBR2	RIOX2	1257	3120	764	1170	9114	8451	713	588
UBR2	SETDB2	1239	832	640	1641	432	394	438	2534
UBR2	CHEK1	537	342	101	89	641	240	53	64
UBR2	KAT2A	1804	619	2743	939	2404	2898	2855	4078
UBR2	HDAC5	264	3408	1706	2379	868	683	1458	1010
UBR2	EP300	561	79	1925	475	51	92	310	576
UBR2	KAT2B	309	450	473	295	64	69	489	1205
UBR2	HDAC1	474	397	481	272	16	115	99	272
UBR2	HDAC2	2237	2828	236	472	5769	5560	97	38
UBR2	HDAC7	120	1499	97	1500	141	48	48	59
UBR2	KAT5	2393	679	1773	617	1570	931	1120	953
UBR2	KDM2A	2271	1532	788	967	1966	1319	365	671
UBR2	USP3	2863	1365	2702	1407	5349	1994	2263	1325
UBR2	USP22	464	316	5537	3105	71	317	4278	4477
UBR2	UTY	5087	2026	1475	3292	3205	2113	1867	2715
UBR2	CDY1	542	2517	94	1236	1539	2870	143	223
UBR2	CDY2	339	524	701	4145	390	79	537	1529
UBR2	DNMT3A-3L	192	5254	462	3612	265	4596	247	829
UBR2	USP21	2973	794	1655	886	2056	1092	1141	589
UBR2	KDM2B	206	321	1634	1429	37	283	900	713
UBR2	SETDB1	9470	3156	877	922	18774	7360	337	277
UBR2	CLOCK	447	656	283	646	446	473	121	245
UBR2	CARM1	1823	1399	1262	1149	1772	890	1258	624
UBR2	HR	841	1813	1773	1726	683	817	1135	859
UBR2	PRMT5	1007	1225	742	934	964	1515	190	230
UBR2	RIOX1	1475	584	2568	1562	1603	1089	2876	1704
UBR2	KDM1A	1353	2387	2621	2117	1908	1686	1639	1098
UBR2	HDAC10	4911	3350	1766	1830	3058	3378	403	602
UBR2	PRMT7	2196	1683	1149	2793	3291	3288	1995	21300
UBR2	JMJD1C	727	825	1060	1080	220	534	1880	1802
UBR2	TET1	2284	2373	3526	2572	2583	1175	7126	4278
UBR2	BAP1	1757	714	1303	1187	2866	784	427	268
UBR2	KDM5A	2246	1388	3391	2550	978	458	1549	1472
UBR2	SIRT1	1047	2440	2282	2105	762	2007	2285	1571
UBR2	KDM5B	1124	691	1737	1688	452	187	399	223
UBR2	KDM5D	655	926	719	404	778	563	670	493
UBR2	MSK1	127	357	1653	2111	24	79	883	838
UBR2	KDM5C	521	387	828	929	315	452	602	832
UBR2	USP36	351	251	2140	1066	20	11	891	744
UBR2	KDM3A	887	768	3128	2389	552	278	2161	1990
UBR2	SMYD4	222	312	349	272	157	74	218	122
UBR2	KDM1B	2137	2026	1841	1482	4117	2943	3131	2776
UBR2	GTF3C4	883	501	679	528	114	33	318	148
UBR2	USP16	300	218	2057	824	392	648	1383	1285
UBR2	MYSM1	594	1023	1083	1040	367	580	645	673
UBR2	TET2	3999	3015	773	1010	3166	3103	517	1223
UBR2	KDM3B	1205	3755	2389	3729	2284	1830	3214	3775
UBR2	TET3	2508	2739	3268	6014	2231	3630	3266	6952
UBR2	DNMT1	388	227	383	1460	229	63	68	108
MCM3AP	RNF40	351	991	651	1210	384	559	587	716
MCM3AP	RNF20	90	111	371	207	65	89	180	132
MCM3AP	RBX1	2692	1104	1822	1197	3806	2086	1175	1436
MCM3AP	BMI1	1171	687	1184	1285	325	218	1045	1726
MCM3AP	RING1	71	33	83	237	2	0	72	13
MCM3AP	UBR5	753	401	1728	911	5	88	736	1047
MCM3AP	RNF2	1644	1208	760	877	1988	398	260	100
MCM3AP	UHRF1	75	35	25	7	2	1	0	1
MCM3AP	HSF1	601	340	1236	790	222	109	745	977
MCM3AP	UBR2	797	759	532	235	765	510	243	83
MCM3AP	MCM3AP	41	21	931	1183	0	0	631	485
MCM3AP	RNF8	325	291	433	354	48	48	87	33
MCM3AP	UBE2D2	2926	2448	920	1039	2756	2330	756	853
MCM3AP	UBE2D3	65	290	1062	931	1	144	219	108
MCM3AP	UBE2U	861	521	241	180	459	220	30	65
MCM3AP	UBE2B	903	338	160	435	524	783	13	58
MCM3AP	UBE2N	854	658	4439	1896	1577	1420	8578	9654
MCM3AP	UBE2A	1571	1610	2021	1665	1034	1099	1549	716
MCM3AP	KMT5A	454	423	5454	3577	269	113	8537	4553
[truncated: 37,205 more rows]

## Sheet: Day 0 Enrichment Scores
Effector 1 N-term	Effector 2 C-term	Replicate 1 Normalized HIGH Reads	Replicate 1 Normalized LOW Reads	Replicate 2 Normalized HIGH Reads	Replicate 2 Normalized LOW Reads	Replicate 1 HIGH:LOW	Replicate 2 HIGH:LOW	Geometric Mean HIGH:LOW	Barcode-level average Log2(HIGH/LOW)	Barcode-level q-value
RNF40	RNF40	3.76454e-06	3.93155e-05	8.44302e-06	3.68659e-06	0.0957522	2.2902	0.468286	-1.63937	0.580791
RNF40	RBX1	6.7981e-05	4.04729e-05	4.58239e-06	3.08057e-06	1.67967	1.48751	1.58067	-0.544625	0.674983
RNF40	BMI1	6.39606e-07	4.1669e-06	4.19633e-06	6.68299e-06	0.153497	0.627912	0.310455	-1.70269	0.108439
RNF40	RING1	6.725e-06	1.68219e-05	2.98107e-05	2.21532e-05	0.399776	1.34566	0.73346	-0.819095	0.236881
RNF40	UBR5	4.16841e-05	3.10974e-05	1.2354e-05	1.70189e-05	1.34044	0.725898	0.986418	-0.32703	0.565653
RNF40	RNF2	2.68086e-05	4.65111e-05	4.12919e-06	2.33147e-05	0.576393	0.177107	0.319504	-1.4045	0.105791
RNF40	UHRF1	1.50216e-05	7.21491e-06	4.59918e-06	7.05333e-06	2.08202	0.652057	1.16516	-1.69197	0.206085
RNF40	HSF1	4.10993e-05	2.21656e-05	7.4594e-05	4.99962e-06	1.85419	14.9199	5.2597	4.04593	0.00585112
RNF40	UBR2	0.000108313	3.42612e-05	4.24333e-05	3.09236e-05	3.16139	1.3722	2.0828	-1.13733	0.191126
RNF40	MCM3AP	1.5515e-05	2.16833e-05	6.56306e-06	3.33308e-06	0.715529	1.96907	1.18698	0.698458	0.553239
RNF40	RNF8	1.50399e-05	9.66489e-06	2.69237e-05	2.00826e-05	1.55614	1.34064	1.44438	0.408089	0.807517
RNF40	UBE2D2	5.13513e-06	9.06686e-06	5.99236e-06	8.26536e-06	0.566362	0.724997	0.640789	0.481339	0.91661
RNF40	UBE2D3	1.07271e-05	1.51436e-05	1.30925e-05	1.23391e-05	0.70836	1.06106	0.866956	-0.477014	0.543084
RNF40	UBE2U	2.99153e-05	2.44805e-05	2.64033e-05	3.67312e-05	1.222	0.718825	0.937234	-0.0646627	0.902921
RNF40	UBE2B	4.53938e-05	3.46663e-05	6.23575e-05	4.02494e-05	1.30945	1.54927	1.42432	-0.986723	0.10142
RNF40	UBE2N	9.35653e-06	1.1459e-05	8.35909e-06	3.98959e-06	0.816524	2.09522	1.30798	0.993656	0.543091
RNF40	UBE2A	1.87862e-05	1.06487e-05	1.27065e-05	2.0756e-05	1.76417	0.612184	1.03923	-0.391035	0.591791
RNF40	KMT5A	1.32855e-05	1.02436e-05	3.41749e-05	4.06871e-05	1.29696	0.839944	1.04373	0.00674531	0.968024
RNF40	NAA50	9.79511e-06	5.34366e-06	6.21057e-06	1.84666e-05	1.83303	0.336314	0.785159	1.49569	0.513373
RNF40	PRDM5	5.90265e-06	5.07358e-06	7.46947e-06	8.78721e-06	1.16341	0.850039	0.994456	-0.080841	0.682192
RNF40	PRDM10	1.5716e-05	3.13096e-05	2.61851e-05	1.76081e-05	0.501956	1.48711	0.86398	0.180636	0.942967
RNF40	DTX3L	3.88332e-05	4.60481e-05	1.31429e-05	1.08409e-05	0.843319	1.21234	1.01113	-0.845513	0.215262
RNF40	PRDM9	1.4784e-05	1.77672e-05	1.64832e-05	8.88821e-06	0.832098	1.8545	1.24223	-0.288033	0.735852
RNF40	RNF168	1.87313e-05	2.4712e-05	2.46744e-06	3.88859e-06	0.757985	0.634534	0.693518	-0.258536	0.73762
RNF40	PRDM13	8.16869e-06	1.00121e-05	1.79435e-05	1.09419e-05	0.815879	1.63989	1.1567	0.557941	0.735427
RNF40	UBE2E1	1.56429e-05	0.000123309	1.48886e-05	5.84804e-05	0.126859	0.254591	0.179714	-2.03757	0.00135331
RNF40	PRDM7	2.21487e-05	1.7227e-05	2.54298e-05	2.68835e-05	1.28569	0.945926	1.1028	-0.162215	0.409921
RNF40	MECOM	2.30258e-05	2.51364e-05	1.80778e-05	1.30293e-05	0.916034	1.38747	1.12737	0.166252	0.721637
RNF40	PRDM8	3.47946e-05	3.43383e-05	1.17497e-05	1.80121e-05	1.01329	0.652324	0.813014	-0.0663149	0.753712
RNF40	PRDM2	1.68308e-05	4.19391e-05	2.98107e-05	2.15977e-05	0.401315	1.38027	0.744262	-0.880057	0.108986
RNF40	NCOA3	1.03433e-05	1.47192e-05	8.35909e-06	2.60081e-05	0.702712	0.321403	0.475241	-1.53744	0.000888507
RNF40	KMT2D	4.19765e-05	2.75671e-05	3.91601e-05	4.86326e-05	1.5227	0.805223	1.1073	-0.350268	0.590574
RNF40	EZH2	1.30845e-05	4.30194e-06	2.24588e-05	1.84666e-05	3.04154	1.21618	1.9233	0.163068	1
RNF40	KMT2C	0.000127245	3.57852e-05	4.3239e-05	2.7237e-05	3.55581	1.58751	2.3759	0.274644	0.71422
RNF40	PRDM11	5.55544e-06	8.44954e-06	1.2354e-05	1.00497e-05	0.657484	1.22929	0.899019	0.17297	0.796078
RNF40	PRDM4	3.39905e-05	2.80301e-05	0.000189221	5.43561e-05	1.21264	3.48113	2.0546	0.383828	0.573578
RNF40	KMT2A	2.82341e-05	3.78493e-05	2.43555e-05	3.53172e-05	0.745959	0.689622	0.717238	-0.255393	0.930865
RNF40	PRDM6	3.48129e-05	5.33016e-05	4.24501e-05	2.39039e-05	0.65313	1.77586	1.07697	-0.21691	0.696781
RNF40	KMT2B	1.58074e-05	9.22119e-06	1.0474e-05	9.7299e-06	1.71425	1.07648	1.35844	-0.106092	0.925281
RNF40	KMT2E	8.35874e-05	5.28e-05	7.73803e-05	7.08195e-05	1.5831	1.09264	1.3152	0.194945	0.925281
RNF40	PRDM14	1.57709e-05	2.61396e-05	2.30966e-05	2.15472e-05	0.603333	1.07191	0.804188	-0.756289	0.37471
RNF40	SETD1A	5.26305e-05	2.7027e-05	2.67054e-05	3.695e-05	1.94733	0.722745	1.18635	-0.398795	0.652125
RNF40	GTF3C1	3.62383e-05	3.43383e-05	2.48591e-05	3.38021e-05	1.05533	0.735429	0.880977	-0.200636	0.688606
RNF40	EZH1	8.60727e-06	1.31952e-05	6.32807e-06	1.75407e-05	0.652305	0.360764	0.485106	-1.242	0.227402
RNF40	NAA40	3.22544e-05	1.92719e-05	1.65839e-05	2.015e-05	1.67365	0.823023	1.17365	-0.630224	0.164276
RNF40	ATF2	4.56679e-05	7.52549e-05	5.3713e-06	6.90183e-06	0.606842	0.778243	0.68722	-1.46072	0.0365453
RNF40	SETD1B	2.91295e-05	3.28336e-05	2.70747e-05	1.83824e-05	0.887185	1.47286	1.14311	-0.389119	0.652125
RNF40	NAA60	3.1359e-05	2.45577e-05	8.913e-06	8.06336e-06	1.27695	1.10537	1.18807	0.00480818	0.998995
RNF40	SETD5	4.33836e-05	4.34245e-05	8.77872e-06	1.90053e-05	0.999058	0.46191	0.679319	-1.09196	0.571939
RNF40	TRIM37	9.08241e-06	1.73235e-05	1.80106e-05	9.94873e-06	0.524283	1.81035	0.974235	-0.846179	0.136244
RNF40	PRDM1	3.38809e-05	6.49342e-05	2.1502e-05	4.21012e-05	0.521773	0.510722	0.516218	-1.56295	0.0169866
RNF40	PRDM12	5.11685e-07	1.48542e-06	6.09307e-06	3.18158e-06	0.344471	1.91511	0.81222	-0.638886	0.71422
RNF40	PRDM16	5.20822e-05	4.00485e-05	0.000139083	5.16291e-05	1.30048	2.69389	1.87172	0.568172	0.376064
RNF40	EYA2	3.74627e-05	4.49678e-05	6.22232e-05	5.1023e-05	0.8331	1.21951	1.00796	0.0077202	0.992591
RNF40	KMT5C	2.14177e-05	5.11217e-05	2.50941e-05	3.77581e-05	0.418955	0.664601	0.527672	-1.089	0.00700902
RNF40	ASH1L	6.60987e-05	5.33209e-05	1.34283e-06	2.40722e-06	1.23964	0.557832	0.831572	-0.327513	0.684801
RNF40	NSD3	2.37385e-05	1.98699e-05	3.206e-05	0.000122802	1.1947	0.26107	0.55848	-0.304649	0.754387
RNF40	NSD1	7.14532e-06	1.63204e-05	9.55085e-06	9.35955e-06	0.437816	1.02044	0.668404	-0.919523	0.276398
RNF40	KAT6B	1.81465e-05	1.85388e-05	1.71378e-05	2.06718e-05	0.97884	0.829042	0.900832	-0.219609	0.608128
RNF40	NSD2	4.69654e-06	4.05115e-06	3.45778e-06	5.40363e-06	1.15931	0.639899	0.861302	-0.841756	0.28979
RNF40	SMYD1	1.19881e-05	1.27515e-05	4.23494e-05	4.28923e-05	0.94013	0.987341	0.963446	-0.147002	0.778351
RNF40	EHMT1	1.03433e-05	5.2935e-05	4.3474e-06	1.29283e-05	0.195397	0.33627	0.256332	-2.23266	0.00215132
RNF40	EHMT2	1.12571e-05	7.42711e-05	6.71413e-06	5.39689e-05	0.151567	0.124407	0.137317	-2.53784	0.00641957
RNF40	JAK2-JH1	2.30076e-05	3.80037e-06	3.86062e-07	2.45772e-06	6.05404	0.157081	0.97518	-2.13288	0.206085
RNF40	CDK1	1.9773e-05	2.86281e-05	1.35625e-05	1.75071e-05	0.690683	0.774689	0.731481	-0.448016	0.506851
RNF40	SETD2	1.60084e-05	2.17605e-05	3.1355e-05	4.2623e-05	0.735666	0.735635	0.73565	-1.04339	0.0528889
RNF40	CDK2	4.45897e-06	5.49799e-06	2.80483e-05	5.34976e-05	0.811018	0.52429	0.65208	-1.63634	0.00448327
RNF40	SUV39H2	3.11031e-05	3.65375e-05	6.66377e-06	6.07698e-06	0.851266	1.09656	0.96616	0.033596	0.857186
RNF40	SETD9	1.21891e-05	1.49893e-05	1.85478e-05	2.65131e-05	0.813187	0.69957	0.754242	-0.0684646	0.553239
RNF40	PRDM15	2.00288e-05	2.63711e-05	2.50437e-05	1.56049e-05	0.7595	1.60486	1.10404	-0.42138	0.652125
RNF40	DNMT3B	6.39606e-06	3.21391e-05	1.99577e-05	4.8195e-05	0.199012	0.414104	0.287074	-1.77374	0.00663739
RNF40	KAT6A	2.96777e-05	3.21777e-05	4.93488e-06	8.16436e-06	0.922307	0.604442	0.746647	-0.77041	0.308951
RNF40	DNMT3A	2.27883e-05	8.03478e-05	3.35706e-06	1.87864e-05	0.28362	0.178696	0.225126	-3.73258	0.000128341
RNF40	PPP6C	5.61026e-05	1.5105e-05	1.20854e-06	2.23889e-06	3.71417	0.539797	1.41594	-1.10516	0.28979
RNF40	PPP4C	5.1534e-05	3.60167e-05	5.14974e-05	4.53501e-05	1.43084	1.13555	1.27467	-0.630833	0.63975
RNF40	PPP2CA	3.70972e-06	7.33065e-06	8.02338e-06	5.62247e-06	0.506055	1.42702	0.849795	-0.803642	0.542845
RNF40	AURKC	2.47436e-05	1.61853e-05	4.8006e-06	6.19481e-06	1.52877	0.774939	1.08844	0.107948	0.968024
RNF40	SETMAR	9.11896e-06	1.25393e-05	9.148e-06	6.19481e-06	0.727232	1.47672	1.0363	-0.527398	0.442077
RNF40	SETD6	8.83753e-05	6.36609e-05	2.6353e-05	1.66654e-05	1.38822	1.5813	1.48162	-0.300589	0.47216
RNF40	SETD4	2.38116e-05	1.00507e-05	1.76246e-06	1.88538e-06	2.36915	0.934804	1.48818	0.514813	0.644447
RNF40	PRKAA2	2.3501e-05	6.48184e-06	5.95879e-06	8.80404e-06	3.62566	0.676824	1.5665	-0.393566	0.738679
RNF40	PRKAA1	1.59719e-05	3.3856e-05	2.60172e-05	2.78093e-05	0.471759	0.935558	0.664348	-0.34694	0.465188
RNF40	SETD7	3.38809e-05	1.14011e-05	9.6012e-06	8.75354e-06	2.97172	1.09684	1.80541	0.858577	0.634968
RNF40	JMJD7	5.6596e-05	4.67811e-05	1.02894e-05	5.33629e-06	1.2098	1.92819	1.52733	0.889203	0.317488
RNF40	KAT14	6.41982e-05	2.82423e-05	5.08595e-06	7.28901e-06	2.27312	0.697757	1.2594	-0.588468	0.397153
RNF40	PPP1CC	1.29749e-06	1.42755e-06	3.5417e-06	5.55513e-06	0.908892	0.637555	0.761228	-1.09399	0.351208
RNF40	SETD3	1.864e-05	3.69233e-05	1.9471e-05	1.14806e-05	0.504828	1.69599	0.925302	-0.386719	0.165939
RNF40	PPP1CB	9.17378e-06	1.39668e-05	3.10361e-05	1.66486e-05	0.656827	1.86419	1.10655	0.381612	0.863729
RNF40	HASPIN	5.11137e-05	7.85345e-05	4.82074e-05	3.09067e-05	0.650844	1.55977	1.00756	0.291373	0.866476
RNF40	PPP1CA	6.65191e-06	5.18933e-06	3.79348e-06	4.86495e-06	1.28184	0.779758	0.999763	0.935348	0.491995
RNF40	SUV39H1	2.94767e-05	3.64025e-05	2.17706e-05	2.33989e-05	0.809745	0.93041	0.867983	-1.08594	0.054858
RNF40	JAK2-JH2	1.1586e-05	1.82881e-05	4.45986e-05	4.42895e-05	0.633529	1.00698	0.798718	-0.825538	0.230261
RNF40	KAT8	4.09348e-06	8.73891e-06	2.47751e-05	1.45275e-05	0.46842	1.70539	0.893779	0.14559	0.968024
RNF40	PRMT8	3.26565e-05	2.81073e-05	1.31261e-05	3.60747e-05	1.16185	0.36386	0.650193	-0.807369	0.442072
RNF40	EYA1	7.83975e-06	6.77121e-06	2.6974e-05	2.74726e-05	1.15781	0.98185	1.0662	-0.598356	0.397651
RNF40	EYA3	3.72799e-05	7.71648e-05	7.28819e-05	8.02969e-05	0.483121	0.907655	0.662199	-0.398714	0.215817
RNF40	NCOA1	1.398e-05	2.44419e-05	2.30966e-05	3.96434e-05	0.571966	0.582608	0.577263	-0.963225	0.045168
RNF40	HUWE1	3.86688e-05	1.89632e-05	4.22319e-05	3.08057e-05	2.03914	1.37091	1.67197	-0.112011	1
RNF40	KDM4E	4.1081e-05	5.79122e-05	1.75574e-05	3.44418e-05	0.709367	0.509771	0.601344	-1.10661	0.0528889
RNF40	PKN1	2.68635e-06	1.1729e-05	8.3423e-06	8.3327e-06	0.229034	1.00115	0.47885	-1.78414	0.0438131
RNF40	AURKB	8.36971e-06	1.34653e-05	6.39521e-06	9.34272e-06	0.621578	0.684512	0.652287	0.436423	1
RNF40	BAZ1B	3.47215e-06	1.50085e-05	3.47456e-06	8.61887e-06	0.231345	0.403134	0.30539	-2.75467	0.0171885
RNF40	HDAC11	1.18236e-05	8.60387e-06	1.38982e-05	1.77764e-05	1.37422	0.781836	1.03654	-0.485345	0.71422
RNF40	GTF3C2	2.73934e-05	3.03836e-05	1.86653e-05	2.46614e-05	0.901585	0.756861	0.82606	-0.410614	0.227402
RNF40	SIRT6	3.38078e-06	2.18376e-05	1.66343e-05	5.14944e-05	0.154814	0.32303	0.223629	-2.01424	0.00107734
RNF40	KDM4D	6.26266e-05	4.22091e-05	3.48631e-05	2.78767e-05	1.48372	1.25062	1.36219	-0.507901	0.513373
RNF40	KDM4A	7.96219e-05	3.78879e-05	0.000158403	5.80427e-05	2.10151	2.72908	2.39483	0.577358	0.441025
RNF40	KDM4B	1.28652e-05	3.25828e-05	1.20854e-05	1.83319e-05	0.394847	0.659256	0.510201	-0.943003	0.0620775
RNF40	KDM4C	5.3398e-05	3.63253e-05	2.94918e-05	3.7152e-05	1.46999	0.793814	1.08023	-0.612544	0.344774
RNF40	PHF8	1.292e-05	9.81922e-06	1.44354e-05	6.78399e-06	1.31579	2.12786	1.67327	0.0823237	0.837839
RNF40	PRMT1	2.99884e-05	2.17026e-05	1.70035e-05	3.36338e-05	1.38179	0.505549	0.8358	-0.193757	0.913956
RNF40	PHF2	9.55937e-05	5.82015e-05	1.03565e-05	9.86457e-06	1.64246	1.04987	1.31315	-1.17309	0.0258684
RNF40	PRKCB	5.92458e-05	2.17026e-05	3.15396e-05	2.0958e-05	2.7299	1.5049	2.02687	0.171573	0.895802
RNF40	PRKCA	2.88554e-05	1.1922e-05	6.84505e-05	4.25893e-05	2.42036	1.60722	1.97232	0.730872	0.585755
RNF40	PRMT6	2.43599e-05	3.30072e-05	8.0066e-06	1.3265e-05	0.738016	0.603589	0.667427	-0.634958	0.320468
RNF40	HDAC8	3.41733e-06	4.68776e-06	2.34155e-05	1.70526e-05	0.728989	1.37314	1.0005	-0.571891	0.553239
RNF40	KMT5B	2.17466e-06	7.36924e-06	4.23326e-05	3.695e-05	0.2951	1.14567	0.581453	-1.44611	0.308951
RNF40	RAG1	4.61979e-05	3.34316e-05	5.10609e-05	6.95401e-05	1.38186	0.734266	1.0073	-0.657497	0.0863764
RNF40	SIRT2	2.32268e-05	2.26286e-05	1.20015e-05	1.41403e-05	1.02644	0.848743	0.933372	-0.201911	0.574449
RNF40	CREBBP	2.91478e-05	1.57223e-05	1.98402e-05	9.46056e-06	1.85391	2.09715	1.97178	-0.327444	0.652125
RNF40	SMYD2	4.52841e-05	2.96506e-05	3.71291e-05	2.62101e-05	1.52726	1.4166	1.47089	0.158533	0.874013
RNF40	PPM1D	7.8763e-06	1.57609e-05	1.79099e-05	3.01324e-05	0.499736	0.594375	0.545005	-1.33975	0.128995
RNF40	VRK1	9.75857e-06	2.90332e-05	4.71667e-05	7.27554e-05	0.336117	0.648292	0.4668	-2.54456	0.000507726
RNF40	SIRT7	3.07377e-05	5.28193e-05	2.76118e-05	2.77588e-05	0.58194	0.994705	0.760828	-1.01331	0.115495
RNF40	DMD	8.26006e-06	3.29879e-06	2.57487e-05	2.10253e-05	2.50396	1.22465	1.75114	1.4158	0.0675176
RNF40	DCAF1	1.27008e-05	1.63011e-05	2.2677e-05	2.94085e-05	0.779137	0.771102	0.775109	-0.574343	0.323329
RNF40	JMJD6	1.31393e-05	3.52836e-05	7.40904e-05	5.0518e-05	0.372392	1.46661	0.739023	-0.566717	0.220324
RNF40	AURKA	5.81128e-06	1.15361e-05	7.02801e-05	6.23858e-05	0.503746	1.12654	0.753319	-0.706108	0.351494
RNF40	HDAC9	1.26825e-05	1.69955e-05	5.46698e-05	4.32964e-05	0.746224	1.26269	0.970695	0.257718	1
RNF40	TDG	1.14946e-05	1.56259e-05	3.75991e-05	2.75231e-05	0.735616	1.36609	1.00246	-0.411187	0.797591
RNF40	KAT7	0.000169075	6.8233e-05	2.23077e-05	2.9661e-05	2.47791	0.752087	1.36514	0.969183	0.308951
RNF40	BRCA2	4.98893e-06	1.10153e-05	2.11831e-05	1.55207e-05	0.45291	1.36483	0.786221	0.134479	0.998995
RNF40	KDM8	1.8311e-05	2.18569e-05	6.02761e-05	4.3633e-05	0.837767	1.38143	1.07579	-0.700316	0.215817
RNF40	SMYD5	6.60257e-05	4.20548e-05	5.51733e-05	5.44908e-05	1.56999	1.01253	1.26082	1.131	0.130328
RNF40	SMYD3	1.57343e-05	1.33495e-05	4.433e-05	2.37524e-05	1.17864	1.86634	1.48316	-0.266521	0.926967
RNF40	HDAC3	4.26709e-05	2.95155e-05	4.69989e-06	6.81766e-06	1.44571	0.68937	0.998313	-0.107407	0.73762
RNF40	DOT1L	2.0906e-05	2.89561e-05	1.77757e-05	3.45428e-05	0.72199	0.514598	0.609536	-0.509125	0.291808
RNF40	PRMT2	2.34644e-05	1.77865e-05	2.1032e-05	5.12419e-05	1.31923	0.410446	0.735847	-0.964066	0.271038
RNF40	HDAC6-2	5.09858e-06	3.86788e-05	1.07426e-06	3.16474e-06	0.131818	0.339447	0.211531	-2.19225	0.0663827
RNF40	KDM7A	4.16658e-06	1.22113e-05	2.78636e-06	1.15816e-05	0.341206	0.240585	0.286512	-1.89014	0.0111788
RNF40	KDM6B	3.88698e-05	4.29422e-05	3.67095e-05	4.52322e-05	0.905165	0.811578	0.857095	-0.0428821	0.90463
RNF40	HDAC4	1.07819e-06	2.0005e-05	1.24211e-06	3.59232e-05	0.0538963	0.0345769	0.0431691	-4.19471	1.05393e-05
RNF40	HDAC6-1	3.18524e-05	2.5773e-05	4.00498e-05	4.65789e-05	1.23588	0.859826	1.03085	-0.775103	0.0136234
RNF40	TAF1	1.30662e-05	9.54914e-06	4.01169e-06	6.95233e-06	1.36832	0.577028	0.88857	0.227713	0.857186
RNF40	TAF1L	2.18745e-05	1.97735e-05	8.20802e-06	1.3669e-05	1.10626	0.600485	0.81504	-0.456064	0.491995
RNF40	KDM6A	6.49109e-05	3.70005e-05	2.12334e-05	2.23047e-05	1.75432	0.951971	1.29231	-0.392404	0.655512
RNF40	RIOX2	2.13994e-05	2.75285e-05	8.27013e-05	4.48956e-05	0.777353	1.84208	1.19664	0.384805	0.913956
RNF40	SETDB2	1.86217e-05	1.81723e-05	1.0558e-05	1.63792e-05	1.02473	0.644595	0.812733	-0.791337	0.192951
RNF40	CHEK1	5.42752e-06	5.30508e-06	2.19888e-06	1.21203e-06	1.02308	1.81421	1.36238	0.815681	0.860088
RNF40	KAT2A	2.08329e-05	2.89561e-05	3.00793e-05	1.65139e-05	0.719465	1.82145	1.14476	-0.511235	0.479473
RNF40	HDAC5	1.89323e-05	8.89324e-05	2.73601e-06	7.2486e-05	0.212885	0.0377453	0.0896404	-4.33112	3.11107e-07
RNF40	EP300	3.51784e-05	3.9354e-06	5.17827e-05	5.16796e-06	8.93894	10.02	9.46403	2.94337	0.0138381
RNF40	KAT2B	1.398e-05	1.61274e-05	2.39023e-05	1.06053e-05	0.866844	2.25382	1.39775	-0.0146828	0.967161
RNF40	HDAC1	5.37452e-05	5.61374e-05	2.1267e-05	1.27431e-05	0.957387	1.6689	1.26403	-0.23136	0.807517
RNF40	HDAC2	4.15196e-05	4.95784e-05	2.11663e-05	3.63777e-05	0.837454	0.581848	0.698048	-0.76001	0.122062
RNF40	HDAC7	3.92901e-06	8.71962e-05	6.56306e-06	0.000110749	0.0450594	0.0592606	0.0516745	-4.04582	6.71014e-08
RNF40	KAT5	6.16032e-05	1.47963e-05	1.88667e-05	7.57518e-06	4.16341	2.49059	3.22015	1.37041	0.0650379
RNF40	KDM2A	9.04586e-06	1.97735e-05	9.81941e-06	8.77037e-06	0.457475	1.11961	0.715677	-0.41468	0.729639
RNF40	USP3	5.27949e-05	2.60817e-05	8.73004e-05	4.24042e-05	2.02421	2.05877	2.04142	0.310813	0.611479
RNF40	USP22	8.76261e-05	4.53343e-05	5.62476e-05	3.87344e-05	1.93289	1.45214	1.67535	0.251055	0.735427
RNF40	UTY	1.98278e-05	1.89825e-05	1.71882e-05	2.55199e-05	1.04453	0.673519	0.838755	0.411077	0.841244
RNF40	CDY1	5.50061e-06	6.32751e-06	3.42421e-06	5.72347e-06	0.869317	0.598274	0.721173	-1.32723	0.174329
RNF40	CDY2	5.8661e-06	1.72656e-05	7.57018e-06	1.38878e-05	0.339756	0.545095	0.430348	-1.88765	0.0158585
RNF40	DNMT3A-3L	1.77262e-06	0.000102031	2.31637e-06	3.05869e-05	0.0173734	0.0757309	0.0362726	-3.94958	0.00080797
RNF40	USP21	2.32086e-06	3.04801e-06	1.09272e-05	1.25243e-05	0.761434	0.872484	0.81507	0.406922	0.856935
RNF40	KDM2B	2.67355e-05	1.63782e-05	1.01215e-05	9.44372e-06	1.63238	1.07178	1.3227	0.670412	0.61487
RNF40	SETDB1	1.31759e-05	1.04172e-05	1.08433e-05	1.61099e-05	1.26482	0.673085	0.922674	-0.344092	0.655512
RNF40	CLOCK	8.24178e-06	9.29836e-06	1.49725e-05	2.86342e-05	0.88637	0.522889	0.680789	-0.37879	0.668356
RNF40	CARM1	8.95449e-06	6.96412e-06	5.97557e-06	1.01002e-05	1.2858	0.591627	0.87219	-0.29755	0.81841
RNF40	HR	5.96479e-05	5.81051e-05	5.19673e-05	5.26222e-05	1.02655	0.987555	1.00686	0.106761	0.642686
RNF40	PRMT5	4.51379e-05	1.86546e-05	1.68021e-05	9.9824e-06	2.41967	1.68317	2.0181	0.877915	0.155494
RNF40	RIOX1	1.48937e-05	2.08924e-05	6.52949e-06	8.14753e-06	0.712877	0.801408	0.755847	-0.64509	0.451251
RNF40	KDM1A	4.33105e-06	1.69763e-05	3.02639e-05	4.3936e-05	0.255124	0.688818	0.419206	-1.91449	0.0128531
RNF40	HDAC10	3.17062e-05	3.13482e-05	9.11107e-05	6.55505e-05	1.01142	1.38993	1.18567	-0.0233297	0.905802
RNF40	PRMT7	2.90747e-05	6.1809e-05	2.26602e-05	1.16489e-05	0.470396	1.94526	0.956577	0.294094	0.902921
RNF40	JMJD1C	2.60959e-05	2.52908e-05	8.15263e-05	5.19826e-05	1.03184	1.56834	1.27211	-0.33475	0.425254
RNF40	TET1	2.35192e-05	5.13339e-05	2.65712e-05	2.76073e-05	0.458162	0.962468	0.664053	-1.2328	0.000609027
RNF40	BAP1	3.43012e-05	1.38318e-05	3.00625e-05	1.26926e-05	2.47988	2.3685	2.42355	0.626437	0.483215
RNF40	KDM5A	5.2265e-06	5.45941e-06	4.68646e-05	2.76578e-05	0.957338	1.69444	1.27364	0.153489	0.942967
RNF40	SIRT1	6.39606e-06	1.44877e-05	5.42166e-06	3.22703e-05	0.441483	0.168008	0.272346	-2.21714	0.000862411
RNF40	KDM5B	1.83476e-05	1.63782e-05	1.65503e-05	1.69011e-05	1.12024	0.979247	1.04737	-1.37187	0.115958
RNF40	KDM5D	2.49264e-05	9.43339e-06	3.02975e-05	3.98454e-05	2.64235	0.760376	1.41746	-0.795816	0.111842
RNF40	MSK1	2.32086e-06	6.98341e-06	5.30416e-06	1.2053e-05	0.332339	0.440072	0.38243	-1.96727	0.0377033
RNF40	KDM5C	1.36328e-05	1.27322e-05	1.62818e-05	1.21876e-05	1.07073	1.33593	1.196	-0.436125	0.52405
RNF40	USP36	7.14532e-06	5.36295e-06	1.556e-05	1.52682e-05	1.33235	1.01911	1.16525	0.119148	0.998995
RNF40	KDM3A	2.99336e-05	2.35353e-05	3.41246e-05	3.68995e-05	1.27186	0.924796	1.08453	0.472253	0.642686
RNF40	SMYD4	9.19206e-06	1.66097e-05	9.90334e-06	1.19183e-05	0.553414	0.830937	0.678124	-0.950377	0.279099
RNF40	KDM1B	2.83802e-05	2.00821e-05	2.20895e-05	2.81628e-05	1.41321	0.784349	1.05283	-0.43954	0.494088
RNF40	GTF3C4	2.73934e-05	5.05622e-05	1.89338e-05	2.9661e-05	0.541777	0.638341	0.58808	-0.903468	0.0338138
RNF40	USP16	4.16658e-06	5.2472e-06	3.80187e-05	2.40722e-05	0.794057	1.57936	1.11987	0.484014	0.778351
RNF40	MYSM1	1.97547e-05	2.31109e-05	1.05915e-05	2.68498e-05	0.85478	0.394474	0.580679	-0.422541	0.573987
RNF40	TET2	3.65307e-05	3.63639e-05	5.76744e-05	6.12579e-05	1.00459	0.9415	0.972532	-0.197692	0.542845
RNF40	KDM3B	1.86948e-05	0.000155333	6.65874e-05	0.000118324	0.120353	0.562753	0.260248	-2.31404	1.78223e-06
RNF40	TET3	4.24333e-05	6.24263e-05	3.18585e-05	4.98783e-05	0.679735	0.638725	0.658911	-1.0424	0.00183738
RNF40	DNMT1	4.51379e-06	5.55586e-06	5.01881e-06	7.44051e-06	0.812438	0.674525	0.740277	-1.93755	0.0594325
RNF20	RNF40	3.38078e-06	4.95784e-06	5.27059e-06	8.01286e-06	0.681906	0.657767	0.669727	-1.74603	0.224928
RNF20	RNF20	1.51678e-06	3.00943e-06	1.10783e-06	1.11103e-06	0.50401	0.997124	0.708915	-0.910624	0.824868
RNF20	RBX1	1.56795e-05	8.77749e-06	4.05869e-05	3.0065e-05	1.78633	1.34997	1.5529	-0.419731	0.824868
RNF20	BMI1	1.7178e-06	5.34366e-06	1.27568e-05	3.28089e-05	0.321465	0.388822	0.353543	-1.46771	0.110105
RNF20	RING1	1.12205e-05	2.7297e-05	1.93703e-05	2.87015e-05	0.411053	0.674886	0.526701	-1.41506	0.0152751
RNF20	UBR5	1.27921e-05	1.03594e-05	3.32349e-06	1.41403e-06	1.23484	2.35036	1.70362	0.790455	0.667123
RNF20	RNF2	9.4479e-06	2.54644e-05	1.80442e-05	2.2473e-05	0.371024	0.802928	0.545807	-1.94681	0.0191286
RNF20	UHRF1	4.34201e-05	3.82351e-05	8.10731e-06	7.81085e-06	1.13561	1.03795	1.08568	0.0432287	0.887134
RNF20	HSF1	1.40165e-05	5.20862e-07	2.41205e-05	3.45091e-06	26.9102	6.9896	13.7146	3.20484	0.187591
RNF20	UBR2	3.93632e-05	3.95662e-05	5.53916e-06	1.00666e-05	0.994868	0.550252	0.739884	-0.754701	0.392584
RNF20	MCM3AP	1.12205e-05	8.93182e-06	8.66122e-06	4.91545e-06	1.25624	1.76204	1.4878	-0.0437023	0.857186
RNF20	RNF8	3.61834e-05	5.96098e-06	1.03901e-05	8.34953e-06	6.07005	1.24439	2.74837	1.0799	0.513373
RNF20	UBE2D2	2.05405e-05	1.66097e-05	4.36418e-05	3.65124e-05	1.23666	1.19526	1.21578	-0.611112	0.797591
RNF20	UBE2D3	2.2039e-05	2.07766e-05	1.5325e-05	1.54197e-05	1.06076	0.993858	1.02676	0.082437	0.998995
RNF20	UBE2U	8.24178e-06	1.19027e-05	2.02095e-05	1.16153e-05	0.692432	1.73991	1.09762	0.714976	0.713468
RNF20	UBE2B	4.57775e-05	2.89947e-05	1.67853e-06	1.19519e-06	1.57883	1.4044	1.48906	0.499758	0.708632
RNF20	UBE2N	1.35048e-05	1.51629e-05	0.0001815	5.96251e-05	0.890651	3.04402	1.64656	-1.40589	0.196301
RNF20	UBE2A	4.43887e-05	2.71041e-05	7.1774e-05	4.64611e-05	1.63771	1.54482	1.59059	-0.752999	0.364191
RNF20	KMT5A	1.22804e-05	1.44877e-05	2.41709e-05	1.69852e-05	0.847647	1.42305	1.09829	0.0615107	0.775414
RNF20	NAA50	3.13773e-05	2.37668e-05	4.07883e-05	2.27592e-05	1.32022	1.79217	1.5382	1.04577	0.438931
RNF20	PRDM5	1.35414e-05	1.59345e-05	5.20345e-06	1.11439e-05	0.849814	0.466931	0.629924	-0.00570252	0.942967
RNF20	PRDM10	1.66663e-05	2.32459e-05	1.19008e-05	2.03688e-05	0.716958	0.584265	0.64722	-1.19159	0.0771022
RNF20	DTX3L	2.63152e-06	4.05115e-06	1.51907e-05	2.71528e-05	0.649574	0.559453	0.602832	-1.08566	0.288856
RNF20	PRDM9	1.50399e-05	1.60503e-05	4.386e-05	2.08233e-05	0.937049	2.10629	1.40488	0.339351	0.968024
RNF20	RNF168	4.73309e-06	3.64604e-06	5.6063e-06	8.40003e-06	1.29815	0.667414	0.930806	-0.730055	0.571939
RNF20	PRDM13	3.56352e-06	1.7555e-06	4.46489e-06	3.18158e-06	2.02992	1.40336	1.68781	-0.446186	0.932416
RNF20	UBE2E1	1.0051e-06	2.31494e-05	5.65665e-06	5.13597e-05	0.0434177	0.110138	0.0691516	-4.2683	0.022638
RNF20	PRDM7	4.86101e-06	8.16018e-06	1.1884e-05	1.97796e-05	0.595699	0.60082	0.598254	0.0715917	0.736084
RNF20	MECOM	2.92391e-05	1.58188e-05	1.79267e-05	1.19014e-05	1.84838	1.50626	1.66858	0.847753	0.40988
RNF20	PRDM8	2.14177e-05	2.36317e-05	6.0595e-06	6.11064e-06	0.906311	0.99163	0.948011	-1.2035	0.0399486
RNF20	PRDM2	3.21448e-05	3.61131e-05	3.97812e-06	1.276e-05	0.890114	0.311766	0.526789	-0.859591	0.279331
RNF20	NCOA3	1.40713e-06	1.19605e-06	6.69734e-06	2.21195e-05	1.17648	0.30278	0.596837	-1.25785	0.173653
RNF20	KMT2D	2.13994e-05	1.13239e-05	3.8858e-05	2.61765e-05	1.88975	1.48446	1.67489	0.191251	0.991199
RNF20	EZH2	1.4784e-05	2.96891e-05	3.48128e-05	3.66134e-05	0.497961	0.950821	0.688093	-0.36887	0.52405
RNF20	KMT2C	4.94507e-05	6.86767e-06	3.6592e-06	4.25893e-06	7.20051	0.859182	2.48728	0.181514	0.887134
RNF20	PRDM11	3.03356e-05	1.2983e-05	0.000139352	4.03168e-05	2.33657	3.45642	2.84186	0.637111	0.442072
RNF20	PRDM4	6.39606e-06	9.54914e-06	1.6735e-05	3.89533e-05	0.669805	0.429617	0.536432	-0.671968	0.380086
RNF20	KMT2A	3.81388e-05	2.5773e-05	1.89003e-05	2.78767e-05	1.4798	0.677996	1.00165	-1.20431	0.15843
RNF20	PRDM6	1.40896e-05	2.75478e-05	1.36465e-05	6.06519e-05	0.51146	0.224996	0.33923	-0.773841	0.3584
RNF20	KMT2B	6.96257e-06	4.01257e-06	4.73346e-06	8.78721e-06	1.73519	0.538676	0.966802	-0.280556	0.755613
RNF20	KMT2E	1.73607e-06	9.12473e-06	1.35961e-05	1.32145e-05	0.19026	1.02888	0.442442	-0.684829	0.506851
RNF20	PRDM14	5.17167e-06	7.90939e-06	9.92012e-06	3.11256e-05	0.653865	0.318713	0.456503	-0.53728	0.567726
RNF20	SETD1A	3.86505e-05	5.34752e-05	4.77207e-05	4.19665e-05	0.722774	1.13711	0.906574	0.604388	0.380086
RNF20	GTF3C1	2.0906e-05	2.17798e-05	1.1649e-05	7.188e-06	0.959882	1.62062	1.24724	0.767642	0.607374
RNF20	EZH1	8.04077e-06	9.35623e-06	1.17162e-05	1.3669e-05	0.859402	0.857134	0.858267	-1.38488	0.103197
RNF20	NAA40	2.7631e-05	2.78758e-05	6.34653e-05	5.4777e-05	0.991219	1.15861	1.07165	-0.0928098	0.707773
RNF20	ATF2	2.16918e-05	1.66676e-05	4.46489e-06	1.37868e-05	1.30144	0.323852	0.649209	-1.07198	0.317488
RNF20	SETD1B	2.28431e-05	1.57995e-05	1.86317e-05	1.72714e-05	1.44581	1.07876	1.24887	0.539903	0.837839
RNF20	NAA60	3.33144e-05	2.16254e-05	2.24755e-05	1.58069e-05	1.54052	1.42188	1.48001	-0.178008	0.729155
RNF20	SETD5	3.89794e-05	4.48713e-05	9.68513e-06	3.15464e-05	0.868694	0.307012	0.51643	-1.15984	0.0322735
RNF20	TRIM37	4.05693e-06	3.68462e-06	1.93031e-05	1.18341e-05	1.10105	1.63114	1.34013	0.0785444	0.89349
RNF20	PRDM1	1.0855e-05	2.15097e-05	7.85553e-06	2.39376e-05	0.504658	0.328167	0.406955	-1.28008	0.0735282
RNF20	PRDM12	1.44368e-06	3.35667e-06	7.18412e-06	1.08746e-05	0.430094	0.660633	0.533043	0.330431	0.833061
RNF20	PRDM16	6.78714e-05	2.1992e-05	2.16531e-05	1.33996e-05	3.08619	1.61594	2.23318	0.639608	0.591791
RNF20	EYA2	2.53284e-05	2.78951e-05	6.37171e-05	6.71498e-05	0.907989	0.94888	0.928209	-0.544669	0.247828
RNF20	KMT5C	7.69355e-06	2.12975e-05	2.75783e-05	2.2776e-05	0.361242	1.21085	0.661369	-0.469068	0.580791
RNF20	ASH1L	4.23968e-06	2.10274e-06	2.43891e-05	1.94261e-05	2.01626	1.25548	1.59103	-0.998947	0.288856
RNF20	NSD3	2.47436e-05	2.60045e-05	3.93112e-05	3.77412e-05	0.951512	1.0416	0.995537	0.170004	0.985219
RNF20	NSD1	1.41993e-05	2.96506e-05	1.3764e-05	4.08555e-05	0.478887	0.336894	0.401664	-2.04744	0.0269279
RNF20	KAT6B	1.64836e-05	1.97542e-05	6.84841e-06	7.39001e-06	0.834434	0.926712	0.879364	-0.630996	0.196301
RNF20	NSD2	2.92391e-06	3.9354e-06	1.47207e-05	1.6093e-05	0.742977	0.914726	0.824391	-0.679349	0.932416
RNF20	SMYD1	3.14504e-05	4.03186e-05	4.40279e-05	4.74038e-05	0.780046	0.928784	0.851172	-0.161892	0.667123
RNF20	EHMT1	1.04895e-05	2.33231e-05	4.8006e-06	4.46094e-06	0.44975	1.07614	0.695697	-0.266068	0.628312
RNF20	EHMT2	5.9392e-06	3.39911e-05	8.81229e-06	2.65131e-05	0.174728	0.332375	0.240988	-1.50781	0.0810925
RNF20	CDK1	9.92304e-06	2.21656e-05	3.80523e-05	3.16811e-05	0.447678	1.20111	0.733286	0.269393	0.944391
RNF20	SETD2	4.29633e-05	4.00678e-05	2.30295e-05	4.93902e-05	1.07226	0.466276	0.707086	-0.773115	0.115958
RNF20	CDK2	3.2894e-05	2.41719e-05	4.94495e-05	1.57395e-05	1.36084	3.14174	2.06771	0.781914	0.697797
RNF20	SUV39H2	2.04857e-05	1.59345e-05	1.96053e-05	2.59576e-05	1.28562	0.755279	0.985393	-0.151429	0.789489
RNF20	SETD9	1.71049e-05	2.91104e-05	2.25763e-05	2.06718e-05	0.587587	1.09213	0.801074	-0.841469	0.279099
RNF20	PRDM15	8.31488e-06	5.42083e-06	2.25763e-05	1.11271e-05	1.53388	2.02894	1.76413	1.09137	0.495447
RNF20	DNMT3B	9.92304e-06	2.76057e-05	3.81362e-05	7.6139e-05	0.359456	0.500877	0.424315	-2.08622	0.00579523
RNF20	KAT6A	3.63845e-05	3.46084e-05	5.60965e-05	4.67809e-05	1.05132	1.19913	1.1228	0.382451	0.900287
RNF20	DNMT3A	3.85591e-06	2.04872e-05	7.92267e-06	1.61604e-05	0.18821	0.490253	0.303761	-3.11861	0.00518182
RNF20	PPP6C	1.2518e-05	1.32723e-05	1.16154e-05	9.59523e-06	0.943165	1.21054	1.06852	-0.12255	0.887134
RNF20	PPP4C	9.00931e-06	2.90332e-05	1.94038e-05	7.59201e-06	0.31031	2.55582	0.89056	-0.716633	0.528904
RNF20	PPP2CA	6.58246e-05	2.3786e-05	3.99658e-05	2.96779e-05	2.76736	1.34665	1.93046	-0.375836	0.696697
RNF20	AURKC	2.44878e-05	1.24814e-05	4.19801e-05	2.2877e-05	1.96194	1.83503	1.89743	1.09188	0.38874
RNF20	PPP2CB	5.84783e-07	3.87753e-06	5.01881e-06	3.82126e-06	0.150813	1.31339	0.445058	-1.52657	0.404735
RNF20	SETMAR	3.156e-05	6.23106e-05	3.91937e-05	2.70855e-05	0.506495	1.44704	0.856106	0.599827	0.699608
RNF20	SETD6	3.5818e-06	2.14132e-06	8.21977e-05	5.58375e-05	1.6727	1.47209	1.56919	0.417812	0.753712
RNF20	SETD4	1.39251e-05	1.28865e-05	1.61475e-05	1.90053e-05	1.0806	0.849631	0.95818	0.372393	1
RNF20	PRKAA2	2.20938e-05	2.3979e-05	1.20854e-05	2.07728e-05	0.921384	0.58179	0.732156	-0.840642	0.174329
RNF20	PRKAA1	7.49253e-06	4.76492e-06	3.23117e-05	2.44594e-05	1.57243	1.32104	1.44126	-0.510361	0.707773
RNF20	SETD7	1.32673e-05	4.28265e-06	1.55096e-05	1.02012e-05	3.09791	1.52037	2.17025	2.72763	0.0881612
RNF20	JMJD7	5.31787e-05	2.20113e-05	2.44226e-05	1.45443e-05	2.41598	1.67918	2.01417	0.746851	0.38874
RNF20	KAT14	1.7178e-06	6.3468e-06	4.668e-05	2.95937e-05	0.270656	1.57736	0.653393	-0.97901	0.464977
RNF20	SETD3	4.18485e-06	2.10274e-06	6.73931e-05	7.35634e-05	1.99019	0.916122	1.35028	-1.26557	0.0893453
RNF20	PPP1CB	8.22351e-06	1.56837e-05	4.90131e-06	6.91866e-06	0.524333	0.708419	0.609465	-2.00471	0.0171229
RNF20	HASPIN	3.31682e-05	2.13361e-05	1.63489e-05	1.32481e-05	1.55456	1.23405	1.38507	-0.44157	0.531643
RNF20	PPP1CA	8.22351e-07	1.50471e-06	1.54425e-06	1.12786e-06	0.546517	1.36919	0.865033	0.482941	0.892524
RNF20	SUV39H1	1.82196e-05	1.81916e-05	6.10986e-06	7.35634e-06	1.00154	0.830556	0.912051	0.452348	0.866476
RNF20	JAK2-JH2	1.9444e-05	1.5433e-05	5.67847e-05	1.76754e-05	1.2599	3.21264	2.01187	-0.123779	0.905802
RNF20	KAT8	1.64653e-05	3.51678e-05	1.11287e-05	2.88193e-05	0.468192	0.386153	0.425198	-0.634566	0.272703
RNF20	PRMT8	1.73607e-05	2.09502e-05	2.03774e-05	1.4174e-05	0.828666	1.43766	1.09148	-1.21391	0.0739412
RNF20	EYA1	1.71232e-05	2.08538e-05	2.46408e-05	3.48122e-05	0.821107	0.707823	0.762364	-0.787987	0.139608
RNF20	EYA3	1.33038e-05	2.32073e-05	2.46408e-05	3.18999e-05	0.57326	0.772442	0.66544	-0.532166	0.129168
RNF20	NCOA1	8.29661e-06	7.87081e-06	2.29959e-06	8.75354e-07	1.0541	2.62704	1.66408	0.187881	0.796078
RNF20	HUWE1	5.94468e-05	4.99063e-05	1.27065e-05	1.11944e-05	1.19117	1.13507	1.16278	0.164488	0.85459
RNF20	KDM4E	6.29921e-05	5.11024e-05	7.92267e-05	4.48956e-05	1.23266	1.76469	1.47488	-0.376677	0.607374
RNF20	PKN1	2.19294e-06	2.37282e-06	4.16276e-06	8.85454e-06	0.924191	0.470127	0.659156	-0.337983	0.796078
RNF20	AURKB	5.17167e-06	2.83581e-06	3.92944e-05	2.21869e-05	1.82371	1.77107	1.79719	-0.207633	1
RNF20	BAZ1B	6.725e-06	6.61688e-06	1.01719e-05	2.44089e-05	1.01634	0.416729	0.650799	-1.74127	0.268138
RNF20	HDAC11	1.86582e-05	1.75164e-05	9.01372e-06	1.63624e-05	1.06519	0.55088	0.766022	-0.607956	0.36054
RNF20	GTF3C2	5.71991e-05	3.69619e-05	4.36754e-05	4.1815e-05	1.54751	1.04449	1.27136	-0.223957	0.964286
RNF20	SIRT6	2.3373e-05	3.42033e-05	7.01626e-06	1.75744e-05	0.683357	0.399232	0.522319	-2.14175	0.0339417
RNF20	KDM4D	1.94806e-05	5.07358e-06	2.35162e-05	2.29444e-05	3.83961	1.02492	1.98376	1.18682	0.476654
RNF20	KDM4A	2.34827e-05	3.22549e-05	2.20223e-05	2.64121e-05	0.728035	0.833797	0.779123	-0.351485	0.351658
RNF20	KDM4B	7.26958e-05	3.15025e-05	2.30127e-05	1.73892e-05	2.30762	1.32339	1.74753	0.207732	0.987008
RNF20	KDM4C	5.05106e-05	1.252e-05	4.386e-05	4.0502e-05	4.0344	1.08291	2.09019	0.274306	0.835437
RNF20	PHF8	3.85591e-06	5.17004e-06	2.44059e-05	3.24554e-05	0.745819	0.751981	0.748893	-0.783848	0.39384
RNF20	PRMT1	2.93671e-05	8.44954e-06	1.70539e-05	1.55712e-05	3.47558	1.09522	1.95103	0.692051	0.754387
RNF20	PHF2	6.00682e-05	3.01328e-05	0.000114342	5.70158e-05	1.99345	2.00544	1.99943	0.46197	0.446048
RNF20	PRKCB	3.74809e-05	2.81266e-05	3.86566e-05	2.10253e-05	1.33258	1.83857	1.56526	0.5536	0.629128
RNF20	PRKCA	7.29151e-06	1.00314e-05	1.697e-05	2.18502e-05	0.726867	0.776651	0.751347	-0.564607	0.342631
RNF20	PRMT6	1.94258e-05	2.32845e-05	2.44394e-05	2.69508e-05	0.83428	0.906816	0.869792	0.256556	0.895637
RNF20	HDAC8	1.29931e-05	1.19605e-05	1.84639e-06	3.53508e-06	1.08633	0.522303	0.753257	-1.31174	0.130318
RNF20	KMT5B	1.95902e-05	3.96241e-05	1.87996e-06	4.66294e-06	0.494402	0.403169	0.446461	-1.09654	0.0244279
RNF20	RAG1	1.32307e-05	5.42468e-05	2.78804e-05	4.67641e-05	0.243898	0.596193	0.381327	-1.40163	0.00427838
RNF20	SIRT2	1.28835e-05	1.31952e-05	3.0885e-05	4.09396e-05	0.976379	0.754403	0.858245	-0.314278	0.397651
RNF20	CREBBP	9.90476e-06	1.02243e-05	2.42044e-05	9.09021e-06	0.968744	2.66269	1.60607	0.645665	0.786725
RNF20	SMYD2	2.34279e-05	1.6629e-05	2.03102e-05	2.53011e-05	1.40886	0.802741	1.06346	0.278542	0.925281
RNF20	PPM1D	8.18696e-06	2.17412e-05	3.91098e-06	1.12281e-05	0.376565	0.348321	0.362168	-2.79159	2.34794e-05
RNF20	VRK1	1.16408e-05	2.57152e-05	1.38982e-05	2.88698e-05	0.452684	0.48141	0.466826	-1.69945	0.00894028
RNF20	SIRT7	2.57487e-05	2.2127e-05	1.23708e-05	2.1665e-05	1.16368	0.571003	0.815147	-0.27078	0.607374
RNF20	DMD	1.7909e-06	2.31494e-06	7.24287e-05	3.78422e-05	0.773625	1.91396	1.21684	-0.548991	0.932416
RNF20	DCAF1	4.53024e-05	4.67426e-05	2.70747e-05	2.22879e-05	0.96919	1.21477	1.08506	-0.00983157	0.967161
RNF20	JMJD6	1.43089e-05	5.18933e-06	1.1649e-05	1.07231e-05	2.75737	1.08635	1.73074	0.865434	0.40988
RNF20	AURKA	5.02548e-06	1.08224e-05	6.94912e-06	1.79111e-05	0.464361	0.387979	0.424455	-0.386743	0.652125
RNF20	HDAC9	1.15129e-05	5.22791e-06	2.71754e-05	2.6833e-05	2.2022	1.01276	1.49342	-0.455717	0.650825
RNF20	TDG	8.79002e-06	1.2057e-05	7.00619e-05	4.58214e-05	0.729039	1.52902	1.0558	-1.12754	0.136176
RNF20	KAT7	6.03057e-05	3.74056e-05	4.94328e-05	2.01668e-05	1.61221	2.45119	1.98792	0.346583	0.967161
RNF20	BRCA2	3.44108e-05	4.51414e-05	4.08051e-05	2.6732e-05	0.76229	1.52645	1.0787	-0.538017	0.309814
RNF20	KDM8	6.12195e-05	7.47727e-05	6.46235e-06	7.25534e-06	0.818741	0.890703	0.853964	-1.06905	0.0269279
RNF20	SMYD5	4.82811e-05	3.25057e-05	1.89003e-05	1.48642e-05	1.48531	1.27153	1.37427	0.536627	0.628312
RNF20	SMYD3	1.74521e-05	1.08031e-05	1.65503e-05	1.29115e-05	1.61548	1.28183	1.43902	-0.157688	0.932416
RNF20	HDAC3	9.86821e-06	1.72077e-05	1.45193e-05	2.45772e-05	0.573475	0.590762	0.582054	-1.00522	0.290052
RNF20	DOT1L	2.36289e-05	3.56115e-05	1.89003e-05	1.89548e-05	0.663518	0.997124	0.813394	-0.936506	0.125782
RNF20	PRMT2	8.22351e-06	7.36924e-06	1.49389e-05	1.09924e-05	1.11592	1.35902	1.23149	0.302355	0.967161
RNF20	HDAC6-2	2.5767e-06	1.58188e-06	3.32349e-06	4.59561e-06	1.62889	0.723189	1.08535	-1.10512	0.446048
RNF20	KDM7A	8.47935e-06	3.84666e-05	1.93031e-06	1.07231e-05	0.220434	0.180015	0.199202	-2.3704	0.0365453
RNF20	KDM6B	1.88044e-05	1.63396e-05	2.43891e-05	3.40883e-05	1.15085	0.715467	0.90741	-0.653447	0.203951
RNF20	HDAC4	2.26603e-06	5.77e-05	6.34485e-06	8.65759e-05	0.0392727	0.0732866	0.0536485	-4.45322	9.1544e-06
RNF20	HDAC6-1	2.45061e-05	4.19005e-05	3.31846e-05	2.37019e-05	0.584864	1.40008	0.904907	0.270133	0.855204
RNF20	TAF1	1.66298e-05	2.82037e-05	2.07467e-05	2.52338e-05	0.58963	0.822178	0.696262	-0.63638	0.261107
RNF20	TAF1L	4.65451e-05	1.93684e-05	1.32268e-05	7.84452e-06	2.40315	1.68612	2.01296	-0.10347	0.872589
RNF20	KDM6A	6.50937e-05	3.72899e-05	2.60676e-05	2.76073e-05	1.74561	0.944228	1.28384	-0.669369	0.967354
RNF20	RIOX2	4.14465e-05	4.8228e-05	7.47954e-05	4.71008e-05	0.859387	1.58799	1.1682	-0.162816	0.667123
RNF20	SETDB2	2.42685e-05	1.15361e-05	1.71042e-05	2.14125e-05	2.10369	0.798797	1.29631	-0.178266	0.636512
RNF20	CHEK1	2.48533e-06	1.69763e-06	1.87996e-06	1.91905e-06	1.464	0.979631	1.19757	0.51187	0.932416
RNF20	KAT2A	5.10954e-05	9.18261e-06	2.61683e-05	1.66317e-05	5.56437	1.5734	2.95888	1.342	0.382243
RNF20	HDAC5	1.34135e-05	9.49513e-05	3.12207e-06	8.05999e-05	0.141267	0.0387354	0.0739731	-4.34278	1.57001e-07
RNF20	EP300	1.1586e-05	4.39839e-06	3.14221e-05	7.59201e-06	2.63415	4.13884	3.30186	1.57336	0.219744
RNF20	KAT2B	8.64382e-06	5.20862e-06	6.71413e-06	3.97276e-06	1.65952	1.69004	1.67471	0.926396	0.338119
RNF20	HDAC1	1.24815e-05	7.07987e-06	2.83336e-05	1.81131e-05	1.76295	1.56426	1.66064	0.233836	0.860088
RNF20	HDAC2	1.63922e-05	3.69812e-05	1.07594e-05	1.09588e-05	0.443257	0.981807	0.659692	-1.12749	0.338119
RNF20	HDAC7	1.07088e-05	0.000127264	9.63477e-06	5.92042e-05	0.0841466	0.162738	0.117021	-3.39703	4.0973e-06
RNF20	KAT5	6.09088e-05	8.19876e-06	2.41709e-05	4.73028e-06	7.42903	5.10982	6.16125	1.70442	0.108986
RNF20	KDM2A	3.48494e-05	2.28601e-05	2.33484e-05	2.49139e-05	1.52447	0.937162	1.19527	0.120966	0.885615
RNF20	USP3	5.60478e-05	2.33231e-05	5.47705e-05	2.43079e-05	2.40311	2.2532	2.32694	1.16389	0.128995
RNF20	USP22	2.07598e-05	7.75506e-06	6.48753e-05	3.95256e-05	2.67694	1.64135	2.09614	0.873179	0.493443
RNF20	UTY	7.89822e-05	4.16111e-05	9.8362e-06	1.13123e-05	1.89811	0.869516	1.28469	0.684833	0.46939
RNF20	CDY1	3.2894e-07	5.40153e-06	2.21566e-06	2.30622e-06	0.0608976	0.960733	0.241881	-2.76379	0.130318
RNF20	CDY2	1.51678e-06	8.12159e-06	5.47201e-06	9.71306e-06	0.186759	0.563366	0.324367	-1.29296	0.149693
RNF20	DNMT3A-3L	1.90054e-06	1.96384e-05	3.17243e-06	5.46086e-05	0.0967768	0.0580939	0.0749809	-3.27656	0.000888507
RNF20	USP21	1.95537e-05	1.67833e-05	6.34485e-06	1.80121e-06	1.16506	3.52255	2.02583	1.03509	0.573578
RNF20	KDM2B	1.62277e-05	1.63589e-05	1.57278e-05	1.55375e-05	0.99198	1.01225	1.00206	-0.288866	0.491995
RNF20	SETDB1	2.41588e-05	3.64796e-05	4.04358e-05	4.0502e-05	0.662255	0.998367	0.813126	-0.556394	0.136411
RNF20	CLOCK	4.33105e-06	4.28265e-06	1.79939e-05	2.0857e-05	1.0113	0.862726	0.934064	-0.625554	0.600143
RNF20	CARM1	2.0504e-05	2.00436e-05	2.32141e-05	2.82807e-05	1.02297	0.820847	0.916352	0.0214104	0.978363
RNF20	HR	6.96623e-05	6.68054e-05	2.22909e-05	9.15755e-06	1.04276	2.43416	1.59319	1.32198	0.247828
RNF20	PRMT5	6.14022e-06	1.20956e-05	4.05869e-05	2.97115e-05	0.507642	1.36603	0.832739	-0.423157	0.619169
RNF20	RIOX1	4.51379e-06	4.35981e-06	5.35452e-06	6.81766e-06	1.03532	0.785389	0.901736	-0.224124	0.818835
RNF20	KDM1A	1.6977e-05	4.63374e-05	2.17202e-05	5.99449e-05	0.366377	0.362336	0.364351	-1.56239	0.00108891
RNF20	HDAC10	8.4556e-05	6.92168e-05	2.64369e-05	3.22871e-05	1.22161	0.818806	1.00013	-0.471069	0.571939
RNF20	PRMT7	2.25324e-05	1.70534e-05	1.00544e-05	6.63249e-06	1.32128	1.51593	1.41527	-0.321255	0.790555
RNF20	JMJD1C	1.83476e-05	2.58695e-05	4.95838e-05	4.9306e-05	0.709236	1.00563	0.844531	-0.336677	0.532576
RNF20	TET1	1.19881e-05	2.42297e-05	6.32639e-05	6.37493e-05	0.494766	0.992385	0.700713	-0.282799	0.459232
RNF20	BAP1	8.71692e-06	4.20548e-06	2.6353e-05	6.14431e-06	2.07275	4.289	2.98162	1.01492	0.272523
RNF20	KDM5A	3.64758e-05	2.92455e-05	2.66887e-05	4.42222e-05	1.24723	0.603513	0.867594	-0.817785	0.195618
RNF20	SIRT1	1.07454e-05	2.66026e-05	3.69277e-06	2.58229e-05	0.403923	0.143003	0.240338	-2.62196	0.00340351
RNF20	KDM5B	1.96633e-05	2.08538e-05	1.67853e-05	2.30285e-05	0.942914	0.728892	0.829025	-1.36156	0.0663827
RNF20	KDM5D	5.71991e-06	4.30194e-06	5.13631e-06	4.52827e-06	1.32961	1.13428	1.22807	-0.133629	0.922831
RNF20	MSK1	7.82147e-06	9.78064e-06	5.53916e-06	9.6794e-06	0.79969	0.572263	0.676485	-1.47009	0.115958
RNF20	KDM5C	3.47215e-05	5.00028e-05	1.65e-05	2.68835e-05	0.694391	0.613759	0.652831	0.312304	0.933294
RNF20	USP36	8.13214e-06	3.2795e-06	1.07594e-05	1.9342e-05	2.47969	0.556272	1.17447	1.56023	0.097916
RNF20	KDM3A	2.71376e-05	7.53128e-05	3.86062e-05	2.82975e-05	0.360332	1.3643	0.701142	-0.540081	0.200928
RNF20	SMYD4	1.50033e-05	1.41019e-05	3.96805e-05	1.71872e-05	1.06393	2.30872	1.56726	-0.164178	0.707773
RNF20	KDM1B	8.26006e-06	1.80566e-05	8.87943e-06	8.98921e-06	0.457455	0.987788	0.672211	-0.999018	0.191126
RNF20	GTF3C4	1.17139e-05	1.25007e-05	2.29791e-05	3.60579e-05	0.937063	0.637284	0.772771	-0.247392	0.544882
RNF20	USP16	1.28104e-05	1.1459e-05	1.53082e-05	1.33155e-05	1.11794	1.14966	1.13368	0.697098	0.623089
RNF20	MYSM1	5.13513e-06	2.2725e-05	1.86317e-05	3.29268e-05	0.225968	0.565853	0.357581	-1.09545	0.0703589
RNF20	TET2	1.95354e-05	2.24742e-05	6.08132e-05	4.57036e-05	0.869235	1.3306	1.07546	-1.40584	0.0305912
RNF20	KDM3B	3.90525e-05	0.000194783	2.85183e-05	7.10383e-05	0.200492	0.401449	0.283703	-1.58326	0.000740969
RNF20	TET3	4.13186e-05	5.30508e-05	5.35787e-05	9.0717e-05	0.778849	0.590614	0.678233	-0.701781	0.0924383
RNF20	DNMT1	5.57371e-06	1.34074e-05	2.34994e-05	1.74902e-05	0.41572	1.34357	0.747362	-2.35146	0.00759399
RBX1	RNF40	4.6143e-05	5.4324e-05	6.57649e-05	7.52299e-05	0.849404	0.874185	0.861705	-1.17962	0.016335
RBX1	RNF20	3.2894e-05	3.09238e-05	6.44892e-05	5.45918e-05	1.06371	1.1813	1.12097	-0.928532	0.296845
RBX1	RBX1	4.81898e-05	3.93347e-05	6.44556e-06	8.80404e-06	1.22512	0.732114	0.947063	-0.271428	0.998995
RBX1	BMI1	1.99009e-05	2.3651e-05	1.86317e-05	1.55375e-05	0.84144	1.19914	1.00449	-1.28754	0.164527
RBX1	RING1	1.35414e-05	1.26164e-05	1.74735e-05	3.22366e-05	1.07331	0.54204	0.762744	-1.71157	0.0294179
RBX1	UBR5	3.21631e-05	2.01979e-05	3.85055e-05	3.49805e-05	1.5924	1.10077	1.32396	-0.143305	0.739368
RBX1	RNF2	3.7883e-05	5.12181e-05	8.13081e-05	5.43729e-05	0.73964	1.49538	1.05168	-0.690823	0.10168
RBX1	UHRF1	4.48638e-05	3.90454e-05	0.000133544	6.98768e-05	1.14902	1.91113	1.48187	0.0220061	0.735852
RBX1	HSF1	6.16032e-05	2.08345e-06	1.95381e-05	3.06374e-06	29.5679	6.37721	13.7317	3.38182	0.00287053
RBX1	UBR2	2.95315e-05	2.65447e-05	1.91185e-05	1.4578e-05	1.11252	1.31146	1.2079	-0.68612	0.354811
RBX1	MCM3AP	9.4479e-06	9.93496e-06	9.2806e-05	5.98271e-05	0.950975	1.55124	1.21457	-0.479764	0.371781
RBX1	RNF8	6.0525e-05	6.40661e-05	4.29704e-05	3.56707e-05	0.944729	1.20464	1.0668	0.0578688	0.887134
RBX1	UBE2D2	2.10705e-05	1.96384e-05	5.32095e-05	5.27232e-05	1.07292	1.00922	1.04058	0.425697	0.938142
RBX1	UBE2D3	0.000122878	7.27857e-05	4.26179e-05	3.66302e-05	1.68821	1.16346	1.40149	-0.27829	0.513373
RBX1	UBE2U	4.85004e-05	1.82881e-05	3.04654e-05	1.22045e-05	2.65203	2.49625	2.57296	0.776324	0.392584
RBX1	UBE2B	2.64066e-05	2.87825e-05	5.79429e-05	3.46101e-05	0.917455	1.67416	1.23934	0.142118	1
RBX1	UBE2N	3.99114e-05	2.06802e-05	4.67639e-05	4.34647e-05	1.92994	1.07591	1.44098	0.107174	0.861568
RBX1	UBE2A	3.44108e-05	2.3979e-05	9.28228e-06	9.41006e-06	1.43504	0.986422	1.18977	-0.523847	0.476654
RBX1	KMT5A	5.50975e-05	4.74178e-05	7.16062e-05	3.81621e-05	1.16196	1.87637	1.47657	-0.0686166	0.708746
RBX1	NAA50	3.79012e-05	2.63711e-05	7.73971e-05	5.48948e-05	1.43723	1.40992	1.42351	0.279072	0.977872
RBX1	PRDM5	1.16226e-05	4.02028e-05	2.5648e-05	3.62767e-05	0.289098	0.70701	0.452101	-0.928784	0.0561971
RBX1	PRDM10	7.2842e-05	4.13603e-05	4.54043e-05	3.96098e-05	1.76116	1.14629	1.42084	-0.145656	0.920908
RBX1	DTX3L	4.4279e-05	3.00557e-05	3.76495e-05	3.30109e-05	1.47323	1.14051	1.29624	-1.24292	0.0478279
RBX1	PRDM9	5.16802e-05	2.26672e-05	2.09481e-05	2.36851e-05	2.27996	0.884443	1.42003	0.238674	0.978363
RBX1	RNF168	1.70684e-05	2.59659e-05	2.43051e-05	2.9358e-05	0.657336	0.827887	0.737699	0.0365635	0.757202
RBX1	PRDM13	1.54602e-05	1.68412e-05	5.86479e-05	1.96281e-05	0.917998	2.98795	1.65618	0.630601	0.513373
RBX1	UBE2E1	1.4181e-05	2.46734e-05	4.07044e-05	4.42895e-05	0.574747	0.919052	0.726789	-0.393947	0.442679
RBX1	PRDM7	1.82745e-05	1.87703e-05	2.0562e-05	1.46117e-05	0.973583	1.40723	1.17049	-0.365005	1
RBX1	MECOM	4.28536e-05	1.48542e-05	1.60636e-05	9.05655e-06	2.88495	1.77369	2.26208	-0.477265	0.655512
RBX1	PRDM8	3.209e-05	3.32966e-05	3.09186e-05	5.06864e-05	0.963761	0.609998	0.766741	-0.363271	0.605886
RBX1	PRDM2	7.48888e-05	3.89875e-05	8.96504e-05	6.64764e-05	1.92084	1.3486	1.60949	-0.573136	0.467902
RBX1	NCOA3	2.15273e-05	2.71041e-05	5.75401e-05	4.31112e-05	0.794245	1.33469	1.0296	0.258033	1
RBX1	KMT2D	0.000163739	6.54164e-05	8.79886e-05	6.56515e-05	2.50303	1.34024	1.83157	-0.26743	0.821495
RBX1	EZH2	1.24815e-05	9.6456e-06	5.00538e-05	3.80274e-05	1.29401	1.31626	1.30508	0.340201	0.913281
RBX1	KMT2C	9.86639e-05	3.63832e-05	6.42542e-05	3.00987e-05	2.7118	2.13478	2.40605	1.33214	0.014825
RBX1	PRDM11	4.49369e-05	4.93276e-05	2.42548e-05	2.54694e-05	0.91099	0.95231	0.93142	-0.322248	0.383995
RBX1	PRDM4	3.80109e-05	2.31109e-05	8.82908e-06	6.49782e-06	1.64472	1.35878	1.49493	1.2863	0.181687
RBX1	KMT2A	9.88649e-06	2.39211e-05	5.03727e-05	6.09886e-05	0.413296	0.825937	0.584257	-1.18041	0.0495943
RBX1	PRDM6	1.14946e-05	1.94455e-05	2.81322e-05	2.18333e-05	0.59112	1.2885	0.872729	-0.0032427	0.978363
RBX1	KMT2B	3.95459e-05	3.34702e-05	2.71922e-05	2.26414e-05	1.18153	1.201	1.19122	-0.190311	0.708746
RBX1	KMT2E	4.13368e-05	4.02607e-05	6.25757e-05	3.56707e-05	1.02673	1.75426	1.34207	-0.324455	0.491865
RBX1	RYBP	3.03356e-06	0.000350579	7.93946e-06	0.000234898	0.00865301	0.0337996	0.0171017	-5.31487	9.68686e-10
RBX1	PRDM14	2.73752e-05	2.36703e-05	2.06292e-05	3.55865e-05	1.15652	0.57969	0.818794	-1.15635	0.0246563
RBX1	SETD1A	4.70568e-05	2.13361e-05	2.73936e-05	3.85492e-05	2.2055	0.710614	1.2519	0.576167	0.628312
RBX1	GTF3C1	2.38847e-05	3.42805e-05	1.10951e-05	1.07063e-05	0.696745	1.03632	0.849735	0.100106	0.860088
RBX1	EZH1	3.53794e-05	3.6306e-05	1.67517e-05	1.45612e-05	0.974476	1.15044	1.05881	-0.478349	0.404735
RBX1	NAA40	3.11031e-05	1.88475e-05	7.9361e-05	3.82799e-05	1.65025	2.07318	1.84967	0.920232	0.227402
RBX1	ATF2	3.72434e-05	3.97784e-05	3.13214e-05	2.54526e-05	0.93627	1.23058	1.07338	-0.898158	0.207448
RBX1	SETD1B	9.14637e-05	5.39382e-05	0.000116759	8.26873e-05	1.69571	1.41205	1.5474	-0.204544	0.843483
RBX1	NAA60	8.75347e-06	6.03814e-06	2.26266e-05	5.59722e-05	1.4497	0.404248	0.76553	-0.110155	0.992591
RBX1	SETD5	5.40559e-05	4.46784e-05	5.07084e-05	4.42727e-05	1.20989	1.14537	1.17719	0.014899	0.872748
RBX1	TRIM37	9.48445e-06	9.18261e-06	5.16988e-06	6.02648e-06	1.03287	0.857861	0.941307	-0.997785	0.253582
RBX1	PRDM1	4.14099e-05	6.19054e-05	1.62818e-05	4.22863e-05	0.668923	0.385036	0.507503	-0.807069	0.119689
RBX1	PRDM12	3.10666e-06	5.05429e-06	1.32604e-06	1.22886e-06	0.614658	1.07908	0.81441	-0.824853	0.509691
RBX1	PRDM16	0.000131814	3.76371e-05	8.15934e-05	4.96258e-05	3.50223	1.64417	2.39964	1.10526	0.119115
RBX1	EYA2	4.41146e-05	3.09817e-05	1.86149e-05	1.86854e-05	1.42389	0.996226	1.19102	-0.00419247	0.978363
RBX1	KMT5C	8.45925e-05	7.20333e-05	0.000122298	0.00010644	1.17435	1.14899	1.1616	0.330951	0.689314
RBX1	ASH1L	3.09387e-05	4.8691e-05	2.98443e-05	4.333e-05	0.635409	0.688767	0.66155	-0.823868	0.0739864
RBX1	NSD3	9.71653e-05	0.000105407	7.77328e-05	8.20476e-05	0.92181	0.947411	0.934523	-0.139379	0.552193
RBX1	NSD1	7.21659e-05	5.93783e-05	4.88117e-05	3.54013e-05	1.21536	1.37881	1.29451	0.0264122	0.90463
RBX1	KAT6B	2.90747e-05	3.6634e-05	1.11958e-05	1.92241e-05	0.793653	0.582383	0.679861	-0.388346	0.523566
RBX1	NSD2	3.51418e-05	1.81723e-05	5.40655e-05	6.05678e-05	1.93381	0.892645	1.31385	-0.0126509	0.91782
RBX1	SMYD1	7.23669e-05	5.86452e-05	5.0591e-05	3.54687e-05	1.23398	1.42636	1.32668	0.406003	0.927604
RBX1	EHMT1	8.16138e-05	4.5913e-05	2.69069e-05	3.87176e-05	1.77757	0.694952	1.11145	-0.427926	0.479473
RBX1	EHMT2	5.14975e-05	0.000107761	2.1267e-05	6.76716e-05	0.477888	0.314268	0.387537	-1.66982	2.07965e-06
RBX1	JAK2-JH1	1.34317e-05	2.00436e-05	5.06917e-06	4.49461e-06	0.670127	1.12783	0.869363	0.0124577	0.887134
RBX1	CDK1	1.40348e-05	1.18062e-05	1.28408e-05	1.67496e-05	1.18876	0.766633	0.954644	0.515499	0.871312
RBX1	SETD2	0.00012158	0.000109863	6.56306e-05	4.98615e-05	1.10665	1.31626	1.20691	-0.283598	0.579392
RBX1	CDK2	6.09453e-05	4.24213e-05	1.72217e-05	1.66822e-05	1.43667	1.03234	1.21784	0.0401328	0.913281
RBX1	SUV39H2	3.15235e-05	2.83002e-05	4.18794e-05	4.14951e-05	1.1139	1.00926	1.06029	-0.263466	0.51943
RBX1	SETD9	0.000114179	4.38682e-05	3.05157e-05	2.93412e-05	2.60277	1.04003	1.64528	-0.0183686	0.831087
RBX1	PRDM15	6.1987e-05	3.0345e-05	3.41917e-05	3.55865e-05	2.04274	0.960805	1.40095	0.00327336	0.643823
RBX1	DNMT3B	8.32037e-05	0.00012138	7.73132e-05	4.96763e-05	0.68548	1.55634	1.03288	-0.630429	0.183146
RBX1	KAT6A	4.32557e-05	2.43262e-05	7.23447e-05	4.93228e-05	1.77815	1.46676	1.61497	-0.35893	0.531643
RBX1	DNMT3A	2.32999e-05	4.90575e-05	3.65081e-05	4.16635e-05	0.474952	0.876261	0.645121	-0.544687	0.189818
RBX1	PPP6C	4.34932e-06	7.8901e-06	4.93488e-06	1.10934e-05	0.551238	0.444847	0.495194	-1.4735	0.0594325
RBX1	PPP4C	1.98095e-05	1.62046e-05	6.25421e-05	3.70342e-05	1.22246	1.68877	1.43682	-0.178897	0.947325
RBX1	PPP2CA	8.24178e-06	1.82302e-05	5.3713e-06	5.55513e-06	0.452096	0.966908	0.661162	-1.28497	0.137606
RBX1	AURKC	1.64105e-05	3.50907e-05	8.8895e-05	5.8009e-05	0.467659	1.53243	0.846556	-0.795339	0.147154
RBX1	PPP2CB	6.04885e-06	6.55901e-06	2.2828e-06	5.8413e-06	0.92222	0.390804	0.600339	-2.13876	0.0149275
RBX1	SETMAR	2.71741e-05	5.30122e-05	6.11657e-05	2.99472e-05	0.512601	2.04245	1.02321	0.936128	0.375501
RBX1	SETD6	7.11608e-05	7.53514e-05	0.000133611	0.000100161	0.944386	1.33397	1.1224	-0.207564	0.467593
RBX1	SETD4	5.17898e-05	5.14496e-05	2.54969e-05	3.41388e-05	1.00661	0.74686	0.867063	-0.043636	0.630418
RBX1	PRKAA2	6.22063e-05	1.85195e-05	3.39231e-05	3.99464e-05	3.35895	0.849215	1.68893	0.228773	0.880276
RBX1	PRKAA1	3.39905e-05	2.86667e-05	3.159e-05	2.88025e-05	1.18571	1.09678	1.14038	-0.682574	0.394102
RBX1	SETD7	4.914e-05	2.52908e-05	4.68478e-05	3.34486e-05	1.943	1.40059	1.64965	0.521944	0.543084
RBX1	JMJD7	4.12272e-05	2.68341e-05	2.98947e-05	2.95095e-05	1.53638	1.01305	1.24757	-0.981499	0.201882
RBX1	KAT14	1.21525e-05	2.0468e-05	5.14134e-05	4.62759e-05	0.593734	1.11102	0.812188	-0.381361	0.418222
RBX1	PPP1CC	9.99613e-06	1.38125e-05	3.34028e-06	3.55192e-06	0.723702	0.940416	0.824973	-1.34804	0.140871
RBX1	SETD3	5.85148e-05	8.62702e-05	8.3507e-05	3.35496e-05	0.678274	2.48906	1.29933	-0.871721	0.0623811
RBX1	PPP1CB	2.53467e-05	1.78829e-05	4.0268e-05	6.02816e-05	1.41737	0.667998	0.973036	-0.167093	0.831087
RBX1	HASPIN	0.000103251	0.000116345	8.94154e-05	9.0414e-05	0.887452	0.988956	0.93683	-0.249838	0.652448
RBX1	PPP1CA	2.05953e-05	2.18955e-05	9.66834e-06	5.26896e-06	0.940619	1.83496	1.31377	-0.0883828	0.857186
RBX1	SUV39H1	4.43156e-05	3.86596e-05	1.80274e-05	1.77764e-05	1.1463	1.01412	1.07819	-0.916762	0.10142
RBX1	JAK2-JH2	4.04414e-05	2.77407e-05	2.87029e-05	3.52162e-05	1.45783	0.815049	1.09005	0.139407	1
RBX1	KAT8	2.06684e-05	2.79722e-05	1.80106e-05	3.4627e-05	0.738891	0.520133	0.619937	-1.29807	0.110189
RBX1	PRMT8	5.73818e-05	3.30458e-05	3.08514e-05	1.20698e-05	1.73643	2.55609	2.10677	0.678494	0.338119
RBX1	EYA1	5.22284e-05	3.30458e-05	3.12207e-05	4.40539e-05	1.58049	0.708693	1.05834	-1.04888	0.0312521
RBX1	EYA3	5.15705e-05	3.66147e-05	1.05915e-05	1.63792e-05	1.40847	0.646645	0.954346	0.233291	1
RBX1	NCOA1	2.13263e-05	4.02028e-05	2.96429e-05	3.85156e-05	0.530467	0.769633	0.638957	-0.538717	0.338713
RBX1	HUWE1	2.96595e-05	2.81844e-05	1.60636e-05	3.60747e-05	1.05233	0.445286	0.684536	-0.910874	0.253609
RBX1	KDM4E	3.21448e-05	2.9284e-05	3.26978e-05	5.25549e-05	1.09769	0.622165	0.826404	-0.125776	0.708632
RBX1	PKN1	5.24477e-06	1.11696e-05	1.84639e-05	2.62438e-05	0.469558	0.703551	0.574768	-0.789234	0.0618738
RBX1	AURKB	0.000179236	5.48449e-05	8.42623e-06	8.85454e-06	3.26805	0.951628	1.76351	0.669486	0.479473
RBX1	BAZ1B	0.000148608	5.70441e-05	3.25635e-06	4.89862e-06	2.60514	0.664749	1.31597	-0.118626	0.887134
RBX1	HDAC11	4.31095e-05	4.7302e-05	7.42247e-05	4.32122e-05	0.911367	1.71768	1.25117	-0.301242	0.735852
RBX1	GTF3C2	0.000210303	9.33887e-05	3.43092e-05	3.22198e-05	2.25191	1.06485	1.54853	-0.16537	0.744347
RBX1	SIRT6	2.60959e-05	4.29422e-05	1.39654e-05	5.08042e-05	0.607699	0.274886	0.408715	-1.09575	0.0316854
RBX1	KDM4D	9.95228e-05	8.1351e-05	6.12328e-05	5.98439e-05	1.22338	1.02321	1.11882	-0.00789893	1
RBX1	KDM4A	0.000117706	8.51513e-05	7.36708e-05	7.82768e-05	1.38231	0.941157	1.1406	0.0562434	0.829498
RBX1	KDM4B	4.17023e-05	2.98628e-05	3.84552e-05	5.82279e-05	1.39647	0.660425	0.960344	-0.434978	0.410586
RBX1	KDM4C	9.25967e-05	6.65546e-05	3.39567e-05	6.52644e-05	1.39129	0.520295	0.850812	-0.039225	0.985219
RBX1	PHF8	1.0855e-05	1.41983e-05	2.0176e-05	1.3265e-05	0.76453	1.52099	1.07835	-0.0173272	0.903325
RBX1	PRMT1	2.75213e-05	1.35038e-05	3.25635e-06	1.26253e-06	2.03804	2.57923	2.29272	1.37744	0.0195327
RBX1	PHF2	7.47608e-05	3.19655e-05	7.18076e-05	4.58719e-05	2.3388	1.56539	1.91341	-0.0485558	0.662467
RBX1	PRKCB	5.14792e-05	3.67111e-05	5.64322e-05	3.62935e-05	1.40228	1.55488	1.47661	0.322626	0.677754
RBX1	PRKCA	1.59171e-05	1.17869e-05	3.83377e-05	3.83977e-05	1.3504	0.998436	1.16116	-0.178859	0.850108
RBX1	PRMT6	8.42636e-05	5.74878e-05	5.9185e-05	7.28901e-05	1.46577	0.811977	1.09095	-0.477706	0.354113
RBX1	HDAC8	0.000202024	6.10759e-05	2.55137e-05	2.56546e-05	3.30776	0.994507	1.81372	0.0835174	0.946986
RBX1	KMT5B	3.83764e-05	2.78951e-05	6.60502e-05	7.82432e-05	1.37574	0.844166	1.07766	-0.684264	0.224698
RBX1	RAG1	4.45166e-05	0.000106584	6.73091e-06	1.42918e-05	0.417667	0.470962	0.443515	-0.36585	0.546889
RBX1	SIRT2	9.34191e-05	6.49535e-05	3.66424e-05	3.85492e-05	1.43825	0.950534	1.16923	-0.390321	0.329587
RBX1	CREBBP	7.45964e-05	3.24478e-05	0.000108702	6.17966e-05	2.29897	1.75902	2.01095	0.667786	0.240339
RBX1	SMYD2	4.14648e-05	3.756e-05	2.06124e-05	1.30125e-05	1.10396	1.58405	1.32239	0.389111	0.895637
RBX1	PPM1D	1.2116e-05	9.74205e-06	3.5417e-05	2.68498e-05	1.24368	1.31908	1.28082	-0.397626	0.708632
RBX1	VRK1	2.92391e-05	5.12567e-05	1.74064e-05	4.91545e-05	0.570445	0.354116	0.449448	-1.5998	7.87321e-05
RBX1	SIRT7	2.71376e-05	3.10009e-05	8.42455e-05	5.77565e-05	0.875379	1.45863	1.12998	-0.553047	0.290052
RBX1	DMD	2.66807e-05	2.27829e-05	1.66846e-05	1.80626e-05	1.17109	0.923711	1.04007	-0.303822	0.735066
RBX1	DCAF1	8.26737e-05	6.78085e-05	1.89674e-05	2.10927e-05	1.21922	0.899242	1.04708	0.256846	0.822639
RBX1	JMJD6	4.31095e-05	2.46927e-05	3.18082e-05	2.04698e-05	1.74584	1.55391	1.64708	0.170481	0.580791
RBX1	AURKA	8.01153e-05	4.21127e-05	7.41575e-05	7.52804e-05	1.9024	0.985084	1.36895	0.372021	0.807517
RBX1	HDAC9	4.92862e-05	3.81001e-05	1.84639e-05	8.26536e-06	1.2936	2.23388	1.69993	0.540291	0.652125
RBX1	TDG	3.18889e-05	8.0097e-05	0.000129096	6.46752e-05	0.398129	1.99606	0.891455	-0.455663	0.417145
RBX1	KAT7	7.92929e-05	1.78636e-05	2.91561e-05	2.43416e-05	4.43879	1.19779	2.3058	1.0558	0.18246
RBX1	BRCA2	6.09271e-05	6.37574e-05	9.65995e-05	6.36315e-05	0.955608	1.51811	1.20446	0.199903	0.655512
RBX1	KDM8	6.8182e-05	5.86066e-05	3.59877e-05	4.2724e-05	1.16338	0.84233	0.989926	-0.479144	0.290052
RBX1	SMYD5	7.07405e-05	5.55972e-05	9.01204e-05	7.0769e-05	1.27237	1.27344	1.27291	-0.0706675	0.739905
RBX1	SMYD3	2.13811e-05	3.43576e-05	5.50894e-05	3.86671e-05	0.622311	1.42471	0.941602	-0.0450846	0.753712
RBX1	HDAC3	5.0803e-05	3.8158e-05	9.76906e-06	1.16489e-05	1.33139	0.838622	1.05666	-0.980853	0.256797
RBX1	DOT1L	3.4155e-05	2.70655e-05	5.30248e-05	5.58038e-05	1.26194	0.950201	1.09503	0.299494	0.73762
RBX1	PRMT2	5.20457e-05	4.62989e-05	6.87695e-05	3.85829e-05	1.12412	1.78238	1.41549	0.168986	0.808792
RBX1	HDAC6-2	2.20025e-05	8.77749e-06	2.09816e-06	1.78606e-05	2.50669	0.117475	0.542653	-2.21408	0.064761
RBX1	KDM7A	3.21448e-05	2.81073e-05	8.41112e-05	7.55834e-05	1.14365	1.11283	1.12813	-0.817766	0.102324
RBX1	KDM6B	0.000144186	8.818e-05	7.83371e-05	4.9306e-05	1.63513	1.58879	1.61179	-0.577319	0.291808
RBX1	HDAC4	1.63739e-05	3.27757e-05	5.32095e-06	4.32627e-05	0.499574	0.122992	0.247878	-2.87563	1.72558e-05
RBX1	HDAC6-1	7.6168e-05	5.67933e-05	0.000103297	6.80083e-05	1.34114	1.51889	1.42725	0.173246	0.744668
RBX1	TAF1	3.85957e-05	2.80494e-05	2.34323e-05	2.05708e-05	1.37599	1.1391	1.25196	0.861349	0.359184
RBX1	TAF1L	7.07039e-05	3.11746e-05	2.12838e-05	2.318e-05	2.268	0.918194	1.44307	0.331195	0.944391
RBX1	KDM6A	4.3676e-05	4.1669e-05	1.61307e-05	1.45107e-05	1.04817	1.11164	1.07944	0.205374	0.920908
RBX1	RIOX2	1.44003e-05	2.55608e-05	2.36505e-05	2.10253e-05	0.563373	1.12486	0.796062	-0.839903	0.0748078
RBX1	SETDB2	3.53794e-05	4.84209e-05	0.000108584	0.000102113	0.730663	1.06337	0.881456	-0.983117	0.0324151
RBX1	CHEK1	6.07992e-05	4.18812e-05	5.16988e-06	7.17117e-06	1.45171	0.720925	1.02302	0.0740722	0.925281
RBX1	KAT2A	7.44867e-05	2.49242e-05	2.96429e-05	1.38205e-05	2.98853	2.14485	2.53179	0.778123	0.478791
RBX1	HDAC5	8.84484e-06	0.000173428	1.95381e-05	0.000139131	0.0510001	0.14043	0.0846282	-3.85724	3.73578e-09
RBX1	EP300	5.57371e-05	1.37932e-05	4.05533e-05	2.05035e-05	4.04091	1.97788	2.82709	1.49046	0.0344503
RBX1	KAT2B	3.55621e-05	1.8751e-05	1.1179e-05	8.04652e-06	1.89654	1.3893	1.62323	0.808659	0.491995
RBX1	HDAC1	8.41722e-05	5.15461e-05	5.31759e-05	6.71161e-05	1.63295	0.792297	1.13745	-0.225092	0.577464
RBX1	HDAC2	0.000101314	9.17103e-05	8.54708e-05	9.87298e-05	1.10471	0.865704	0.977934	-0.106257	0.776356
RBX1	HDAC7	1.17505e-05	0.000282635	6.61342e-06	0.000106776	0.0415747	0.0619371	0.0507446	-4.04024	2.53494e-07
RBX1	KAT5	7.2842e-05	1.15361e-05	6.2391e-05	1.42582e-05	6.31425	4.37581	5.25642	2.09377	0.00375571
RBX1	KDM2A	8.62555e-05	3.83316e-05	0.000146049	9.02288e-05	2.25024	1.61865	1.9085	-0.0885011	0.947325
RBX1	USP3	9.18657e-05	4.3328e-05	9.33432e-05	4.66799e-05	2.12024	1.99964	2.05906	0.438221	0.395107
RBX1	USP22	5.1132e-05	5.59638e-05	8.15599e-05	4.2421e-05	0.913662	1.92263	1.32538	0.564885	0.609975
RBX1	UTY	4.60517e-05	4.08395e-05	5.11952e-05	4.37172e-05	1.12763	1.17105	1.14914	-0.679786	0.215266
RBX1	CDY1	7.16359e-06	2.52908e-05	6.57984e-06	1.55039e-05	0.283249	0.4244	0.346715	-1.7381	0.00457063
RBX1	CDY2	1.49302e-05	5.17583e-05	1.37807e-05	4.98952e-05	0.288461	0.276194	0.282261	-2.69879	5.10534e-07
RBX1	DNMT3A-3L	6.45089e-06	7.96919e-05	7.23447e-06	5.99281e-05	0.0809478	0.120719	0.0988532	-3.41052	3.33107e-07
RBX1	USP21	3.30951e-05	1.94069e-05	0.000118068	2.64795e-05	1.70532	4.45885	2.75749	0.591089	0.552193
RBX1	KDM2B	1.69222e-05	1.5433e-05	5.3478e-05	2.33147e-05	1.09649	2.29375	1.5859	-0.520873	0.603442
RBX1	SETDB1	7.40481e-05	4.00871e-05	4.63443e-05	4.73365e-05	1.84718	0.97904	1.34479	-0.232265	0.64584
RBX1	CLOCK	4.93776e-05	3.67497e-05	1.85813e-05	1.20698e-05	1.34362	1.53949	1.43823	0.277754	0.953477
RBX1	CARM1	4.12637e-05	3.26214e-05	6.25925e-05	4.3128e-05	1.26493	1.45132	1.35492	0.669523	0.196895
RBX1	HR	7.96036e-05	7.16668e-05	6.52277e-05	4.86495e-05	1.11075	1.34077	1.22035	-0.620039	0.31393
RBX1	PRMT5	6.54591e-05	7.36924e-05	2.10824e-05	2.07055e-05	0.888276	1.0182	0.951023	-0.103832	0.843483
RBX1	RIOX1	0.000105663	4.70126e-05	4.43636e-05	2.72033e-05	2.24754	1.63082	1.91451	0.48963	0.371781
RBX1	KDM1A	1.46561e-05	4.46012e-05	8.94993e-05	0.000161873	0.328603	0.552898	0.426244	-1.23004	0.00661583
RBX1	HDAC10	1.05261e-05	1.79987e-05	0.000101971	0.000103982	0.584826	0.980659	0.757307	-0.0283426	0.760579
RBX1	PRMT7	8.24178e-05	2.30337e-05	8.32384e-05	4.769e-05	3.57814	1.74541	2.49906	0.910706	0.255786
RBX1	JMJD1C	5.61757e-05	3.36246e-05	3.8388e-05	4.74038e-05	1.67068	0.809809	1.16315	0.119266	0.968024
RBX1	TET1	5.5664e-05	6.99885e-05	5.4653e-05	3.17484e-05	0.795332	1.72144	1.17009	-0.274272	0.590574
RBX1	BAP1	7.76665e-05	2.01786e-05	2.03102e-05	9.9319e-06	3.84896	2.04495	2.80552	0.7161	0.446048
RBX1	KDM5A	8.87225e-05	4.79386e-05	8.08717e-05	6.95401e-05	1.85075	1.16295	1.46708	-0.266948	0.623213
RBX1	SIRT1	1.32673e-05	2.6236e-05	7.58696e-06	2.57051e-05	0.505689	0.295154	0.386337	-1.61998	0.00884624
RBX1	KDM5B	8.23265e-05	4.07816e-05	5.24038e-05	5.23024e-05	2.01872	1.00194	1.42219	0.380684	0.887134
RBX1	KDM5D	3.0829e-05	1.63782e-05	5.01713e-05	3.65292e-05	1.88232	1.37346	1.60788	0.425132	0.73762
RBX1	MSK1	3.08656e-05	3.2062e-05	1.98067e-05	2.62606e-05	0.962685	0.754235	0.85211	-1.04124	0.108112
RBX1	KDM5C	3.26199e-05	1.42755e-05	7.28483e-05	4.48282e-05	2.28503	1.62505	1.92699	-0.0864267	0.880679
RBX1	USP36	3.55256e-05	1.63396e-05	3.28321e-05	2.58398e-05	2.17419	1.2706	1.66209	0.463789	0.665268
RBX1	KDM3A	4.76233e-05	5.98027e-05	4.78382e-05	5.21509e-05	0.79634	0.917303	0.854684	-0.186091	0.668341
RBX1	SMYD4	3.84312e-05	4.72827e-05	3.50477e-05	2.33989e-05	0.812796	1.49784	1.10338	-0.415618	0.611332
RBX1	KDM1B	2.21669e-05	2.68726e-05	2.21231e-05	2.61259e-05	0.824889	0.846785	0.835765	0.151918	1
RBX1	GTF3C4	9.12079e-05	6.25035e-05	0.000149138	8.83434e-05	1.45924	1.68816	1.56953	-0.311632	0.552776
RBX1	USP16	4.56862e-06	8.37238e-06	1.75071e-05	1.90558e-05	0.545677	0.918728	0.708046	-0.348059	0.783164
RBX1	MYSM1	4.21775e-05	2.4249e-05	1.13133e-05	1.30966e-05	1.73935	0.863832	1.22577	0.0608938	0.750941
RBX1	TET2	4.15196e-05	3.44348e-05	7.91092e-05	6.10728e-05	1.20575	1.29533	1.24973	0.230493	0.902593
RBX1	KDM3B	3.83764e-05	7.68754e-05	3.14725e-05	6.39682e-05	0.499202	0.492002	0.495589	-1.18391	0.00104222
RBX1	TET3	0.000160176	0.00015078	0.000110682	0.00012792	1.06231	0.86525	0.958732	-0.491983	0.179483
RBX1	DNMT1	4.00942e-05	4.79193e-05	6.5127e-06	3.07721e-05	0.836702	0.211643	0.420812	-3.32501	7.84434e-09
BMI1	RNF40	2.48533e-06	8.87395e-06	2.2828e-06	7.35634e-06	0.28007	0.310318	0.294806	-1.86423	0.0663827
BMI1	RNF20	6.85293e-06	9.14403e-06	1.1179e-05	1.56049e-05	0.749443	0.71638	0.732725	-1.48466	0.145891
BMI1	RBX1	3.23824e-05	7.75506e-05	8.10731e-06	8.34953e-06	0.417564	0.97099	0.63675	-0.692833	0.335939
BMI1	BMI1	3.74627e-06	1.96191e-05	4.49847e-06	1.84161e-05	0.19095	0.244268	0.21597	-1.80704	0.296028
BMI1	RING1	1.03616e-05	1.65904e-05	5.13631e-06	1.04369e-05	0.624554	0.492129	0.554402	-1.703	0.224928
BMI1	UBR5	1.14033e-05	1.20184e-05	1.91017e-05	1.44938e-05	0.948816	1.31792	1.11824	-0.565641	0.583481
BMI1	RNF2	1.08733e-05	3.90261e-05	1.31597e-05	1.74061e-05	0.278616	0.75604	0.458961	-2.15821	0.00315688
BMI1	UHRF1	1.9974e-05	1.40826e-05	2.3533e-05	2.82807e-05	1.41835	0.832124	1.08639	0.565044	0.786725
BMI1	HSF1	3.04635e-05	1.9677e-06	0.000173124	1.08746e-05	15.4818	15.92	15.6994	3.49942	0.00919822
BMI1	UBR2	7.10877e-06	1.1922e-05	2.60005e-05	6.57862e-05	0.596275	0.395227	0.485452	-0.151669	0.650825
BMI1	MCM3AP	3.13773e-05	4.46012e-05	1.84135e-05	9.57839e-06	0.703506	1.9224	1.16294	-0.717834	0.569617
BMI1	RNF8	3.63662e-05	4.85945e-05	8.22481e-06	7.10383e-06	0.74836	1.1578	0.930833	0.0151825	0.757202
BMI1	UBE2D2	9.521e-06	1.82881e-05	6.96591e-06	8.4842e-06	0.520613	0.821045	0.653794	-1.34565	0.145891
BMI1	UBE2D3	2.56025e-05	3.08273e-05	5.33773e-06	1.05884e-05	0.830514	0.50411	0.647048	-0.977263	0.380086
BMI1	UBE2U	1.23535e-05	5.28579e-06	3.23789e-05	1.88369e-05	2.33712	1.7189	2.00432	0.311582	0.607374
BMI1	UBE2B	5.17167e-06	4.3791e-06	3.23621e-05	3.35328e-05	1.18099	0.965088	1.0676	-0.344058	0.736084
BMI1	UBE2N	7.32806e-06	1.13046e-05	1.58453e-05	1.21876e-05	0.648235	1.30012	0.918031	0.136818	0.844808
BMI1	UBE2A	7.32441e-05	6.11145e-05	2.86525e-05	2.77925e-05	1.19847	1.03095	1.11156	-0.0123692	1
BMI1	KMT5A	2.5767e-05	1.89825e-05	4.25508e-05	2.67488e-05	1.35741	1.59075	1.46946	-0.0625365	0.880746
BMI1	NAA50	2.92391e-05	3.08852e-05	2.26434e-05	1.42077e-05	0.946704	1.59374	1.22833	0.315653	0.942967
BMI1	PRDM5	9.90476e-06	1.88089e-05	2.85854e-05	2.13788e-05	0.526599	1.33709	0.839113	-0.894584	0.0942776
BMI1	PRDM10	5.0803e-06	5.82594e-06	1.24883e-05	5.25212e-06	0.872014	2.37776	1.43994	-0.231841	0.641161
BMI1	DTX3L	1.38338e-05	2.03715e-05	2.99114e-05	3.6344e-05	0.679075	0.823008	0.747586	-0.933567	0.240198
BMI1	PRDM9	3.94363e-05	2.15676e-05	3.99155e-05	2.53348e-05	1.8285	1.57552	1.69731	0.171635	0.555823
BMI1	RNF168	2.2971e-05	1.51822e-05	1.46704e-05	1.22886e-05	1.51303	1.19382	1.34398	0.571561	0.807517
BMI1	PRDM13	2.21121e-06	1.06102e-06	1.79603e-06	2.00321e-06	2.08405	0.896574	1.36693	0.409209	0.968024
BMI1	UBE2E1	2.20025e-05	1.71885e-05	4.07548e-05	4.58382e-05	1.28007	0.889099	1.06682	0.226781	0.967355
BMI1	PRDM7	1.09647e-05	1.62625e-05	4.3709e-05	2.0352e-05	0.674232	2.14765	1.20334	0.0210896	0.94705
BMI1	MECOM	9.04586e-06	8.29521e-06	0.000102055	1.98975e-05	1.09049	5.12903	2.36499	0.669829	0.689313
BMI1	PRDM8	9.11896e-06	6.80979e-06	8.30873e-06	1.85676e-05	1.3391	0.447485	0.774097	-0.885309	0.342631
BMI1	PRDM2	2.84351e-05	2.11431e-05	1.29079e-05	1.45443e-05	1.34488	0.887487	1.0925	0.629201	0.600143
BMI1	NCOA3	3.07377e-05	2.9014e-05	2.24755e-05	2.0049e-05	1.05941	1.12103	1.08979	-0.0396613	0.977872
BMI1	KMT2D	1.89506e-05	2.49435e-05	3.55177e-05	4.60739e-05	0.759742	0.770886	0.765293	-1.4406	0.00711313
BMI1	EZH2	2.12167e-05	3.37596e-05	1.81281e-05	4.18823e-05	0.628463	0.432835	0.521556	-1.09407	0.045168
BMI1	KMT2C	4.32557e-05	2.12589e-05	8.44302e-06	5.23529e-06	2.03471	1.61271	1.81146	1.27679	0.206085
BMI1	PRDM11	2.64797e-05	2.34388e-05	1.87996e-06	1.86854e-06	1.12974	1.00611	1.06613	0.504867	0.797591
BMI1	PRDM4	1.54785e-05	1.60889e-05	2.81993e-05	1.71199e-05	0.962062	1.64717	1.25884	-0.403618	0.67867
BMI1	KMT2A	4.64171e-06	7.85152e-06	2.40366e-05	2.13788e-05	0.591187	1.12432	0.81528	-0.851638	0.261107
BMI1	PRDM6	3.77185e-05	2.97663e-05	5.20345e-06	4.74711e-06	1.26715	1.09613	1.17854	-0.438365	0.667123
BMI1	KMT2B	1.98461e-05	1.33109e-05	1.89003e-05	2.41227e-05	1.49096	0.783504	1.08082	0.276533	0.824868
BMI1	KMT2E	2.35923e-05	1.38704e-05	5.46698e-05	3.4627e-05	1.70092	1.57882	1.63873	-0.0345264	0.910247
BMI1	RYBP	3.10666e-07	4.49485e-06	2.03102e-06	7.50784e-06	0.069116	0.27052	0.136738	-3.23008	0.00110287
BMI1	PRDM14	9.00931e-06	1.13625e-05	1.27568e-05	1.9544e-05	0.792898	0.652726	0.719406	-1.1322	0.0342463
BMI1	SETD1A	1.15677e-05	6.80979e-06	1.81281e-05	1.66654e-05	1.69869	1.08777	1.35933	-0.0825652	0.876154
BMI1	GTF3C1	5.23746e-05	5.35331e-05	6.8652e-05	5.8615e-05	0.97836	1.17123	1.07046	-0.306101	0.30122
BMI1	EZH1	4.9871e-05	4.86331e-05	5.62308e-05	4.8498e-05	1.02545	1.15945	1.09039	-0.034945	0.860088
BMI1	NAA40	1.26277e-05	9.25977e-06	3.48128e-05	2.43079e-05	1.36371	1.43216	1.39752	-1.04827	0.0880156
BMI1	ATF2	1.35048e-05	1.7092e-05	2.25595e-05	1.69684e-05	0.790126	1.3295	1.02493	-0.274435	0.707773
BMI1	SETD1B	8.31488e-06	1.85967e-05	4.39104e-05	2.76747e-05	0.447116	1.58666	0.842272	-0.427468	0.442679
BMI1	NAA60	7.04481e-05	5.04272e-05	3.37721e-05	2.16818e-05	1.39703	1.55762	1.47514	0.865355	0.309814
BMI1	SETD5	6.52398e-06	1.28865e-05	2.88875e-05	3.73877e-05	0.506264	0.772648	0.625431	-0.383717	0.260711
BMI1	TRIM37	8.04077e-06	1.13239e-05	5.2622e-05	2.70855e-05	0.710068	1.94281	1.17453	-0.832839	0.292071
BMI1	PRDM1	1.52775e-05	3.1734e-05	4.52196e-05	3.52498e-05	0.481422	1.28283	0.785865	-0.764973	0.125782
BMI1	PRDM12	3.56352e-06	1.0996e-06	5.3713e-06	4.73028e-06	3.24075	1.13552	1.91831	0.583527	0.796078
BMI1	PRDM16	1.22622e-05	6.96412e-06	1.83128e-05	8.66937e-06	1.76076	2.11235	1.92856	1.38492	0.128652
BMI1	EYA2	1.18419e-05	1.28094e-05	2.62522e-05	2.13452e-05	0.924469	1.22989	1.0663	-0.556	0.274286
BMI1	KMT5C	2.47985e-05	2.31109e-05	1.54761e-05	1.98301e-05	1.07302	0.780432	0.915107	-0.45398	0.688606
BMI1	ASH1L	5.84783e-06	1.14397e-05	2.35162e-05	2.58734e-05	0.511188	0.908895	0.681628	-0.311142	0.542232
BMI1	NSD3	1.53688e-05	2.19727e-05	1.80442e-05	2.12947e-05	0.699452	0.847358	0.769861	0.127284	0.789111
BMI1	NSD1	1.71415e-05	2.0005e-05	1.48718e-05	2.217e-05	0.85686	0.670806	0.758147	-1.51477	0.00326613
BMI1	KAT6B	2.10887e-05	1.72077e-05	7.23447e-06	8.13069e-06	1.22554	0.889773	1.04425	-0.814858	0.708632
BMI1	NSD2	5.51889e-06	4.97713e-06	9.13121e-06	6.59882e-06	1.10885	1.38376	1.2387	-0.317306	0.942967
BMI1	SMYD1	3.6421e-05	4.35209e-05	8.913e-06	7.47418e-06	0.836862	1.19251	0.998981	0.0138346	0.988221
BMI1	EHMT1	4.67095e-05	0.000158207	4.71667e-06	8.71987e-06	0.295243	0.540911	0.399625	-1.31831	0.0246563
BMI1	EHMT2	1.51861e-05	0.000116577	1.53586e-05	5.81437e-05	0.130267	0.264148	0.185499	-2.71493	1.05393e-05
BMI1	JAK2-JH1	6.9443e-07	2.75864e-06	4.63275e-06	3.90543e-06	0.251729	1.18623	0.546452	-1.23485	0.308951
BMI1	CDK1	3.97287e-05	2.90525e-05	3.91434e-05	2.76915e-05	1.36748	1.41355	1.39032	0.870349	0.302339
BMI1	SETD2	1.43455e-05	2.99014e-05	4.02512e-05	2.04025e-05	0.47976	1.97286	0.972881	0.180718	0.989355
BMI1	CDK2	2.38299e-05	1.96384e-05	3.49302e-05	1.79448e-05	1.21343	1.94654	1.53688	0.0333472	0.968024
BMI1	SUV39H2	7.657e-06	1.12275e-05	2.971e-06	7.00283e-06	0.681988	0.424257	0.537902	-1.74273	0.0322735
BMI1	SETD9	2.07232e-05	9.58772e-06	3.7683e-05	3.87512e-05	2.16144	0.972434	1.44978	0.0972415	1
BMI1	PRDM15	2.92026e-05	2.36317e-05	1.90346e-05	2.11095e-05	1.23574	0.901706	1.05559	-0.315583	0.620216
BMI1	DNMT3B	1.62277e-05	3.04801e-05	5.11952e-06	3.72194e-05	0.532404	0.13755	0.270614	-2.23172	0.000259578
BMI1	KAT6A	8.78636e-05	0.000114898	1.01887e-05	8.95554e-06	0.764708	1.1377	0.932741	0.159507	0.895637
BMI1	DNMT3A	2.77772e-06	4.36367e-05	4.24669e-06	2.39544e-05	0.0636556	0.177282	0.106231	-3.80752	0.00122759
BMI1	PPP6C	2.81061e-05	2.27636e-05	7.13376e-06	6.885e-06	1.2347	1.03613	1.13106	-0.533537	0.638897
BMI1	PPP4C	4.34019e-05	9.0958e-05	1.24715e-05	1.5285e-05	0.477164	0.815929	0.623964	-0.0221794	0.772452
BMI1	PPP2CA	2.45426e-05	2.98049e-05	2.63026e-05	2.86342e-05	0.823442	0.918573	0.869708	-0.0563069	0.807517
BMI1	AURKC	1.26825e-05	1.5433e-05	1.91185e-05	1.44097e-05	0.821779	1.32678	1.04418	0.400247	0.902921
BMI1	PPP2CB	7.44319e-05	3.37403e-05	2.90722e-05	2.54863e-05	2.20602	1.1407	1.58632	0.0588704	0.895637
BMI1	SETMAR	1.32673e-05	1.45456e-05	1.60132e-05	2.015e-05	0.912118	0.7947	0.851387	-0.73907	0.325005
BMI1	SETD6	2.59132e-05	1.47963e-05	6.98941e-05	5.66118e-05	1.75132	1.23462	1.47045	-0.179681	0.828693
BMI1	SETD4	3.16148e-05	2.1529e-05	4.42797e-05	6.70151e-05	1.46848	0.660742	0.985031	-0.489562	0.455593
BMI1	PRKAA2	1.73607e-05	2.01014e-05	6.83834e-05	3.94078e-05	0.863657	1.73528	1.22421	-0.266812	0.641161
BMI1	PRKAA1	4.1483e-06	5.17004e-06	2.02767e-05	1.03191e-05	0.802374	1.96497	1.25564	-0.477969	0.491995
BMI1	SETD7	1.41627e-05	7.4464e-06	4.0654e-05	1.72209e-05	1.90195	2.36074	2.11897	0.954871	0.281492
BMI1	JMJD7	1.398e-05	9.00899e-06	2.66887e-06	3.29941e-06	1.55178	0.808892	1.12037	-0.367911	0.824868
BMI1	KAT14	1.99557e-05	1.50857e-05	6.67552e-05	1.80963e-05	1.32282	3.6889	2.20902	-0.153023	0.989355
BMI1	PPP1CC	8.80829e-06	1.52979e-05	1.22533e-06	3.95593e-06	0.575784	0.309745	0.42231	-1.43727	0.268138
BMI1	SETD3	5.16071e-05	3.48592e-05	8.15095e-05	8.71314e-05	1.48044	0.935478	1.17683	0.038517	0.977557
BMI1	PPP1CB	1.58988e-05	2.22042e-05	1.27736e-05	1.87191e-05	0.716027	0.682384	0.699003	-0.11991	0.71422
BMI1	HASPIN	1.21525e-05	1.49507e-05	3.42756e-05	2.43921e-05	0.812841	1.40519	1.06874	-0.080534	0.944391
BMI1	PPP1CA	4.00211e-06	2.23778e-06	6.27771e-06	1.45443e-05	1.78843	0.431625	0.878596	0.170096	0.932416
BMI1	SUV39H1	5.52437e-05	5.51535e-05	3.59374e-05	6.20323e-05	1.00164	0.579333	0.761761	-0.765665	0.0421893
BMI1	JAK2-JH2	2.7631e-05	2.52715e-05	0.000283034	8.68957e-05	1.09337	3.25717	1.88714	0.569025	0.516017
BMI1	KAT8	1.7379e-05	1.6494e-05	1.37304e-05	6.36315e-06	1.05366	2.1578	1.50784	-0.418083	0.85459
BMI1	PRMT8	2.88919e-05	2.41719e-05	3.05493e-05	1.05716e-05	1.19527	2.88975	1.8585	0.341701	0.824868
BMI1	EYA1	3.90891e-05	3.00364e-05	5.02217e-05	3.98454e-05	1.30139	1.26041	1.28074	0.157157	1
BMI1	EYA3	1.97364e-05	3.36631e-05	1.57614e-05	1.02012e-05	0.586292	1.54505	0.951761	0.117548	0.957069
BMI1	NCOA1	8.55245e-06	1.80566e-05	1.37136e-05	8.45053e-06	0.473648	1.62281	0.876721	-1.32237	0.0560432
BMI1	HUWE1	2.13811e-05	1.52208e-05	3.23453e-05	2.49139e-05	1.40474	1.29828	1.35046	0.198001	0.824868
BMI1	KDM4E	1.67211e-05	1.57609e-05	1.84806e-05	1.79784e-05	1.06092	1.02793	1.0443	-0.513513	0.326368
BMI1	PKN1	4.58689e-06	1.16326e-05	1.22701e-05	1.31135e-05	0.394314	0.935684	0.607415	-0.970147	0.210653
BMI1	AURKB	1.14215e-05	9.8578e-06	1.64832e-05	1.06389e-05	1.15863	1.54933	1.33981	-0.190266	0.942967
BMI1	BAZ1B	2.93488e-05	3.22163e-05	2.37009e-05	2.10758e-05	0.910992	1.12455	1.01216	-0.193292	0.625867
BMI1	HDAC11	2.37203e-05	3.63639e-05	1.92528e-05	1.9443e-05	0.652302	0.990218	0.803692	-0.0198592	0.85459
BMI1	GTF3C2	4.34932e-05	5.24335e-05	7.50136e-05	3.99801e-05	0.829494	1.87627	1.24754	0.216044	0.884781
BMI1	SIRT6	9.79511e-06	3.58045e-05	1.29918e-05	3.10582e-05	0.273573	0.418306	0.338285	-2.02804	0.00215132
BMI1	KDM4D	3.58728e-05	3.51871e-05	9.88655e-06	1.93251e-05	1.01949	0.511591	0.722191	-0.562736	0.296845
BMI1	KDM4A	4.92314e-05	7.09916e-05	5.15309e-05	6.00122e-05	0.693482	0.858674	0.77167	-0.764432	0.052983
BMI1	KDM4B	5.50244e-05	3.22549e-05	2.37848e-05	2.16818e-05	1.70593	1.09699	1.36799	0.203604	0.998995
BMI1	KDM4C	2.17649e-05	3.70005e-05	2.18041e-05	3.0166e-05	0.588232	0.722804	0.652056	-1.04631	0.0479501
BMI1	PHF8	4.10993e-05	6.14617e-05	3.09857e-05	1.71031e-05	0.668697	1.8117	1.10067	-0.342085	0.336873
BMI1	PRMT1	1.65384e-05	1.11696e-05	4.26851e-05	2.75063e-05	1.48066	1.55183	1.51583	-0.58251	0.411974
BMI1	PHF2	3.36433e-05	6.01692e-05	5.62812e-05	7.29574e-05	0.559144	0.771425	0.656763	-0.700003	0.0615957
BMI1	PRKCB	1.95171e-05	2.31301e-05	1.23708e-05	1.81973e-05	0.843796	0.679815	0.757381	-1.03787	0.115899
BMI1	PRKCA	2.09974e-05	2.36896e-05	2.58326e-05	2.19175e-05	0.886354	1.17863	1.0221	-0.630269	0.274008
BMI1	PRMT6	4.55217e-05	2.19341e-05	9.88655e-06	1.13459e-05	2.07539	0.871374	1.34478	0.151347	0.994366
BMI1	HDAC8	9.70374e-06	6.28893e-06	4.19633e-06	2.97957e-06	1.54299	1.40837	1.47414	1.35633	0.128995
BMI1	KMT5B	7.98594e-06	7.73577e-06	3.94455e-06	3.09741e-06	1.03234	1.2735	1.1466	1.00934	0.493443
BMI1	RAG1	1.42906e-05	2.40368e-05	1.80106e-05	2.81797e-05	0.594531	0.639136	0.61643	-0.495566	0.208511
BMI1	SIRT2	2.09425e-05	6.51271e-05	2.21231e-05	3.97444e-05	0.321564	0.556633	0.423076	-0.385921	0.516017
BMI1	CREBBP	3.82485e-05	2.30337e-05	1.91185e-05	9.91507e-06	1.66054	1.92822	1.78939	0.7739	0.253582
BMI1	SMYD2	1.59536e-05	2.00821e-05	1.55264e-05	9.51106e-06	0.794418	1.63246	1.1388	-0.190167	0.907457
BMI1	PPM1D	4.64171e-06	9.8578e-06	7.78839e-06	1.49989e-05	0.470867	0.519266	0.494475	0.0629124	0.943527
BMI1	VRK1	4.12272e-05	6.63424e-05	1.70707e-05	2.99135e-05	0.62143	0.570667	0.595508	-1.21433	0.0024017
BMI1	SIRT7	2.35375e-05	3.10202e-05	2.04613e-05	2.33316e-05	0.758779	0.87698	0.815742	-0.682318	0.253609
BMI1	DMD	1.58257e-05	1.20763e-05	8.19124e-06	7.47418e-06	1.31048	1.09594	1.19842	0.110794	0.918134
BMI1	DCAF1	5.45493e-05	3.49171e-05	2.25427e-05	2.07055e-05	1.56225	1.08873	1.30417	0.357559	0.824868
BMI1	JMJD6	4.10993e-05	2.09695e-05	2.44898e-05	1.76586e-05	1.95995	1.38685	1.64868	0.590235	0.28979
BMI1	AURKA	4.45897e-06	1.26743e-05	9.53406e-06	9.62889e-06	0.351812	0.990151	0.590209	-0.037625	1
BMI1	HDAC9	3.50504e-05	4.60288e-05	2.02935e-05	1.41235e-05	0.761489	1.43686	1.04602	-0.716714	0.392584
BMI1	TDG	3.76089e-05	4.22091e-05	1.9152e-05	1.48474e-05	0.891012	1.28993	1.07207	0.208969	0.883136
BMI1	KAT7	2.73021e-05	1.62046e-05	1.26897e-05	8.92188e-06	1.68483	1.42231	1.54802	-0.364155	0.688606
BMI1	BRCA2	3.0025e-05	1.93491e-05	2.39526e-05	2.14798e-05	1.55175	1.11512	1.31544	0.266023	0.988221
BMI1	KDM8	4.48273e-05	5.8298e-05	9.88487e-05	8.97238e-05	0.768933	1.1017	0.920399	-0.349357	0.44959
BMI1	SMYD5	1.44368e-05	9.24048e-06	3.17075e-05	1.64634e-05	1.56235	1.92594	1.73464	0.311598	0.728747
BMI1	SMYD3	3.03904e-05	3.94505e-05	1.75239e-05	2.52674e-05	0.770344	0.693536	0.730932	-0.344152	0.410586
BMI1	HDAC3	1.64105e-05	2.15483e-05	2.52115e-05	2.82133e-05	0.761568	0.893604	0.824949	0.212773	1
BMI1	DOT1L	3.77916e-05	2.3651e-05	3.81866e-05	2.03688e-05	1.59789	1.87476	1.73079	1.27056	0.0537118
BMI1	PRMT2	3.09569e-05	2.80494e-05	3.45274e-05	1.79279e-05	1.10366	1.9259	1.45792	-0.0823106	0.950335
BMI1	HDAC6-2	3.08839e-06	5.90696e-05	1.00712e-07	6.88668e-05	0.0522838	0.00146242	0.00874418	-6.05374	2.673e-06
BMI1	KDM7A	5.92093e-06	1.6166e-05	5.65665e-06	1.50157e-05	0.366258	0.376716	0.37145	-1.37388	0.185431
BMI1	KDM6B	1.91516e-05	1.06873e-05	2.85854e-05	2.84322e-05	1.792	1.00539	1.34226	0.856654	0.580791
BMI1	HDAC4	4.49552e-06	4.21513e-05	2.73601e-06	1.6093e-05	0.106652	0.170012	0.134656	-3.29103	1.33497e-05
BMI1	HDAC6-1	4.51928e-05	2.63711e-05	2.21063e-05	1.40393e-05	1.71373	1.5746	1.64269	0.412446	0.860088
BMI1	TAF1	4.62161e-05	3.08852e-05	4.22151e-05	3.82462e-05	1.49638	1.10377	1.28517	0.435692	0.628312
BMI1	TAF1L	3.22362e-05	4.56237e-05	2.68565e-05	2.94254e-05	0.706567	0.912699	0.803046	0.38661	0.757202
BMI1	KDM6A	4.69837e-05	3.12132e-05	5.80268e-05	2.51664e-05	1.50525	2.30572	1.86298	0.236889	0.608128
BMI1	RIOX2	1.27556e-05	1.12082e-05	2.25427e-05	9.74673e-06	1.13806	2.31285	1.62239	0.981135	0.433151
BMI1	SETDB2	1.20611e-05	1.96191e-05	1.53418e-05	2.21869e-05	0.614764	0.691481	0.651995	-0.356806	0.319215
BMI1	CHEK1	2.37568e-06	1.15747e-06	5.32095e-06	4.3431e-06	2.05247	1.22515	1.58574	0.776766	0.76117
BMI1	KAT2A	1.46561e-05	7.87081e-06	1.81449e-05	4.3936e-06	1.86209	4.12985	2.77311	0.692971	0.555823
BMI1	HDAC5	7.0174e-06	9.92339e-05	4.32726e-05	0.000186349	0.0707157	0.232212	0.128145	-2.78098	1.38989e-05
BMI1	EP300	4.66547e-05	7.77435e-06	5.23198e-05	3.47617e-05	6.00111	1.5051	3.00538	2.58781	0.00194088
BMI1	KAT2B	2.1509e-05	7.6779e-06	8.71158e-06	3.18158e-06	2.80143	2.73813	2.7696	-0.614388	0.684801
BMI1	HDAC1	3.38078e-06	2.31494e-06	1.88499e-05	1.01171e-05	1.46041	1.86318	1.64955	0.603758	0.831087
BMI1	HDAC2	1.70866e-05	4.90382e-05	6.37842e-06	1.79279e-05	0.348435	0.355781	0.352089	-2.03118	0.0108656
BMI1	HDAC7	4.27623e-06	4.89996e-05	2.27777e-05	5.72852e-05	0.0872706	0.397619	0.186281	-2.74696	3.11323e-06
BMI1	KAT5	0.000158348	1.01665e-05	2.83504e-05	7.10383e-06	15.5756	3.99086	7.88415	2.94544	1.02454e-06
BMI1	KDM2A	1.52592e-05	1.63011e-05	2.05452e-05	1.66317e-05	0.936085	1.2353	1.07534	-0.472829	0.716189
BMI1	USP3	1.03433e-05	6.46255e-06	2.91729e-05	1.47463e-05	1.60051	1.97831	1.77941	0.5263	0.201773
BMI1	USP22	7.89457e-05	2.67762e-05	2.20559e-05	2.56714e-05	2.94836	0.859161	1.59158	0.138725	1
BMI1	UTY	1.38338e-05	1.48156e-05	3.57695e-05	2.1463e-05	0.933728	1.66657	1.24744	-0.155678	0.872563
BMI1	CDY1	7.78492e-06	4.17076e-05	4.73346e-06	2.73885e-05	0.186655	0.172827	0.179608	-2.1863	0.00122499
BMI1	CDY2	1.33952e-05	5.4652e-05	1.11287e-05	2.16818e-05	0.2451	0.513271	0.354687	-2.41164	9.97257e-06
BMI1	DNMT3A-3L	1.31576e-06	2.65833e-05	5.87486e-07	1.22886e-05	0.0494959	0.0478073	0.0486443	-3.53002	0.000180134
BMI1	USP21	3.3022e-05	1.52593e-05	1.96556e-05	1.42413e-05	2.16405	1.38018	1.72823	1.5919	0.0880156
BMI1	KDM2B	2.1107e-05	1.41404e-05	2.9475e-05	1.5588e-05	1.49267	1.89087	1.68002	0.459895	0.708746
BMI1	SETDB1	0.000135889	7.08951e-05	2.5648e-05	3.57548e-05	1.91676	0.717328	1.17258	0.305503	0.966992
BMI1	CLOCK	9.68547e-06	2.23585e-05	2.2442e-05	2.36009e-05	0.43319	0.950895	0.641808	-0.0986011	0.673469
BMI1	CARM1	2.66076e-05	2.07959e-05	2.48255e-05	3.31119e-05	1.27946	0.749744	0.979424	0.12816	0.960051
BMI1	HR	2.77224e-05	1.98121e-05	3.71963e-05	2.7944e-05	1.39927	1.3311	1.36476	-0.0873058	0.797591
BMI1	PRMT5	3.93632e-05	2.46541e-05	4.33397e-05	3.98454e-05	1.59662	1.0877	1.31781	0.248997	0.897228
BMI1	RIOX1	1.99009e-05	1.2057e-05	7.99485e-05	2.66478e-05	1.65057	3.00019	2.22531	0.950033	0.285761
BMI1	KDM1A	1.21525e-05	3.5843e-05	1.32604e-05	3.50983e-05	0.339048	0.377807	0.357903	-2.04094	9.10409e-05
BMI1	HDAC10	2.80879e-05	4.05308e-05	0.000107057	7.86135e-05	0.693	1.36181	0.971461	-0.0475766	0.775613
BMI1	PRMT7	2.78686e-05	1.22692e-05	2.48758e-05	1.68169e-05	2.27142	1.47922	1.83301	0.378609	0.731838
BMI1	JMJD1C	1.29018e-05	1.13818e-05	4.3239e-05	2.08065e-05	1.13354	2.07815	1.53482	0.659248	0.721637
BMI1	TET1	1.0051e-05	1.82881e-05	7.37043e-05	7.79738e-05	0.549591	0.945244	0.720762	-0.825725	0.211698
BMI1	BAP1	9.3748e-06	5.55586e-06	1.25051e-05	1.78438e-05	1.68737	0.700809	1.08744	-0.231481	0.697797
BMI1	KDM5A	0.00011078	3.92383e-05	4.1443e-05	3.57885e-05	2.82326	1.158	1.80813	0.255639	0.796078
BMI1	SIRT1	7.60218e-06	1.51436e-05	2.00417e-05	2.58734e-05	0.502006	0.774604	0.623583	-1.09132	0.0478378
BMI1	KDM5B	1.98095e-05	2.19148e-05	2.64033e-05	2.57556e-05	0.903934	1.02515	0.962635	-0.564635	0.268138
BMI1	KDM5D	4.54486e-05	4.00485e-05	5.49719e-05	4.08555e-05	1.13484	1.34552	1.2357	-0.290664	0.716189
BMI1	MSK1	1.6977e-05	1.43526e-05	1.03901e-05	1.51335e-05	1.18285	0.686563	0.901165	-1.10543	0.064761
BMI1	KDM5C	3.56169e-05	2.17026e-05	1.9471e-05	2.01331e-05	1.64114	0.96711	1.25983	-0.0484748	0.905116
BMI1	USP36	1.98461e-05	2.06223e-05	1.00544e-05	9.84773e-06	0.96236	1.02099	0.99124	0.537953	0.571939
BMI1	KDM3A	0.000128141	7.06829e-05	3.64913e-05	2.26077e-05	1.81289	1.61411	1.71062	0.205726	0.807517
BMI1	SMYD4	3.54707e-05	2.5175e-05	3.09689e-05	3.70005e-05	1.40897	0.836985	1.08595	-0.223662	0.851226
BMI1	KDM1B	4.67826e-05	2.73356e-05	3.87741e-05	4.22358e-05	1.71142	0.918038	1.25345	0.460576	0.808792
BMI1	GTF3C4	1.63922e-05	1.7092e-05	7.13376e-06	1.05716e-05	0.959057	0.674805	0.804473	-0.730046	0.429463
BMI1	USP16	2.73569e-05	7.96726e-06	7.93946e-06	3.14791e-06	3.43366	2.52214	2.94282	0.987537	0.491995
BMI1	MYSM1	1.28652e-05	1.43912e-05	2.80651e-05	2.33484e-05	0.893963	1.20201	1.03661	-0.218037	0.653663
BMI1	TET2	1.0983e-05	1.84038e-05	2.61851e-05	3.16474e-05	0.596777	0.827401	0.70269	-0.900206	0.0386522
BMI1	KDM3B	1.36328e-05	9.29836e-05	2.83504e-05	5.02319e-05	0.146615	0.564391	0.28766	-2.49621	1.78223e-06
BMI1	TET3	6.91871e-05	8.92604e-05	9.71031e-05	8.19466e-05	0.775116	1.18496	0.958373	-0.43576	0.193377
BMI1	DNMT1	2.28431e-06	1.79601e-05	9.68513e-06	1.69011e-05	0.127188	0.573048	0.269972	-2.37851	1.57468e-05
RING1	RNF40	3.14504e-05	5.64075e-05	4.16276e-05	7.02808e-05	0.557557	0.592304	0.574668	-1.12679	0.00217965
RING1	RNF20	2.1637e-05	4.44662e-05	1.86317e-06	4.76395e-06	0.486594	0.391098	0.436241	-1.36848	0.0605206
RING1	RBX1	2.91295e-05	4.81894e-05	4.18794e-05	3.98623e-05	0.604479	1.0506	0.796911	-0.115426	0.778351
RING1	BMI1	5.68153e-05	9.37938e-05	5.42166e-06	2.89709e-05	0.605747	0.187142	0.336691	-1.57488	0.00138353
RING1	RING1	1.0855e-05	2.95927e-05	2.14852e-06	4.54511e-06	0.366815	0.472711	0.41641	-1.67327	0.0511816
RING1	UBR5	1.58074e-05	1.58381e-05	1.17497e-06	2.39039e-06	0.998064	0.49154	0.70042	-0.28688	0.818835
RING1	RNF2	8.47935e-06	1.42369e-05	5.06917e-06	1.35007e-05	0.59559	0.375476	0.472895	-1.4614	0.106562
RING1	UHRF1	3.75175e-05	3.21777e-05	4.37258e-05	4.71176e-05	1.16595	0.928013	1.0402	-0.736832	0.170814
RING1	HSF1	4.74222e-05	1.90983e-06	1.66846e-05	2.27255e-06	24.8306	7.34179	13.5019	4.47379	2.673e-06
RING1	UBR2	2.93488e-05	2.20305e-05	1.49893e-05	2.7136e-05	1.33219	0.552377	0.857828	-0.956664	0.438931
RING1	MCM3AP	2.86909e-05	3.1599e-05	1.54593e-05	1.20698e-05	0.90797	1.28082	1.0784	0.42267	0.796078
RING1	RNF8	4.91218e-05	1.70534e-05	6.99948e-06	1.03359e-05	2.88047	0.6772	1.39666	0.628758	0.729639
RING1	UBE2D2	8.05904e-06	1.21535e-05	3.80523e-05	1.9443e-05	0.663107	1.95713	1.1392	-0.737144	0.29722
RING1	UBE2D3	2.10522e-05	2.21077e-05	2.2358e-05	1.85508e-05	0.952255	1.20524	1.0713	-0.867207	0.509691
RING1	UBE2U	1.46013e-05	1.00314e-05	1.91353e-05	7.47418e-06	1.45556	2.56018	1.93041	0.827699	0.418989
RING1	UBE2B	1.47109e-05	2.26864e-05	2.94079e-05	2.93244e-05	0.648447	1.00285	0.806408	-0.261421	0.735944
RING1	UBE2N	1.18419e-05	1.38125e-05	3.34867e-05	1.88706e-05	0.857329	1.77454	1.23344	-0.334002	0.438931
RING1	UBE2A	2.19476e-05	6.64003e-05	2.53458e-05	2.24394e-05	0.330535	1.12953	0.611022	-0.60959	0.229628
RING1	KMT5A	1.41627e-05	2.01979e-05	1.30758e-05	2.22879e-05	0.701198	0.586677	0.641386	-1.33792	0.00444879
RING1	NAA50	1.39251e-05	1.50085e-05	8.27516e-06	1.10261e-05	0.927814	0.750507	0.834465	0.0632938	0.944391
RING1	PRDM5	1.33769e-05	1.40054e-05	3.64409e-05	4.9104e-05	0.955125	0.742117	0.841911	-1.68443	0.0419036
RING1	PRDM10	1.79638e-05	2.95927e-05	2.08138e-05	1.88033e-05	0.607035	1.10692	0.81972	-0.154469	0.417145
RING1	DTX3L	1.17139e-05	9.14403e-06	8.42623e-06	1.21203e-05	1.28105	0.695217	0.943719	-0.816296	0.476654
RING1	PRDM9	3.80109e-05	4.84788e-05	2.66887e-06	3.98959e-06	0.784073	0.668957	0.724231	-1.32618	0.128652
RING1	RNF168	6.37779e-06	1.63975e-05	1.34786e-05	1.07904e-05	0.388949	1.24913	0.697027	-0.0705642	0.876154
RING1	PRDM13	5.28132e-06	7.54286e-06	4.86774e-06	5.87497e-06	0.700175	0.828556	0.761665	-0.305924	0.735427
RING1	UBE2E1	2.4634e-05	1.3446e-05	2.39359e-05	1.25243e-05	1.83207	1.91115	1.8712	0.358935	0.326368
RING1	PRDM7	1.02154e-05	2.33038e-05	3.68606e-05	3.5536e-05	0.43836	1.03727	0.674314	-0.279794	0.531643
RING1	MECOM	1.811e-05	1.38511e-05	3.81698e-05	1.74734e-05	1.30748	2.18445	1.69001	1.08461	0.10142
RING1	PRDM8	4.26892e-05	8.95883e-05	2.30462e-05	2.98462e-05	0.476504	0.772167	0.606581	-1.11088	0.0153375
RING1	PRDM2	6.45089e-06	6.36609e-06	4.87278e-05	3.50647e-05	1.01332	1.38965	1.18666	-0.0169219	0.979812
RING1	NCOA3	4.55582e-05	5.44783e-05	0.000111757	4.73028e-05	0.836264	2.36258	1.40561	-0.0679799	0.824868
RING1	KMT2D	3.65124e-05	2.36317e-05	1.67685e-05	8.82087e-06	1.54506	1.90101	1.71382	0.52084	0.828693
RING1	EZH2	3.05184e-05	4.74949e-05	1.95549e-05	3.15296e-05	0.642561	0.620208	0.631285	-1.09351	0.068623
RING1	KMT2C	6.48195e-05	3.91225e-05	0.000101215	8.07346e-05	1.65683	1.25368	1.44123	-0.198269	0.824868
RING1	PRDM11	6.98085e-06	1.49893e-05	9.66834e-06	6.71666e-06	0.465723	1.43946	0.818773	-0.891416	0.535306
RING1	PRDM4	3.15417e-05	1.56644e-05	3.51149e-05	2.54358e-05	2.01359	1.38053	1.66728	0.0249675	0.98293
RING1	KMT2A	2.07415e-05	2.95155e-05	3.4561e-05	2.01331e-05	0.702733	1.71662	1.09833	-0.621238	0.327668
RING1	PRDM6	2.50726e-05	5.00221e-05	3.34867e-05	8.20813e-05	0.50123	0.40797	0.452202	-1.24864	0.01252
RING1	KMT2B	7.8964e-05	9.31958e-05	3.35706e-05	5.15954e-05	0.847292	0.650652	0.74249	-0.413352	0.230208
RING1	KMT2E	2.95681e-05	2.69691e-05	8.49337e-06	9.02288e-06	1.09637	0.941315	1.01589	-0.280314	0.903019
RING1	RYBP	2.13811e-06	8.73891e-06	6.21057e-07	3.14791e-06	0.244666	0.197292	0.219706	-2.72978	0.0663827
RING1	PRDM14	1.88958e-05	3.24092e-05	8.25838e-06	9.7299e-06	0.583038	0.848763	0.703464	0.0399722	0.71422
RING1	SETD1A	2.45974e-05	3.51871e-05	3.20096e-05	1.68674e-05	0.699046	1.89772	1.15178	0.309957	0.85459
RING1	GTF3C1	8.26006e-06	1.007e-05	1.64664e-05	1.82478e-05	0.820264	0.902379	0.860342	-0.860054	0.111076
RING1	EZH1	3.25286e-05	3.62674e-05	2.96429e-05	2.30622e-05	0.896908	1.28534	1.0737	-0.321792	0.580791
RING1	NAA40	1.6045e-05	3.27564e-05	2.39526e-05	1.58405e-05	0.489827	1.51211	0.860623	-0.595689	0.239539
RING1	ATF2	8.02249e-06	6.25035e-06	4.1124e-06	4.84811e-06	1.28353	0.848248	1.04343	0.246112	0.872589
RING1	SETD1B	1.70135e-05	1.84231e-05	1.61475e-05	1.71199e-05	0.923489	0.943199	0.933292	-0.38912	0.29722
RING1	NAA60	4.8208e-05	5.05043e-05	1.48718e-05	4.81445e-06	0.954533	3.08899	1.71713	-0.137242	0.716189
RING1	SETD5	3.71703e-05	5.79893e-05	1.368e-05	2.12105e-05	0.640985	0.644965	0.642972	-0.972293	0.00663739
RING1	TRIM37	5.46041e-05	4.68583e-05	3.1825e-05	2.18333e-05	1.1653	1.45763	1.3033	-0.611075	0.319763
RING1	PRDM1	1.29018e-05	2.78951e-05	2.04613e-05	2.11263e-05	0.462511	0.968521	0.669292	-1.0138	0.0579026
RING1	PRDM12	1.70866e-05	1.3581e-05	1.79603e-06	4.74711e-06	1.25813	0.378341	0.689929	-0.243579	0.642686
RING1	PRDM16	1.51313e-05	1.49314e-05	1.13133e-05	7.35634e-06	1.01339	1.5379	1.24839	0.429368	0.819371
RING1	EYA2	5.16802e-05	2.96313e-05	3.52492e-05	2.80282e-05	1.74411	1.25763	1.48103	-0.144795	0.686124
RING1	KMT5C	1.65749e-05	3.86403e-05	1.30925e-05	1.25916e-05	0.428955	1.03978	0.667847	-0.580174	0.218001
RING1	ASH1L	1.40165e-05	2.12589e-05	3.42756e-05	3.18326e-05	0.659325	1.07675	0.842571	-0.774537	0.347274
RING1	NSD3	1.62277e-05	3.31809e-05	2.72594e-05	4.41717e-05	0.489069	0.617123	0.549377	-0.539288	0.335939
RING1	NSD1	2.77406e-05	3.82351e-05	1.14308e-05	1.79784e-05	0.725527	0.635807	0.679187	-1.15111	0.00455776
RING1	KAT6B	6.52398e-06	8.87395e-06	2.53962e-05	2.17323e-05	0.735184	1.16859	0.926892	-0.245078	0.738679
RING1	NSD2	9.10068e-06	1.81144e-05	2.34155e-05	3.22366e-05	0.5024	0.726365	0.604091	-0.874424	0.196216
RING1	SMYD1	1.39251e-05	9.14403e-06	2.65376e-05	5.11745e-05	1.52287	0.51857	0.888658	-0.824649	0.125782
RING1	EHMT1	1.27921e-05	5.30122e-05	1.21022e-05	3.79937e-05	0.241305	0.318532	0.277243	-1.28545	0.0152751
RING1	EHMT2	4.56862e-06	1.54715e-05	7.50304e-06	3.493e-05	0.295292	0.214802	0.251852	-0.836056	0.371781
RING1	JAK2-JH1	1.13302e-06	5.32437e-06	1.04069e-06	4.30944e-06	0.212798	0.241491	0.226691	-1.45509	0.542845
RING1	CDK1	2.47071e-05	2.46349e-05	1.32268e-05	2.63616e-05	1.00293	0.501746	0.709378	-0.166269	0.480629
RING1	SETD2	1.87313e-05	3.26407e-05	2.73601e-05	2.86173e-05	0.573864	0.956066	0.740711	-0.753792	0.0863764
RING1	CDK2	3.43377e-05	6.12688e-05	3.30335e-05	5.05517e-05	0.560444	0.65346	0.605167	-0.3683	0.336215
RING1	SUV39H2	7.62045e-06	1.87703e-05	2.84008e-05	7.1072e-05	0.405984	0.399605	0.402782	-1.80259	5.87384e-05
RING1	SETD9	2.31172e-05	3.09045e-05	1.86317e-05	2.34157e-05	0.748021	0.795692	0.771488	-0.0772317	0.716189
RING1	PRDM15	1.13302e-05	1.8018e-05	2.22573e-05	4.22358e-05	0.628826	0.526978	0.575654	-1.06661	0.0362363
RING1	DNMT3B	7.51081e-06	4.27107e-05	1.57782e-05	2.63616e-05	0.175853	0.598529	0.324427	-2.29933	9.36223e-05
RING1	KAT6A	5.58102e-05	4.54693e-05	4.40615e-05	3.97276e-05	1.22743	1.10909	1.16676	-0.72182	0.0668489
RING1	DNMT3A	7.52908e-06	5.35716e-05	1.36632e-05	3.83136e-05	0.140542	0.356616	0.223874	-2.57172	0.000206615
RING1	PPP6C	2.9495e-05	2.06223e-05	2.00417e-05	1.16658e-05	1.43025	1.71799	1.56753	-1.15441	0.265571
RING1	PPP4C	2.45426e-05	1.98121e-05	3.57527e-05	2.74558e-05	1.23877	1.30219	1.27009	0.484536	0.742074
RING1	PPP2CA	4.00759e-05	4.09745e-05	3.20935e-05	2.57219e-05	0.97807	1.24771	1.10469	-0.247494	0.681827
RING1	AURKC	1.50399e-05	1.13432e-05	1.24715e-05	1.41067e-05	1.32589	0.884085	1.08268	-0.271322	0.620084
RING1	PPP2CB	1.11292e-05	9.6456e-06	3.09689e-05	2.52338e-05	1.15381	1.22728	1.18998	-0.23591	0.775613
RING1	SETMAR	1.68308e-05	1.7227e-05	6.59327e-05	4.46094e-05	0.976998	1.478	1.20167	-0.0532995	0.774258
RING1	SETD6	4.96883e-05	4.6704e-05	4.16947e-05	4.75553e-05	1.0639	0.876763	0.965809	-0.56291	0.261107
RING1	SETD4	2.56391e-05	3.46277e-05	7.33183e-05	6.95065e-05	0.740421	1.05484	0.883757	-0.471269	0.191126
RING1	PRKAA2	2.5968e-05	3.21584e-05	2.4473e-05	1.35512e-05	0.807503	1.80597	1.20761	-0.481029	0.491995
RING1	PRKAA1	3.87601e-05	3.49364e-05	9.42496e-05	8.45053e-05	1.10945	1.11531	1.11238	0.117514	0.81841
RING1	SETD7	8.75347e-06	9.29836e-06	9.95369e-06	1.01002e-05	0.9414	0.985491	0.963193	-0.341997	0.491995
RING1	JMJD7	2.28065e-05	2.55801e-05	2.50101e-05	3.75561e-05	0.891573	0.665941	0.770542	-0.54305	0.207384
RING1	KAT14	1.95902e-05	2.26479e-05	2.92065e-05	3.30446e-05	0.864992	0.883849	0.87437	-0.916024	0.00574263
RING1	SETD3	3.91987e-05	5.42468e-05	5.22695e-05	5.49453e-05	0.722599	0.9513	0.829101	-1.27906	0.0014648
RING1	PPP1CB	1.04895e-05	1.68991e-05	2.24923e-06	3.14791e-06	0.620717	0.714517	0.665967	-0.501347	0.544419
RING1	HASPIN	5.44396e-05	4.54886e-05	7.48625e-05	5.18142e-05	1.19677	1.44483	1.31496	0.0731405	0.98381
RING1	PPP1CA	2.35741e-06	7.8901e-06	5.87486e-06	5.03329e-06	0.29878	1.1672	0.59054	-0.892121	0.429463
RING1	SUV39H1	2.23679e-05	2.84159e-05	3.51485e-05	4.99457e-05	0.787162	0.703734	0.74428	-1.00589	0.0816334
RING1	JAK2-JH2	2.17649e-05	9.2019e-06	5.8329e-05	3.55865e-05	2.36526	1.63908	1.96897	0.591747	0.380793
RING1	KAT8	4.29815e-05	3.70005e-05	2.25763e-05	2.97115e-05	1.16165	0.759848	0.939508	0.210712	0.843796
RING1	PRMT8	2.19294e-06	2.43069e-06	1.49725e-05	9.30905e-06	0.902187	1.60838	1.2046	-0.426912	0.796078
RING1	EYA1	3.19803e-05	1.65711e-05	3.36713e-05	3.04859e-05	1.92988	1.10449	1.45998	0.605343	0.389641
RING1	EYA3	4.39866e-05	4.46591e-05	2.1267e-05	1.48137e-05	0.984942	1.43563	1.18912	-0.483451	0.351208
RING1	NCOA1	1.85669e-05	1.8944e-05	1.22197e-05	1.13628e-05	0.980094	1.07542	1.02665	-0.402626	0.506851
RING1	HUWE1	3.9619e-05	1.30216e-05	3.07171e-05	4.33637e-05	3.04257	0.708361	1.46807	-0.350016	0.529033
RING1	KDM4E	2.39578e-05	5.27807e-05	4.52029e-05	5.61573e-05	0.453913	0.804933	0.604458	-1.32779	0.00157407
RING1	PKN1	1.24997e-05	7.50427e-06	1.39486e-05	1.01171e-05	1.66568	1.37872	1.51542	0.142362	0.997288
RING1	AURKB	1.97364e-06	2.00628e-06	4.75025e-06	7.91185e-06	0.98373	0.600396	0.768523	-0.957885	0.272523
RING1	BAZ1B	4.5741e-05	5.95712e-05	1.43179e-05	2.20185e-05	0.767837	0.650265	0.70661	-1.13964	0.0133996
RING1	HDAC11	1.32855e-05	1.30601e-05	1.81114e-05	2.05035e-05	1.01726	0.883331	0.947932	-0.33003	0.485898
RING1	GTF3C2	0.000148096	0.00014206	7.15894e-05	7.87987e-05	1.04249	0.90851	0.973196	-0.0632018	0.738679
RING1	SIRT6	2.39761e-05	5.98606e-05	4.01001e-05	5.65108e-05	0.400532	0.709601	0.533121	-1.34367	0.000388685
RING1	KDM4D	1.52226e-05	1.54715e-05	5.0356e-06	8.92188e-06	0.983912	0.56441	0.745204	-0.932487	0.142508
RING1	KDM4A	5.85697e-05	0.000119991	3.67263e-05	5.18142e-05	0.488116	0.708807	0.588201	-0.683619	0.0174104
RING1	KDM4B	1.72511e-05	1.86739e-05	3.40406e-05	3.3415e-05	0.923809	1.01872	0.970107	-0.767644	0.13221
RING1	KDM4C	1.49668e-05	2.0275e-05	3.05157e-05	4.12595e-05	0.738188	0.739605	0.738896	-0.962621	0.0336877
RING1	PHF8	3.64027e-05	4.84788e-05	1.63993e-05	1.95103e-05	0.750901	0.840544	0.794459	-0.268289	0.571236
RING1	PRMT1	3.09752e-05	3.80615e-05	1.30086e-05	1.87359e-05	0.81382	0.694314	0.751696	-0.486649	0.328556
RING1	PHF2	6.35038e-05	6.91396e-05	5.08595e-05	3.21524e-05	0.918486	1.58183	1.20536	0.281396	0.758845
RING1	PRKCB	8.63286e-05	5.40346e-05	5.68183e-05	3.38695e-05	1.59765	1.67757	1.63712	0.722193	0.276398
RING1	PRKCA	1.78359e-05	1.87703e-05	4.92313e-05	3.72362e-05	0.950217	1.32214	1.12085	-0.345202	0.391511
RING1	PRMT6	4.37674e-05	3.42226e-05	2.85854e-05	3.27416e-05	1.2789	0.87306	1.05667	0.476445	0.688606
RING1	HDAC8	1.11292e-05	1.00893e-05	5.38809e-06	6.24531e-06	1.10307	0.862741	0.97553	-0.608847	0.431029
RING1	KMT5B	1.81465e-05	6.4992e-05	1.91856e-05	1.84834e-05	0.279212	1.03799	0.538348	-0.874203	0.105999
RING1	RAG1	1.37241e-05	2.22813e-05	2.03942e-05	1.60089e-05	0.615947	1.27393	0.885818	-0.237745	0.821495
RING1	SIRT2	9.53927e-06	1.5703e-05	3.02304e-05	4.28418e-05	0.60748	0.705627	0.654717	-1.27843	0.00524242
RING1	CREBBP	5.42203e-05	2.24164e-05	2.43387e-05	1.83993e-05	2.41878	1.32281	1.78874	0.192104	0.918134
RING1	SMYD2	2.82523e-05	2.31687e-05	1.96556e-05	2.69845e-05	1.21942	0.728404	0.942459	0.386	0.997356
RING1	PPM1D	8.91794e-06	2.32266e-05	1.0944e-05	1.65476e-05	0.383954	0.661368	0.503919	-0.692983	0.0775079
RING1	VRK1	7.49253e-06	2.49435e-05	1.06419e-05	1.44097e-05	0.30038	0.738524	0.470997	-0.371201	0.504669
RING1	SIRT7	1.22439e-05	2.04294e-05	2.49094e-05	1.95608e-05	0.599328	1.27344	0.873616	-0.514238	0.394102
RING1	DMD	5.37269e-06	1.03787e-05	1.13301e-05	1.26758e-05	0.517667	0.893836	0.680228	-1.14544	0.124678
RING1	DCAF1	1.88593e-05	1.99278e-05	3.69613e-05	2.94759e-05	0.946379	1.25395	1.08936	-0.673673	0.24762
RING1	JMJD6	3.01163e-05	2.38825e-05	7.05823e-05	2.38871e-05	1.26102	2.95483	1.93031	0.0177146	0.985531
RING1	AURKA	4.86284e-05	4.11867e-05	4.80228e-05	3.5334e-05	1.18068	1.35911	1.26676	-0.756086	0.249487
RING1	HDAC9	4.93776e-05	3.97206e-05	5.50391e-05	2.89877e-05	1.24312	1.8987	1.53634	-0.140906	0.738679
RING1	TDG	1.24997e-05	2.70848e-05	3.52995e-05	4.47609e-05	0.461503	0.788624	0.603285	-0.738504	0.145858
RING1	KAT7	3.98566e-05	1.57995e-05	7.53157e-05	3.90206e-05	2.52265	1.93015	2.20661	0.539648	0.53677
RING1	BRCA2	2.24776e-05	2.43648e-05	4.85431e-05	2.79103e-05	0.922545	1.73925	1.2667	0.0204169	1
RING1	KDM8	2.80513e-05	6.06322e-05	3.09689e-05	3.04859e-05	0.462647	1.01584	0.685549	-0.488412	0.224928
RING1	SMYD5	5.02548e-05	3.95855e-05	3.73473e-05	2.8853e-05	1.26952	1.2944	1.2819	-0.456147	0.374513
RING1	SMYD3	1.54419e-05	2.78951e-05	1.77253e-05	1.32986e-05	0.553572	1.33286	0.858974	-0.165692	0.623089
RING1	HDAC3	4.81167e-05	4.3193e-05	1.6735e-05	2.90045e-05	1.11399	0.576978	0.801716	-1.01286	0.0419747
RING1	DOT1L	2.39396e-06	4.68776e-06	3.50813e-06	7.2385e-06	0.510682	0.484649	0.497495	-1.53584	0.0748151
RING1	PRMT2	1.56612e-05	1.53944e-05	1.06922e-05	9.99924e-06	1.01733	1.06931	1.043	-0.0312416	0.958709
RING1	HDAC6-2	9.11896e-06	7.03357e-05	3.69277e-06	5.16459e-05	0.129649	0.0715017	0.0962815	-3.28547	1.32642e-07
RING1	KDM7A	5.66508e-06	1.54908e-05	3.1976e-05	1.28105e-05	0.365706	2.49609	0.955423	-1.21422	0.144865
RING1	KDM6B	8.48118e-05	7.42132e-05	2.96093e-05	2.7237e-05	1.14281	1.0871	1.11461	-0.329775	0.502913
RING1	HDAC4	5.88438e-06	3.98363e-05	9.0305e-06	2.61933e-05	0.147714	0.344764	0.225669	-2.45915	2.34794e-05
RING1	HDAC6-1	4.75867e-05	4.35981e-05	4.16444e-05	3.10414e-05	1.09149	1.34158	1.21009	-0.437785	0.345051
RING1	TAF1	2.00654e-05	1.47771e-05	1.87492e-05	2.03688e-05	1.35787	0.920486	1.11799	-0.0248982	0.887134
RING1	TAF1L	1.02703e-05	1.19798e-05	1.09272e-05	6.19481e-06	0.857295	1.76393	1.22972	-0.339629	0.786725
RING1	KDM6A	3.38443e-05	4.20548e-05	6.37339e-05	4.12595e-05	0.804767	1.54471	1.11496	-0.479676	0.2909
RING1	RIOX2	3.103e-05	1.56066e-05	5.9655e-05	2.99472e-05	1.98827	1.99201	1.99014	0.0765723	0.922831
RING1	SETDB2	8.4428e-06	2.49435e-05	4.14597e-05	6.41702e-05	0.338477	0.64609	0.467639	-1.3428	0.00661583
RING1	CHEK1	1.97182e-05	9.68418e-06	1.74399e-05	8.01286e-06	2.03612	2.1765	2.10514	-0.921431	0.380793
RING1	KAT2A	2.19111e-05	1.38704e-05	2.80315e-05	1.75912e-05	1.5797	1.59349	1.58658	0.281499	1
RING1	HDAC5	4.64171e-06	3.42997e-05	1.22869e-05	4.53501e-05	0.135328	0.270934	0.191481	-2.81436	0.000653077
RING1	EP300	6.35586e-05	5.55586e-06	5.53244e-05	9.02288e-06	11.4399	6.13157	8.37524	2.72821	2.28847e-05
RING1	KAT2B	1.46744e-05	9.37552e-06	1.48718e-05	6.86816e-06	1.56518	2.16532	1.84096	0.972211	0.220258
RING1	HDAC1	3.1158e-05	2.44998e-05	1.75407e-05	2.0352e-05	1.27176	0.861865	1.04694	-1.02857	0.137532
RING1	HDAC2	2.86361e-05	4.4852e-05	1.49893e-05	2.58903e-05	0.638457	0.578954	0.607978	-1.67242	0.011049
RING1	HDAC7	5.33614e-06	3.15604e-05	1.0709e-05	4.49629e-05	0.169077	0.238175	0.200674	-3.15288	7.20351e-07
RING1	KAT5	6.4052e-05	1.85774e-05	2.84847e-05	8.55154e-06	3.44784	3.33094	3.38889	1.65281	0.00876228
RING1	KDM2A	1.75435e-05	2.18376e-05	1.32772e-05	1.2154e-05	0.80336	1.09242	0.936806	0.0529838	0.417145
RING1	USP3	2.23862e-05	3.93155e-05	4.81571e-05	3.22534e-05	0.5694	1.49308	0.922042	-0.643433	0.303248
RING1	USP22	2.21304e-05	2.00436e-05	2.48758e-05	2.06887e-05	1.10411	1.20239	1.15221	0.259225	0.906688
RING1	UTY	3.05184e-05	3.00943e-05	3.41413e-05	3.07384e-05	1.01409	1.11071	1.0613	-0.129394	0.799474
RING1	CDY1	1.16957e-05	1.32338e-05	1.22869e-05	2.2372e-05	0.883775	0.549206	0.696688	-0.511431	0.380793
RING1	CDY2	1.84938e-05	4.80737e-05	1.77589e-05	4.56699e-05	0.384696	0.388853	0.386769	-2.23333	0.000150171
RING1	DNMT3A-3L	1.02337e-06	2.44998e-05	1.99745e-06	2.2372e-05	0.0417705	0.0892835	0.061069	-3.94243	7.57316e-05
RING1	USP21	2.44512e-05	1.1131e-05	3.53835e-05	7.55834e-06	2.19668	4.68138	3.20678	1.67163	0.00833271
RING1	KDM2B	2.51639e-05	1.31373e-05	3.08346e-05	1.96786e-05	1.91546	1.56691	1.73244	0.161387	0.789309
RING1	SETDB1	2.89468e-05	2.77407e-05	6.63692e-05	5.06022e-05	1.04347	1.31159	1.16987	-0.170416	0.556626
RING1	CLOCK	6.43079e-05	2.98821e-05	5.73051e-05	4.71681e-05	2.15206	1.21491	1.61696	0.53197	0.64181
RING1	CARM1	1.80917e-05	2.38439e-05	1.96556e-05	2.14967e-05	0.758756	0.914356	0.832931	-0.195842	0.667123
RING1	HR	7.51263e-05	0.000100198	8.60248e-05	5.7807e-05	0.749775	1.48814	1.0563	-0.0768643	0.789489
RING1	PRMT5	2.94219e-05	2.89368e-05	3.42924e-05	3.61589e-05	1.01676	0.948382	0.981978	0.655795	0.26315
RING1	RIOX1	0.000171213	0.000123425	4.76703e-05	3.65797e-05	1.38719	1.30319	1.34453	0.25208	0.755934
RING1	KDM1A	1.53323e-05	4.04343e-05	3.01296e-05	6.87995e-05	0.37919	0.437934	0.407505	-1.05115	0.0112495
RING1	HDAC10	8.40077e-05	6.39117e-05	4.54379e-05	4.8498e-05	1.31443	0.936902	1.10973	0.201815	0.946034
RING1	PRMT7	1.32124e-05	2.04294e-05	6.84002e-05	6.07529e-05	0.646737	1.12587	0.853314	-0.558525	0.347169
RING1	JMJD1C	3.00615e-05	7.42325e-05	2.26938e-05	3.13781e-05	0.404964	0.723236	0.541188	-0.687914	0.101293
RING1	TET1	1.49851e-05	3.12324e-05	1.3915e-05	2.60249e-05	0.479792	0.53468	0.506493	-0.881037	0.0130095
RING1	BAP1	1.82379e-05	1.27129e-05	3.03814e-05	2.44426e-05	1.4346	1.24297	1.33535	0.468079	0.480485
RING1	KDM5A	5.99585e-05	4.84402e-05	4.26347e-05	4.7488e-05	1.23778	0.897801	1.05417	-0.917191	0.0910108
RING1	SIRT1	8.57073e-06	2.26479e-05	1.0239e-05	9.91507e-06	0.378434	1.03268	0.62514	-0.806712	0.219929
RING1	KDM5B	3.22544e-05	3.78879e-05	1.33611e-05	2.01836e-05	0.851312	0.661977	0.750699	-1.03967	0.00672061
RING1	KDM5D	2.37751e-05	1.51629e-05	1.81449e-05	1.84161e-05	1.56798	0.985275	1.24294	0.295769	0.843188
RING1	MSK1	1.16957e-05	1.33495e-05	8.94657e-06	9.9824e-06	0.876112	0.896235	0.886116	-0.849309	0.28979
RING1	KDM5C	5.1735e-05	4.54886e-05	4.10569e-05	3.65797e-05	1.13732	1.1224	1.12983	-0.342303	0.774258
RING1	USP36	2.61142e-05	2.44612e-05	5.38305e-05	3.36338e-05	1.06758	1.60049	1.30715	0.696816	0.473266
RING1	KDM3A	5.74915e-05	5.82594e-05	3.38224e-05	6.31097e-05	0.986819	0.535931	0.727232	0.140704	0.942967
RING1	SMYD4	7.56563e-05	7.34223e-05	1.62985e-05	2.60754e-05	1.03043	0.625053	0.802541	-1.10397	0.00773419
RING1	KDM1B	1.68125e-05	1.77093e-05	1.86149e-05	2.44426e-05	0.94936	0.761578	0.850301	-0.123083	0.513373
RING1	GTF3C4	1.8311e-05	2.92455e-05	2.924e-05	2.63616e-05	0.626115	1.10919	0.833355	-0.605278	0.43854
RING1	USP16	3.70058e-05	1.77286e-05	2.65376e-05	2.1059e-05	2.08735	1.26015	1.62185	0.283908	0.855204
RING1	MYSM1	7.16359e-06	1.19412e-05	6.24414e-06	1.04201e-05	0.599903	0.599241	0.599572	-1.28191	0.00887822
RING1	TET2	6.02144e-05	8.26628e-05	5.2538e-05	5.52483e-05	0.728434	0.950944	0.832286	-0.710307	0.0859476
RING1	KDM3B	6.02326e-05	0.000155198	6.06789e-05	0.000170543	0.388103	0.355799	0.3716	-2.3274	1.08438e-09
RING1	TET3	4.37491e-05	8.21612e-05	5.15477e-05	6.67794e-05	0.532479	0.77191	0.641113	-0.113105	0.80898
RING1	DNMT1	3.45387e-06	8.64245e-06	5.58951e-06	1.04706e-05	0.39964	0.53383	0.461888	-2.02636	0.00269312
UBR5	RNF40	2.5237e-05	1.16326e-05	4.24669e-05	2.956e-05	2.16951	1.43663	1.76544	0.0470994	0.978363
UBR5	RNF20	1.91516e-05	4.60867e-05	3.33692e-05	3.99801e-05	0.415557	0.834645	0.588934	-1.13371	0.291808
UBR5	RBX1	1.25728e-05	9.37552e-06	9.33264e-06	8.21486e-06	1.34103	1.13607	1.2343	0.673762	0.824844
UBR5	BMI1	1.85486e-05	2.38439e-05	2.4003e-05	2.85332e-05	0.777917	0.841232	0.808955	-0.52279	0.67214
UBR5	RING1	1.63922e-05	1.21342e-05	1.23372e-05	1.08409e-05	1.35091	1.13802	1.23991	0.132416	0.995018
UBR5	UBR5	1.43089e-05	1.54715e-05	6.73427e-05	2.48466e-05	0.924854	2.71034	1.58325	-0.775271	0.575046
UBR5	RNF2	1.09281e-05	1.74199e-05	5.14974e-05	5.64603e-05	0.627334	0.912098	0.756433	-0.549634	0.529074
UBR5	UHRF1	6.33393e-05	3.25635e-05	6.19546e-05	5.63593e-05	1.9451	1.09928	1.46226	-0.0526643	0.994366
UBR5	HSF1	8.49032e-05	2.79722e-06	7.57354e-05	4.42727e-06	30.3527	17.1066	22.7866	5.01369	7.80035e-06
UBR5	UBR2	3.59824e-05	2.85895e-05	2.21902e-05	2.01836e-05	1.25859	1.09941	1.17631	0.054582	1
UBR5	MCM3AP	3.11945e-05	2.36703e-05	3.65416e-05	3.08562e-05	1.31788	1.18425	1.24928	0.10886	0.998995
UBR5	RNF8	5.38183e-05	3.43576e-05	4.90803e-05	3.29099e-05	1.56642	1.49135	1.52842	-0.471201	0.607374
UBR5	UBE2D2	1.99374e-05	2.59852e-05	1.79099e-05	2.40386e-05	0.76726	0.74505	0.756074	0.0248353	0.967354
UBR5	UBE2D3	7.74655e-05	6.76156e-05	6.86352e-05	4.63264e-05	1.14567	1.48156	1.30284	-0.915786	0.217369
UBR5	UBE2U	2.95133e-05	1.82495e-05	6.78127e-06	3.50142e-06	1.61721	1.93672	1.76977	0.195385	1
UBR5	UBE2B	9.19754e-05	3.56887e-05	1.98402e-05	1.62951e-05	2.57716	1.21756	1.7714	0.639223	0.693326
UBR5	UBE2N	5.31787e-06	5.59445e-06	5.90843e-06	5.45413e-06	0.950562	1.0833	1.01476	-0.0579657	0.913956
UBR5	UBE2A	3.87053e-05	4.23249e-05	3.94119e-05	3.43071e-05	0.914482	1.1488	1.02497	-0.200382	0.824868
UBR5	KMT5A	4.51197e-05	3.93733e-05	8.47659e-05	3.85156e-05	1.14594	2.20082	1.58809	0.411748	0.520081
UBR5	NAA50	4.56496e-05	4.10324e-05	4.32222e-05	1.80458e-05	1.11253	2.39514	1.63238	0.781492	0.543092
UBR5	PRDM5	2.3702e-05	2.96891e-05	3.57359e-05	5.82447e-05	0.798338	0.613548	0.699871	-0.427986	0.504669
UBR5	PRDM10	5.11137e-05	7.76278e-05	3.46113e-05	4.63433e-05	0.658446	0.746847	0.701255	-0.856893	0.0969996
UBR5	DTX3L	3.74261e-05	2.13746e-05	4.29536e-05	2.96442e-05	1.75096	1.44897	1.59282	-0.505434	0.831087
UBR5	PRDM9	4.20861e-05	2.99592e-05	1.38647e-05	1.56554e-05	1.40478	0.885618	1.11539	-0.418059	0.436145
UBR5	RNF168	1.46744e-05	7.04129e-06	6.96591e-06	3.18158e-06	2.08405	2.18945	2.1361	0.550412	0.73851
UBR5	PRDM13	2.07598e-05	1.51243e-05	1.46032e-06	3.65292e-06	1.37261	0.399769	0.740761	-0.261653	0.689313
UBR5	UBE2E1	2.06319e-05	4.59709e-05	1.10112e-05	5.44066e-05	0.448803	0.202387	0.301383	-1.45521	0.0171197
UBR5	PRDM7	5.29229e-05	5.46712e-05	1.60803e-05	1.80458e-05	0.96802	0.891087	0.928757	0.0083714	0.557636
UBR5	MECOM	5.44762e-05	4.4717e-05	7.48961e-05	3.49637e-05	1.21824	2.14211	1.61543	0.499674	0.598402
UBR5	PRDM8	7.28786e-05	3.99521e-05	8.94657e-06	1.33996e-05	1.82415	0.667672	1.1036	-0.473311	0.316383
UBR5	PRDM2	1.82745e-06	3.24092e-06	9.7187e-06	9.57839e-06	0.563867	1.01465	0.75639	-0.545671	0.684041
UBR5	NCOA3	2.80513e-05	1.59538e-05	2.73433e-05	6.04331e-05	1.75828	0.452455	0.891933	-0.0818339	0.644356
UBR5	KMT2D	7.10694e-05	3.26021e-05	3.27649e-05	3.31119e-05	2.1799	0.98952	1.46869	0.155615	0.887134
UBR5	EZH2	5.81311e-05	2.71427e-05	4.04862e-05	5.46086e-05	2.14168	0.741388	1.26009	-0.342233	0.583481
UBR5	KMT2C	3.98383e-06	1.92912e-07	1.65e-05	5.6898e-06	20.651	2.89992	7.73863	1.98756	0.147154
UBR5	PRDM11	6.07809e-05	3.89682e-05	5.09434e-05	4.80266e-05	1.55976	1.06073	1.28627	0.150702	0.905771
UBR5	PRDM4	1.48206e-05	2.56766e-05	5.64826e-05	4.13773e-05	0.577203	1.36506	0.887647	-0.377602	0.28991
UBR5	KMT2A	1.18419e-05	1.78251e-05	2.69069e-05	2.47288e-05	0.664337	1.08808	0.850207	-1.03178	0.0419113
UBR5	PRDM6	3.03722e-05	2.52908e-05	1.42507e-05	1.68001e-05	1.20092	0.848255	1.0093	-0.348845	0.623329
UBR5	KMT2B	2.743e-05	3.05958e-05	5.3327e-05	4.971e-05	0.896527	1.07276	0.980693	-0.00868508	0.773025
UBR5	KMT2E	2.99519e-05	1.10153e-05	9.21514e-06	1.34165e-05	2.71912	0.686852	1.36661	0.872004	0.479473
UBR5	RYBP	1.31576e-06	3.9354e-06	3.69277e-07	2.77757e-05	0.33434	0.013295	0.0666712	-4.84011	0.00374964
UBR5	PRDM14	7.29151e-06	6.82908e-06	1.15987e-05	9.52789e-06	1.06771	1.21734	1.14007	0.162439	0.992087
UBR5	SETD1A	5.05106e-05	3.32194e-05	1.00208e-05	2.30285e-05	1.52051	0.435148	0.813418	-0.96645	0.184048
UBR5	GTF3C1	6.20053e-05	4.05501e-05	3.08514e-05	2.77083e-05	1.5291	1.11344	1.30482	0.0643984	1
UBR5	EZH1	3.42098e-05	3.41454e-05	3.09018e-05	2.3281e-05	1.00189	1.32734	1.15319	-0.71992	0.200928
UBR5	NAA40	6.26083e-05	3.34509e-05	4.17451e-05	4.01484e-05	1.87165	1.03977	1.39502	-0.203429	0.730394
UBR5	ATF2	1.39434e-05	2.19534e-05	9.58442e-06	5.70663e-06	0.635138	1.67952	1.03283	-0.157808	0.772701
UBR5	SETD1B	3.74809e-05	2.16061e-05	1.39318e-05	1.04032e-05	1.73474	1.33918	1.52418	0.313934	0.650825
UBR5	NAA60	0.000106412	6.96412e-05	7.87231e-05	3.78086e-05	1.52801	2.08215	1.78369	0.419807	0.579455
UBR5	SETD5	4.20861e-05	4.00485e-05	3.95798e-05	3.09236e-05	1.05088	1.27992	1.15976	0.0316776	0.977557
UBR5	TRIM37	2.23679e-05	4.22284e-05	9.58442e-06	7.92869e-06	0.529689	1.20883	0.80019	-0.504216	0.38874
UBR5	PRDM1	1.72694e-05	2.72777e-05	5.97557e-06	2.01163e-05	0.633094	0.297051	0.43366	-2.27402	0.000281511
UBR5	PRDM12	2.28431e-06	9.6456e-07	2.68062e-05	1.43255e-05	2.36824	1.87122	2.10511	-0.383965	0.641161
UBR5	PRDM16	8.36971e-06	5.07358e-06	1.84974e-05	1.33828e-05	1.64966	1.38218	1.51001	1.06841	0.364191
UBR5	EYA2	1.20977e-05	1.49507e-05	4.56225e-05	1.63287e-05	0.809174	2.794	1.50361	0.15653	0.977557
UBR5	KMT5C	1.50947e-05	2.45191e-05	1.0558e-05	1.64971e-05	0.61563	0.639991	0.627693	-0.476619	0.268411
UBR5	ASH1L	3.83216e-05	3.44734e-05	5.12456e-05	4.49292e-05	1.11163	1.14058	1.12601	-0.485205	0.389641
UBR5	NSD3	1.39251e-05	3.74635e-05	6.64699e-05	4.27072e-05	0.371699	1.55641	0.760602	0.073559	0.933294
UBR5	NSD1	4.45897e-05	7.90167e-05	4.38768e-05	8.14584e-05	0.564307	0.538641	0.551325	-0.777542	0.101962
UBR5	KAT6B	2.11253e-05	2.76829e-05	2.67222e-05	3.29773e-05	0.763118	0.810322	0.786366	0.205003	0.992087
UBR5	NSD2	3.84312e-05	4.09166e-05	3.76998e-05	2.93412e-05	0.939257	1.28488	1.09856	-0.928211	0.227402
UBR5	SMYD1	3.24372e-05	1.82688e-05	4.16276e-05	5.7302e-05	1.77555	0.726459	1.13572	0.323984	0.911556
UBR5	EHMT1	3.47946e-05	3.56115e-05	2.76118e-05	3.61757e-05	0.977059	0.763271	0.863574	-1.53602	0.00673312
UBR5	EHMT2	3.72799e-06	3.17147e-05	1.5325e-05	4.8902e-05	0.117548	0.313382	0.19193	-2.52496	1.86647e-05
UBR5	CDK1	4.67278e-05	2.77793e-05	7.19419e-05	6.53317e-05	1.68211	1.10118	1.36099	-0.425755	0.762844
UBR5	SETD2	2.04491e-05	4.49678e-05	3.13046e-05	3.55023e-05	0.454751	0.881762	0.633231	-0.275286	0.611479
UBR5	CDK2	1.46378e-05	1.17098e-05	4.41286e-05	3.3516e-05	1.25006	1.31664	1.28292	0.750688	0.429463
UBR5	SUV39H2	3.74261e-05	4.15918e-05	1.11455e-05	1.59079e-05	0.899843	0.700625	0.79401	-0.590154	0.716189
UBR5	SETD9	1.90603e-05	1.72656e-05	8.64276e-05	5.82615e-05	1.10394	1.48344	1.2797	0.27979	1
UBR5	PRDM15	2.12349e-05	1.97349e-05	7.0213e-05	5.21677e-05	1.07601	1.34591	1.20342	0.170893	0.831341
UBR5	DNMT3B	7.07222e-06	1.2655e-05	1.00544e-05	1.67832e-05	0.558847	0.599075	0.578611	-0.378151	0.392584
UBR5	KAT6A	3.89246e-05	6.39696e-05	2.30295e-05	1.81804e-05	0.608486	1.26672	0.877941	-0.100223	0.880095
UBR5	DNMT3A	5.13513e-06	3.21777e-05	1.42843e-05	5.5989e-05	0.159586	0.255127	0.201779	-2.38727	0.00195333
UBR5	PPP6C	5.2265e-06	4.80351e-06	1.01551e-05	7.62568e-06	1.08806	1.3317	1.20373	0.343342	0.900287
UBR5	PPP4C	5.71808e-05	3.70391e-05	2.70411e-05	1.4679e-05	1.5438	1.84216	1.68639	-0.170054	0.915341
UBR5	PPP2CA	6.88947e-06	1.23271e-05	6.22735e-06	7.69301e-06	0.55889	0.809482	0.672615	-0.707862	0.652978
UBR5	AURKC	8.26006e-06	6.23106e-06	4.54379e-05	3.60915e-05	1.32563	1.25896	1.29186	0.612056	0.542232
UBR5	PPP2CB	2.11984e-06	4.62989e-06	1.30925e-06	3.11424e-06	0.45786	0.420409	0.438735	-1.59561	0.243854
UBR5	SETMAR	9.70191e-05	6.71141e-05	1.29583e-05	1.2053e-05	1.44559	1.07511	1.24666	-0.345236	0.595058
UBR5	SETD6	3.95459e-05	2.83002e-05	6.42542e-05	4.50807e-05	1.39737	1.42531	1.41128	-0.0145418	0.968024
UBR5	SETD4	3.03722e-05	3.71163e-05	4.36083e-05	4.65789e-05	0.818298	0.936223	0.875277	-0.754492	0.0264757
UBR5	PRKAA2	2.07415e-05	2.014e-05	2.46408e-05	2.68161e-05	1.02987	0.918881	0.972793	-0.234734	0.560556
UBR5	PRKAA1	3.24372e-05	2.39211e-05	4.22486e-05	4.131e-05	1.35601	1.02272	1.17763	-0.402547	0.735852
UBR5	SETD7	3.22727e-05	1.82302e-05	2.49262e-05	2.89372e-05	1.77029	0.86139	1.23487	-0.109052	0.942967
UBR5	JMJD7	1.38338e-05	1.69377e-05	6.7007e-05	3.79432e-05	0.816746	1.76598	1.20098	0.461119	0.800632
UBR5	KAT14	5.04375e-06	1.23078e-05	1.96053e-05	1.76081e-05	0.409802	1.11342	0.675487	-1.02537	0.162797
UBR5	PPP1CC	3.03356e-06	2.1992e-06	9.04729e-06	7.087e-06	1.3794	1.2766	1.327	-0.0200278	0.796078
UBR5	SETD3	6.98633e-05	3.39525e-05	6.86855e-05	4.2219e-05	2.05768	1.62689	1.82965	0.0446307	0.889625
UBR5	PPP1CB	3.01711e-05	4.87874e-05	1.74064e-05	1.72882e-05	0.61842	1.00683	0.789079	0.320359	1
UBR5	HASPIN	4.0679e-05	2.58888e-05	2.01592e-05	4.21685e-05	1.5713	0.478062	0.866705	-0.405624	0.560663
UBR5	PPP1CA	5.13513e-06	3.00943e-06	3.13885e-06	4.10743e-06	1.70635	0.764189	1.14192	0.201941	1
UBR5	SUV39H1	2.83802e-05	2.26286e-05	1.83631e-05	1.50325e-05	1.25418	1.22156	1.23776	-0.802115	0.116851
UBR5	JAK2-JH2	2.69731e-05	2.89754e-05	4.75192e-05	3.3718e-05	0.930898	1.40932	1.14539	0.298074	0.855204
UBR5	KAT8	1.61912e-05	1.85581e-05	3.206e-06	1.10261e-05	0.872457	0.290764	0.503666	-0.600026	0.583481
UBR5	PRMT8	1.08002e-05	1.08031e-05	8.81229e-06	9.35955e-06	0.999735	0.941529	0.970196	-0.348696	0.758172
UBR5	EYA1	3.10849e-05	2.58695e-05	5.50055e-05	4.10575e-05	1.2016	1.33972	1.26878	0.591356	0.571939
UBR5	EYA3	8.07731e-06	1.44105e-05	6.62684e-05	5.04339e-05	0.560515	1.31397	0.858195	-0.306069	0.442309
UBR5	NCOA1	1.31576e-05	1.36775e-05	2.51108e-05	3.48795e-05	0.961993	0.719931	0.832207	-0.16863	0.957069
UBR5	HUWE1	1.68125e-05	1.38318e-05	2.72929e-05	2.46446e-05	1.2155	1.10746	1.16022	0.191357	0.967355
UBR5	KDM4E	6.77617e-05	5.04658e-05	4.11408e-05	5.47265e-05	1.34273	0.751754	1.00469	-0.300085	0.68333
UBR5	PKN1	5.0072e-06	4.86138e-06	5.74058e-06	9.59523e-06	1.03	0.598274	0.784997	-0.0742167	0.922831
UBR5	AURKB	6.4454e-05	4.46784e-05	6.44221e-05	3.81452e-05	1.44262	1.68886	1.56089	0.267468	0.644447
UBR5	BAZ1B	1.57709e-05	2.52522e-05	1.19344e-05	1.67832e-05	0.624535	0.711089	0.666408	-2.25206	0.0136234
UBR5	HDAC11	2.23679e-05	2.1992e-05	5.67512e-05	3.38526e-05	1.0171	1.67642	1.30579	0.279054	0.876154
UBR5	GTF3C2	6.76521e-05	5.66968e-05	7.31168e-05	4.91377e-05	1.19323	1.488	1.33249	0.523014	0.686124
UBR5	SIRT6	1.93161e-05	8.05793e-05	5.82451e-06	2.42574e-05	0.239716	0.240112	0.239914	-2.13416	7.64286e-05
UBR5	KDM4D	1.1787e-05	2.13939e-05	7.43422e-05	4.29092e-05	0.550952	1.73255	0.977011	-0.691134	0.22833
UBR5	KDM4A	9.45155e-05	8.32222e-05	5.17995e-05	3.93236e-05	1.1357	1.31726	1.22312	-0.472861	0.392584
UBR5	KDM4B	3.11762e-05	3.07309e-05	6.49928e-05	6.41533e-05	1.01449	1.01308	1.01379	-0.85972	0.142385
UBR5	KDM4C	8.40443e-05	5.26264e-05	4.99363e-05	5.49453e-05	1.597	0.908837	1.20475	-0.566868	0.164431
UBR5	PHF8	2.32086e-05	3.23128e-05	6.44892e-05	4.24547e-05	0.718248	1.51901	1.04452	-0.408878	0.652125
UBR5	PRMT1	2.32634e-05	1.85388e-05	3.61052e-05	2.7237e-05	1.25485	1.3256	1.28974	-0.460705	0.338119
UBR5	PHF2	9.95958e-06	1.10924e-05	3.33356e-05	2.86847e-05	0.897872	1.16214	1.0215	0.422782	0.753712
UBR5	PRKCB	3.60555e-05	1.9542e-05	4.01337e-05	2.67151e-05	1.84503	1.50228	1.66486	0.232191	0.952559
UBR5	PRKCA	1.16043e-05	1.10731e-05	3.17243e-06	4.4441e-06	1.04797	0.71385	0.864923	-1.1604	0.253582
UBR5	PRMT6	3.33326e-05	4.04729e-05	2.3147e-05	2.25572e-05	0.823578	1.02614	0.919299	-0.101096	0.667965
UBR5	HDAC8	2.24045e-05	1.39861e-05	4.27186e-05	4.12258e-05	1.60191	1.03621	1.28838	0.259875	0.944391
UBR5	KMT5B	1.52957e-05	3.9682e-05	1.54257e-05	1.89043e-05	0.385458	0.81599	0.56083	-0.877818	0.0838149
UBR5	RAG1	2.3172e-05	5.99956e-05	4.13758e-05	7.51626e-05	0.386229	0.550484	0.461099	-1.00971	0.00119276
UBR5	SIRT2	8.95266e-05	3.71355e-05	2.2593e-05	3.35665e-05	2.41081	0.673084	1.27384	-0.437604	0.268517
UBR5	CREBBP	9.99613e-06	6.23106e-06	6.57817e-05	2.46951e-05	1.60424	2.66376	2.0672	0.973945	0.421512
UBR5	SMYD2	3.99297e-05	2.91297e-05	7.01123e-05	3.87512e-05	1.37076	1.80929	1.57483	0.376261	0.798407
UBR5	PPM1D	1.02337e-05	2.76636e-05	6.09307e-06	1.11776e-05	0.369934	0.545115	0.449062	-0.692117	0.574449
UBR5	VRK1	0.000100583	0.000197484	2.03774e-05	4.52322e-05	0.509321	0.450506	0.479011	-1.7839	0.000475829
UBR5	SIRT7	2.80879e-05	6.00535e-05	1.53082e-05	1.34502e-05	0.467714	1.13814	0.729607	-0.447241	0.500443
UBR5	DMD	4.08069e-05	4.58745e-05	2.1737e-05	1.44602e-05	0.889534	1.50323	1.15636	-0.277239	0.606673
UBR5	DCAF1	5.57189e-05	5.90311e-05	8.12577e-05	6.74696e-05	0.943891	1.20436	1.0662	-0.0632668	0.977557
UBR5	JMJD6	3.02991e-05	3.16954e-05	1.48382e-05	2.56714e-05	0.955944	0.578005	0.743331	-0.353516	0.351208
UBR5	AURKA	7.42674e-05	3.10009e-05	1.04069e-05	1.03359e-05	2.39565	1.00687	1.55309	0.131095	1
UBR5	HDAC9	3.79561e-05	2.33616e-05	1.66678e-05	1.18509e-05	1.62472	1.40645	1.51165	0.200502	0.94705
UBR5	TDG	4.30546e-05	2.48856e-05	1.70707e-05	3.22534e-05	1.7301	0.529267	0.956914	-1.23535	0.00466305
UBR5	KAT7	4.78791e-05	1.99278e-05	1.53754e-05	1.914e-05	2.40263	0.803312	1.38927	-0.361495	0.774231
UBR5	BRCA2	2.4305e-05	2.69112e-05	2.79643e-05	3.36506e-05	0.903157	0.83102	0.866338	-0.0276954	0.942967
UBR5	KDM8	3.98018e-05	4.09552e-05	2.11495e-05	2.69003e-05	0.971837	0.786218	0.874114	-0.34523	0.511693
UBR5	SMYD5	5.01817e-05	3.70005e-05	2.57319e-05	1.89884e-05	1.35624	1.35513	1.35569	0.621943	0.420606
UBR5	SMYD3	8.82291e-05	3.37982e-05	5.01377e-05	4.14278e-05	2.61047	1.21024	1.77744	0.384879	0.616112
UBR5	HDAC3	3.23093e-05	2.40947e-05	4.25676e-05	2.33316e-05	1.34093	1.82446	1.56412	0.0918464	0.735944
UBR5	DOT1L	1.50582e-05	1.497e-05	7.23447e-06	1.3972e-05	1.00589	0.517784	0.721688	-0.997339	0.218001
UBR5	PRMT2	9.70922e-05	4.47363e-05	1.04069e-05	1.34838e-05	2.17032	0.771806	1.29425	0.075336	1
UBR5	HDAC6-2	4.05876e-05	2.17026e-05	1.32604e-06	7.87819e-06	1.87017	0.168318	0.561056	-3.31687	0.00374964
UBR5	KDM7A	9.48445e-06	2.6101e-05	1.95549e-05	5.55176e-05	0.363375	0.352229	0.357758	-1.7007	0.000198391
UBR5	KDM6B	6.23342e-05	5.3861e-05	5.66169e-05	2.59576e-05	1.15732	2.18113	1.58879	-0.231682	0.755613
UBR5	HDAC4	7.23669e-06	0.000129097	6.83162e-06	5.67633e-05	0.0560564	0.120353	0.0821373	-4.3064	2.70058e-09
UBR5	HDAC6-1	2.5767e-05	1.8944e-05	4.86271e-05	5.57701e-05	1.36017	0.871919	1.08902	-0.0857599	0.926967
UBR5	TAF1	1.46378e-05	9.83851e-06	3.75655e-05	2.46614e-05	1.48781	1.52325	1.50543	0.134947	0.71422
UBR5	TAF1L	6.42713e-05	4.55465e-05	1.22365e-05	1.52345e-05	1.41111	0.803208	1.06462	0.371897	0.894818
UBR5	KDM6A	2.03212e-05	2.28408e-05	1.58453e-05	1.44938e-05	0.88969	1.09325	0.98623	-0.376365	0.438931
UBR5	RIOX2	2.62787e-05	3.7695e-05	3.07171e-05	3.17484e-05	0.69714	0.967517	0.821276	-0.192265	0.60353
UBR5	SETDB2	2.62239e-05	4.62989e-05	2.42044e-05	1.88369e-05	0.566404	1.28494	0.853111	-0.385669	0.50913
UBR5	CHEK1	1.73607e-05	2.6564e-05	3.02136e-05	2.29612e-05	0.653545	1.31585	0.927345	0.347154	0.887134
UBR5	KAT2A	3.07377e-05	1.47963e-05	4.39943e-05	3.70005e-05	2.07738	1.18902	1.57164	0.963154	0.296689
UBR5	HDAC5	2.72107e-05	0.000245866	4.75025e-06	3.27079e-05	0.110673	0.145232	0.12678	-3.76475	3.90973e-05
UBR5	EP300	3.07559e-05	6.40468e-06	1.603e-05	7.01967e-06	4.80211	2.28358	3.31149	0.790808	0.543091
UBR5	KAT2B	3.25468e-05	1.9079e-05	8.3423e-06	6.986e-06	1.7059	1.19415	1.42727	0.516038	0.506851
UBR5	HDAC1	1.50947e-05	1.64361e-05	0.000111236	5.70495e-05	0.918388	1.94982	1.33817	-0.119997	0.831341
UBR5	HDAC2	2.86544e-05	9.66682e-05	7.40233e-06	4.15793e-05	0.29642	0.178029	0.22972	-2.64691	0.000322235
UBR5	HDAC7	1.53506e-06	5.26457e-05	7.90589e-06	0.000138508	0.0291582	0.0570789	0.0407961	-4.21578	8.0968e-07
UBR5	KAT5	9.02576e-05	1.50857e-05	4.97181e-05	1.32818e-05	5.98298	3.74332	4.73247	2.36226	0.00018795
UBR5	KDM2A	3.70606e-05	3.68848e-05	2.17034e-05	2.37861e-05	1.00477	0.912443	0.957493	-0.285419	0.521103
UBR5	USP3	5.38549e-05	2.35931e-05	2.36841e-05	1.32313e-05	2.28265	1.79	2.02137	0.598494	0.234512
UBR5	USP22	3.64576e-05	3.64411e-05	3.44435e-05	5.32619e-05	1.00045	0.646681	0.804347	0.155658	0.988221
UBR5	UTY	4.6271e-05	3.06151e-05	8.76529e-05	5.99786e-05	1.51138	1.4614	1.48618	0.529346	0.431751
UBR5	CDY1	8.04077e-07	3.00943e-06	6.04271e-07	5.87497e-06	0.267186	0.102855	0.165775	-3.19215	0.0292293
UBR5	CDY2	5.31787e-06	9.49127e-06	3.81027e-06	8.61887e-06	0.560291	0.442084	0.49769	-2.13648	0.0146936
UBR5	DNMT3A-3L	2.70462e-06	9.73819e-05	9.2655e-06	4.95248e-05	0.0277733	0.187088	0.0720837	-4.06648	4.98656e-05
UBR5	USP21	6.2919e-05	1.60503e-05	7.84546e-05	2.79945e-05	3.92012	2.8025	3.31453	1.66398	0.000551142
UBR5	KDM2B	7.53091e-05	5.18161e-05	1.24211e-05	1.68674e-05	1.45339	0.736399	1.03454	-0.265305	0.681094
UBR5	SETDB1	5.92093e-05	3.56501e-05	0.000169867	9.28212e-05	1.66084	1.83005	1.7434	-0.332045	0.598402
UBR5	CLOCK	3.76089e-05	1.95999e-05	3.71459e-05	4.14615e-05	1.91883	0.895914	1.31115	-0.561343	0.317145
UBR5	CARM1	3.14138e-05	3.6634e-05	2.70244e-05	2.92739e-05	0.857505	0.923157	0.889725	-0.706589	0.219695
UBR5	HR	1.26642e-05	1.42369e-05	8.04017e-06	8.51787e-06	0.889534	0.943918	0.916323	-1.15812	0.302733
UBR5	PRMT5	1.44368e-05	1.63396e-05	2.56648e-05	1.71367e-05	0.883546	1.49765	1.15032	0.57628	0.674444
UBR5	RIOX1	3.43195e-05	4.62989e-05	1.84806e-05	1.53355e-05	0.741259	1.20509	0.945135	-0.619843	0.560663
UBR5	KDM1A	3.14686e-05	5.3398e-05	2.4943e-05	7.36644e-05	0.589322	0.338603	0.446706	-1.49824	0.000410924
UBR5	HDAC10	3.4356e-05	2.66218e-05	5.29241e-05	4.45926e-05	1.29052	1.18684	1.23759	-0.271578	0.618493
UBR5	PRMT7	4.19582e-05	2.42683e-05	1.19679e-05	8.40003e-06	1.72893	1.42475	1.56949	0.251619	0.905802
UBR5	JMJD1C	5.06386e-05	0.000107896	3.89587e-05	3.85829e-05	0.469329	1.00974	0.688404	-0.549541	0.459232
UBR5	TET1	9.92304e-06	1.94262e-05	5.84968e-05	7.8058e-05	0.510806	0.749402	0.618708	-0.938014	0.0123123
UBR5	BAP1	3.209e-05	1.24042e-05	2.9089e-05	1.50157e-05	2.58702	1.93724	2.23867	0.603636	0.557131
UBR5	KDM5A	2.73021e-05	2.50014e-05	3.01632e-05	3.31288e-05	1.09202	0.910484	0.99713	-0.046838	0.786725
UBR5	SIRT1	6.8712e-06	2.54451e-05	4.56561e-06	8.4842e-06	0.27004	0.53813	0.381205	-1.89157	0.0158585
UBR5	KDM5B	3.89246e-05	5.797e-05	2.37848e-05	4.09565e-05	0.671461	0.580734	0.624452	-0.453416	0.28979
UBR5	KDM5D	8.75347e-06	1.60889e-05	2.87533e-05	2.52001e-05	0.54407	1.141	0.787898	-0.026377	0.857186
UBR5	MSK1	6.98085e-06	8.16018e-06	2.11495e-06	6.32948e-06	0.855478	0.334143	0.534651	-1.69486	0.0322735
UBR5	KDM5C	3.18889e-05	2.89754e-05	1.93703e-05	2.30622e-05	1.10055	0.839913	0.961441	-0.288581	0.239539
UBR5	USP36	1.345e-05	8.43025e-06	1.27401e-05	7.91185e-06	1.59545	1.61025	1.60283	-0.17163	0.887134
UBR5	KDM3A	5.48782e-05	2.72006e-05	2.45737e-05	2.21195e-05	2.01754	1.11095	1.49713	-0.0342907	0.978363
UBR5	SMYD4	5.21736e-05	7.98463e-05	1.73392e-05	9.00605e-06	0.653426	1.92529	1.12162	-0.828206	0.318935
UBR5	KDM1B	4.33836e-05	3.78686e-05	4.26347e-05	4.15961e-05	1.14563	1.02497	1.08362	0.359282	0.739905
UBR5	GTF3C4	2.50908e-05	2.94191e-05	3.41413e-05	7.51289e-05	0.852877	0.454437	0.622558	-0.756015	0.0450034
UBR5	USP16	2.34461e-05	1.1131e-05	1.32604e-05	3.78759e-06	2.10638	3.50101	2.7156	0.611924	0.71422
UBR5	MYSM1	4.62892e-05	6.43168e-05	1.462e-05	2.36346e-05	0.719706	0.618586	0.667233	-0.329152	0.404097
UBR5	TET2	3.99297e-05	5.06394e-05	9.61799e-05	6.29077e-05	0.788511	1.52891	1.09798	-0.236253	0.531255
UBR5	KDM3B	4.53024e-05	0.000136447	1.60803e-05	5.04339e-05	0.332016	0.31884	0.325361	-2.25531	2.13305e-06
UBR5	TET3	0.000160486	0.000126859	0.00011644	0.000112129	1.26508	1.03844	1.14617	-0.17234	0.68333
UBR5	DNMT1	4.3676e-06	1.12853e-05	1.35961e-06	6.78399e-06	0.387015	0.200415	0.278502	-2.84388	0.000115165
RNF2	RNF40	7.60218e-06	1.1594e-05	5.13631e-06	1.17499e-05	0.655699	0.437135	0.535377	-1.51176	0.303248
RNF2	RNF20	1.0855e-05	1.28865e-05	6.50935e-05	5.30936e-05	0.842356	1.22601	1.01624	-0.227586	0.553239
RNF2	RBX1	9.75857e-06	1.5433e-05	2.25595e-05	1.65307e-05	0.63232	1.3647	0.928938	-1.21526	0.181687
RNF2	BMI1	1.37241e-05	1.36196e-05	6.73091e-06	8.16436e-06	1.00768	0.824426	0.911457	0.377695	1
RNF2	RING1	7.67528e-07	3.00943e-06	4.15604e-05	1.09419e-05	0.255041	3.79828	0.984234	-1.16813	0.580791
RNF2	UBR5	3.93632e-05	5.86838e-05	4.4414e-05	4.49292e-05	0.670768	0.988531	0.814294	-0.494841	0.296845
RNF2	RNF2	3.72799e-06	1.16133e-05	4.2299e-06	3.28258e-06	0.321011	1.28859	0.643157	-1.02705	0.571939
RNF2	UHRF1	6.41434e-06	8.1023e-06	1.95213e-05	2.46446e-05	0.791669	0.792114	0.791891	-0.508134	0.590748
RNF2	HSF1	6.85293e-06	6.36609e-07	2.07634e-05	1.11103e-06	10.7647	18.6885	14.1837	4.25686	0.00648532
RNF2	UBR2	6.10002e-05	1.98699e-05	2.03102e-06	4.54511e-06	3.06997	0.446859	1.17126	-0.63218	0.571939
RNF2	MCM3AP	0.000111054	5.23177e-05	2.66551e-05	1.86181e-05	2.12268	1.43168	1.74327	-0.571145	0.560663
RNF2	RNF8	8.82657e-06	6.38539e-06	1.51907e-05	1.20193e-05	1.38231	1.26386	1.32176	0.0340698	0.967161
RNF2	UBE2D2	1.76166e-05	1.28286e-05	1.61139e-05	1.73387e-05	1.37322	0.929358	1.1297	0.58586	0.900287
RNF2	UBE2D3	2.74848e-05	4.03379e-05	2.50773e-05	2.42742e-05	0.681364	1.03308	0.83899	-0.486579	0.590748
RNF2	UBE2U	2.93122e-05	1.58381e-05	2.34827e-05	1.16153e-05	1.85075	2.02171	1.93434	2.09981	0.00769715
RNF2	UBE2B	5.74732e-05	6.07287e-05	3.29664e-05	2.47961e-05	0.946393	1.3295	1.12171	-0.309225	0.696781
RNF2	UBE2N	5.24477e-06	1.34267e-05	2.16195e-05	1.81131e-05	0.390623	1.19358	0.682819	-0.779602	0.267026
RNF2	UBE2A	2.6699e-05	1.92333e-05	4.24836e-05	3.11087e-05	1.38816	1.36565	1.37686	-0.770875	0.194101
RNF2	KMT5A	3.43195e-05	4.23828e-05	1.34283e-06	1.5992e-06	0.80975	0.839683	0.824581	0.0278427	0.819371
RNF2	NAA50	6.06712e-06	1.3446e-05	1.97395e-05	1.09924e-05	0.451223	1.79574	0.900155	-0.0791279	0.968024
RNF2	PRDM5	6.23159e-06	1.44105e-05	1.05915e-05	1.90895e-05	0.432434	0.554837	0.489827	-1.45559	0.166748
RNF2	PRDM10	1.00327e-05	1.28286e-05	3.39231e-05	1.5083e-05	0.782053	2.24909	1.32624	0.060984	0.944391
RNF2	DTX3L	9.11896e-06	1.70534e-05	1.85646e-05	2.46277e-05	0.534729	0.753807	0.634888	-1.04376	0.125782
RNF2	PRDM9	3.23093e-05	6.59373e-05	2.33987e-05	2.52843e-05	0.49	0.925427	0.673394	0.12695	0.957069
RNF2	RNF168	3.93815e-05	3.45119e-05	2.9005e-05	3.20346e-05	1.1411	0.905429	1.01646	0.634836	0.696781
RNF2	PRDM13	2.82889e-05	4.00099e-05	2.08809e-05	1.74734e-05	0.707046	1.19501	0.9192	-0.0998207	0.796078
RNF2	UBE2E1	2.18928e-05	2.63132e-05	2.30295e-05	1.32145e-05	0.832009	1.74274	1.20415	0.118511	0.968024
RNF2	PRDM7	5.32153e-05	3.69233e-05	6.53788e-05	5.35313e-05	1.44124	1.22132	1.32673	0.0324936	0.819836
RNF2	MECOM	5.81676e-05	2.43841e-05	3.34196e-05	1.78101e-05	2.38548	1.87644	2.1157	0.649147	0.452144
RNF2	PRDM8	2.14908e-05	5.05429e-05	6.30289e-05	0.000105194	0.425198	0.599168	0.504743	-0.497174	0.358545
RNF2	PRDM2	8.95449e-06	6.46255e-06	1.61475e-05	1.60089e-05	1.3856	1.00866	1.1822	-0.571621	0.219122
RNF2	NCOA3	2.65163e-05	3.10009e-05	1.26058e-05	1.22886e-05	0.855337	1.02581	0.936703	0.0420122	0.922831
RNF2	KMT2D	3.34606e-05	3.58045e-05	6.46235e-05	5.1326e-05	0.934536	1.25908	1.08474	-0.889505	0.0448241
RNF2	EZH2	1.14946e-05	1.58574e-05	1.85478e-05	3.60073e-05	0.724877	0.515111	0.611058	-1.05088	0.154599
RNF2	KMT2C	8.55062e-05	4.15339e-05	3.47792e-05	2.32305e-05	2.05871	1.49713	1.75561	0.383833	0.708632
RNF2	PRDM11	1.58988e-05	2.6699e-05	2.32309e-05	1.19519e-05	0.595482	1.94369	1.07584	-0.322858	0.699608
RNF2	PRDM4	1.54237e-05	1.25779e-05	1.71546e-05	1.09083e-05	1.22625	1.57262	1.38868	0.708342	0.531255
RNF2	KMT2A	1.18053e-05	1.27129e-05	2.10656e-05	2.23889e-05	0.928609	0.940895	0.934732	0.138606	0.937415
RNF2	PRDM6	5.66874e-05	7.19176e-05	3.68941e-05	5.09052e-05	0.788227	0.724762	0.755829	-0.593467	0.0932208
RNF2	KMT2B	4.17572e-05	4.74756e-05	9.92012e-06	1.53187e-05	0.879549	0.647583	0.754706	0.323276	0.938142
RNF2	KMT2E	1.00144e-05	9.79993e-06	8.72837e-07	2.33989e-06	1.02189	0.373025	0.617405	-0.232181	0.887134
RNF2	RYBP	1.69953e-06	1.26357e-05	3.52492e-07	5.13429e-06	0.134502	0.0686544	0.0960944	-3.75915	4.15787e-05
RNF2	PRDM14	8.57073e-06	1.63589e-05	1.95549e-05	2.59744e-05	0.523917	0.752851	0.628038	-1.20643	0.106575
RNF2	SETD1A	1.1787e-05	6.80979e-06	4.90467e-05	2.91729e-05	1.73089	1.68124	1.70589	0.493998	0.796078
RNF2	GTF3C1	8.36971e-05	4.50449e-05	2.33316e-06	1.90221e-06	1.85808	1.22655	1.50965	-0.0563031	0.942967
RNF2	EZH1	4.4078e-05	5.10059e-05	6.59999e-05	4.31954e-05	0.864175	1.52794	1.14909	0.164832	1
RNF2	NAA40	2.39578e-05	2.82809e-05	3.05829e-05	1.89716e-05	0.847138	1.61203	1.16859	-0.654258	0.260641
RNF2	ATF2	1.30662e-05	2.72199e-05	4.86774e-06	6.24531e-06	0.480026	0.779423	0.611673	-0.225837	0.644677
RNF2	SETD1B	1.66846e-05	1.47963e-05	2.97772e-05	3.25396e-05	1.12762	0.915105	1.01582	0.14809	0.560663
RNF2	NAA60	2.25872e-05	2.44998e-05	2.92736e-05	2.03856e-05	0.921935	1.43599	1.1506	0.425248	0.757155
RNF2	SETD5	1.08002e-05	2.69112e-05	5.15309e-06	1.68337e-05	0.401327	0.306117	0.350504	-1.43231	0.0117656
RNF2	TRIM37	9.84994e-06	1.94648e-05	6.07629e-06	7.087e-06	0.506038	0.857385	0.658688	-0.221577	0.739368
RNF2	PRDM1	3.25651e-05	5.84137e-05	2.66887e-06	5.60563e-06	0.55749	0.476104	0.515193	-1.48308	0.0027413
RNF2	PRDM12	3.21631e-06	3.49171e-06	6.41199e-06	9.76356e-06	0.921127	0.656727	0.777772	-0.619827	0.442309
RNF2	PRDM16	2.57305e-05	1.58381e-05	8.17445e-06	4.99962e-06	1.6246	1.63501	1.6298	0.868283	0.523566
RNF2	EYA2	2.04674e-05	2.21463e-05	0.000166628	0.000156217	0.924191	1.06664	0.992866	-0.0434037	0.857186
RNF2	KMT5C	2.10887e-05	2.68341e-05	2.50101e-05	2.83312e-05	0.785895	0.882778	0.832929	-0.260938	0.688606
RNF2	ASH1L	2.15821e-05	2.28601e-05	1.87828e-05	2.92739e-05	0.944098	0.641623	0.778303	-0.579422	0.405244
RNF2	NSD3	6.96257e-06	1.6166e-05	9.56763e-06	6.39682e-06	0.430692	1.49569	0.802608	-0.916531	0.227402
RNF2	NSD1	1.37789e-05	3.24478e-05	2.03606e-05	1.85171e-05	0.42465	1.09956	0.68332	-0.163027	0.513373
RNF2	KAT6B	3.45387e-06	6.03814e-06	8.04017e-06	6.12748e-06	0.572009	1.31215	0.86635	-0.518285	0.575046
RNF2	NSD2	4.97066e-06	1.56066e-05	4.02848e-06	5.28579e-06	0.318497	0.762133	0.492684	-0.810227	0.234902
RNF2	SMYD1	2.95681e-05	3.56501e-05	3.01296e-05	4.03841e-05	0.829396	0.746077	0.786634	-0.78913	0.110105
RNF2	EHMT1	5.50061e-06	3.03643e-05	1.19511e-05	4.74543e-05	0.181154	0.251845	0.213595	-2.31691	0.00113715
RNF2	EHMT2	4.2945e-06	4.93083e-05	2.78636e-06	3.97276e-06	0.0870949	0.701367	0.247155	-2.6947	0.0195327
RNF2	JAK2-JH1	3.47946e-05	4.13989e-05	8.05695e-07	4.49461e-06	0.840471	0.179258	0.388151	-1.94228	0.137606
RNF2	CDK1	4.58689e-06	4.12832e-06	2.64369e-05	2.7944e-05	1.11108	0.946067	1.02526	1.01454	0.313333
RNF2	SETD2	2.0376e-05	2.85895e-05	2.47248e-05	2.26919e-05	0.712709	1.08959	0.881226	-0.200788	0.53551
RNF2	CDK2	2.87275e-05	3.19076e-05	1.69364e-05	2.39881e-05	0.900332	0.706034	0.797286	-0.608509	0.191126
RNF2	SUV39H2	2.77041e-05	4.82473e-05	1.27233e-05	1.77091e-05	0.574211	0.71846	0.642299	-0.995613	0.0347571
RNF2	SETD9	4.69654e-06	5.45941e-06	1.0558e-05	1.24401e-05	0.860265	0.848702	0.854464	-0.148754	0.506851
RNF2	PRDM15	7.10877e-06	5.76807e-06	2.22238e-05	1.62782e-05	1.23244	1.36525	1.29714	0.27213	0.696781
RNF2	DNMT3B	9.24688e-06	3.10009e-05	2.24084e-05	4.65789e-05	0.298277	0.481084	0.378809	-2.11959	0.00367558
RNF2	KAT6A	2.23497e-05	1.7092e-05	2.42212e-05	2.26077e-05	1.30761	1.07137	1.18361	-0.195577	0.843047
RNF2	DNMT3A	1.864e-05	3.67883e-05	7.55339e-06	2.82133e-05	0.506682	0.267724	0.368308	-1.84617	0.0308635
RNF2	PPP6C	8.16869e-06	4.14761e-06	8.0066e-06	7.92869e-06	1.96949	1.00983	1.41026	0.314774	0.905116
RNF2	PPP4C	3.77733e-05	3.48785e-05	6.71413e-06	9.03971e-06	1.083	0.742737	0.896874	-0.243291	0.774697
RNF2	PPP2CA	1.82196e-05	1.60117e-05	5.10609e-05	1.94766e-05	1.1379	2.62165	1.72719	0.645215	0.668356
RNF2	AURKC	6.54226e-06	4.99642e-06	6.16021e-06	9.76356e-06	1.30939	0.630939	0.908925	0.488359	0.652125
RNF2	PPP2CB	9.92304e-06	1.44684e-05	3.0415e-05	1.96786e-05	0.685842	1.54559	1.02958	-0.390727	0.560663
RNF2	SETMAR	1.98643e-05	2.86281e-05	4.19969e-05	2.52506e-05	0.693875	1.6632	1.07427	-0.00590199	0.998995
RNF2	SETD6	3.6421e-05	3.266e-05	2.46576e-05	5.30768e-05	1.11516	0.464566	0.719766	-0.323874	0.629128
RNF2	SETD4	1.76166e-05	1.78636e-05	3.3856e-05	2.77252e-05	0.98617	1.22113	1.09738	-0.388432	0.356805
RNF2	PRKAA2	8.80829e-06	1.56259e-05	2.79811e-05	2.97789e-05	0.563699	0.93963	0.727784	0.0695872	0.989355
RNF2	PRKAA1	1.88958e-05	2.28408e-05	2.15859e-05	2.35841e-05	0.827284	0.915276	0.870168	-0.684805	0.417145
RNF2	SETD7	0.000120922	3.9817e-05	2.32141e-05	1.17331e-05	3.03695	1.97851	2.45125	0.945335	0.210364
RNF2	JMJD7	3.10666e-05	2.82423e-05	1.18169e-05	1.71031e-05	1.1	0.690921	0.871788	0.00395937	0.942967
RNF2	KAT14	2.0906e-05	1.77286e-05	1.49893e-05	1.74061e-05	1.17922	0.861153	1.00772	-0.190761	0.655512
RNF2	PPP1CC	2.04674e-06	3.22163e-06	1.07426e-06	1.3467e-06	0.635312	0.797699	0.71189	-0.883742	0.513373
RNF2	SETD3	1.79638e-05	1.56644e-05	2.7679e-05	2.61428e-05	1.14679	1.05876	1.1019	0.0491231	0.965469
RNF2	PPP1CB	5.8661e-06	1.16905e-05	9.39978e-06	7.67618e-06	0.501785	1.22454	0.783872	-1.54458	0.156962
RNF2	HASPIN	2.56391e-05	4.62989e-05	5.09938e-05	2.93075e-05	0.553773	1.73996	0.981601	-0.763079	0.402125
RNF2	PPP1CA	7.7301e-06	8.56529e-06	6.49592e-06	6.91866e-06	0.902491	0.938898	0.920515	-1.26894	0.227402
RNF2	SUV39H1	1.9042e-05	3.20041e-05	1.48047e-05	1.55207e-05	0.594986	0.953865	0.75335	-1.04999	0.0735282
RNF2	JAK2-JH2	1.4784e-05	5.01571e-06	1.69028e-05	8.65254e-06	2.94755	1.95351	2.3996	0.743027	0.375315
RNF2	KAT8	9.46617e-06	1.56837e-05	1.70875e-05	1.19856e-05	0.603566	1.42566	0.927622	1.20101	0.265571
RNF2	PRMT8	1.46013e-05	2.72777e-05	6.59663e-06	5.23529e-06	0.535282	1.26003	0.821263	-0.701195	0.409921
RNF2	EYA1	1.00875e-05	1.71692e-05	1.09608e-05	8.87138e-06	0.587536	1.23553	0.852007	-0.178141	0.981864
RNF2	EYA3	3.74992e-05	3.64989e-05	1.81281e-05	1.02686e-05	1.02741	1.7654	1.34677	-0.80282	0.566048
RNF2	NCOA1	2.18745e-05	2.91683e-05	4.85096e-06	1.32986e-05	0.749943	0.364771	0.523027	-1.59972	0.118174
RNF2	HUWE1	2.0376e-05	1.34845e-05	6.69902e-05	5.70663e-05	1.51107	1.1739	1.33186	-0.864659	0.351208
RNF2	KDM4E	2.12532e-05	1.96384e-05	3.89587e-05	4.69324e-05	1.08223	0.830102	0.947817	-0.235685	0.607374
RNF2	AURKB	4.45897e-06	7.02199e-06	2.15188e-05	1.71872e-05	0.635001	1.25202	0.891647	0.496335	0.869312
RNF2	BAZ1B	7.71183e-06	1.21727e-05	1.60803e-05	2.84995e-05	0.633532	0.564232	0.597879	-1.06932	0.0703589
RNF2	HDAC11	1.33586e-05	1.05137e-05	2.07131e-05	2.54526e-05	1.27059	0.81379	1.01686	-0.231337	0.754387
RNF2	GTF3C2	3.42829e-05	3.43576e-05	6.42374e-05	4.38519e-05	0.997825	1.46487	1.209	0.273139	0.608128
RNF2	SIRT6	2.86544e-05	4.19198e-05	3.81027e-05	6.2369e-05	0.683553	0.610924	0.646219	-1.41121	0.00838598
RNF2	KDM4D	1.77811e-05	3.04029e-05	2.3147e-05	2.7136e-05	0.584847	0.852999	0.70631	-0.463701	0.260438
RNF2	KDM4A	4.3146e-05	4.81315e-05	4.7385e-05	3.5435e-05	0.896419	1.33724	1.09486	0.104557	0.796515
RNF2	KDM4B	3.15966e-05	4.61638e-05	2.71922e-05	3.11929e-05	0.684444	0.871744	0.772438	-0.638753	0.233455
RNF2	KDM4C	1.79455e-05	2.014e-05	2.31637e-05	4.89525e-05	0.891039	0.473188	0.64933	-1.3442	0.00838598
RNF2	PHF8	0.00012275	0.000126705	4.92481e-05	3.99633e-05	0.968786	1.23233	1.09264	0.185124	0.735427
RNF2	PRMT1	9.13723e-06	1.57416e-05	1.01215e-05	1.33323e-05	0.580451	0.759174	0.663825	-0.590958	0.190325
RNF2	PHF2	4.13003e-06	6.50113e-06	1.91856e-05	1.63456e-05	0.635279	1.17375	0.863516	-0.0975319	0.789111
RNF2	PRKCB	3.95642e-05	2.014e-05	4.59414e-05	5.95241e-05	1.96446	0.771812	1.23134	-0.421526	0.529595
RNF2	PRKCA	1.40165e-05	1.12468e-05	1.30758e-05	1.53019e-05	1.24627	0.854521	1.03197	-0.229442	0.880095
RNF2	PRMT6	2.32268e-05	9.99284e-06	2.78636e-05	1.72714e-05	2.32435	1.61328	1.93645	0.20867	1
RNF2	HDAC8	5.42752e-06	1.21535e-05	1.56943e-05	6.81766e-06	0.446582	2.302	1.01392	-0.924148	0.516017
RNF2	KMT5B	6.63363e-06	1.04172e-05	1.42675e-05	3.61589e-05	0.636793	0.394579	0.501264	-0.511514	0.285372
RNF2	RAG1	4.40963e-05	3.25828e-05	6.73091e-06	5.35313e-06	1.35336	1.25738	1.30449	-0.638004	0.543091
RNF2	SIRT2	1.82745e-05	5.86838e-05	1.39654e-05	3.63945e-05	0.311406	0.383722	0.345678	-1.84255	0.000463485
RNF2	CREBBP	4.18485e-05	3.10781e-05	3.75991e-06	2.17155e-06	1.34656	1.73144	1.52692	0.409358	0.757155
RNF2	SMYD2	6.27728e-05	7.82837e-05	2.45401e-05	2.54021e-05	0.801863	0.966067	0.880144	-0.587787	0.308951
RNF2	PPM1D	3.87053e-05	4.22477e-05	1.26561e-05	1.92915e-05	0.916152	0.656049	0.775268	-0.986633	0.0872581
RNF2	VRK1	5.99403e-06	1.1459e-05	6.91555e-05	6.47425e-05	0.523086	1.06816	0.747489	-0.752098	0.193289
RNF2	SIRT7	1.53323e-05	2.79144e-05	2.39191e-05	2.04698e-05	0.549261	1.1685	0.801133	-0.286548	0.585755
RNF2	DMD	3.90525e-05	2.93033e-05	9.90334e-07	3.55192e-06	1.3327	0.278817	0.609573	-1.46504	0.180577
RNF2	DCAF1	1.15312e-05	7.48498e-06	7.76825e-05	7.24524e-05	1.54058	1.07219	1.28522	-1.05739	0.213917
RNF2	JMJD6	8.78636e-05	5.11217e-05	5.92522e-06	3.09741e-06	1.71872	1.91296	1.81324	0.174669	1
RNF2	AURKA	2.24045e-05	3.77529e-05	2.35498e-05	1.72546e-05	0.593452	1.36484	0.899983	0.397913	0.883136
RNF2	HDAC9	5.7327e-05	3.55344e-05	2.30966e-05	2.1766e-05	1.61328	1.06113	1.3084	-0.226489	0.857186
RNF2	TDG	2.8161e-05	3.63446e-05	2.11495e-05	3.18831e-05	0.774832	0.663346	0.716925	-1.1858	0.0557359
RNF2	KAT7	6.45089e-06	4.66847e-06	6.16021e-05	6.94391e-05	1.3818	0.887138	1.10718	-0.199791	0.981797
RNF2	BRCA2	2.53467e-05	3.11746e-05	1.52579e-05	1.04032e-05	0.813057	1.46664	1.092	0.377637	0.885615
RNF2	KDM8	1.22987e-05	3.12132e-05	2.13845e-05	3.30783e-05	0.394024	0.646481	0.504707	-0.806773	0.0454195
RNF2	SMYD5	5.86428e-05	3.48785e-05	1.98906e-05	1.30798e-05	1.68135	1.52071	1.59901	0.771961	0.465188
RNF2	SMYD3	2.73203e-05	4.09359e-05	1.46872e-05	1.99648e-05	0.667393	0.735652	0.700692	-0.876014	0.18246
RNF2	HDAC3	6.48561e-05	5.01764e-05	8.51016e-06	1.58574e-05	1.29256	0.536669	0.832873	0.186783	0.961293
RNF2	DOT1L	2.67355e-05	4.40032e-05	4.25676e-05	2.28602e-05	0.607582	1.86208	1.06366	-0.876918	0.110189
RNF2	PRMT2	1.42906e-05	1.94455e-05	1.60468e-05	8.51787e-06	0.734906	1.88389	1.17664	-0.0811639	0.885615
RNF2	HDAC6-2	2.24776e-06	2.22042e-05	6.04271e-07	1.82309e-05	0.101231	0.0331454	0.0579254	-3.7962	0.000507726
RNF2	KDM7A	1.345e-05	1.46034e-05	3.74313e-06	8.40003e-06	0.921017	0.445609	0.640635	-1.39685	0.0417072
RNF2	KDM6B	2.74665e-05	3.24478e-05	1.83631e-05	1.75744e-05	0.846484	1.04488	0.940464	-0.442016	0.485898
RNF2	HDAC4	3.65489e-06	2.74321e-05	1.9706e-05	5.27569e-05	0.133234	0.373524	0.223083	-2.63044	0.00389035
RNF2	HDAC6-1	6.92785e-05	4.32894e-05	3.39063e-05	3.82631e-05	1.60036	0.886138	1.19085	-0.496832	0.538945
RNF2	TAF1	1.65567e-05	1.35424e-05	3.93112e-05	2.09412e-05	1.22258	1.87722	1.51494	0.393269	0.824868
RNF2	TAF1L	4.50466e-05	3.46084e-05	1.15819e-05	7.49101e-06	1.30161	1.5461	1.4186	0.230385	0.952559
RNF2	KDM6A	3.78099e-05	2.93226e-05	0.000189523	0.000122297	1.28944	1.54969	1.41359	-0.174607	0.588518
RNF2	RIOX2	4.96517e-05	2.60238e-05	2.35162e-05	1.30293e-05	1.90793	1.80487	1.85569	0.0605404	0.912156
RNF2	SETDB2	1.65018e-05	3.07502e-05	1.24547e-05	5.6393e-06	0.536642	2.20856	1.08867	-0.980692	0.411575
RNF2	CHEK1	9.57582e-06	7.38853e-06	4.61596e-06	2.05372e-06	1.29604	2.24762	1.70675	0.486823	0.542845
RNF2	KAT2A	2.92391e-05	1.51436e-05	1.84974e-05	5.31946e-06	1.93079	3.47731	2.59113	1.07355	0.181856
RNF2	HDAC5	7.51081e-06	7.16668e-05	1.17497e-05	2.39881e-05	0.104802	0.489815	0.226569	-1.63933	0.00364942
RNF2	EP300	6.49292e-05	5.13146e-06	1.89171e-05	3.21524e-06	12.6532	5.88355	8.62819	3.0036	0.019011
RNF2	KAT2B	5.11685e-06	3.0673e-06	1.57614e-05	9.84773e-06	1.66819	1.60051	1.634	0.715687	0.865772
RNF2	HDAC1	1.38886e-06	6.82908e-06	4.80396e-05	4.24883e-05	0.203374	1.13065	0.479527	-0.290514	0.607374
RNF2	HDAC2	1.09281e-05	1.60696e-05	7.73803e-06	1.64297e-05	0.680052	0.470978	0.565941	-1.80903	0.0119534
RNF2	HDAC7	1.11109e-05	6.287e-05	1.76246e-05	3.45933e-05	0.176728	0.509479	0.300065	-2.56827	4.0973e-06
RNF2	KAT5	3.9619e-05	8.83537e-06	4.73514e-05	9.57839e-06	4.48414	4.94356	4.70825	2.15907	5.65456e-05
RNF2	KDM2A	1.03982e-05	9.16332e-06	2.33148e-05	1.32818e-05	1.13476	1.75539	1.41137	-0.28268	0.81841
RNF2	USP3	4.02769e-05	2.33616e-05	4.33061e-05	3.40378e-05	1.72406	1.27229	1.48105	-0.0663894	0.970476
RNF2	USP22	1.27921e-05	5.98027e-06	4.07715e-05	1.86518e-05	2.13906	2.18593	2.16237	0.551255	0.594378
RNF2	UTY	2.09791e-05	2.1529e-05	5.22863e-05	6.06688e-05	0.974458	0.861832	0.916417	-0.740658	0.233455
RNF2	CDY1	2.41223e-06	8.91253e-06	1.49557e-05	2.13788e-05	0.270656	0.699557	0.435131	-1.70919	0.0111788
RNF2	CDY2	9.50272e-06	2.99014e-05	1.09776e-05	1.38542e-05	0.317802	0.792368	0.501813	-1.23716	0.0229585
RNF2	DNMT3A-3L	2.77772e-06	9.29836e-06	1.84639e-06	8.14753e-06	0.298732	0.226619	0.260189	-2.46654	0.00189707
RNF2	USP21	3.58362e-05	1.83073e-05	1.48718e-05	5.89181e-06	1.95748	2.52415	2.22283	1.38168	0.0171197
RNF2	KDM2B	2.63518e-05	1.99471e-05	2.64369e-05	1.80794e-05	1.32108	1.46226	1.38988	0.242413	0.977557
RNF2	SETDB1	3.27113e-05	2.89754e-05	2.52787e-05	2.36009e-05	1.12893	1.07109	1.09963	0.517383	0.835437
RNF2	CLOCK	4.37125e-05	6.50692e-05	4.94831e-05	2.56041e-05	0.671785	1.93262	1.13943	-1.03419	0.054858
RNF2	CARM1	1.93344e-05	1.87703e-05	2.68901e-05	2.89035e-05	1.03005	0.930339	0.978926	-0.456189	0.53677
RNF2	HR	4.16841e-05	5.57901e-05	2.10488e-05	2.20185e-05	0.747158	0.955958	0.845134	-0.591522	0.246794
RNF2	PRMT5	1.1184e-05	1.36582e-05	3.28992e-05	3.14791e-05	0.818849	1.04511	0.925089	-0.12699	0.792545
RNF2	RIOX1	3.43743e-05	3.15411e-05	4.81571e-05	2.318e-05	1.08982	2.07752	1.5047	0.632718	0.682192
RNF2	KDM1A	1.94075e-05	4.73985e-05	1.00712e-05	3.13107e-05	0.409454	0.321653	0.362908	-0.980944	0.116851
RNF2	HDAC10	5.6194e-05	7.57179e-05	6.92227e-05	5.79585e-05	0.742149	1.19435	0.94148	-0.497564	0.378178
RNF2	PRMT7	5.56092e-05	4.34245e-05	3.159e-05	3.25396e-05	1.2806	0.970816	1.115	-0.223276	0.459232
RNF2	JMJD1C	4.05328e-05	4.4389e-05	1.41836e-05	1.61267e-05	0.913126	0.879509	0.89616	-0.0211293	0.956472
RNF2	TET1	2.20938e-05	2.46734e-05	2.8619e-05	1.98133e-05	0.89545	1.44443	1.13728	-0.284824	0.507635
RNF2	BAP1	4.8336e-05	2.37089e-05	1.77253e-05	1.09083e-05	2.03873	1.62494	1.82011	1.01927	0.181005
RNF2	KDM5A	3.95825e-05	2.37089e-05	4.62771e-05	2.33147e-05	1.66952	1.98489	1.82039	0.0185276	0.92878
RNF2	SIRT1	1.49668e-05	2.48471e-05	1.26729e-05	1.3871e-05	0.602357	0.913627	0.741842	-0.371265	0.425254
RNF2	KDM5B	9.00931e-06	7.29207e-06	1.69532e-06	8.5347e-06	1.23549	0.198638	0.495395	-1.03854	0.486577
RNF2	KDM5D	3.12128e-05	9.72276e-06	1.44689e-05	1.56722e-05	3.21028	0.923223	1.72157	0.347703	0.895637
RNF2	MSK1	1.09281e-05	7.48498e-06	2.00081e-05	1.53692e-05	1.46001	1.30183	1.37865	-1.39269	0.0516352
RNF2	KDM5C	3.77185e-05	3.80422e-05	3.49302e-05	3.46101e-05	0.99149	1.00925	1.00033	-0.759191	0.278935
RNF2	USP36	2.76675e-05	2.85703e-05	1.64328e-05	1.29788e-05	0.968404	1.26613	1.1073	0.0786542	0.926967
RNF2	KDM3A	1.96633e-05	2.38246e-05	1.06922e-05	1.56049e-05	0.825336	0.685187	0.752004	-0.731357	0.296313
RNF2	SMYD4	1.02885e-05	1.48349e-05	2.50605e-05	2.95264e-05	0.693534	0.848749	0.767226	-0.649532	0.210364
RNF2	KDM1B	3.45387e-05	2.47892e-05	4.7771e-05	3.56875e-05	1.3933	1.33859	1.36567	0.292808	0.933579
RNF2	GTF3C4	4.95238e-05	5.77385e-05	2.95925e-05	3.47112e-05	0.857725	0.852536	0.855127	-0.763281	0.283115
RNF2	USP16	4.43704e-05	3.7695e-05	3.25467e-05	1.79784e-05	1.17709	1.81032	1.45976	-0.337189	0.826823
RNF2	MYSM1	4.64171e-06	5.84523e-06	1.57111e-05	1.69516e-05	0.794103	0.92682	0.857899	-0.550093	0.616697
RNF2	TET2	3.70241e-05	4.54308e-05	5.92857e-05	6.53317e-05	0.814956	0.907457	0.859964	-0.415832	0.460531
RNF2	KDM3B	2.3903e-05	6.95833e-05	9.80263e-06	3.81957e-05	0.343516	0.256642	0.296919	-1.98621	0.000128341
RNF2	TET3	8.58169e-05	0.000103806	5.24206e-05	6.69477e-05	0.826705	0.783007	0.80456	-0.322847	0.349194
RNF2	DNMT1	1.54602e-05	1.54522e-05	2.13174e-06	1.10766e-05	1.00051	0.192454	0.438809	-2.19913	0.000788069
UHRF1	RNF40	3.103e-05	5.33594e-05	1.0239e-05	3.92226e-05	0.581529	0.26105	0.389625	-1.49963	0.171693
UHRF1	RNF20	3.45936e-05	5.59445e-05	5.26723e-05	5.29084e-05	0.618356	0.995538	0.784599	-0.40922	0.211366
UHRF1	RBX1	5.0072e-05	3.7097e-05	2.68565e-05	2.71865e-05	1.34976	0.987863	1.15472	0.00505256	0.977557
UHRF1	BMI1	7.63873e-06	1.03401e-05	3.35706e-06	4.3431e-06	0.738749	0.772964	0.755663	-1.85887	0.0743982
UHRF1	RING1	9.99613e-06	1.65133e-05	1.78764e-05	1.83488e-05	0.60534	0.974254	0.767955	-0.577723	0.253609
UHRF1	UBR5	1.60267e-05	1.65518e-05	3.25467e-05	2.45099e-05	0.968273	1.3279	1.13392	0.0948705	0.878305
UHRF1	RNF2	7.43771e-06	2.06802e-05	6.76448e-06	1.5184e-05	0.359654	0.4455	0.400282	-1.05162	0.193289
UHRF1	UHRF1	9.48445e-06	2.0738e-05	2.61515e-05	2.93412e-05	0.457346	0.891291	0.638457	-0.134102	0.778351
UHRF1	HSF1	9.18109e-05	3.04801e-06	6.20553e-05	4.51144e-06	30.1216	13.7551	20.355	3.2126	0.00467068
UHRF1	UBR2	2.51274e-05	1.2655e-05	2.04613e-05	2.217e-05	1.98557	0.922927	1.35371	-0.0961772	0.874013
UHRF1	MCM3AP	8.42087e-05	6.06901e-05	1.56271e-05	1.21876e-05	1.38752	1.28221	1.33383	-0.222964	0.776064
UHRF1	RNF8	2.69914e-05	3.63446e-05	6.52445e-05	4.67136e-05	0.742652	1.39669	1.01846	0.0813391	0.860088
UHRF1	UBE2D2	7.27507e-05	6.17704e-05	0.000137489	0.000116304	1.17776	1.18215	1.17995	-0.700678	0.0573
UHRF1	UBE2D3	5.53716e-05	5.49992e-05	2.44059e-05	1.57395e-05	1.00677	1.55061	1.24944	0.299374	0.861568
UHRF1	UBE2U	1.89689e-05	1.6764e-05	6.68559e-05	2.06382e-05	1.13152	3.23943	1.91455	1.05201	0.0650379
UHRF1	UBE2B	2.06136e-05	1.70341e-05	6.61006e-05	7.41357e-05	1.21014	0.891616	1.03874	-0.429411	0.195618
UHRF1	UBE2N	2.90564e-05	2.46349e-05	2.6269e-05	2.04698e-05	1.17948	1.28331	1.2303	0.136454	1
UHRF1	UBE2A	8.11569e-05	4.49678e-05	4.62268e-05	4.49292e-05	1.80478	1.02888	1.36268	0.685392	0.402125
UHRF1	KMT5A	5.11868e-05	4.79386e-05	5.93361e-05	3.71184e-05	1.06776	1.59856	1.30648	-0.116657	0.796515
UHRF1	NAA50	2.56756e-05	1.84231e-05	4.08051e-05	3.15632e-05	1.39367	1.2928	1.34229	0.779393	0.543091
UHRF1	PRDM5	1.20063e-05	3.43576e-05	2.26602e-05	1.37532e-05	0.349452	1.64763	0.758794	-0.349282	0.67867
UHRF1	PRDM10	6.10733e-05	4.48327e-05	7.74307e-05	7.51458e-05	1.36225	1.03041	1.18477	-0.169329	0.580791
UHRF1	DTX3L	3.48129e-05	4.028e-05	3.65081e-05	3.91048e-05	0.864271	0.933597	0.898265	-0.235844	0.668275
UHRF1	PRDM9	4.37674e-05	3.50135e-05	1.36465e-05	2.55368e-05	1.25001	0.534385	0.817305	-0.32278	0.391511
UHRF1	RNF168	4.04779e-05	3.21391e-05	8.96336e-06	8.4337e-06	1.25946	1.0628	1.15696	0.613843	0.708632
UHRF1	PRDM13	3.00798e-05	2.21077e-05	3.77502e-05	3.87512e-05	1.3606	0.974167	1.15128	0.685082	0.857186
UHRF1	UBE2E1	3.4155e-05	8.87395e-05	3.42756e-05	6.51297e-05	0.38489	0.526267	0.450061	-1.27624	0.00490257
UHRF1	PRDM7	3.91256e-05	4.48713e-05	2.19048e-05	3.14622e-05	0.871952	0.696226	0.779151	0.0791114	0.942967
UHRF1	MECOM	7.8635e-05	5.68511e-05	2.97604e-05	3.65797e-05	1.38317	0.813576	1.06081	-0.236006	0.692981
UHRF1	PRDM8	3.0829e-05	3.17726e-05	5.02049e-05	3.40378e-05	0.970302	1.47497	1.19632	0.45781	0.584387
UHRF1	PRDM2	1.00692e-05	3.021e-05	2.00081e-05	4.1815e-05	0.333308	0.478491	0.399356	-1.19447	0.0418088
UHRF1	NCOA3	1.33404e-05	1.86353e-05	1.93367e-05	2.63953e-05	0.715865	0.732581	0.724175	-1.44064	0.0111963
UHRF1	KMT2D	0.000127008	7.24384e-05	8.88783e-05	9.0515e-05	1.75332	0.981918	1.3121	-0.580729	0.215266
UHRF1	EZH2	2.49812e-05	3.1599e-05	5.33605e-05	5.46423e-05	0.79057	0.976543	0.87865	-0.165475	0.637475
UHRF1	KMT2C	8.36422e-05	2.60431e-05	0.000109239	6.9961e-05	3.21168	1.56143	2.23938	1.35903	0.00666641
UHRF1	PRDM11	2.02298e-05	2.17412e-05	4.48168e-05	5.28916e-05	0.930485	0.847333	0.887936	-0.376198	0.576655
UHRF1	PRDM4	5.35442e-06	6.69404e-06	1.17833e-05	8.08019e-06	0.799878	1.45829	1.08003	0.509121	0.831087
UHRF1	KMT2A	1.56247e-05	3.95469e-05	4.75192e-05	6.39345e-05	0.395092	0.743249	0.541896	-0.655457	0.0306897
UHRF1	PRDM6	2.89468e-05	2.45384e-05	2.50605e-05	3.01997e-05	1.17965	0.829825	0.989396	0.298693	0.860088
UHRF1	KMT2B	3.51235e-05	3.7695e-05	5.81108e-05	5.00467e-05	0.931782	1.16113	1.04015	-0.311346	0.375501
UHRF1	KMT2E	1.94258e-05	1.73814e-05	8.66122e-06	1.03696e-05	1.11762	0.835253	0.966176	-0.123223	0.480485
UHRF1	RYBP	1.0051e-05	3.28722e-05	2.29959e-06	4.38855e-05	0.305759	0.0523997	0.126577	-3.63673	0.000115887
UHRF1	PRDM14	1.57526e-05	7.60073e-06	1.76078e-05	1.05379e-05	2.07251	1.6709	1.8609	0.558807	0.618493
UHRF1	SETD1A	4.37856e-05	3.52257e-05	5.27563e-05	4.00306e-05	1.243	1.3179	1.2799	-0.0864788	1
UHRF1	GTF3C1	4.61248e-05	6.09216e-05	4.97181e-05	4.9811e-05	0.757117	0.998135	0.869313	-0.332457	0.268138
UHRF1	EZH1	1.45648e-05	1.04751e-05	2.72426e-05	1.88874e-05	1.39041	1.44236	1.41615	0.715848	0.469615
UHRF1	NAA40	2.10156e-05	2.55222e-05	3.49974e-05	3.07047e-05	0.823424	1.1398	0.968784	-0.0102276	0.832282
UHRF1	ATF2	1.94806e-05	3.44927e-05	8.90461e-05	8.77206e-05	0.564775	1.01511	0.757172	-0.862892	0.192957
UHRF1	SETD1B	5.74184e-05	4.04922e-05	4.38936e-05	1.71031e-05	1.41801	2.56642	1.90767	0.324059	0.754387
UHRF1	NAA60	5.76742e-05	4.62603e-05	5.92857e-05	3.68322e-05	1.24673	1.60962	1.4166	0.147486	0.807517
UHRF1	SETD5	2.65711e-05	3.44541e-05	1.8061e-05	1.31303e-05	0.771203	1.37552	1.02995	-0.756749	0.0650379
UHRF1	TRIM37	2.90747e-05	2.60045e-05	3.07339e-05	2.78093e-05	1.11806	1.10517	1.1116	-0.663091	0.149913
UHRF1	PRDM1	2.97326e-05	6.23106e-05	2.94414e-05	5.4676e-05	0.477167	0.538472	0.506894	-1.3408	0.000351166
UHRF1	PRDM12	1.02154e-05	1.2192e-05	8.25838e-06	8.11386e-06	0.837877	1.01781	0.923472	-1.10811	0.128652
UHRF1	PRDM16	3.61834e-05	2.99206e-05	3.81195e-05	2.7439e-05	1.20931	1.38924	1.29616	0.098921	0.880095
UHRF1	EYA2	1.16408e-05	1.6957e-05	4.2299e-05	4.63769e-05	0.686493	0.91207	0.791284	-0.664487	0.261107
UHRF1	KMT5C	5.33614e-05	4.86717e-05	0.000159595	0.000189767	1.09636	0.841006	0.96023	-0.556781	0.170906
UHRF1	ASH1L	3.72251e-05	2.86667e-05	0.000104203	6.32275e-05	1.29855	1.64807	1.46291	0.138517	0.955389
UHRF1	NSD3	7.82695e-05	0.000117522	3.11703e-05	6.55337e-05	0.665999	0.475638	0.562827	-0.509897	0.207695
UHRF1	NSD1	4.75684e-05	3.36053e-05	1.61978e-05	2.13283e-05	1.41551	0.759451	1.03683	-0.580395	0.458156
UHRF1	KAT6B	6.60074e-05	7.08373e-05	1.14644e-05	2.18838e-05	0.931817	0.523874	0.698681	-0.524132	0.118924
UHRF1	NSD2	2.49081e-05	1.15554e-05	9.50553e-05	6.68636e-05	2.15553	1.42163	1.75053	0.470615	0.583481
UHRF1	SMYD1	6.59708e-05	4.61831e-05	1.71378e-05	1.54029e-05	1.42846	1.11264	1.2607	0.144642	0.958709
UHRF1	EHMT1	1.50947e-05	5.03693e-05	9.95369e-06	2.21869e-05	0.299681	0.44863	0.366669	-1.33355	0.0468622
UHRF1	EHMT2	3.30768e-05	7.68947e-05	2.96093e-05	7.63073e-05	0.430157	0.388027	0.408549	-1.48017	0.00944925
UHRF1	CDK1	7.54736e-05	4.97906e-05	8.3423e-06	4.89862e-06	1.51582	1.70299	1.60668	0.831717	0.196216
UHRF1	SETD2	4.04779e-05	4.40997e-05	4.77374e-05	3.60073e-05	0.917874	1.32577	1.10313	-1.19677	0.0444696
UHRF1	CDK2	3.89977e-05	3.31037e-05	4.40111e-05	2.66646e-05	1.17805	1.65054	1.39442	0.734758	0.360416
UHRF1	SUV39H2	2.69366e-05	3.21198e-05	2.43387e-05	3.28426e-05	0.838627	0.741071	0.788342	-1.17036	0.0694428
UHRF1	SETD9	1.28104e-05	2.0738e-05	2.45569e-05	6.90351e-05	0.617725	0.355716	0.468759	-0.527768	0.438887
UHRF1	PRDM15	2.6699e-05	2.78179e-05	4.90635e-05	4.00138e-05	0.959778	1.22616	1.08483	-0.0512576	0.860088
UHRF1	DNMT3B	3.88332e-05	6.73263e-05	3.64913e-05	6.69814e-05	0.576792	0.544797	0.560566	-1.13608	0.0205074
UHRF1	KAT6A	2.5365e-05	3.06151e-05	3.82705e-05	3.73709e-05	0.828511	1.02407	0.921117	0.192531	0.957069
UHRF1	DNMT3A	2.38665e-05	8.68875e-05	4.11912e-05	0.000155864	0.274682	0.264277	0.269429	-3.03147	7.37906e-07
UHRF1	PPP6C	1.71415e-05	1.15554e-05	5.11617e-05	2.43416e-05	1.48341	2.10182	1.76575	-1.30615	0.131239
UHRF1	PPP4C	2.53467e-05	2.44419e-05	8.61087e-06	1.40225e-05	1.03702	0.614075	0.798001	-0.68694	0.149723
UHRF1	PPP2CA	5.24477e-06	3.89682e-06	3.02136e-06	5.7908e-06	1.34591	0.521751	0.837992	-0.341576	0.81841
UHRF1	AURKC	4.24333e-05	1.87125e-05	3.23957e-05	2.40891e-05	2.26765	1.34483	1.74631	-0.0613357	0.979812
UHRF1	PPP2CB	1.38886e-06	4.41768e-06	2.75279e-06	4.00643e-06	0.314386	0.687094	0.464772	-2.29201	0.0479501
UHRF1	SETMAR	1.31211e-05	2.87632e-05	2.61683e-05	2.56041e-05	0.456176	1.02204	0.682809	-0.175606	0.607374
UHRF1	SETD6	9.63795e-05	7.35766e-05	5.11113e-05	4.67136e-05	1.30992	1.09414	1.19718	0.369072	0.736084
UHRF1	SETD4	0.000125034	6.97184e-05	3.80691e-05	3.16811e-05	1.79341	1.20164	1.468	0.43775	0.474681
UHRF1	PRKAA2	1.50399e-05	4.03765e-05	2.90554e-05	2.48129e-05	0.372491	1.17098	0.660439	-0.675802	0.0816334
UHRF1	PRKAA1	1.3249e-05	1.47771e-05	6.71413e-06	9.02288e-06	0.896592	0.744122	0.816807	0.314153	0.998995
UHRF1	SETD7	8.74616e-05	5.79122e-05	4.26179e-05	1.86181e-05	1.51025	2.28906	1.85931	0.581492	0.181355
UHRF1	JMJD7	2.73569e-05	3.4647e-05	3.16403e-05	3.60242e-05	0.789589	0.878308	0.832768	-0.737068	0.210653
UHRF1	KAT14	1.84389e-05	3.09431e-05	2.64201e-05	2.99304e-05	0.595899	0.882718	0.725266	-1.36483	0.0235712
UHRF1	PPP1CC	4.58689e-06	5.32437e-06	3.50813e-06	3.66975e-06	0.86149	0.955958	0.907496	-0.725868	0.594812
UHRF1	SETD3	3.54525e-05	1.31952e-05	0.000181668	8.60204e-05	2.68677	2.11191	2.38207	-0.490872	0.79237
UHRF1	PPP1CB	1.91882e-06	4.78422e-06	7.21769e-06	9.34272e-06	0.401073	0.772547	0.556639	-0.805934	0.268138
UHRF1	HASPIN	3.11214e-05	4.72056e-05	8.19459e-05	4.18655e-05	0.659275	1.95736	1.13597	-0.366606	0.513373
UHRF1	PPP1CA	1.17505e-05	8.97041e-06	6.6302e-06	4.57877e-06	1.30992	1.44803	1.37724	0.820167	0.516017
UHRF1	SUV39H1	2.81792e-05	2.13168e-05	5.98061e-05	6.69141e-05	1.32193	0.893774	1.08697	-0.319066	0.772357
UHRF1	JAK2-JH2	8.10838e-05	5.4459e-05	3.00793e-05	2.64458e-05	1.4889	1.13739	1.30133	-0.194248	0.54563
UHRF1	KAT8	1.27921e-05	1.60503e-05	2.07802e-05	1.85844e-05	0.797004	1.11815	0.944019	-0.620905	0.417145
UHRF1	PRMT8	1.88593e-05	2.96891e-05	2.8384e-05	3.01829e-05	0.635224	0.9404	0.772893	-0.61464	0.198975
UHRF1	EYA1	5.16619e-05	0.000137855	1.83464e-05	2.67656e-05	0.374756	0.685444	0.506828	-0.733448	0.0427325
UHRF1	EYA3	6.37596e-05	7.30172e-05	6.5597e-05	6.72844e-05	0.873214	0.974921	0.922667	-0.434743	0.209413
UHRF1	NCOA1	2.86178e-05	3.74249e-05	4.386e-05	3.45765e-05	0.764673	1.26849	0.984877	-0.832927	0.0620775
UHRF1	HUWE1	4.74953e-05	2.05837e-05	5.50391e-05	5.04507e-05	2.30742	1.09095	1.58659	0.244585	0.798407
UHRF1	KDM4E	6.4984e-05	9.01863e-05	2.37848e-05	9.94873e-05	0.720553	0.239074	0.415048	-0.562954	0.321179
UHRF1	PKN1	5.53716e-06	1.23464e-05	5.27059e-06	1.28778e-05	0.448485	0.409277	0.428433	-1.99629	0.000328654
UHRF1	AURKB	3.77002e-05	3.21198e-05	2.59333e-05	1.50999e-05	1.17374	1.71745	1.4198	0.224674	0.824868
UHRF1	BAZ1B	1.20794e-05	7.92868e-06	3.75991e-05	4.02494e-05	1.52351	0.934152	1.19298	-1.28037	0.0377033
UHRF1	HDAC11	4.06424e-05	3.35088e-05	1.74399e-05	2.75737e-05	1.21289	0.632486	0.875862	-0.617091	0.422818
UHRF1	GTF3C2	0.000136949	0.000110828	7.66921e-05	4.63096e-05	1.23569	1.65607	1.43052	-0.00148508	0.901205
UHRF1	SIRT6	3.01163e-05	9.03792e-05	1.13469e-05	4.7892e-05	0.333222	0.236927	0.280979	-1.42733	0.0040537
UHRF1	KDM4D	2.03943e-05	1.74007e-05	3.24964e-05	2.86342e-05	1.17204	1.13488	1.15331	-0.611128	0.422218
UHRF1	KDM4A	0.00010506	5.90311e-05	5.19338e-05	3.58727e-05	1.77974	1.44773	1.60517	0.0657867	1
UHRF1	KDM4B	8.0828e-05	4.9424e-05	9.2655e-06	7.69301e-06	1.6354	1.2044	1.40345	0.515402	0.736084
UHRF1	KDM4C	3.98018e-05	3.70198e-05	5.25716e-05	4.50134e-05	1.07515	1.16791	1.12057	-0.271322	0.529033
UHRF1	PHF8	0.000100217	6.92361e-05	2.61683e-05	2.2776e-05	1.44747	1.14894	1.2896	-0.137616	0.799836
UHRF1	PRMT1	4.8939e-05	2.42683e-05	3.4561e-05	2.78262e-05	2.01658	1.24203	1.58261	0.00697269	0.887134
UHRF1	PHF2	2.71559e-05	3.48013e-05	1.03733e-05	6.9355e-06	0.780311	1.49569	1.08032	-1.25524	0.0352151
UHRF1	PRKCB	4.35481e-05	4.273e-05	6.56474e-05	4.18318e-05	1.01914	1.56932	1.26466	0.430264	0.601237
UHRF1	PRKCA	5.75646e-06	1.28865e-05	7.0834e-06	1.4477e-05	0.446704	0.489286	0.467511	-1.18185	0.251456
UHRF1	PRMT6	0.000104621	0.000142195	4.28026e-06	1.03696e-05	0.735758	0.412771	0.551089	-0.716838	0.181355
UHRF1	HDAC8	5.24843e-05	4.45048e-05	3.59542e-05	2.20522e-05	1.1793	1.63041	1.38663	0.623609	0.464977
UHRF1	KMT5B	1.70135e-05	1.86353e-05	1.89842e-05	3.93741e-05	0.912974	0.482149	0.663468	-0.482065	0.274286
UHRF1	RAG1	6.41434e-06	3.45119e-05	2.4003e-05	4.51144e-05	0.185858	0.532048	0.314461	-1.21446	0.0852335
UHRF1	SIRT2	4.26709e-05	6.7307e-05	6.88534e-05	6.63417e-05	0.633974	1.03786	0.811157	-0.0925059	0.514068
UHRF1	CREBBP	5.00538e-05	2.83195e-05	3.24796e-05	4.26735e-05	1.76747	0.761118	1.15985	0.729423	0.347274
UHRF1	SMYD2	4.34932e-05	3.31037e-05	7.44261e-05	5.09052e-05	1.31385	1.46205	1.38597	0.794309	0.191126
UHRF1	PPM1D	6.79445e-05	4.23249e-05	1.28576e-05	2.66815e-05	1.60531	0.481891	0.879536	-1.03183	0.0285917
UHRF1	VRK1	4.45714e-05	7.784e-05	1.2589e-05	3.02334e-05	0.572603	0.416394	0.488291	-1.78892	0.00156353
UHRF1	SIRT7	3.23458e-05	4.36367e-05	1.31597e-05	2.14293e-05	0.741253	0.614097	0.674686	-0.559687	0.145858
UHRF1	DMD	5.34528e-05	3.75985e-05	3.49974e-05	2.44762e-05	1.42167	1.42985	1.42576	-0.169859	0.786725
UHRF1	DCAF1	5.33614e-05	6.64196e-05	5.00538e-05	5.45918e-05	0.803399	0.916875	0.858264	-0.274354	0.257964
UHRF1	JMJD6	1.29749e-05	1.90211e-05	1.54425e-05	3.63609e-05	0.68213	0.424701	0.538239	-1.20485	0.0212744
UHRF1	AURKA	4.73491e-05	4.01643e-05	2.51276e-05	1.31135e-05	1.17889	1.91617	1.50298	0.170165	1
UHRF1	HDAC9	4.27805e-05	1.91562e-05	5.21184e-05	4.04178e-05	2.23325	1.28949	1.69699	0.324841	0.857186
UHRF1	TDG	3.31864e-05	3.57852e-05	2.61683e-05	1.9746e-05	0.92738	1.32525	1.10861	-0.973542	0.0755805
UHRF1	KAT7	4.05693e-06	2.10274e-06	5.34948e-05	2.75905e-05	1.92935	1.93889	1.93411	0.762019	0.467902
UHRF1	BRCA2	2.67538e-05	1.93105e-05	4.27186e-05	2.57556e-05	1.38546	1.65861	1.51589	0.323182	0.764145
UHRF1	KDM8	4.07886e-05	3.80229e-05	4.51189e-05	5.39353e-05	1.07274	0.836539	0.947304	-0.851383	0.0942776
UHRF1	SMYD5	3.9217e-05	3.06923e-05	0.000236488	0.00011654	1.27775	2.02925	1.61024	-0.000872194	0.911556
UHRF1	SMYD3	4.30364e-05	5.22791e-05	3.74648e-05	4.69324e-05	0.823204	0.798272	0.810642	-0.265477	0.536366
UHRF1	HDAC3	8.12483e-05	5.77964e-05	0.000137942	9.1828e-05	1.40577	1.50218	1.45317	-0.543724	0.206085
UHRF1	DOT1L	5.74915e-05	8.42254e-05	7.40568e-05	6.3581e-05	0.682591	1.16476	0.89166	-0.852538	0.0458264
UHRF1	PRMT2	2.24045e-05	2.11046e-05	6.69902e-05	4.52491e-05	1.06159	1.48048	1.25366	-0.257322	1
UHRF1	HDAC6-2	4.80619e-06	7.31136e-06	1.88667e-05	3.34823e-05	0.657358	0.563483	0.608613	-1.47078	0.0764865
UHRF1	KDM7A	1.44551e-05	4.09745e-05	1.6651e-05	3.25396e-05	0.352783	0.511716	0.424882	-1.13817	0.0580389
UHRF1	KDM6B	8.35326e-05	2.50014e-05	7.58361e-05	5.14607e-05	3.34112	1.47367	2.21894	0.839676	0.196977
UHRF1	HDAC4	9.81339e-06	6.70369e-05	1.42675e-05	0.000266831	0.146388	0.0534702	0.0884725	-4.1036	2.67115e-07
UHRF1	HDAC6-1	6.1987e-05	5.67933e-05	2.51276e-05	4.16466e-05	1.09145	0.603353	0.811498	0.0181597	0.91782
UHRF1	TAF1	4.26343e-05	4.54886e-05	3.25132e-05	2.38366e-05	0.937252	1.364	1.13067	-0.337233	0.641161
UHRF1	TAF1L	8.04442e-05	6.15582e-05	2.16027e-05	3.29099e-05	1.3068	0.656419	0.926179	-0.279917	0.467902
UHRF1	KDM6A	1.89506e-05	1.45841e-05	5.85304e-05	4.35994e-05	1.2994	1.34246	1.32075	0.26851	0.832693
UHRF1	RIOX2	3.44656e-05	3.15025e-05	5.62308e-05	4.41212e-05	1.09406	1.27446	1.18082	-0.382569	0.543084
UHRF1	SETDB2	6.71952e-05	6.38539e-05	0.000101266	5.67128e-05	1.05233	1.78559	1.37078	-0.244324	0.824868
UHRF1	CHEK1	3.81388e-05	1.86353e-05	2.66047e-05	1.19856e-05	2.04659	2.21972	2.1314	0.730727	0.397651
UHRF1	KAT2A	3.57997e-05	2.95734e-05	6.73259e-05	2.25404e-05	1.21054	2.9869	1.90151	0.534246	0.43854
UHRF1	HDAC5	2.85082e-06	0.000121824	6.14343e-06	0.000105817	0.0234011	0.0580572	0.0368592	-3.96338	6.18883e-10
UHRF1	EP300	2.92757e-05	6.05743e-06	6.37674e-05	1.79953e-05	4.83302	3.54357	4.13837	2.10706	0.00622073
UHRF1	KAT2B	0.000113667	3.76757e-05	4.51861e-05	2.12273e-05	3.01699	2.12867	2.5342	0.682922	0.342525
UHRF1	HDAC1	2.27517e-05	1.53172e-05	8.49337e-06	1.34333e-05	1.48537	0.632262	0.969093	-1.14494	0.21345
UHRF1	HDAC2	2.77406e-05	0.000147578	3.05493e-06	3.93236e-05	0.187973	0.0776869	0.120843	-2.85195	4.8143e-05
UHRF1	HDAC7	1.7178e-06	4.99449e-05	8.0066e-06	0.000265502	0.0343939	0.0301565	0.0322056	-4.16589	3.90298e-06
UHRF1	KAT5	3.76089e-05	1.12468e-05	7.15894e-05	1.47295e-05	3.34397	4.86027	4.03145	1.48236	0.0377033
UHRF1	KDM2A	3.34423e-05	2.3053e-05	3.68773e-05	2.92907e-05	1.45067	1.25901	1.35145	-0.422594	0.711009
UHRF1	USP3	7.78858e-05	4.85752e-05	9.80598e-05	7.01293e-05	1.60341	1.39827	1.49733	0.916987	0.260873
UHRF1	USP22	0.000107362	4.32701e-05	4.85767e-05	2.85668e-05	2.48121	1.70046	2.05407	0.36916	0.653915
UHRF1	UTY	8.44098e-05	8.27785e-05	5.18834e-05	5.38848e-05	1.01971	0.962859	0.990875	-0.0910741	0.607374
UHRF1	CDY1	1.65749e-05	1.21535e-05	5.90843e-06	1.40057e-05	1.36381	0.42186	0.758509	-1.13804	0.248374
UHRF1	CDY2	8.47935e-06	6.50113e-06	2.92065e-06	6.48099e-06	1.30429	0.450648	0.766665	-1.27521	0.225135
UHRF1	DNMT3A-3L	6.17677e-06	0.000140401	8.82908e-06	0.000117146	0.0439937	0.0753682	0.0575823	-4.01909	6.21879e-07
UHRF1	USP21	3.53063e-05	8.9897e-06	0.000149725	4.48114e-05	3.92742	3.34123	3.62248	1.33255	0.027659
UHRF1	KDM2B	6.82003e-05	3.69426e-05	2.95925e-05	3.00482e-05	1.84611	0.984835	1.34838	0.233776	0.856935
UHRF1	SETDB1	3.46667e-05	1.76707e-05	4.3625e-05	2.60249e-05	1.96181	1.67628	1.81343	0.235469	0.712075
UHRF1	CLOCK	5.83138e-05	6.09988e-05	0.000104841	7.05502e-05	0.955984	1.48605	1.19191	-0.400908	0.266986
UHRF1	CARM1	2.08329e-05	2.11239e-05	2.86022e-05	3.3415e-05	0.986226	0.85597	0.918792	-0.0479237	0.858332
UHRF1	HR	7.65152e-05	6.62653e-05	4.19465e-05	3.88186e-05	1.15468	1.08058	1.11702	0.53339	0.804297
UHRF1	PRMT5	4.95421e-05	4.7765e-05	0.000106553	8.35458e-05	1.0372	1.27539	1.15015	-0.122491	0.509409
UHRF1	RIOX1	1.76531e-05	2.1066e-05	6.25757e-05	4.03505e-05	0.837992	1.5508	1.13998	0.0266779	0.998995
UHRF1	KDM1A	3.18889e-05	7.46183e-05	2.07299e-05	9.8713e-05	0.427361	0.210001	0.299577	-1.50567	0.0052014
UHRF1	HDAC10	9.38759e-05	6.65932e-05	4.36922e-05	4.0603e-05	1.40969	1.07608	1.23164	0.00626107	0.960992
UHRF1	PRMT7	7.80868e-05	5.58866e-05	5.84801e-05	5.09557e-05	1.39724	1.14766	1.26632	-0.450894	0.542232
UHRF1	JMJD1C	0.000124851	0.000128325	1.04069e-05	1.2659e-05	0.972929	0.822097	0.894339	-0.264446	0.506851
UHRF1	TET1	2.94036e-05	7.01814e-05	2.21063e-05	3.93909e-05	0.418966	0.561202	0.484897	-1.69752	0.000171377
UHRF1	BAP1	3.93998e-05	2.23199e-05	3.82537e-05	1.35007e-05	1.76523	2.83347	2.23645	1.28405	0.0606702
UHRF1	KDM5A	3.5818e-05	3.26986e-05	7.00955e-05	8.39498e-05	1.0954	0.834969	0.956359	-0.373773	0.27993
UHRF1	SIRT1	1.78359e-05	6.06515e-05	1.90849e-05	4.30438e-05	0.294071	0.443383	0.36109	-2.71614	7.21702e-06
UHRF1	KDM5B	2.35558e-05	5.93397e-05	2.03102e-05	1.82814e-05	0.396965	1.11098	0.664092	-0.546433	0.192951
UHRF1	KDM5D	3.78099e-05	2.83002e-05	4.09226e-05	3.28426e-05	1.33603	1.24602	1.29024	-0.150318	0.911556
UHRF1	MSK1	1.68125e-06	6.82908e-06	1.368e-05	5.0821e-05	0.24619	0.269181	0.257429	-2.14634	2.76587e-05
UHRF1	KDM5C	7.62411e-05	6.36224e-05	0.000219753	0.000129519	1.19834	1.69669	1.42591	0.0213251	0.977379
UHRF1	USP36	2.26603e-05	3.3123e-05	5.45523e-06	1.78438e-06	0.684127	3.05722	1.44621	0.529062	0.81841
UHRF1	KDM3A	6.00134e-05	6.47798e-05	3.73977e-05	7.70143e-05	0.92642	0.485594	0.670719	-0.429732	0.290721
UHRF1	SMYD4	6.49657e-05	3.65954e-05	1.7826e-05	1.66991e-05	1.77524	1.06749	1.37661	-0.416903	0.504752
UHRF1	KDM1B	3.82119e-05	2.66026e-05	2.77629e-05	3.76739e-05	1.4364	0.736927	1.02885	-0.28285	0.552193
UHRF1	GTF3C4	2.67355e-05	3.93926e-05	3.04318e-05	4.54174e-05	0.678694	0.670047	0.674357	-0.932427	0.0291455
UHRF1	USP16	1.17688e-05	7.85152e-06	2.84511e-05	1.24738e-05	1.49892	2.28087	1.84901	0.959281	0.336278
UHRF1	MYSM1	4.06241e-05	5.71212e-05	4.30879e-05	4.90535e-05	0.711192	0.878386	0.79038	-0.490064	0.156728
UHRF1	TET2	5.71625e-05	6.0748e-05	2.72594e-05	3.18494e-05	0.940979	0.855882	0.897422	-0.80502	0.0882461
UHRF1	KDM3B	1.61912e-05	5.82401e-05	6.97766e-05	0.000109402	0.278007	0.637797	0.421085	-1.43222	0.000624864
UHRF1	TET3	5.24294e-05	5.12181e-05	0.0001367	9.82922e-05	1.02365	1.39075	1.19316	-0.216916	0.663141
UHRF1	DNMT1	2.42137e-05	2.64289e-05	8.94657e-06	7.59201e-06	0.91618	1.17842	1.03906	-1.75861	0.0135577
HSF1	RNF40	5.03644e-05	1.21535e-06	2.92232e-05	3.70342e-06	41.4404	7.89088	18.0832	3.89322	0.0132941
HSF1	RNF20	0.000174192	8.56529e-06	4.55218e-05	5.45413e-06	20.337	8.3463	13.0284	3.93196	0.000737465
HSF1	RBX1	1.61181e-05	2.44998e-06	4.62603e-05	8.5852e-06	6.57886	5.38838	5.95394	2.35655	0.037133
HSF1	BMI1	2.78137e-05	3.49171e-06	3.45274e-05	7.087e-06	7.96566	4.87193	6.22962	2.4434	0.00648532
HSF1	RING1	2.38116e-05	2.56573e-06	7.73132e-05	5.75714e-06	9.28065	13.4291	11.1638	3.64528	0.000322235
HSF1	UBR5	3.57266e-05	1.48542e-06	3.27649e-05	9.64573e-06	24.0515	3.39683	9.03874	2.63317	0.0679144
HSF1	RNF2	1.53506e-05	2.21849e-06	6.1535e-05	3.23208e-06	6.91938	19.0388	11.4777	2.17459	0.0952439
HSF1	UHRF1	0.000127355	5.05429e-06	9.46524e-05	9.47739e-06	25.1973	9.98718	15.8635	4.05451	1.9533e-08
HSF1	HSF1	6.82917e-05	9.62631e-06	1.75407e-05	1.01002e-06	7.09428	17.3666	11.0997	3.09197	0.0458264
HSF1	UBR2	4.54486e-05	1.20956e-05	1.68021e-05	2.42406e-06	3.75746	6.9314	5.10337	2.09564	0.296028
HSF1	MCM3AP	1.68856e-05	1.88282e-05	1.13133e-05	6.09381e-06	0.896825	1.85652	1.29034	-0.687175	0.618493
HSF1	RNF8	6.56053e-06	1.23464e-06	1.43347e-05	1.77428e-05	5.31374	0.807917	2.07197	1.56934	0.459232
HSF1	UBE2D2	6.24621e-05	1.79022e-05	5.77919e-05	1.29956e-05	3.48907	4.44702	3.93903	1.33759	0.0479501
HSF1	UBE2D3	9.19206e-06	2.91297e-06	3.22278e-05	1.84329e-05	3.15556	1.74838	2.34886	1.35621	0.119115
HSF1	UBE2U	4.60699e-05	1.63975e-06	2.19384e-05	2.9459e-06	28.0957	7.44709	14.4648	2.0638	0.0810925
HSF1	UBE2B	1.75069e-05	3.15797e-05	5.80772e-06	1.04706e-05	0.554373	0.55467	0.554522	-1.32082	0.128652
HSF1	UBE2N	1.49851e-05	5.88381e-06	9.90334e-06	2.02005e-06	2.54683	4.90253	3.53354	2.03105	0.0823419
HSF1	UBE2A	6.17312e-05	4.23056e-05	7.0834e-06	8.97238e-06	1.45917	0.789468	1.0733	-0.725691	0.716189
HSF1	KMT5A	2.18014e-05	1.81337e-06	1.76078e-05	1.26253e-06	12.0226	13.9464	12.9488	3.13973	0.0149275
HSF1	NAA50	2.86726e-05	3.16376e-06	8.10899e-05	6.75033e-06	9.06285	12.0127	10.4341	2.59728	0.00919822
HSF1	PRDM5	4.10262e-05	2.28986e-05	4.45986e-05	1.24401e-05	1.79164	3.58506	2.53439	0.826523	0.757942
HSF1	PRDM10	6.01595e-05	2.56573e-06	0.000165201	1.88033e-05	23.4474	8.78576	14.3528	2.95818	0.0224133
HSF1	DTX3L	4.80984e-05	1.11889e-05	1.74567e-06	2.60923e-06	4.29876	0.669038	1.69589	1.14689	0.386448
HSF1	PRDM9	8.40443e-05	7.58144e-06	3.13885e-05	3.14791e-06	11.0855	9.97124	10.5136	2.90841	0.00579523
HSF1	RNF168	2.81244e-05	1.87125e-06	4.98524e-05	8.2822e-06	15.0298	6.01922	9.51145	2.86178	0.0609804
HSF1	PRDM13	1.10926e-05	1.36967e-06	3.10528e-05	3.66975e-06	8.09871	8.46183	8.27828	2.98611	0.0450268
HSF1	UBE2E1	0.000106869	1.15168e-05	3.79516e-05	4.0401e-06	9.27937	9.39374	9.33638	1.98219	0.0881612
HSF1	PRDM7	4.76415e-05	2.01207e-05	5.50391e-05	2.29612e-05	2.36779	2.39705	2.38237	1.39313	0.0264757
HSF1	MECOM	0.00011544	3.87753e-06	1.45864e-05	7.74352e-07	29.7715	18.837	23.6813	3.38741	0.00315688
HSF1	PRDM8	1.85669e-05	5.78736e-07	5.25716e-05	3.18158e-06	32.0818	16.5238	23.0242	3.12913	0.00338412
HSF1	PRDM2	3.95825e-05	7.58144e-06	1.57446e-05	4.10743e-06	5.22097	3.83321	4.4736	2.80999	0.0339417
HSF1	NCOA3	6.92968e-05	2.79722e-06	1.26058e-05	1.02686e-06	24.7734	12.2761	17.439	3.42525	0.00138353
HSF1	KMT2D	1.21891e-05	3.87753e-06	8.3423e-05	8.55154e-06	3.14351	9.75533	5.53769	3.73939	0.00742699
HSF1	EZH2	4.17023e-05	8.64245e-06	8.60751e-05	1.24401e-05	4.82529	6.91915	5.77814	2.08179	0.0027413
HSF1	KMT2C	5.18081e-05	9.35623e-06	5.10777e-05	1.69179e-05	5.53729	3.01915	4.08875	1.15887	0.188935
HSF1	PRDM11	1.4784e-05	7.13774e-07	0.000210505	1.56554e-05	20.7125	13.4462	16.6884	3.57352	8.54435e-05
HSF1	PRDM4	2.72107e-05	4.22477e-06	4.0889e-05	7.55834e-06	6.44075	5.40979	5.9028	2.26755	0.0454101
HSF1	KMT2A	6.85475e-05	1.14783e-05	0.000123641	2.00658e-05	5.97194	6.16176	6.06611	2.19751	0.00374088
HSF1	PRDM6	1.31211e-05	8.29521e-07	2.7914e-05	2.35672e-06	15.8176	11.8444	13.6876	3.49562	0.00255913
HSF1	KMT2B	3.19072e-05	1.28286e-05	8.29195e-06	5.43729e-06	2.48719	1.52501	1.94756	0.245276	0.807517
HSF1	KMT2E	1.40348e-05	2.44998e-06	7.57857e-05	1.5083e-05	5.72853	5.02457	5.36502	1.86748	0.145104
HSF1	PRDM14	8.88139e-06	4.78422e-06	8.09052e-06	1.66654e-06	1.85639	4.85469	3.00203	2.10485	0.0288944
HSF1	SETD1A	3.66769e-05	1.2057e-05	7.91931e-05	9.29222e-06	3.04196	8.52252	5.09167	1.25994	0.20492
HSF1	GTF3C1	4.51745e-05	2.96891e-05	3.10361e-05	4.53332e-05	1.52158	0.68462	1.02064	-0.202887	0.857186
HSF1	EZH1	3.54525e-05	6.94483e-07	3.065e-05	1.56554e-06	51.0487	19.5779	31.6137	4.27299	0.00828819
HSF1	NAA40	0.000133824	2.49242e-05	6.8182e-05	1.42413e-05	5.36923	4.78761	5.07009	2.86371	0.000697456
HSF1	ATF2	6.38144e-05	1.04172e-05	7.40233e-05	6.00964e-06	6.12585	12.3174	8.68646	3.14185	0.00100753
HSF1	SETD1B	4.035e-05	1.46034e-05	5.36291e-05	1.60594e-05	2.76305	3.33943	3.0376	1.6789	0.0764865
HSF1	NAA60	2.77406e-05	1.13046e-05	5.16988e-06	2.72706e-06	2.45392	1.89577	2.15686	1.27252	0.296028
HSF1	SETD5	0.000123243	1.94648e-05	9.83116e-05	2.51328e-05	6.33158	3.91169	4.97666	1.39754	0.0119534
HSF1	TRIM37	2.79234e-05	2.10274e-05	5.93361e-05	2.29107e-05	1.32795	2.58989	1.85452	0.749527	0.688606
HSF1	PRDM1	0.000174357	5.2665e-06	0.000125034	2.00826e-05	33.1068	6.22597	14.3569	3.58268	2.37628e-06
HSF1	PRDM12	7.12704e-06	3.02872e-06	6.24414e-06	4.66294e-06	2.35316	1.3391	1.77514	1.19762	0.24864
HSF1	PRDM16	2.38482e-05	4.99642e-06	2.71083e-05	4.17477e-06	4.77305	6.49337	5.56715	2.11766	0.022638
HSF1	EYA2	1.55881e-05	7.17632e-06	0.000113267	3.22534e-05	2.17216	3.51179	2.76191	0.977301	0.338119
HSF1	KMT5C	1.90785e-05	2.87439e-06	4.91642e-05	8.45053e-06	6.63743	5.81788	6.21416	1.80656	0.128995
HSF1	ASH1L	0.000105663	7.54286e-06	9.56763e-06	4.54511e-07	14.0083	21.0504	17.1721	2.58493	0.0288944
HSF1	NSD3	0.000144332	1.04172e-05	4.33733e-05	8.24853e-06	13.8551	5.2583	8.53547	1.55417	0.0516352
HSF1	NSD1	1.80369e-05	1.50471e-06	1.74735e-05	3.48458e-06	11.9869	5.01452	7.75298	3.16928	0.000975111
HSF1	KAT6B	4.71481e-06	6.55901e-07	2.16698e-05	5.55513e-06	7.1883	3.90087	5.29534	0.702273	0.689313
HSF1	NSD2	4.19034e-05	2.8821e-05	1.72889e-05	2.49813e-05	1.45392	0.692074	1.0031	0.28141	0.844808
HSF1	SMYD1	9.1683e-05	2.23585e-05	0.000119981	1.07904e-05	4.10059	11.1193	6.75244	3.18364	0.000150171
HSF1	EHMT1	4.33836e-05	1.22113e-05	3.48967e-05	7.86135e-06	3.55273	4.43902	3.97123	1.51649	0.0454195
HSF1	EHMT2	2.16918e-05	5.78736e-06	3.80523e-05	1.13459e-05	3.74813	3.35383	3.5455	1.08012	0.224928
HSF1	JAK2-JH1	3.47215e-07	1.29637e-05	4.48168e-06	3.55192e-06	0.0267837	1.26176	0.183833	-1.29037	0.716189
HSF1	CDK1	2.30989e-05	8.68104e-06	3.91098e-06	5.38679e-07	2.66085	7.26031	4.39529	2.47213	0.0284629
HSF1	SETD2	1.36876e-05	3.87753e-06	4.40615e-05	9.41006e-06	3.52997	4.68238	4.06555	1.74425	0.0377033
HSF1	CDK2	8.26006e-06	4.24406e-07	1.57614e-05	6.95233e-06	19.4626	2.26707	6.64252	1.58956	0.317488
HSF1	SUV39H2	3.10666e-06	1.23464e-06	9.09764e-06	7.60885e-06	2.51625	1.19567	1.73453	0.198779	0.716189
HSF1	SETD9	0.000129858	4.96362e-05	1.12965e-05	8.23169e-06	2.6162	1.37232	1.8948	0.867885	0.228674
HSF1	PRDM15	1.30114e-05	4.78422e-06	2.22573e-05	8.34953e-06	2.71966	2.6657	2.69254	0.822982	0.390089
HSF1	DNMT3B	2.13994e-05	1.59345e-05	1.34115e-05	1.81299e-05	1.34296	0.739742	0.996716	-1.00306	0.103157
HSF1	KAT6A	5.31422e-05	8.32415e-05	1.03398e-05	1.39552e-05	0.638409	0.740927	0.687761	-0.128532	0.94705
HSF1	DNMT3A	4.28719e-05	8.7582e-06	4.89292e-05	3.16811e-05	4.89506	1.54443	2.74956	1.31831	0.110105
HSF1	PPP6C	4.86101e-06	9.66489e-06	7.15055e-06	4.30944e-06	0.502955	1.65928	0.913533	-0.35388	0.797591
HSF1	PPP4C	3.49042e-05	2.51557e-05	3.25132e-05	2.754e-05	1.38753	1.18058	1.27988	-0.0950047	0.796078
HSF1	PPP2CA	6.10367e-06	6.67475e-06	1.51571e-05	7.47418e-06	0.914442	2.02793	1.36177	0.268634	0.979812
HSF1	AURKC	3.89246e-06	4.62989e-06	3.03814e-06	2.52506e-06	0.840725	1.2032	1.00576	1.01938	0.887134
HSF1	PPP2CB	1.23535e-05	3.39525e-06	1.13804e-05	1.19183e-05	3.63848	0.954873	1.86394	0.245251	0.950335
HSF1	SETMAR	0.000123755	2.17026e-05	7.10187e-05	2.29107e-05	5.7023	3.0998	4.20428	2.27286	0.000717578
HSF1	SETD6	5.93737e-05	4.29615e-05	4.70492e-05	2.32642e-05	1.38202	2.02239	1.67182	-0.245237	0.742074
HSF1	SETD4	2.64066e-05	4.19005e-05	6.85009e-05	3.25733e-05	0.630222	2.10298	1.15124	-0.422925	0.53677
HSF1	PRKAA2	1.11292e-05	2.97084e-06	0.000118437	8.50103e-06	3.74612	13.9321	7.22436	1.4368	0.219122
HSF1	PRKAA1	3.58545e-05	2.79722e-06	0.000102072	1.73387e-05	12.8179	5.8869	8.68664	2.92537	0.00389035
HSF1	SETD7	2.85813e-05	8.58458e-06	7.99317e-05	1.89211e-05	3.32937	4.22447	3.75031	2.35284	0.0501398
HSF1	JMJD7	0.00013143	2.10274e-05	1.42675e-05	3.73709e-06	6.25041	3.81782	4.88497	2.18895	0.00653885
HSF1	KAT14	4.18485e-06	1.08031e-06	9.16478e-06	2.10758e-05	3.87376	0.434848	1.29788	0.0181027	0.968024
HSF1	SETD3	3.15235e-05	3.35281e-05	1.62146e-05	1.62109e-05	0.94021	1.00023	0.969756	0.0301492	0.898469
HSF1	PPP1CB	1.24084e-05	9.04757e-06	2.36337e-05	9.7804e-06	1.37146	2.41644	1.82045	0.519646	0.692981
HSF1	HASPIN	4.9268e-05	1.7555e-05	9.55085e-06	1.71872e-05	2.80649	0.555694	1.24882	0.745014	0.54211
HSF1	PPP1CA	3.34971e-05	9.78064e-06	1.40325e-05	7.87819e-06	3.42484	1.78119	2.46987	0.587665	0.583481
HSF1	SUV39H1	7.93112e-06	6.28893e-06	4.47329e-05	3.78759e-05	1.26112	1.18104	1.22042	-0.0350787	0.915341
HSF1	JAK2-JH2	3.38078e-06	6.94483e-07	2.34659e-05	2.92907e-06	4.86805	8.01138	6.24498	2.29188	0.137606
HSF1	KAT8	3.05001e-05	1.65904e-05	2.63026e-05	2.82807e-06	1.83841	9.30056	4.13501	3.1268	0.00158984
HSF1	PRMT8	7.54005e-05	2.28601e-05	7.75482e-06	3.45091e-06	3.29835	2.24718	2.72249	1.12467	0.128995
HSF1	EYA1	0.000149851	5.76807e-06	3.85559e-05	5.11745e-06	25.9794	7.53419	13.9905	3.11298	0.00156353
HSF1	EYA3	5.98306e-05	1.9677e-06	3.06332e-05	2.67656e-06	30.4063	11.445	18.6548	4.05362	0.000975111
HSF1	NCOA1	7.83975e-06	1.02243e-06	2.24923e-06	1.88538e-06	7.66773	1.19299	3.02449	2.77804	0.0721855
HSF1	HUWE1	1.44368e-05	1.63396e-05	7.21601e-05	5.25381e-05	0.883546	1.37348	1.10161	0.217714	0.968961
HSF1	KDM4E	5.69798e-05	1.1594e-05	5.01881e-05	2.75231e-05	4.91459	1.82349	2.99361	1.43282	0.0179295
HSF1	PKN1	2.7229e-06	1.3118e-06	2.36673e-06	2.02005e-06	2.07569	1.17162	1.55946	0.212306	1
HSF1	AURKB	2.05771e-05	8.52671e-06	2.47919e-05	7.49101e-06	2.41325	3.30956	2.82609	1.22452	0.173551
HSF1	BAZ1B	5.25025e-05	3.78107e-06	3.99155e-05	2.13788e-06	13.8856	18.6706	16.1013	3.43026	0.00585112
HSF1	HDAC11	3.50687e-05	1.77672e-05	9.70191e-06	5.97597e-06	1.97379	1.62349	1.79009	0.903185	0.350586
HSF1	GTF3C2	3.15783e-05	2.37089e-05	4.36754e-05	3.69332e-05	1.33192	1.18255	1.25501	-0.141357	0.738679
HSF1	SIRT6	1.48023e-05	1.69763e-06	1.85981e-05	8.93871e-06	8.71943	2.08063	4.25933	2.94709	0.0330237
HSF1	KDM4D	6.46185e-05	2.14904e-05	2.54465e-05	1.36858e-05	3.00686	1.85934	2.36448	0.860374	0.506851
HSF1	KDM4A	4.77512e-05	1.22692e-05	6.54795e-05	2.49139e-05	3.89196	2.62823	3.19827	1.8504	0.00951795
HSF1	KDM4B	9.53927e-05	5.64653e-05	3.40071e-05	2.18333e-05	1.6894	1.55757	1.62215	0.857735	0.344774
HSF1	KDM4C	4.07338e-05	1.36582e-05	6.36164e-06	4.94912e-06	2.98238	1.28541	1.95795	0.473517	0.677754
HSF1	PHF8	1.73425e-05	1.30601e-05	1.16658e-05	9.24172e-06	1.32789	1.2623	1.29468	0.675798	0.638897
HSF1	PRMT1	8.97642e-05	1.38511e-05	3.14389e-05	1.68674e-05	6.48066	1.86389	3.47552	1.33183	0.138676
HSF1	PHF2	4.63989e-05	3.17726e-05	3.54842e-05	4.05861e-05	1.46034	0.874293	1.12994	-0.091001	0.685356
HSF1	PRKCB	4.00759e-05	3.79458e-05	1.82456e-05	2.83648e-05	1.05614	0.643249	0.824232	-0.181434	0.628919
HSF1	PRKCA	2.32086e-06	1.15554e-05	2.53458e-06	8.95554e-06	0.200846	0.283018	0.238418	-1.93819	0.0862657
HSF1	PRMT6	2.37203e-05	8.16018e-06	1.8296e-06	5.21846e-07	2.90683	3.50602	3.1924	1.95477	0.110105
HSF1	HDAC8	3.08656e-05	2.35353e-06	8.30538e-05	6.83449e-06	13.1146	12.1521	12.6242	2.98649	0.00158984
HSF1	KMT5B	0.000130608	4.02028e-05	8.5068e-05	2.33484e-05	3.24872	3.64342	3.44041	1.64438	0.00310999
HSF1	RAG1	2.15456e-05	5.22406e-05	2.22741e-05	3.48963e-05	0.41243	0.638294	0.513081	-0.168582	0.465188
HSF1	SIRT2	6.50571e-05	2.48085e-05	5.83793e-05	2.2675e-05	2.62237	2.57461	2.59838	-0.0584906	1
HSF1	CREBBP	0.000168874	1.55487e-05	5.81443e-05	9.57839e-06	10.861	6.07037	8.11974	1.91507	0.0339417
HSF1	SMYD2	3.35154e-05	3.54186e-05	7.59871e-05	4.78751e-05	0.946264	1.58719	1.22552	-0.361485	0.545329
HSF1	PPM1D	2.12898e-05	3.15604e-05	4.81571e-05	4.23537e-05	0.674572	1.13702	0.875787	-0.818978	0.0606702
HSF1	VRK1	5.08396e-05	1.43912e-05	4.86774e-05	7.50784e-06	3.53268	6.48354	4.78584	1.85964	0.0672899
HSF1	SIRT7	1.70135e-05	4.6106e-06	1.4855e-05	4.62928e-06	3.69009	3.20893	3.44111	1.15575	0.276398
HSF1	DMD	0.000145739	8.7582e-06	5.65497e-05	1.00497e-05	16.6403	5.62699	9.6765	4.38447	0.000225516
HSF1	DCAF1	1.99009e-05	1.94262e-05	4.53036e-05	2.77925e-05	1.02443	1.63007	1.29224	-0.861532	0.183781
HSF1	JMJD6	3.12493e-06	1.29251e-06	4.82074e-05	1.09251e-05	2.41773	4.41254	3.26624	1.05521	0.418989
HSF1	AURKA	1.98643e-05	7.36924e-06	7.64236e-05	2.1059e-05	2.69558	3.62902	3.12767	1.33197	0.0229585
HSF1	HDAC9	4.37674e-05	4.69162e-05	4.84089e-05	3.60915e-05	0.932884	1.34128	1.1186	-0.332516	0.645721
HSF1	TDG	6.02326e-05	6.63617e-06	7.25126e-05	5.97597e-06	9.07642	12.134	10.4944	2.35158	0.0906574
HSF1	KAT7	1.19698e-05	2.25707e-06	1.17497e-06	5.38679e-07	5.30324	2.18121	3.4011	2.33594	0.0881612
HSF1	BRCA2	7.99325e-05	1.18641e-05	5.47537e-05	7.33951e-06	6.73735	7.46014	7.08954	3.22663	0.000193129
HSF1	KDM8	0.000102703	5.15075e-06	4.433e-05	9.29222e-06	19.9393	4.77066	9.75314	3.75663	1.70845e-05
HSF1	SMYD5	1.44368e-05	9.45269e-07	5.76408e-05	1.07399e-05	15.2727	5.36697	9.05363	2.48647	0.000750588
HSF1	SMYD3	6.57698e-05	8.44954e-06	0.000121677	2.79945e-05	7.78383	4.34645	5.81653	2.02672	0.0243377
HSF1	HDAC3	1.55698e-05	2.02558e-05	3.62731e-05	3.3819e-05	0.768663	1.07257	0.907988	-0.0249358	0.998995
HSF1	DOT1L	4.95969e-05	8.85466e-06	4.50182e-05	1.18004e-05	5.60122	3.81496	4.6226	1.89402	0.0377033
HSF1	PRMT2	8.33316e-05	9.27906e-06	6.33646e-05	5.89181e-06	8.9806	10.7547	9.8277	2.6906	0.00222713
HSF1	HDAC6-2	2.40492e-05	5.12374e-05	6.32807e-06	3.01324e-05	0.469368	0.210009	0.313961	-0.927964	0.0764865
HSF1	KDM6B	5.11685e-05	4.67619e-05	5.65497e-05	2.116e-05	1.09424	2.67248	1.71007	0.292633	0.776064
HSF1	HDAC4	8.80281e-05	5.6909e-05	2.21902e-05	1.06894e-05	1.54682	2.0759	1.79194	0.991552	0.165939
HSF1	HDAC6-1	2.88554e-05	1.82109e-05	3.81027e-05	2.44089e-05	1.58451	1.56102	1.57272	0.800199	0.200928
HSF1	TAF1	2.39396e-05	2.28022e-05	4.45482e-05	4.38519e-05	1.04988	1.01588	1.03274	0.29202	0.955389
HSF1	TAF1L	6.90775e-06	1.007e-05	7.93946e-06	5.6898e-06	0.685973	1.39538	0.978364	-0.356703	0.918134
HSF1	KDM6A	5.89352e-05	3.38946e-05	4.72003e-05	1.95608e-05	1.73878	2.41301	2.04834	-0.302741	0.977557
HSF1	RIOX2	4.63258e-05	1.63011e-05	0.000103901	1.77259e-05	2.84189	5.86154	4.0814	1.59922	0.0468622
HSF1	SETDB2	5.46407e-06	2.48856e-06	0.00010051	4.89862e-05	2.19567	2.05181	2.12252	0.811894	0.476654
HSF1	CHEK1	1.73607e-06	2.89368e-07	9.06407e-06	2.67656e-06	5.99954	3.38646	4.50746	1.46104	0.684041
HSF1	KAT2A	5.00538e-05	8.17947e-06	7.53661e-06	2.18838e-06	6.11944	3.44391	4.59073	2.66277	0.0033745
HSF1	HDAC5	6.8182e-05	1.57609e-05	0.000129314	6.46079e-05	4.32602	2.00152	2.94256	1.61218	0.0394108
HSF1	EP300	5.56275e-05	2.43069e-06	5.92522e-06	1.07568e-05	22.8855	0.550837	3.55052	3.90961	0.0117656
HSF1	KAT2B	1.46378e-05	2.56573e-06	8.5773e-06	9.42689e-07	5.70514	9.09876	7.20484	3.43219	0.00474132
HSF1	HDAC1	1.65749e-05	1.14976e-05	1.13637e-05	1.68674e-05	1.44161	0.673706	0.985504	0.311581	0.887134
HSF1	HDAC2	4.48455e-05	2.83002e-05	9.36621e-06	2.79777e-05	1.58464	0.334775	0.728352	-1.08099	0.163641
HSF1	HDAC7	4.24699e-05	6.36609e-06	7.69439e-05	1.04201e-05	6.67126	7.3842	7.01868	2.03675	0.00375571
HSF1	KAT5	0.000113064	5.09288e-06	4.53539e-05	6.21165e-06	22.2005	7.30143	12.7317	3.5545	1.54986e-05
HSF1	KDM2A	6.99912e-05	1.63011e-05	3.25299e-05	1.43087e-05	4.29366	2.27344	3.12432	1.72031	0.0738339
HSF1	USP3	8.88322e-05	6.32751e-06	3.46953e-05	6.29582e-06	14.039	5.51084	8.79585	2.97955	0.000792252
HSF1	USP22	8.30392e-05	8.7582e-06	1.67853e-05	2.8954e-06	9.4813	5.79723	7.41386	2.94135	0.00386218
HSF1	UTY	3.2894e-05	2.59274e-05	1.58118e-05	9.02288e-06	1.2687	1.75241	1.49107	-0.383514	0.950335
HSF1	CDY2	1.9773e-05	1.0668e-05	2.13174e-06	1.21203e-06	1.85348	1.75882	1.80553	0.284856	0.885615
HSF1	DNMT3A-3L	1.46744e-05	1.55487e-05	3.80355e-05	4.1007e-05	0.94377	0.927538	0.935619	-1.01594	0.0229585
HSF1	USP21	3.65124e-05	3.99328e-06	2.89715e-05	5.77397e-06	9.14346	5.0176	6.77335	2.79432	0.000176022
HSF1	KDM2B	4.18668e-05	1.88475e-05	0.00012965	2.0251e-05	2.22135	6.40215	3.77113	1.60556	0.00339781
HSF1	SETDB1	2.97143e-05	2.24742e-05	2.26266e-05	1.81804e-05	1.32215	1.24456	1.28277	0.341778	0.876154
HSF1	CLOCK	4.088e-05	3.62674e-05	4.64953e-05	5.39184e-05	1.12718	0.862327	0.9859	-0.325641	0.696781
HSF1	CARM1	4.035e-05	4.62989e-06	6.07964e-05	1.4376e-05	8.71512	4.22902	6.07095	2.99294	0.00018877
HSF1	HR	2.44512e-05	2.03908e-05	0.000101568	3.62094e-05	1.19913	2.80502	1.83401	-0.184811	0.642686
HSF1	PRMT5	7.55649e-05	1.93491e-05	5.57105e-05	1.02349e-05	3.90535	5.44318	4.61059	1.45905	0.228674
HSF1	RIOX1	3.49408e-05	1.11696e-05	4.62771e-05	1.82141e-05	3.1282	2.54073	2.81921	2.05161	0.0045908
HSF1	KDM1A	2.15456e-05	4.50256e-05	1.60803e-05	7.03987e-05	0.478518	0.228418	0.330609	-0.739569	0.498321
HSF1	HDAC10	3.90708e-05	1.8944e-05	3.92105e-05	2.80787e-05	2.06244	1.39645	1.69709	0.556849	0.555205
HSF1	PRMT7	7.40847e-05	9.02828e-06	0.000145344	2.1261e-05	8.20585	6.83618	7.48977	0.370418	0.977872
HSF1	JMJD1C	5.39462e-05	3.69041e-05	5.11449e-05	2.88867e-05	1.4618	1.77053	1.60878	-0.390467	0.545329
HSF1	TET1	7.47426e-06	2.54644e-06	3.24292e-05	7.79402e-06	2.93518	4.16079	3.49466	1.91227	0.0322735
HSF1	BAP1	1.90968e-05	7.0027e-06	9.14968e-05	8.50103e-06	2.72706	10.763	5.4177	2.27811	0.0152737
HSF1	KDM5A	1.76714e-05	1.72849e-05	3.1741e-05	5.09894e-05	1.02236	0.622503	0.797761	-0.668025	0.211406
HSF1	SIRT1	5.04375e-06	1.27322e-06	8.47659e-06	5.05012e-06	3.96142	1.67849	2.57861	1.773	0.0764865
HSF1	KDM5B	6.03788e-05	3.25442e-05	0.000111958	9.65078e-05	1.85528	1.16009	1.46707	0.674513	0.377404
HSF1	KDM5D	1.7708e-05	1.2192e-05	4.59246e-05	2.51833e-05	1.45242	1.82362	1.62747	-0.339867	0.493443
HSF1	MSK1	4.78243e-05	3.18883e-05	1.35122e-05	5.30263e-06	1.49974	2.54821	1.9549	0.254793	0.926967
HSF1	KDM5C	1.68673e-05	1.79987e-05	6.73763e-05	2.78093e-05	0.937143	2.42279	1.50682	0.381685	0.848692
HSF1	USP36	2.08512e-05	2.35353e-06	6.44556e-06	1.07736e-06	8.85955	5.98274	7.28041	3.66856	2.34794e-05
HSF1	KDM3A	0.000143199	5.42661e-05	9.78248e-05	2.66815e-05	2.63882	3.6664	3.11046	0.5802	0.300923
HSF1	SMYD4	2.78503e-05	2.38439e-05	1.22869e-05	9.22488e-06	1.16802	1.33192	1.24729	-0.199436	0.797591
HSF1	KDM1B	0.000238317	3.44155e-05	3.07843e-05	1.89043e-05	6.92471	1.62843	3.35804	1.62039	0.0174317
HSF1	GTF3C4	3.03904e-05	1.17869e-05	0.000121794	1.22718e-05	2.57832	9.92474	5.05857	2.02271	0.000862411
HSF1	USP16	2.63701e-05	1.29251e-05	6.91555e-06	2.17155e-06	2.04022	3.18461	2.54898	1.65002	0.146105
HSF1	MYSM1	0.000198643	2.86667e-05	5.01042e-05	1.19183e-05	6.92941	4.20398	5.39732	1.39263	0.0363958
HSF1	TET2	1.64836e-05	1.83845e-05	2.74776e-05	1.61267e-05	0.896601	1.70385	1.23599	-0.553037	0.522599
HSF1	KDM3B	3.14321e-05	3.11553e-05	4.81907e-05	3.49637e-05	1.00888	1.37831	1.17922	-0.566109	0.19905
HSF1	TET3	3.32047e-05	3.06537e-05	3.13214e-05	7.48596e-05	1.08322	0.418402	0.673217	-0.40235	0.628312
HSF1	DNMT1	2.47071e-05	2.64096e-05	2.93072e-05	1.9342e-05	0.935532	1.51521	1.1906	0.564005	0.644447
UBR2	RNF40	3.76454e-06	5.28579e-06	2.28616e-05	3.14286e-05	0.712201	0.727415	0.719767	-0.565222	0.71422
UBR2	RNF20	3.42464e-05	3.59781e-05	1.70371e-05	1.90221e-05	0.951867	0.895647	0.923329	0.266009	0.968024
UBR2	RBX1	5.13695e-05	1.53751e-05	5.18331e-05	3.06711e-05	3.34109	1.68997	2.3762	0.71621	0.409921
UBR2	BMI1	2.38116e-05	1.82109e-05	2.7209e-05	2.69845e-05	1.30755	1.00832	1.14823	-1.14774	0.249743
UBR2	RING1	1.68856e-05	3.36246e-05	2.38352e-05	3.14622e-05	0.502181	0.75758	0.6168	-0.187876	0.535306
UBR2	UBR5	2.06867e-05	2.14132e-05	4.8006e-06	5.75714e-06	0.966071	0.833852	0.89753	-0.281488	0.824868
UBR2	RNF2	1.39434e-05	2.44034e-05	1.41836e-05	3.24218e-05	0.571373	0.437471	0.499959	-0.288726	0.590574
UBR2	UHRF1	7.89457e-05	3.28915e-05	1.68692e-05	2.42911e-05	2.40019	0.694463	1.29106	0.180159	0.913956
UBR2	HSF1	2.69183e-05	1.04172e-06	1.35458e-05	4.71344e-07	25.8401	28.7385	27.2508	4.80849	0.0322735
UBR2	UBR2	4.65999e-06	3.58816e-06	2.2828e-06	3.73709e-06	1.29871	0.610851	0.890685	-0.512324	0.786725
UBR2	MCM3AP	2.50177e-05	3.40297e-05	1.70707e-05	2.20185e-05	0.735175	0.775287	0.754964	-1.02951	0.149841
UBR2	RNF8	2.93671e-05	2.52715e-05	2.55137e-06	1.61604e-06	1.16206	1.57878	1.35449	-0.206336	0.857186
UBR2	UBE2D2	1.05261e-05	9.58772e-06	4.2299e-06	9.41006e-06	1.09787	0.449509	0.702498	-0.706658	0.543091
UBR2	UBE2D3	2.7631e-05	3.68848e-05	2.10152e-05	4.88347e-05	0.749117	0.430334	0.567777	-0.623579	0.348978
UBR2	UBE2U	3.37164e-05	7.62002e-06	3.27314e-06	1.86854e-06	4.42471	1.7517	2.78402	1.40211	0.495447
UBR2	UBE2B	8.59083e-05	0.000137045	1.65335e-05	1.49147e-05	0.626863	1.10854	0.833609	-0.30743	0.211698
UBR2	UBE2N	1.97364e-05	1.4507e-05	1.89003e-05	1.03022e-05	1.36048	1.83458	1.57984	0.227458	0.942967
UBR2	UBE2A	6.03057e-06	6.1346e-06	2.92232e-05	5.06695e-05	0.983043	0.576742	0.752969	-0.264958	0.67214
UBR2	KMT5A	5.91179e-05	5.02921e-05	1.52579e-05	1.38373e-05	1.17549	1.10266	1.13849	-0.322396	0.618493
UBR2	NAA50	1.43637e-05	2.59467e-05	4.3474e-06	1.14469e-05	0.553587	0.379787	0.458525	0.522816	0.973305
UBR2	PRDM5	5.59199e-06	1.81337e-05	2.1267e-05	2.34326e-05	0.308375	0.907584	0.529033	-1.44371	0.128652
UBR2	PRDM10	1.76531e-05	1.22885e-05	3.94455e-06	5.05012e-06	1.43656	0.781081	1.05928	-0.392623	0.689313
UBR2	DTX3L	2.43781e-05	1.31759e-05	1.6181e-05	2.02173e-05	1.85021	0.800356	1.21689	-0.177126	1
UBR2	PRDM9	2.52919e-05	9.22119e-06	1.46368e-05	8.6862e-06	2.7428	1.68506	2.14983	0.724671	0.420136
UBR2	RNF168	1.25911e-05	1.38318e-05	1.57446e-05	1.44938e-05	0.910302	1.0863	0.994414	-0.741211	0.628312
UBR2	PRDM13	1.5716e-06	1.5433e-06	7.21769e-06	3.53508e-06	1.01834	2.04173	1.44194	-0.0865075	0.824868
UBR2	UBE2E1	2.3903e-05	0.000112217	1.43682e-05	9.1323e-05	0.213007	0.157334	0.183066	-2.96342	2.34794e-05
UBR2	PRDM7	3.74261e-05	3.22742e-05	3.1355e-05	2.66478e-05	1.15963	1.17664	1.16811	-0.448929	0.778351
UBR2	MECOM	3.53976e-05	3.57852e-05	1.2824e-05	1.07063e-05	0.989171	1.1978	1.0885	0.409732	0.707773
UBR2	PRDM8	3.78281e-06	3.7232e-06	7.73803e-06	6.27898e-06	1.01601	1.23237	1.11897	-0.225851	0.854461
UBR2	PRDM2	4.55034e-06	6.36609e-06	1.89842e-05	4.26567e-05	0.714778	0.445046	0.564012	-0.756441	0.140398
UBR2	NCOA3	1.50947e-05	2.50786e-05	5.92522e-06	6.16115e-06	0.601897	0.961707	0.760821	-0.855116	0.258418
UBR2	KMT2D	3.80657e-05	3.31616e-05	2.02263e-05	1.47127e-05	1.14789	1.37475	1.25621	0.299041	0.925281
UBR2	EZH2	1.04713e-05	2.1799e-06	1.53754e-05	8.97238e-06	4.80354	1.71363	2.86906	0.0606545	0.887134
UBR2	KMT2C	5.17898e-05	3.16183e-05	5.16149e-05	1.85844e-05	1.63797	2.77732	2.13288	0.780988	0.303248
UBR2	PRDM11	2.86544e-05	2.78758e-05	1.1884e-05	1.08746e-05	1.02793	1.09282	1.05988	-0.454018	0.685713
UBR2	PRDM4	1.49485e-05	2.4114e-05	0.000130086	7.15602e-05	0.61991	1.81786	1.06156	-0.176808	0.708746
UBR2	KMT2A	2.89102e-05	1.40054e-05	1.40997e-05	1.68506e-05	2.06422	0.836748	1.31424	0.298092	0.938142
UBR2	PRDM6	5.0803e-06	4.5913e-06	1.64664e-05	1.89211e-05	1.10651	0.870266	0.981302	0.644122	0.591791
UBR2	KMT2B	1.80917e-05	7.79364e-06	1.61139e-05	1.19688e-05	2.32134	1.34633	1.76785	-0.0964205	0.967161
UBR2	KMT2E	2.94584e-05	3.32773e-05	2.48423e-05	2.55873e-05	0.885241	0.970884	0.927074	0.492975	0.623329
UBR2	RYBP	2.92391e-06	5.04658e-05	1.10783e-06	3.66975e-05	0.0579386	0.0301882	0.0418218	-4.33224	0.00122759
UBR2	PRDM14	1.87496e-05	2.08924e-05	1.15147e-05	3.01997e-05	0.897438	0.381286	0.584962	-0.33098	0.584387
UBR2	SETD1A	3.61286e-05	3.13868e-05	1.41836e-05	1.48305e-05	1.15108	0.956379	1.04922	-0.236451	1
UBR2	GTF3C1	7.8763e-06	1.33495e-05	2.68062e-05	2.39207e-05	0.590007	1.12062	0.813127	-0.27602	0.716189
UBR2	EZH1	1.07819e-05	6.36609e-06	2.66887e-05	1.66991e-05	1.69365	1.59821	1.64524	-0.42602	0.943527
UBR2	NAA40	3.54525e-06	6.52042e-06	1.39486e-05	1.3467e-05	0.543714	1.03576	0.750439	0.459249	0.925281
UBR2	ATF2	8.15041e-06	1.39282e-05	1.09944e-05	7.76035e-06	0.585172	1.41674	0.910514	-1.37976	0.151363
UBR2	SETD1B	2.88006e-05	2.749e-05	4.33061e-05	3.88017e-05	1.04768	1.11609	1.08134	-0.0743734	0.695848
UBR2	NAA60	6.71221e-05	8.45533e-05	5.69022e-05	7.8967e-05	0.793844	0.720582	0.756326	-0.0692712	0.857186
UBR2	TRIM37	1.53506e-05	2.1066e-05	3.23957e-05	3.09404e-05	0.728689	1.04703	0.873477	0.774426	0.573578
UBR2	PRDM1	5.99403e-06	2.35931e-05	1.21358e-05	3.92058e-05	0.254058	0.309541	0.280431	-2.42834	0.000410924
UBR2	PRDM12	3.27113e-06	5.53657e-06	1.04069e-06	3.83809e-06	0.590822	0.271148	0.40025	-2.03918	0.0365453
UBR2	PRDM16	1.18967e-05	1.28479e-05	6.12664e-06	2.52506e-06	0.92596	2.42634	1.4989	0.439705	0.418989
UBR2	EYA2	2.56025e-05	1.4179e-05	1.31429e-05	1.41908e-05	1.80566	0.926154	1.29318	0.379308	0.989355
UBR2	KMT5C	2.72838e-05	1.52015e-05	7.06998e-05	5.18479e-05	1.79481	1.3636	1.56442	0.433959	0.657956
UBR2	ASH1L	6.06712e-06	5.15075e-06	1.25722e-05	1.95945e-05	1.17791	0.64162	0.869351	-1.47802	0.0252049
UBR2	NSD3	9.33825e-06	1.81723e-05	2.18377e-05	2.1261e-05	0.513873	1.02712	0.726506	-1.06534	0.0375234
UBR2	NSD1	2.66442e-05	5.39768e-05	3.54002e-05	2.46614e-05	0.493623	1.43545	0.841767	-0.599673	0.181136
UBR2	KAT6B	2.38847e-05	2.26672e-05	2.42716e-05	1.93588e-05	1.05372	1.25378	1.1494	-0.223004	0.968024
UBR2	NSD2	1.65384e-05	1.51822e-05	4.80228e-05	1.5386e-05	1.08933	3.12119	1.84391	0.0538122	0.71422
UBR2	SMYD1	1.86034e-05	1.52786e-05	3.73473e-05	4.48282e-05	1.21761	0.833121	1.00718	0.223548	0.859808
UBR2	EHMT1	1.72876e-05	4.28072e-05	2.71419e-05	2.60754e-05	0.403849	1.0409	0.648356	-0.727733	0.232825
UBR2	EHMT2	2.37751e-05	3.70198e-05	3.83041e-05	7.44051e-05	0.642226	0.514805	0.574997	-1.24469	0.029041
UBR2	CDK1	4.53755e-05	2.91683e-05	2.78636e-05	2.18333e-05	1.55565	1.2762	1.40901	0.0131381	0.988221
UBR2	SETD2	2.21487e-05	4.65304e-05	3.11536e-05	4.21348e-05	0.476004	0.739378	0.593251	-0.779884	0.0702808
UBR2	CDK2	1.71963e-05	2.0005e-05	5.10777e-05	4.43737e-05	0.8596	1.15108	0.994721	0.11593	0.970085
UBR2	SUV39H2	5.12416e-05	3.70584e-05	1.04237e-05	1.58742e-05	1.38273	0.656643	0.952868	0.0255049	0.869331
UBR2	SETD9	7.49253e-06	7.13774e-06	3.8237e-05	3.63272e-05	1.04971	1.05257	1.05114	-0.34833	0.688606
UBR2	PRDM15	1.39251e-05	1.30216e-05	6.30121e-05	3.82294e-05	1.06939	1.64826	1.32764	0.146319	0.967354
UBR2	KAT6A	2.21669e-05	1.19605e-05	3.24125e-05	1.72377e-05	1.85334	1.88032	1.86678	0.316961	0.857186
UBR2	DNMT3A	2.41954e-05	3.90068e-05	2.01256e-05	3.11087e-05	0.620287	0.646944	0.633475	-0.190117	0.824868
UBR2	PPP6C	2.26786e-05	2.53486e-05	6.78127e-06	5.7908e-06	0.894668	1.17104	1.02357	-0.352389	0.506851
UBR2	PPP4C	3.43195e-05	1.8481e-05	2.71419e-05	2.49139e-05	1.85702	1.08943	1.42235	0.100196	0.932416
UBR2	AURKC	1.36328e-05	1.1131e-05	9.95369e-06	1.3366e-05	1.22475	0.744704	0.955028	-0.0159051	0.831087
UBR2	SETMAR	3.14686e-05	3.19462e-05	2.87533e-05	3.51152e-05	0.98505	0.818827	0.898101	-0.546432	0.260641
UBR2	SETD6	1.68125e-05	1.48349e-05	5.34277e-05	4.87842e-05	1.13331	1.09518	1.11408	-0.575905	0.397651
UBR2	SETD4	4.5741e-05	2.22427e-05	3.85727e-05	2.98967e-05	2.05645	1.2902	1.62887	0.11571	0.933294
UBR2	PRKAA2	1.3852e-05	9.33694e-06	6.26764e-05	3.5132e-05	1.48357	1.78403	1.62688	-0.447932	0.531643
UBR2	PRKAA1	1.06906e-05	1.16519e-05	5.5509e-05	2.82807e-05	0.917497	1.96279	1.34196	-0.533789	0.67214
UBR2	SETD7	3.71154e-05	1.27129e-05	2.03102e-06	2.76073e-06	2.91951	0.735683	1.46555	0.267503	0.833061
UBR2	JMJD7	1.01058e-05	1.07452e-05	6.54627e-06	8.51787e-06	0.940493	0.768534	0.850177	-0.38089	0.174329
UBR2	KAT14	9.08241e-06	1.38704e-05	5.13631e-06	5.31946e-06	0.654807	0.96557	0.795149	-0.22348	0.903019
UBR2	PPP1CC	5.95748e-06	6.69404e-06	3.10528e-06	3.63609e-06	0.889967	0.854018	0.871807	-0.0118632	0.989355
UBR2	SETD3	2.42868e-05	2.1799e-05	1.47711e-05	2.1564e-05	1.11412	0.684988	0.87359	-0.723336	0.0666841
UBR2	PPP1CB	5.79301e-06	5.40153e-06	3.13885e-06	3.61925e-06	1.07247	0.867266	0.964428	-0.360738	0.796078
UBR2	HASPIN	8.01153e-05	4.07044e-05	2.36169e-05	2.92234e-05	1.96822	0.808153	1.2612	-0.258195	0.667965
UBR2	PPP1CA	4.33105e-06	1.89054e-06	2.38352e-06	2.62606e-06	2.29091	0.907639	1.44198	-0.803862	0.607374
UBR2	SUV39H1	1.22804e-05	9.45269e-06	1.92863e-05	2.65131e-05	1.29915	0.727426	0.972129	-0.382117	0.603442
UBR2	JAK2-JH2	9.02576e-05	4.23249e-05	2.36002e-05	2.82975e-05	2.1325	0.834001	1.33361	-0.00155276	0.925281
UBR2	KAT8	4.78974e-05	1.97735e-05	1.3059e-05	7.79402e-06	2.4223	1.67551	2.0146	-2.10628	0.0739412
UBR2	PRMT8	1.17505e-05	1.86932e-05	5.44684e-05	3.58053e-05	0.628598	1.52124	0.977878	-0.384725	0.411575
UBR2	EYA1	2.88006e-05	2.531e-05	3.98987e-05	3.99801e-05	1.13791	0.997964	1.06564	0.686735	0.641161
UBR2	EYA3	5.20822e-06	8.93182e-06	2.22741e-05	2.51159e-05	0.583109	0.886852	0.719118	-0.416006	0.565653
UBR2	NCOA1	3.75358e-05	2.01593e-05	4.38097e-06	4.98278e-06	1.86196	0.879221	1.27948	-0.0927323	0.926967
UBR2	HUWE1	5.2265e-06	1.16519e-05	1.81953e-05	1.86013e-05	0.448554	0.978174	0.662393	-0.323262	0.708632
UBR2	KDM4E	4.90487e-05	4.33666e-05	9.65156e-06	2.0352e-05	1.13102	0.474232	0.732371	-0.392133	0.573578
UBR2	PKN1	3.81936e-06	9.58772e-06	1.01887e-05	1.06558e-05	0.39836	0.956168	0.61717	-1.96819	0.0292293
UBR2	AURKB	1.6648e-05	1.1131e-05	4.63275e-05	2.77588e-05	1.49564	1.66893	1.57991	0.164597	0.947325
UBR2	BAZ1B	2.3501e-05	3.62096e-05	1.13804e-05	1.3164e-05	0.649026	0.864514	0.749061	-0.455566	0.459232
UBR2	HDAC11	2.7101e-05	2.49435e-05	1.21861e-05	9.49422e-06	1.0865	1.28353	1.18091	0.0381881	0.894818
UBR2	GTF3C2	5.03644e-05	3.45891e-05	2.71083e-05	2.63953e-05	1.45608	1.02701	1.22287	0.00394845	0.968024
UBR2	SIRT6	7.27324e-06	2.16833e-05	1.93535e-05	2.81292e-05	0.33543	0.688022	0.480399	-1.502	0.0418088
UBR2	KDM4D	7.53456e-05	2.45577e-05	1.9152e-05	9.7299e-06	3.06811	1.96837	2.45747	0.177014	0.988221
UBR2	KDM4A	1.20429e-05	9.16332e-06	2.08138e-05	2.16818e-05	1.31425	0.959964	1.12322	-0.0972047	0.887134
UBR2	KDM4B	3.46849e-05	3.06923e-05	4.46657e-05	3.30614e-05	1.13009	1.35099	1.23561	0.0786667	0.922831
UBR2	KDM4C	2.01019e-05	2.01207e-05	1.44522e-05	1.82309e-05	0.999066	0.792727	0.889936	-0.759697	0.208511
UBR2	PHF8	9.38028e-05	4.70126e-05	1.57446e-05	2.42911e-05	1.99527	0.648165	1.13722	0.712236	0.623089
UBR2	PRMT1	2.79051e-05	1.15554e-05	2.67558e-05	1.66149e-05	2.41489	1.61035	1.97201	-0.375078	0.905802
UBR2	PHF2	1.76531e-05	1.70341e-05	2.14852e-06	3.92226e-06	1.03634	0.547776	0.753447	-0.290447	0.989355
UBR2	PRKCB	2.46523e-05	2.81073e-05	1.13469e-05	6.68299e-06	0.877078	1.69787	1.22031	-0.38323	0.708632
UBR2	PRKCA	1.24449e-05	9.95426e-06	2.14852e-05	2.16313e-05	1.25021	0.993244	1.11434	-0.115065	0.922831
UBR2	PRMT6	1.1586e-05	2.2127e-05	3.206e-05	3.49637e-05	0.523614	0.916951	0.692913	-0.461646	0.305372
UBR2	KMT5B	2.13446e-05	2.79336e-05	1.54928e-05	9.74673e-06	0.764117	1.58954	1.10209	-0.318979	0.720199
UBR2	RAG1	9.08241e-06	1.80758e-05	4.5505e-05	7.61221e-05	0.502461	0.597789	0.548056	-1.06904	0.110105
UBR2	SIRT2	3.82667e-05	3.20427e-05	3.39903e-05	3.11256e-05	1.19424	1.09204	1.142	-0.0841552	0.807517
UBR2	CREBBP	2.31172e-05	1.32916e-05	5.19673e-05	2.13788e-05	1.73923	2.43078	2.05614	0.679249	0.407089
UBR2	SMYD2	7.41761e-05	4.23249e-05	5.63483e-05	2.86173e-05	1.75254	1.96903	1.85763	0.806732	0.309044
UBR2	PPM1D	4.54121e-05	4.35981e-05	2.36505e-05	3.80947e-05	1.04161	0.620834	0.804155	-0.475623	0.461019
UBR2	VRK1	2.97326e-05	5.95712e-05	1.89506e-05	4.55016e-05	0.49911	0.416483	0.455928	-1.64159	0.00194088
UBR2	SIRT7	4.88111e-05	6.96798e-05	1.09272e-05	2.49981e-05	0.700506	0.437123	0.55336	-0.976668	0.0505697
UBR2	DMD	5.42752e-06	8.17947e-06	4.46825e-05	2.38702e-05	0.663554	1.87189	1.1145	0.242388	0.922831
UBR2	DCAF1	4.69837e-05	3.24671e-05	1.08601e-05	1.22213e-05	1.44712	0.888622	1.13399	0.267992	0.887134
UBR2	JMJD6	2.96777e-05	1.80758e-05	4.14262e-05	3.80106e-05	1.64184	1.08986	1.33768	-0.26337	0.500443
UBR2	AURKA	9.88649e-06	1.85967e-05	1.03398e-05	9.54473e-06	0.531626	1.0833	0.758886	-0.77745	0.251456
UBR2	HDAC9	4.71116e-05	1.94455e-05	2.20727e-05	1.95271e-05	2.42275	1.13036	1.65486	0.343725	0.757942
UBR2	TDG	3.28392e-05	7.97498e-05	1.74735e-05	2.65131e-05	0.411778	0.659052	0.520944	-1.17309	0.0770437
UBR2	KAT7	4.56862e-05	2.3651e-05	6.35156e-05	2.92907e-05	1.93168	2.16846	2.04665	0.299564	0.598402
UBR2	BRCA2	3.60007e-05	2.51557e-05	1.40157e-05	1.02854e-05	1.43111	1.36268	1.39648	0.112219	1
UBR2	KDM8	4.00759e-05	4.26335e-05	1.36129e-05	3.84987e-05	0.940009	0.353593	0.576525	-1.28147	0.0294179
UBR2	SMYD5	3.61103e-05	2.69691e-05	4.11408e-05	2.86847e-05	1.33895	1.43424	1.38578	-0.106247	0.824868
UBR2	SMYD3	1.23901e-05	2.37668e-05	4.49679e-05	2.98462e-05	0.52132	1.50665	0.886255	0.267538	1
UBR2	HDAC3	5.79301e-06	3.74249e-06	7.53661e-06	6.43049e-06	1.5479	1.17201	1.34691	0.0233948	0.942967
UBR2	DOT1L	5.77473e-06	8.37238e-06	1.57446e-05	1.75744e-05	0.689736	0.895884	0.786081	-0.619093	0.618709
UBR2	PRMT2	8.00422e-06	8.21805e-06	0.000113536	3.93068e-05	0.97398	2.88846	1.67729	0.971269	0.116851
UBR2	HDAC6-2	1.09281e-05	1.59152e-05	8.4598e-06	3.08057e-06	0.686646	2.74618	1.37319	-2.74935	0.0608476
UBR2	KDM7A	8.86312e-06	1.09767e-05	1.3764e-05	1.18678e-05	0.807449	1.15978	0.967708	-0.116025	0.73762
UBR2	KDM6B	3.07377e-05	2.42104e-05	4.73178e-05	2.2776e-05	1.2696	2.07753	1.62408	0.602495	0.532576
UBR2	HDAC4	2.35741e-06	4.39839e-05	2.90386e-06	1.89043e-05	0.053597	0.153609	0.0907357	-3.11266	0.000241379
UBR2	HDAC6-1	3.95642e-05	3.10009e-05	2.01592e-05	1.34838e-05	1.27623	1.49506	1.38132	-0.220091	0.961534
UBR2	TAF1	3.26382e-05	1.66097e-05	5.31255e-05	2.86005e-05	1.96501	1.8575	1.9105	-0.0611486	0.952559
UBR2	TAF1L	6.52398e-06	6.32751e-06	3.31342e-05	1.46285e-05	1.03105	2.26504	1.52819	0.363386	0.674444
UBR2	KDM6A	4.15927e-05	2.07959e-05	3.35371e-05	3.48627e-05	2.00004	0.961977	1.38708	-0.2377	0.623183
UBR2	RIOX2	2.2971e-05	6.01885e-05	1.2824e-05	1.96955e-05	0.381651	0.651114	0.498496	-0.877719	0.106575
UBR2	SETDB2	2.26421e-05	1.60503e-05	1.07426e-05	2.76242e-05	1.4107	0.388884	0.740674	-0.336633	0.446048
UBR2	CHEK1	9.81339e-06	6.59759e-06	1.69532e-06	1.4982e-06	1.48742	1.13157	1.29735	-0.0735033	0.967354
UBR2	KAT2A	3.29671e-05	1.19412e-05	4.60421e-05	1.58069e-05	2.76078	2.91279	2.83577	0.629074	0.511693
UBR2	HDAC5	4.82446e-06	6.57444e-05	2.86358e-05	4.00474e-05	0.0733821	0.715046	0.229067	-3.2657	3.68989e-05
UBR2	EP300	1.0252e-05	1.524e-06	3.23117e-05	7.99602e-06	6.727	4.04098	5.21379	2.30437	0.136244
UBR2	KAT2B	5.64681e-06	8.68104e-06	7.93946e-06	4.96595e-06	0.650476	1.59878	1.01979	-0.169907	0.797591
UBR2	HDAC1	8.6621e-06	7.6586e-06	8.07374e-06	4.57877e-06	1.13103	1.7633	1.41221	0.864366	0.446036
UBR2	HDAC2	4.088e-05	5.45555e-05	3.96134e-06	7.94552e-06	0.749328	0.498562	0.611217	-0.501435	0.574449
UBR2	HDAC7	2.19294e-06	2.89175e-05	1.62818e-06	2.52506e-05	0.0758342	0.0644807	0.0699274	-4.16277	1.86647e-05
UBR2	KAT5	4.37308e-05	1.30987e-05	2.97604e-05	1.03864e-05	3.33856	2.86532	3.0929	1.43316	0.00222713
UBR2	KDM2A	4.15013e-05	2.95541e-05	1.32268e-05	1.62782e-05	1.40425	0.812548	1.06819	-1.13198	0.108063
UBR2	USP3	5.23198e-05	2.63325e-05	4.53539e-05	2.36851e-05	1.98689	1.91488	1.95055	0.279515	0.905116
UBR2	USP22	8.47935e-06	6.09602e-06	9.29403e-05	5.22687e-05	1.39097	1.77812	1.57268	0.266666	0.861568
UBR2	UTY	9.29622e-05	3.9084e-05	2.47583e-05	5.54166e-05	2.37853	0.446767	1.03085	-0.413714	0.7794
UBR2	CDY1	9.90476e-06	4.85559e-05	1.57782e-06	2.08065e-05	0.203987	0.0758331	0.124374	-2.07847	0.0127792
UBR2	CDY2	6.19504e-06	1.01086e-05	1.17665e-05	6.97758e-05	0.61285	0.168633	0.321476	-1.33474	0.196216
UBR2	DNMT3A-3L	3.5087e-06	0.000101356	7.75482e-06	6.08034e-05	0.0346176	0.127539	0.0664462	-4.46921	2.673e-06
UBR2	USP21	5.433e-05	1.53172e-05	2.77797e-05	1.49147e-05	3.54699	1.86257	2.57032	0.597913	0.277583
UBR2	KDM2B	3.76454e-06	6.19247e-06	2.74272e-05	2.40554e-05	0.607922	1.14017	0.832546	-0.424138	0.73762
UBR2	SETDB1	0.000173059	6.0883e-05	1.47207e-05	1.55207e-05	2.84249	0.948458	1.64194	0.107729	0.998294
UBR2	CLOCK	8.16869e-06	1.2655e-05	4.75025e-06	1.08746e-05	0.64549	0.436821	0.531002	-0.237214	0.943527
UBR2	CARM1	3.33144e-05	2.69884e-05	2.11831e-05	1.9342e-05	1.2344	1.09519	1.16271	-0.592466	0.325921
UBR2	HR	1.53688e-05	3.49749e-05	2.97604e-05	2.9055e-05	0.439424	1.02428	0.670889	-1.05739	0.0764865
UBR2	PRMT5	1.84024e-05	2.36317e-05	1.24547e-05	1.57227e-05	0.778716	0.792148	0.785403	0.544316	0.720199
UBR2	RIOX1	2.69548e-05	1.12661e-05	4.31047e-05	2.62943e-05	2.39257	1.63932	1.98045	0.138093	0.995644
UBR2	KDM1A	2.47254e-05	4.60481e-05	4.39943e-05	3.5637e-05	0.536946	1.23451	0.814166	-0.0259957	0.773025
UBR2	HDAC10	8.97459e-05	6.46255e-05	2.96429e-05	3.08057e-05	1.38871	0.962252	1.15598	-0.226968	0.807517
UBR2	PRMT7	4.01307e-05	3.24671e-05	1.92863e-05	4.70166e-05	1.23604	0.410203	0.712059	-1.84701	0.192305
UBR2	JMJD1C	1.32855e-05	1.59152e-05	1.77924e-05	1.81804e-05	0.834769	0.978659	0.903855	-0.267582	0.708632
UBR2	TET1	4.17389e-05	4.5778e-05	5.9185e-05	4.32964e-05	0.911767	1.36697	1.11641	-0.513702	0.403442
UBR2	BAP1	3.21082e-05	1.37739e-05	2.18713e-05	1.99816e-05	2.33109	1.09457	1.59735	0.193826	0.968024
UBR2	KDM5A	4.10445e-05	2.67762e-05	5.6919e-05	4.2926e-05	1.53287	1.32598	1.42568	0.571169	0.403442
UBR2	SIRT1	1.91334e-05	4.70705e-05	3.83041e-05	3.5435e-05	0.406483	1.08097	0.662869	-1.98238	0.000263206
UBR2	KDM5B	2.05405e-05	1.33302e-05	2.91561e-05	2.84153e-05	1.5409	1.02607	1.25741	0.0823554	0.863744
UBR2	KDM5D	1.19698e-05	1.78636e-05	1.20686e-05	6.80083e-06	0.670063	1.77458	1.09045	-0.214055	0.819371
UBR2	MSK1	2.32086e-06	6.88696e-06	2.77461e-05	3.5536e-05	0.336993	0.780789	0.512953	-0.987948	0.140867
UBR2	KDM5C	9.521e-06	7.46569e-06	1.38982e-05	1.56385e-05	1.2753	0.888718	1.0646	0.165105	1
UBR2	USP36	6.41434e-06	4.84209e-06	3.59206e-05	1.79448e-05	1.3247	2.00173	1.6284	0.0429289	0.968024
UBR2	KDM3A	1.62095e-05	1.48156e-05	5.25045e-05	4.02158e-05	1.09408	1.30557	1.19515	-0.624718	0.410586
UBR2	SMYD4	4.05693e-06	6.01885e-06	5.85808e-06	4.57877e-06	0.674037	1.2794	0.928635	-0.108158	0.786725
UBR2	KDM1B	3.90525e-05	3.9084e-05	3.09018e-05	2.49476e-05	0.999196	1.23867	1.11251	0.033523	0.836597
UBR2	GTF3C4	1.61364e-05	9.66489e-06	1.13972e-05	8.88821e-06	1.66959	1.28229	1.46318	-0.255034	0.950335
UBR2	USP16	5.48234e-06	4.20548e-06	3.45274e-05	1.3871e-05	1.30362	2.48918	1.80137	1.04229	0.215814
UBR2	MYSM1	1.0855e-05	1.97349e-05	1.81785e-05	1.75071e-05	0.550043	1.03835	0.755736	-0.0185677	0.739368
UBR2	TET2	7.30796e-05	5.8163e-05	1.29751e-05	1.70021e-05	1.25646	0.763145	0.979216	-0.322773	0.560333
UBR2	KDM3B	2.20207e-05	7.24384e-05	4.01001e-05	6.2773e-05	0.303992	0.638812	0.440674	-1.45094	0.00418436
UBR2	TET3	4.58324e-05	5.28386e-05	5.48544e-05	0.000101238	0.867403	0.541836	0.685558	-0.674362	0.0311256
UBR2	DNMT1	7.09049e-06	4.3791e-06	6.42878e-06	2.45772e-05	1.61917	0.261574	0.650794	-1.86253	0.0288944
MCM3AP	RNF40	6.41434e-06	1.91176e-05	1.09272e-05	2.03688e-05	0.335521	0.536469	0.42426	-1.77387	0.00147598
MCM3AP	RNF20	1.6447e-06	2.14132e-06	6.22735e-06	3.48458e-06	0.768078	1.78712	1.1716	-0.225735	0.824868
MCM3AP	RBX1	4.91949e-05	2.12975e-05	3.05829e-05	2.015e-05	2.30989	1.51776	1.8724	0.457262	0.967354
MCM3AP	BMI1	2.13994e-05	1.32531e-05	1.98738e-05	2.16313e-05	1.61468	0.918751	1.21798	0.62752	0.545329
MCM3AP	RING1	1.29749e-06	6.36609e-07	1.39318e-06	3.98959e-06	2.03812	0.349204	0.843635	0.967626	0.926967
MCM3AP	UBR5	1.37607e-05	7.73577e-06	2.9005e-05	1.53355e-05	1.77884	1.89136	1.83424	0.57264	0.483215
MCM3AP	RNF2	3.00432e-05	2.33038e-05	1.27568e-05	1.47632e-05	1.2892	0.864098	1.05546	0.148698	0.937415
MCM3AP	HSF1	1.0983e-05	6.55901e-06	2.07467e-05	1.32986e-05	1.67448	1.56006	1.61626	0.982693	0.288856
MCM3AP	UBR2	1.45648e-05	1.4642e-05	8.92979e-06	3.95593e-06	0.994723	2.25732	1.49847	0.471238	0.607374
MCM3AP	RNF8	5.9392e-06	5.61374e-06	7.26804e-06	5.95914e-06	1.05798	1.21965	1.13594	-0.165705	0.947325
MCM3AP	UBE2D2	5.34711e-05	4.72248e-05	1.54425e-05	1.74902e-05	1.13227	0.88292	0.99985	0.167535	0.967161
MCM3AP	UBE2D3	1.18784e-06	5.59445e-06	1.7826e-05	1.56722e-05	0.212325	1.13743	0.491431	-0.00535352	0.938142
MCM3AP	UBE2U	1.57343e-05	1.00507e-05	4.04526e-06	3.03007e-06	1.56549	1.33504	1.44568	-0.113992	1
MCM3AP	UBE2B	1.65018e-05	6.52042e-06	2.68565e-06	7.32267e-06	2.53079	0.366758	0.963426	-1.12887	0.256409
MCM3AP	UBE2N	1.56064e-05	1.26936e-05	7.451e-05	3.19168e-05	1.22947	2.33451	1.69417	-0.0852084	0.918134
MCM3AP	UBE2A	2.87092e-05	3.10588e-05	3.39231e-05	2.80282e-05	0.924349	1.21032	1.05771	-0.638647	0.438931
MCM3AP	KMT5A	8.29661e-06	8.16018e-06	9.15471e-05	6.02143e-05	1.01672	1.52036	1.24329	0.665471	0.397651
MCM3AP	NAA50	5.1534e-06	3.53029e-06	1.51068e-06	1.63287e-06	1.45977	0.925167	1.16212	0.212638	0.942967
MCM3AP	PRDM5	3.20169e-05	7.15703e-05	2.4708e-05	5.25212e-05	0.447348	0.470438	0.458748	-0.648115	0.429463
MCM3AP	PRDM10	2.96595e-05	2.31301e-05	4.29872e-05	6.10559e-05	1.28229	0.704063	0.950163	-0.135986	0.889289
MCM3AP	DTX3L	9.81339e-06	1.17676e-06	1.56943e-05	9.27539e-06	8.33931	1.69203	3.75638	0.793317	0.684041
MCM3AP	PRDM9	1.98643e-05	2.77407e-05	1.72721e-05	2.61933e-05	0.716071	0.659409	0.687156	-0.432006	0.625867
MCM3AP	RNF168	2.53101e-05	2.08538e-05	2.05452e-05	2.25572e-05	1.2137	0.910806	1.0514	0.388926	1
MCM3AP	PRDM13	3.52697e-06	2.23778e-06	1.03398e-05	1.69179e-05	1.5761	0.611173	0.981464	-0.351041	0.932416
MCM3AP	UBE2E1	9.86821e-06	2.55994e-05	2.24084e-05	2.3079e-05	0.385486	0.970941	0.611788	-0.48968	0.52405
MCM3AP	PRDM7	1.15129e-05	1.45456e-05	1.99242e-05	1.10766e-05	0.791507	1.79876	1.1932	0.286814	0.906004
MCM3AP	MECOM	7.67528e-06	3.81966e-06	1.67685e-05	1.02686e-05	2.00942	1.633	1.81145	0.300815	0.543091
MCM3AP	PRDM8	2.77772e-06	3.16376e-06	4.83585e-05	4.16972e-05	0.877982	1.15976	1.00908	-0.184088	0.894818
MCM3AP	PRDM2	8.33316e-06	1.08031e-06	3.39735e-05	4.1613e-05	7.71369	0.816416	2.5095	0.0121816	0.865772
MCM3AP	NCOA3	2.53101e-05	1.6764e-05	7.16565e-05	2.66815e-05	1.50979	2.68563	2.01364	-0.225678	0.760579
MCM3AP	KMT2D	4.34932e-06	2.52715e-06	4.09226e-05	1.82983e-05	1.72104	2.23642	1.96188	0.607901	0.755613
MCM3AP	EZH2	1.1915e-05	6.3468e-06	2.51612e-05	2.64458e-05	1.87732	0.951425	1.33646	-0.0117566	0.978363
MCM3AP	KMT2C	8.01701e-05	4.63182e-05	6.55131e-05	6.16115e-05	1.73086	1.06333	1.35664	-0.218063	0.668341
MCM3AP	PRDM11	3.50139e-05	2.42297e-05	7.42247e-05	3.65797e-05	1.44508	2.02912	1.71238	0.0951382	0.833061
MCM3AP	PRDM4	3.17062e-05	3.02872e-05	7.53661e-06	8.02969e-06	1.04685	0.938593	0.991246	-0.066003	0.821495
MCM3AP	KMT2A	6.53312e-05	1.69955e-05	2.51108e-05	1.12281e-05	3.84402	2.23643	2.93204	0.26468	0.860088
MCM3AP	PRDM6	0.000177061	8.79293e-05	6.54627e-06	4.1411e-06	2.01368	1.58081	1.78416	0.129074	0.978363
MCM3AP	KMT2E	2.4433e-05	3.14061e-05	5.84129e-05	5.16122e-05	0.77797	1.13177	0.938338	-0.19347	0.71422
MCM3AP	RYBP	1.15129e-06	0.000115728	1.09105e-06	3.09741e-05	0.00994826	0.0352245	0.0187196	-5.56825	0.000128341
[truncated: 35,558 more rows]

## Sheet: Day 0 Heatmap
N/C	USP21	BAP1	USP16	USP3	USP22	USP36	MYSM1	EP300	KAT5	NAA60	CREBBP	KAT2A	KAT2B	GTF3C2	KAT7	TAF1	NAA50	GTF3C1	TAF1L	MCM3AP	BRCA2	CLOCK	KAT6A	NAA40	KAT14	NCOA1	GTF3C4	KAT8	ATF2	NCOA3	KAT6B	CDY2	CDY1	PRMT1	PRMT5	PRMT8	PRMT2	PRMT6	PRMT7	CARM1	KDM5A	JMJD7	KDM5D	HR	KDM6A	KDM6B	UTY	PHF2	PHF8
USP21	1.10343	0.79629	0.0385767	0.469735	1.13636	-0.000399177	0.687124	1.64173	1.29959	0.408465	1.98508	1.11557	1.03384	0.614552	1.38515	1.16937	1.00015	0.224184	0.684929	-0.0240173	1.18011	0.64231	1.41114	1.14593	0.669219	0.442685	-0.0817317	0.260256	1.37249	1.9176	0.448486	0.158172	-0.183139	0.515471	0.678672	-0.74303	1.25957	0.982181	0.859717	0.687481	0.223722	1.40785	0.740464	-0.123632	0.557	0.384409	1.01285	0.246566	0.337197
BAP1	1.85728	0.928761	2.08169	2.03727	0.0471292	-0.107146	-0.194778	2.23927	2.41992	1.3964	0.413383	-0.244212	nan	0.685219	0.508767	-0.0888555	nan	0.041681	0.903637	-0.0254509	1.7371	-0.017785	0.322854	1.08726	0.481277	-0.169248	0.526262	0.0308578	1.58808	0.787182	0.998824	-0.575637	-0.483204	nan	0.806427	0.506822	-0.190236	nan	1.16601	0.262762	0.107414	0.0850084	-0.901212	1.27365	-0.0472961	1.37041	0.801227	0.433513	nan
USP16	0.781701	0.844881	0.331803	0.101565	0.695291	0.711698	0.365708	1.40769	0.910718	2.15419	0.332682	1.5786	0.761479	0.615421	0.958517	0.38618	0.512806	0.165819	0.0634978	-0.193809	-0.631456	0.0153385	1.001	0.0590903	nan	1.15407	0.434672	0.663328	0.937655	0.0929724	0.649062	-0.655615	-0.254569	-0.217528	0.285902	0.474987	0.0710363	1.62822	0.455655	0.782401	0.458252	0.0501451	0.98623	-0.00346861	-0.10138	-0.356839	-0.524427	0.284248	-0.2587
USP3	1.18219	1.13534	0.460917	0.82894	0.256255	0.451681	0.502228	3.21035	2.29475	0.571246	3.1505	0.390162	0.536846	0.332192	2.81599	0.124246	1.52715	0.88771	1.00361	-0.01263	1.39069	-0.16004	0.326752	0.704773	0.950782	0.715021	0.589062	2.68547	0.716516	-0.0168268	0.154936	-1.43443	-0.266337	0.0974878	0.301156	0.438709	0.153668	1.51863	0.161548	-0.0313446	0.538773	1.72857	-0.201397	0.0048809	0.355957	0.079032	-0.34511	0.146602	0.580152
USP22	0.494705	0.981023	1.0366	1.02119	0.28876	-0.015419	-0.134644	3.38507	1.31062	0.216923	1.94824	1.08537	0.492674	0.857937	1.06333	-0.060652	1.62719	0.193045	0.945142	0.152161	-0.0729878	-0.477106	0.263924	1.06137	-0.166547	-0.776873	0.177702	-0.258987	-0.305607	-0.672705	-0.192465	-0.163258	nan	0.0483841	-0.823556	-0.796288	0.202499	-0.326722	0.765287	0.0168435	0.019401	0.681834	0.6836	0.0549771	0.0455179	0.55141	0.757994	0.234713	0.929563
USP36	1.73302	0.964806	0.701855	0.624144	1.6518	0.16912	-0.12031	nan	1.08427	-0.368908	1.18107	0.136131	0.272861	1.57257	0.535452	0.802445	-0.826062	0.940472	1.53065	-0.19742	1.03931	0.373038	0.22146	0.39343	-0.439033	0.391553	-0.321578	-0.54036	nan	0.539863	-0.332705	-0.747859	-0.060035	-0.341632	0.823787	nan	0.480819	-0.711221	0.941947	-0.587962	0.782993	nan	-0.0902767	-0.278557	0.62991	-0.633876	0.0285728	0.826918	1.02663
MYSM1	0.681945	1.32834	1.14781	0.420451	0.0828586	-0.672561	-1.16034	1.004	-0.0495891	-0.218037	1.15155	0.28702	0.223684	0.920686	-0.767366	-0.105665	nan	nan	0.789817	-0.144409	nan	-0.230299	-0.924148	-1.18198	-0.665027	-0.248116	-0.686754	-0.919605	1.0764	-0.630056	-0.0906143	nan	nan	nan	0.10218	-0.530989	nan	0.921773	nan	nan	-0.224703	-0.509433	-0.364368	0.228034	-0.464436	0.721478	0.847137	-0.231962	0.147012
EP300	1.30783	1.5251	-1.03001	1.02956	1.73218	0.934879	0.960279	1.7037	3.53152	2.74342	2.27528	0.709579	3.14353	1.31343	nan	1.36815	nan	0.737016	0.72718	1.08854	2.11477	2.46602	3.08261	0.645474	0.456919	2.16296	3.28393	2.22932	2.03937	2.55861	nan	2.14717	0.102952	nan	0.400187	1.9702	nan	1.89715	1.75126	-0.172362	2.30104	nan	1.63674	1.62082	2.15824	1.00755	0.779141	0.875751	1.88779
KAT5	0.952549	1.66644	nan	2.20908	2.28381	0.830762	-0.762393	2.41892	1.95472	1.58842	3.45919	1.47543	nan	0.855826	0.0798635	1.23845	2.41456	1.1295	1.81625	1.58849	1.43681	1.38775	0.868825	1.68241	1.12156	0.710496	0.919972	1.2811	2.74322	1.37834	1.89644	0.0957381	1.10441	2.48604	0.576674	1.71365	0.780499	1.34947	1.61846	1.20689	0.713631	2.24218	2.30482	0.345141	1.9989	1.72368	1.42434	0.60726	0.530426
NAA60	0.249337	1.84775	0.154954	1.01594	1.15866	-0.251232	0.500507	1.48117	2.2281	0.457998	0.273633	0.984119	0.411436	-0.185567	0.915133	0.769765	0.881117	0.249812	1.0247	0.0870203	0.433012	0.582416	1.13442	0.833804	0.629638	1.28184	0.494857	0.439498	1.34961	0.662572	1.24744	0.376885	0.117748	0.995315	1.08402	1.27292	1.34116	2.12769	0.637857	0.885536	1.01254	0.688776	0.518895	0.0642523	0.330184	0.662844	1.21293	0.6945	1.52988
CREBBP	1.53102	1.53773	0.893757	2.6632	2.60505	1.10278	-0.0230388	1.70052	0.968623	-0.0183409	1.07583	0.983548	1.79754	0.68249	1.72898	0.0671133	0.540591	0.596025	0.525035	0.680114	0.397508	-0.138873	0.550617	0.604502	0.538841	0.549161	1.91659	1.51226	0.609706	1.69877	0.460087	-1.29247	-2.18684	0.514732	0.560358	0.628442	0.538525	0.905208	0.713661	0.87615	0.409098	0.764439	-0.287269	0.603123	0.409148	-0.291994	0.141731	0.403884	-0.115866
KAT2A	1.23471	0.448985	2.2807	1.11637	0.761976	0.661112	1.63452	3.03374	2.32307	0.788769	0.329296	0.31135	0.44458	1.03647	0.427557	0.5309	0.898391	0.890386	0.154358	0.72845	-0.390922	1.21954	1.0912	1.37738	0.544786	0.734735	0.0839229	1.1181	0.330858	0.62743	0.460844	-0.405858	-1.90132	0.287491	0.487513	0.18927	0.823052	-0.308148	0.0697159	0.299068	-0.186168	1.19491	1.20282	0.910487	1.03282	0.484781	0.558076	0.315402	0.21743
KAT2B	1.20943	2.92113	1.80919	1.52876	0.167706	0.330992	-0.336676	0.512444	1.16415	1.47155	nan	0.0501331	1.07325	-0.591999	-0.991163	0.419554	0.909939	0.170835	0.789489	0.721161	nan	-0.898646	0.0225611	nan	-1.12629	0.254555	0.370467	1.36633	0.0722263	0.466058	nan	nan	nan	-0.207743	nan	0.141528	-0.131716	-0.0266117	nan	-0.655919	1.44734	0.531587	-0.179532	0.444259	0.00832476	0.958271	1.73569	-0.164573	0.914985
GTF3C2	0.993567	0.801122	0.248785	0.127819	0.30559	0.011345	0.660627	2.62112	1.83156	0.741112	0.474067	0.585428	0.86334	0.0488101	0.475374	0.377063	1.88016	0.24549	0.872632	0.26492	0.21326	0.235295	0.259769	0.596598	0.340641	0.564309	0.0714577	0.57787	0.833229	0.441856	-0.0320738	-0.29924	0.312738	0.43803	0.422042	0.359372	0.46293	-0.0154482	-0.0350559	0.0315499	0.488469	0.306167	-0.588075	0.764307	0.889376	0.486638	-0.506405	0.0447598	-0.269545
KAT7	1.94751	0.982881	-0.0588425	0.483469	-0.279914	0.822255	-0.852579	2.58458	nan	0.657044	1.73051	0.19013	1.0117	0.910255	1.06941	-0.292179	0.491354	0.281769	-0.0727979	0.839179	0.381273	0.0113822	-0.23978	-0.0909019	-1.00501	0.170446	0.725211	nan	-0.266255	0.431382	nan	-0.591217	-0.660439	0.448488	0.213072	0.0473719	-0.184278	0.889178	0.39105	-0.355391	0.426908	nan	0.187266	0.205358	1.35113	-0.306279	0.0898271	-0.00693492	0.324121
TAF1	0.789976	0.798155	1.04638	0.0723399	0.775434	-0.353217	0.51572	2.45303	2.85357	0.366466	0.592309	1.09846	0.749188	-0.200782	0.922656	0.777962	0.378254	-0.389103	-0.32519	-0.129083	0.341234	-0.307068	0.461655	0.364226	0.819815	0.527348	1.00323	-0.0152309	-0.30136	-0.236081	-0.0631888	0.215431	-0.673132	0.158402	0.0225176	0.610763	-0.285941	-0.178181	0.59165	0.230378	-0.0966963	0.826755	0.227238	-0.675438	0.322006	0.24393	-0.56869	0.259722	-0.449535
NAA50	2.4556	1.42702	1.11656	0.985886	1.09018	-0.0128356	0.401081	-0.992774	1.53583	1.3765	1.23325	2.40774	1.25291	0.674262	1.543	1.01157	0.0471132	0.168704	0.401437	0.203303	0.91937	0.588262	-0.0511077	0.892337	1.23619	0.176306	-0.112562	0.477601	-0.621784	0.130116	0.230626	-1.16974	0.600092	0.32712	0.463919	0.54211	-0.109079	0.269996	1.46084	0.298407	-0.026374	1.11811	0.184084	0.0299601	0.978529	0.492288	0.227336	0.256955	-0.00890785
GTF3C1	0.609356	0.0229364	1.00899	0.57698	0.995953	0.490278	-0.459571	1.23179	2.40945	0.884728	0.271797	0.639237	-0.318687	-0.0158277	0.304273	-0.00522579	0.671157	0.302194	-0.184395	0.165047	0.225795	-0.0891561	0.476821	0.245544	0.244409	0.401573	-0.0347579	0.816346	-0.135334	0.0155603	0.618574	-0.358332	-0.0307812	-0.201307	0.244249	0.383863	0.298347	-0.182217	0.2253	0.751351	-0.037084	0.356347	0.429042	0.38974	0.11594	0.450396	0.430928	0.369179	0.101903
TAF1L	1.14155	0.998482	0.45634	0.56463	0.207021	1.70548	0.924356	0.358718	1.27432	0.583217	0.305336	1.34897	0.577841	-0.606948	-1.17095	0.536712	1.18669	0.369588	0.732693	0.280202	-0.2543	-0.530276	-0.305107	0.410911	0.930568	nan	0.96441	-0.264669	1.08846	0.511704	nan	0.237863	0.141031	1.09416	1.19779	nan	-0.395854	-0.324732	0.512239	0.342936	1.3292	1.2124	0.0885497	0.737481	-0.0680452	0.272114	-0.131482	-0.769628	-0.578942
MCM3AP	0.548439	-0.358479	0.733609	0.68407	-0.544398	0.239248	0.989805	3.22672	2.69177	1.25447	0.947893	1.19062	1.1923	0.0712377	0.821998	0.7256	0.216762	0.291531	0.245053	nan	1.29677	0.255806	0.079091	0.195389	0.627199	-0.0902952	-0.102949	0.797355	-0.0585411	1.0098	0.925593	-0.834133	-1.24513	0.575146	0.715878	0.140792	-0.862023	0.303596	0.757236	-0.0601328	0.26405	0.284665	-0.187671	-0.482519	0.386218	0.156266	0.569443	0.348875	-0.96643
BRCA2	2.146	0.115107	-0.453301	0.91694	0.266638	0.417713	0.339946	1.31454	1.68245	0.894201	0.985935	0.6676	-0.0580808	0.260063	-0.176835	0.749288	0.483547	0.700588	0.228131	-0.165591	0.219957	0.720657	0.672945	0.0475564	0.218555	0.549521	0.20638	0.0990354	0.239562	0.375957	-0.284762	-0.94647	0.160424	-0.50899	-1.21228	0.366336	0.310224	0.0864423	0.264458	0.590863	-0.385839	0.887633	0.139858	-0.0388971	0.00523336	-0.252623	0.941192	-0.0181036	0.224471
CLOCK	1.66022	0.465392	0.263692	0.272486	0.326721	-0.203612	0.5596	2.10469	2.17112	1.20606	0.00111623	1.61301	0.161508	0.299728	nan	0.628284	0.123506	-0.19177	0.260484	-0.6299	0.403468	-0.00437971	-0.367561	-0.133198	0.683918	-0.348062	0.026723	0.280133	-0.0632973	-0.305754	-0.25327	0.0286447	-0.57559	0.827613	0.895869	0.416025	-0.316431	-0.729186	0.0551929	0.226921	-0.00224004	-0.109025	-0.303972	0.204916	0.110695	-0.799342	0.374133	0.290966	0.542498
KAT6A	1.81653	1.06172	nan	0.454269	0.0112432	0.814128	0.216045	2.47009	nan	1.16814	0.804381	0.551271	-0.651116	0.368889	0.0252021	0.26741	-1.374	0.224034	1.05415	-0.335767	0.349823	0.13779	0.0552077	0.783576	0.878253	0.575166	0.800232	nan	-0.382877	0.3923	-0.906089	-0.297993	-0.14126	0.287171	-0.232101	-0.0581446	0.79071	0.768106	0.641602	-0.669333	0.87458	-0.0660105	nan	0.491421	-0.0337686	0.280638	0.451467	-0.231169	-0.297376
NAA40	1.24336	0.194019	0.283771	1.26304	0.240959	1.04871	-0.0722974	1.58784	2.57873	0.337441	1.28676	1.24419	0.623989	0.315477	1.31656	-0.100418	0.307378	0.209275	0.644347	0.504683	0.965076	0.742714	0.253875	-0.148275	-0.262103	0.83681	-1.12018	-0.175512	0.202094	0.237168	-0.433022	-1.60547	-1.0523	0.506171	0.465406	-0.101541	0.154521	0.135546	0.698222	-0.257079	-0.241464	0.163977	1.08011	-0.174159	0.0549511	0.325949	0.570792	0.51623	0.325065
KAT14	1.33737	0.740326	1.06631	0.273432	-0.571493	0.574773	0.757071	1.05305	2.14834	-0.180574	0.643835	0.150886	-0.436421	0.328032	0.175583	0.382038	0.676013	-0.445619	0.459731	0.995036	-0.160006	-0.39655	nan	0.308976	0.181475	-0.72789	0.20646	-0.019836	-0.442771	-0.256904	-0.571404	-1.25852	-2.15931	0.48622	0.186593	0.356878	0.561827	-0.38064	-0.0600454	0.36339	0.491796	0.805782	0.269373	-0.331506	0.100801	0.346523	0.186779	0.778376	0.24478
NCOA1	0.0721225	-0.139292	0.510176	0.504571	0.0299293	0.567824	-0.633316	2.84225	1.72678	1.12168	1.65467	0.689214	-0.290033	0.437556	0.428943	0.038714	0.277677	0.238029	0.471357	0.54771	0.0690542	0.540505	0.765547	0.255069	-1.07482	-0.291082	-1.36646	0.41155	-1.1714	-1.03823	-0.104335	-1.57149	-1.25954	0.490827	-0.0657428	0.861866	0.996771	-0.590477	0.374907	0.96228	0.437813	0.446765	0.199702	0.260149	0.549124	0.0334623	0.456233	0.31695	0.75587
GTF3C4	2.33649	-0.105419	1.17396	0.521464	1.81067	0.16559	0.497464	3.22876	nan	0.384263	nan	0.303263	0.252092	-0.0160034	-0.808314	-0.211202	-0.635252	0.719055	nan	0.915787	-0.127322	0.596182	-0.851067	0.186546	-0.749868	-0.36767	-0.380264	-0.355429	nan	-0.474819	0.0284635	-0.127618	-0.220373	-0.0367131	0.112014	0.59238	1.32654	-0.351839	0.279916	-0.828384	0.513924	-0.230081	-0.211346	0.728653	0.730702	-0.209848	0.515479	-0.211963	0.156754
KAT8	0.412992	0.00844216	nan	1.97404	-0.103153	0.347034	-0.191967	2.54529	2.42323	0.867307	3.49489	1.80935	1.16273	0.846879	-0.617086	0.724077	-0.328506	0.160047	0.156172	-0.299041	-0.88545	-0.751814	nan	-0.962954	0.0167484	-1.01458	-0.875084	-0.98601	-1.26532	-0.516715	nan	-0.60405	nan	nan	0.845908	-1.06274	-0.661694	-0.255343	0.692844	-0.0255032	0.594503	1.44845	0.81837	nan	0.466063	0.239576	0.726961	0.175451	0.114707
ATF2	1.93166	0.834245	0.806166	0.133822	-0.417977	0.322603	-0.232909	2.74128	2.58548	1.3398	0.46762	1.18317	0.854395	0.0689103	0.593305	0.989823	1.3322	-0.527573	-0.189011	-0.664621	-0.0403853	-0.361172	0.372311	0.831865	0.146638	-0.597084	-0.47261	0.0237678	-1.21543	0.138604	-0.440984	-0.0285679	-0.525923	-0.0488038	0.442131	-0.24561	-0.231893	0.0589288	-0.276843	0.0137972	0.30148	0.408255	0.354857	-0.163845	0.805656	-0.315809	0.374044	1.00109	-0.492822
NCOA3	1.0196	1.27806	0.795731	0.549923	0.220975	0.539861	0.430161	2.42536	1.00117	0.412444	1.61436	1.10113	0.516185	0.0506976	0.402127	0.363338	0.26268	0.315302	0.425474	-0.361339	0.453588	1.26351	0.519868	0.516104	0.171886	-0.373733	-0.0978144	-0.332041	-0.440345	-0.746211	0.170683	-1.85305	-0.184494	1.02586	-0.25328	-0.165472	0.216617	0.328933	0.637744	0.43968	0.224171	-0.368352	0.213695	0.603975	-0.441975	0.786961	0.580832	0.275323	0.286222
KAT6B	2.16208	0.92673	0.0290555	0.0824221	-0.0224857	0.673679	-0.0989447	2.65375	-1.37947	0.584635	1.09897	0.983275	nan	0.805192	nan	-0.177962	nan	0.095424	0.0230902	-0.959298	-0.664535	0.205504	nan	-0.839042	0.263242	-0.0932921	-0.196325	-1.07608	-0.419655	0.245929	-0.270485	-0.694005	-0.867044	-0.0805517	-0.0265021	-0.0874922	0.186971	-0.429516	-0.77318	0.307578	-0.511944	1.21352	1.04413	-0.857625	0.78615	0.683538	0.687815	0.556735	-0.0557938
CDY2	-0.913346	0.216746	0.0310596	-0.635203	-0.309728	-1.4475	-0.630539	2.09686	1.75808	1.54596	0.314363	-0.397816	0.488405	-0.233748	0.304253	-0.896272	-1.23581	0.0890458	0.00248846	0.275306	-0.00456136	0.150423	0.140736	-0.890505	-0.099324	-0.198071	-1.89129	-0.59193	-1.72259	-2.07868	-0.0642864	-1.44369	-0.57454	0.144978	0.0139859	-0.258558	-0.318794	-0.731097	-1.83869	0.292461	0.499535	-0.469106	0.0658898	0.436272	0.514103	0.100934	-0.254055	0.26936	0.537861
CDY1	1.37434	0.261293	-0.550015	1.03863	0.303603	0.23836	-0.461726	0.864001	2.23201	0.608939	-0.641747	-1.60017	-0.178282	-0.117109	-0.789529	-0.457654	nan	-0.170452	-1.42194	-0.171855	-0.384428	-0.0794787	0.309709	-2.04677	-0.590282	-1.96162	-1.50696	-0.199625	-1.07944	-0.359699	-0.949845	-1.76969	0.082187	-0.598248	-0.475076	nan	-1.02662	0.350247	-0.685384	-0.733683	-0.188468	-1.39331	0.813068	-0.0940639	-0.0276785	0.130779	0.283084	-0.20082	-0.61685
PRMT1	1.21054	0.448622	1.30236	0.724856	-0.096355	0.355069	0.373102	1.53132	1.90052	0.798116	-0.212858	0.651934	0.78386	0.079837	0.24089	0.164319	0.739322	0.885314	0.367259	0.522543	0.377869	1.09246	1.30129	0.676387	0.0148936	-0.340101	-0.301839	-0.161978	0.871662	0.120336	-0.394889	-0.168278	-0.748767	-0.11425	0.461243	0.988931	0.208246	0.102443	0.0371704	0.327545	0.312059	0.413915	1.10716	0.439066	-0.290115	0.739937	-0.130524	0.613499	0.243216
PRMT5	0.818642	0.467138	0.786608	0.440423	0.576925	-0.653789	0.762798	1.86567	1.8777	0.811511	0.38813	0.443547	1.0273	0.275586	1.03321	-0.789775	0.559723	0.763796	0.463813	0.842313	0.465641	0.152617	0.092467	-0.0249108	0.509036	-0.204557	-0.836295	0.255384	-0.441889	0.624527	0.318111	-0.988424	-0.236186	0.726067	0.131626	0.94608	-0.0286896	0.22331	1.1181	-0.333018	-0.183918	1.1216	0.682003	0.369048	0.443558	1.07336	-0.396523	0.682043	1.2641
PRMT8	0.950449	1.10208	1.12131	1.30525	0.0923367	0.889067	0.825512	0.352532	1.8056	0.768561	1.14135	0.253702	1.26049	0.119166	-0.0542239	-0.188964	-0.0174587	-0.427523	0.097937	-0.17967	0.347053	0.0646011	-0.297191	-0.498204	-0.0282298	1.22213	0.799537	-0.440023	0.0402004	0.391945	0.492317	-0.578534	-1.90203	0.829941	1.12771	0.550262	nan	0.967847	0.230422	0.152199	0.884393	0.160515	0.726909	-0.230966	0.217907	0.426199	0.684372	-0.268312	0.0606983
PRMT2	1.36617	-0.167758	0.141695	0.802079	0.0402593	0.67936	-0.161875	1.94392	1.77253	1.15202	0.873484	1.56619	0.167467	-0.229444	0.818274	0.313691	-0.229715	0.432605	0.495124	-0.208976	0.461977	0.196704	-0.171526	0.692917	0.362895	1.1678	0.174239	1.06201	0.251055	0.177147	0.337068	-0.447399	-0.249987	0.297702	0.120467	0.402758	0.0265578	1.21815	0.692709	0.721831	0.377657	0.641956	1.06532	0.23111	-0.125868	0.447407	0.0155556	0.604886	-0.0601116
PRMT6	0.426767	0.914824	1.19791	1.26703	0.179966	0.504112	0.140098	3.38423	1.91914	1.24785	1.51921	0.0563687	0.722735	0.410887	0.0798288	0.543292	-0.0958741	1.15734	0.184586	-0.124657	0.440072	0.0720017	0.385498	-0.525509	0.389333	-0.473398	-0.416676	-0.396637	-0.467819	-0.192555	-0.605575	-2.15441	0.202423	0.23276	1.34386	-0.0369312	0.822957	-0.160249	0.628385	1.00822	0.600664	-0.113219	-0.357663	0.714883	0.81563	-0.154836	0.877325	-0.172575	0.214172
PRMT7	1.26241	0.953449	-0.319695	0.676139	1.14809	-0.975812	0.624904	0.591289	2.49578	0.959974	0.284312	0.507677	1.05751	-0.64519	1.25178	-0.0346775	0.301057	-0.660955	-0.336698	0.543391	1.42306	nan	1.05431	0.549401	0.231598	0.246767	nan	nan	0.516435	-0.346616	0.124417	-2.20372	nan	0.514274	1.55304	-0.257614	0.231416	-0.339261	0.162012	nan	-0.0807975	0.0127396	0.853337	-0.547028	-0.113602	-0.143517	0.855778	-0.185439	-0.686831
CARM1	0.398688	0.418136	0.0703007	1.07733	-0.445955	-0.591015	0.476198	2.50358	1.46223	0.665435	0.160012	1.14277	0.318672	0.0387265	0.224619	-0.00217173	-1.77872	-0.121779	-1.06027	0.35272	-0.664845	-0.409378	-0.199054	-0.393827	0.572002	0.450576	0.203372	0.670804	0.227874	-0.13952	0.0182543	-0.779705	-0.194178	-0.0333052	0.373344	-0.00656777	0.0284513	-0.175132	-0.330345	0.0909052	0.659767	0.647306	0.346836	0.507063	0.0617237	-0.396393	0.939769	0.233543	-0.208646
KDM5A	0.275342	0.121343	0.192686	0.011701	0.815865	0.559588	0.181111	2.05656	2.97836	0.643302	0.589497	0.391976	1.4935	0.493596	-0.16921	0.840356	0.418034	0.361958	0.83515	-0.197868	-0.189304	0.753875	0.261229	0.0989922	0.327084	0.651345	-0.130002	0.440784	0.554609	0.62044	0.549068	-1.27844	-0.249454	0.737085	-0.546434	0.445371	0.929489	0.00969157	0.626589	-0.19765	0.427376	-0.0705137	-0.431165	0.432526	0.497609	0.345619	0.613349	0.363622	-0.0685499
JMJD7	1.06059	1.01671	-0.062531	0.512951	0.549913	0.939334	-0.252055	1.18244	0.926485	0.476082	0.426007	1.24785	0.934989	0.380966	0.37973	0.165609	0.0336412	-0.510873	0.189375	1.08959	0.389422	-0.0206715	-0.122013	0.153783	0.594244	0.923608	0.430154	1.19356	-0.263662	0.187092	-0.0796536	-0.670368	-0.611391	0.247934	0.0366007	0.362315	-0.106694	0.645114	-0.287461	0.597146	0.274756	0.108766	1.10834	0.272464	0.740085	0.0784924	1.27044	0.335811	-0.158617
KDM5D	0.632122	-1.64747	-0.207826	-0.0218807	nan	0.379038	0.424278	nan	2.43136	1.64546	0.887031	1.27199	-0.0350976	0.744313	nan	-0.249575	0.169499	0.610299	0.67534	-0.212679	1.21634	-0.887031	0.34044	-0.149411	0.96001	1.38725	-0.0295693	0.0107485	-0.368357	-1.07624	-0.531776	nan	0.193555	0.00371013	0.708051	nan	-0.760468	0.00550026	0.580199	nan	0.600403	-1.10268	-0.112902	-0.429109	0.0438674	0.0525961	0.746302	-0.221397	-0.0186558
HR	0.682556	-0.337323	0.26965	0.391296	0.346032	0.651489	0.79312	1.32592	2.11769	0.933858	0.0846553	-0.0279065	0.290508	0.535194	-0.00106225	0.179448	0.592765	-0.0422906	-0.0278005	0.730954	-0.178211	0.780363	0.405201	0.215389	0.0427001	0.016143	-0.342378	0.605595	0.575858	0.530102	0.21555	0.0975595	0.427668	0.6632	0.783611	0.44546	-0.248969	-0.0807077	0.27195	0.474472	0.0420215	0.77606	-0.155269	-0.0277857	0.0550836	0.257339	-0.313821	0.0903705	0.932139
KDM6A	1.16757	0.657426	0.527709	0.705271	0.46403	0.621739	-0.194686	1.20389	1.81748	0.336901	-1.01382	1.2168	0.168924	-0.0101413	1.12738	-0.100095	0.731379	-0.190868	0.588002	0.391715	0.466113	0.0778011	0.371964	0.761416	0.00144607	0.426387	-0.00796489	0.794644	-0.322041	-0.377378	0.0992523	0.132064	-0.435561	0.881125	-0.0954672	0.357987	0.230111	0.143625	0.373776	-0.029452	0.329398	-0.0692638	-0.36694	-0.193725	0.14085	-0.110249	-2.90697e-05	0.371221	0.767511
KDM6B	0.879916	0.264143	0.111642	0.348684	1.02145	1.18681	0.279655	1.46485	2.62258	1.30737	0.920512	1.96336	-0.112356	-0.337296	0.449403	0.0341215	0.241782	0.0734814	0.234689	-0.049314	1.20743	-0.741394	0.167888	0.452295	-0.0668571	-0.214059	-1.0825	0.185265	0.112831	0.305472	0.947195	-0.483705	-1.36705	0.938738	-0.236662	-0.660162	0.716212	-0.253655	0.30223	-0.655836	0.329398	-0.571536	-0.522725	-0.512294	-0.343606	0.247827	1.22654	0.26404	0.265673
UTY	1.80739	0.274371	0.253172	1.09637	0.498154	0.660057	0.648804	3.19944	1.18415	1.49444	0.466303	0.652779	0.24717	0.88411	0.763041	0.717779	0.766115	0.499183	0.358758	0.327969	-0.0223571	0.409684	0.512257	0.360544	0.582584	-0.15296	-0.22045	0.445659	0.527846	-0.278599	0.175524	0.722622	0.450585	0.484735	-0.246692	0.202662	-0.0840546	0.198849	-0.102785	0.15196	0.111618	0.166189	0.0805616	0.138588	-0.225204	0.343963	0.76297	0.460454	1.02213
PHF2	1.01295	-0.133586	0.438029	0.829562	-0.177288	0.915304	0.668024	0.634495	1.28828	0.656775	-0.0643472	0.501187	1.18285	0.471925	-0.465905	0.437503	0.236573	0.446149	0.647297	0.0940231	0.573759	-0.440916	-0.135171	0.409939	0.0947897	0.336291	0.0196556	0.182096	0.540112	-0.0198349	0.635771	0.0425716	0.296456	0.613719	-0.0567776	0.0117893	0.358048	0.197921	0.37644	0.297426	0.408078	0.737737	-0.667678	0.199099	0.828307	0.380046	-0.140375	-0.194967	0.185336
PHF8	0.829925	nan	-0.602927	1.04579	-0.0651013	1.50032	0.558443	2.70294	2.09553	1.5533	-0.496212	0.755272	0.571569	0.27583	0.201021	0.265322	1.47756	0.47574	0.524035	0.195432	-1.78392	-0.25498	0.186499	0.287053	-0.0542938	nan	0.385666	0.470982	-0.409349	0.185877	0.454177	0.239586	-0.198174	1.7402	0.925014	-0.000967588	0.951426	-0.699671	-0.127374	0.611114	0.345855	-0.567779	0.08563	0.360266	0.933738	-0.151666	-0.469781	-0.270956	-0.0814131
KDM4B	1.25659	0.795358	1.12955	-0.355541	nan	0.894887	0.796364	2.59948	2.24864	1.35753	0.969633	0.385585	1.12268	0.465668	-0.161763	0.624735	0.395865	0.0351064	0.403914	0.492093	0.142027	0.258821	1.38693	0.407478	0.569761	0.075094	-0.658874	1.02113	0.311885	-0.16751	-0.194355	-0.606459	0.0176198	1.65798	-0.0857016	0.948343	0.200715	0.784181	0.674923	0.479723	0.792464	-0.620907	0.279668	0.585745	0.156891	0.487644	0.844008	0.588893	-0.417055
KDM3A	1.10869	0.504208	0.112591	0.933724	0.835091	0.85251	0.363306	1.94142	2.72292	1.23547	1.45757	0.519537	1.34476	1.27739	-0.157171	0.488047	0.829673	0.266552	-0.258893	0.232962	-0.227165	-0.23432	-0.0482562	0.23575	-0.155275	0.321833	0.0486333	0.583398	-0.129849	-0.151416	0.175602	-0.240609	-1.0075	0.884569	0.666367	-0.136948	0.370106	0.747986	0.217731	-0.573485	0.344995	-0.395681	-0.0791338	0.269035	0.340216	-0.594304	-0.820328	-0.425558	-0.275437
KDM2A	1.89914	1.21648	0.415076	0.514568	1.50757	1.08038	0.188724	1.99244	1.89748	2.06396	1.14771	1.29879	0.410503	-0.365916	0.522658	0.226383	1.21123	-0.271086	0.446792	-0.427833	1.3435	-0.3361	0.139158	0.592855	-0.115315	1.03893	-0.0786642	1.52372	-0.651194	-0.0773673	0.232992	-0.703874	-0.535242	0.877373	0.483267	-0.778875	-0.478829	0.729803	-0.476632	0.547748	0.464747	-0.681148	0.113979	0.776643	-0.0665463	-0.0373134	0.725341	-0.0680194	0.368377
RIOX1	0.352554	0.284047	0.812312	0.141843	-1.14254	-0.225878	0.503046	0.930726	1.30772	1.06402	0.00693167	0.0359473	-0.606062	0.324803	0.0890713	-0.319633	0.711757	0.262043	-0.484051	-0.0603305	-0.268727	0.53437	0.0470513	0.433404	-0.906762	1.05072	0.316317	-0.424337	-0.37955	0.634851	0.586142	-0.691562	-0.748482	0.166631	0.0253162	0.0816079	0.35046	0.889987	0.0379478	0.789031	0.39256	0.0599588	0.855678	0.453074	0.659923	0.182628	0.318583	0.232294	0.118726
KDM5C	1.40651	-0.40775	-0.0197139	0.885276	0.284139	nan	-0.718083	1.27554	2.23533	0.744243	-0.475007	1.2617	1.62054	0.939796	0.127536	0.0878697	0.530149	nan	-0.599353	1.54967	0.136513	1.7524	-0.565218	0.454913	-0.14558	1.21479	-1.27894	-0.68029	0.780538	0.156639	nan	0.0297773	-0.583488	-0.629372	1.19329	1.22047	0.605385	0.913894	0.272015	-1.04209	0.356503	1.15069	0.0329409	-0.439861	-0.0289362	0.473981	0.401165	-1.42911	-0.0340905
KDM4C	1.40973	1.21513	0.516268	1.11018	0.841893	0.709958	-0.438963	2.09615	3.40859	0.871166	1.18975	1.7561	1.46493	0.652932	0.502093	0.00812674	0.132164	0.402648	-0.376064	0.422848	1.05799	0.140316	0.285982	0.348517	1.02095	0.574991	-0.0367632	0.180082	-0.190498	0.156636	-0.829128	-0.0324893	0.445134	0.506995	0.0625329	-0.333544	0.0205876	-0.428321	0.22885	0.341577	0.44894	0.183202	0.157689	0.726304	0.334739	0.484836	0.491906	0.432726	0.436661
KDM4A	1.38756	1.3543	0.786472	1.02453	0.853463	0.611957	-0.550453	1.58703	2.0716	0.333166	0.62268	1.62925	1.22179	0.234034	0.0895938	0.0716183	-0.293275	0.303471	0.0227175	0.516503	0.53366	0.00590075	-0.108735	0.537352	0.420315	0.0034999	-0.28779	0.156063	0.440632	0.0707119	-0.434594	-1.32616	-1.27647	0.467624	0.53107	0.314914	0.0840656	0.604587	0.464208	0.239392	0.302548	0.688802	0.545259	0.339159	0.345041	0.632868	-0.363411	0.184699	0.0802709
KDM2B	1.7752	0.964991	1.28014	1.0103	0.923293	0.247769	0.167291	2.32328	2.98889	0.646489	1.38634	0.793172	0.446915	0.583141	0.54022	0.48237	0.953945	1.51584	1.1265	0.842361	0.225028	1.14144	0.128194	0.304404	-0.684533	0.971283	0.400009	-0.494435	-0.489611	-0.402054	-1.06852	-3.4801	-1.56457	0.124996	0.083045	0.178876	-0.106107	0.76157	-0.26041	0.717684	-0.252977	0.683711	-0.159127	0.110159	-0.021637	-0.880511	0.177196	-0.120673	-0.427471
KDM1B	nan	-0.419434	0.232169	0.197523	-1.13179	0.657149	nan	0.982688	2.13293	-0.314317	nan	-0.35986	1.72261	1.0831	nan	1.20449	nan	0.41236	nan	-0.0913928	-0.479958	1.74211	0.0622869	0.428095	-0.362745	-0.619847	-0.616717	-0.434366	-0.507423	0.0396877	0.411661	-1.74214	-1.32806	nan	0.146939	1.1776	-0.235437	-0.505241	0.710727	nan	0.326667	nan	nan	-0.255556	0.284413	0.714985	0.338054	0.0455063	0.732751
KDM4D	1.27613	0.614972	1.32978	0.687133	0.353269	1.24733	-0.42157	2.22062	0.894896	-0.257476	1.23985	-0.1168	-0.0786158	-0.150555	0.0438405	0.371461	-0.0314177	0.545818	-0.16158	0.167448	0.589928	0.500081	1.24454	-0.448606	0.459231	0.22901	0.554799	-0.384881	-0.222076	0.95419	0.525154	-0.908813	-0.434219	0.306803	1.16956	-0.00296454	0.146291	-0.245619	0.19335	-0.239258	-0.113117	0.91417	0.475712	0.00280509	0.147854	0.520227	0.599692	0.551384	0.56474
JMJD6	0.651073	0.404512	0.595997	0.802952	0.787738	-0.230429	-0.00961656	2.93151	2.20793	1.2198	1.05856	1.50439	0.0906814	-0.150358	0.571939	-0.212773	0.357059	0.287566	0.338146	0.0322954	0.0478961	-1.24163	0.619908	0.258014	-0.402547	-0.624757	-0.263295	0.0179296	-1.22141	-0.26849	-0.734265	-0.165164	nan	0.169632	0.723247	-0.45246	-0.750001	0.740589	0.909106	0.314452	0.142559	0.641062	0.0721574	0.110845	0.0131144	-0.269827	-0.430415	-0.166015	-0.518824
RIOX2	0.462281	1.08796	0.782421	0.659635	0.904558	0.318076	-0.429786	0.917042	1.87962	0.800491	0.441695	0.412787	0.0846796	0.732725	0.0448715	0.265946	1.01665	-0.477635	-0.801604	-0.370737	0.718079	-0.489521	-0.300624	-0.0254849	-0.669838	-0.0843535	0.400367	-0.611309	0.249835	-0.644778	-0.240282	-1.34689	-0.77089	0.179313	-0.288355	-0.239904	-0.0239505	0.37638	0.192465	0.295561	0.2167	0.844954	-0.352812	0.732226	0.711214	-0.255914	-0.119205	-0.219765	-1.09803
KDM4E	1.49637	0.118029	1.25735	0.2808	1.0934	-0.190367	0.0151777	0.52233	1.31815	-0.635109	1.41984	0.379103	0.954275	0.216314	0.84077	0.296654	0.58811	0.746239	0.456418	0.0972548	-0.0777784	0.289963	0.0397282	-0.575444	0.151706	-0.128132	0.23202	0.50264	-0.545409	-0.0402659	-0.031835	-0.43978	nan	0.773552	0.00175192	-0.428694	0.631456	-0.0285545	0.244226	0.192007	0.818243	-0.408161	-0.0104461	0.254247	0.254278	0.380388	0.409804	-0.264156	0.804905
JMJD1C	-0.150861	-0.456434	0.899888	-0.292989	-0.758929	0.00851363	0.395553	1.7432	1.1619	0.526429	0.399152	0.0988954	-0.443211	0.351805	0.232509	0.818452	0.31903	1.14978	nan	0.56886	0.515082	-0.139547	0.0818427	0.431869	1.44178	-0.315189	-0.602625	-2.07523	-0.306751	-0.0644152	0.230963	-0.930294	-0.586043	0.614236	0.966937	0.675692	-0.88247	-0.159398	1.25332	-0.170616	0.78327	-0.886695	0.443984	-0.518456	0.327138	1.31879	-0.133522	0.0155422	0.14507
KDM8	0.369303	0.634913	0.53547	0.254216	0.737565	-0.714191	0.174812	3.79576	1.69768	1.00493	1.53707	1.42548	0.996304	0.102819	nan	-1.07654	0.417392	0.399949	0.328743	0.430242	-0.417256	0.0649066	0.178442	0.0230048	0.637712	-0.711972	-0.464124	0.0108021	0.212829	-0.251895	0.952911	-1.37578	nan	0.734584	0.133763	0.59074	0.301172	0.00556166	0.300005	-0.0358934	1.13241	0.371594	-0.046375	-0.280724	-0.138412	0.21472	0.112479	-0.105879	0.762115
KDM5B	0.89361	-0.274673	1.3561	-0.584622	-0.381395	1.22433	0.993807	1.73585	-0.164859	-0.334114	0.934793	1.53118	-0.0894277	-0.650785	1.07812	0.224179	nan	0.668349	nan	-0.825093	0.166057	0.251066	0.357114	-0.0242502	0.17186	0.671432	-0.830554	-0.124879	-0.288166	-0.450516	-0.85434	0.0362367	nan	-0.138373	-0.218317	0.455679	-0.178841	-0.334196	nan	0.412303	1.35539	0.349344	0.431933	0.488098	-0.264563	1.67629	-0.231333	0.380614	0.236068
KDM7A	1.49182	nan	0.160199	-0.960251	nan	1.14532	0.717459	3.39052	1.33997	-0.459109	1.7321	0.775255	-1.06399	0.305495	nan	-0.00425956	-1.20785	-0.176744	0.0886895	-0.819873	-0.370891	0.649031	nan	-0.173022	0.531003	-0.0875704	-0.808691	nan	-0.237029	-0.616813	-0.353552	-0.475205	nan	nan	0.502218	nan	nan	-0.227733	nan	nan	0.602436	-1.74467	0.263471	-0.355351	-0.0304324	0.0549746	0.536988	-0.638185	-0.344219
KDM1A	0.0266756	0.907316	-0.276929	-0.637133	-0.959751	0.175408	-0.597924	2.45532	2.33118	0.407985	-0.751788	0.133763	-0.231839	1.01551	0.523672	-0.373988	-1.00216	-0.971407	-0.0527528	-0.347359	-1.66755	-0.575684	0.188657	-0.539467	-1.19332	0.120506	-1.10362	-0.890176	-1.74867	-1.77638	-0.0494215	-1.42369	-0.401639	-0.319069	0.370562	-0.368553	-0.802599	-0.412672	-1.76659	0.349446	-1.03904	-0.413365	-0.245101	0.366544	-0.316956	-1.15759	-0.844042	0.0531116	0.140211
KDM3B	0.669305	0.45998	0.338469	-1.32139	-2.30489	-0.790177	0.219265	3.42007	1.60445	1.08721	-0.498846	-0.905994	-0.142562	0.157357	-0.29639	-0.67074	-1.88483	0.231433	-0.612888	0.0979003	-0.875637	-0.723832	0.0575203	-0.778487	-0.190226	-1.32945	-1.70655	-2.81592	-1.09451	-1.89427	-1.18329	-0.691965	-2.48201	0.257544	-0.0672634	-0.770183	-0.393712	-2.57851	-1.26671	-0.792874	-0.228504	-0.549676	0.316034	-0.137778	-0.0887711	0.242456	0.107504	0.594408	0.300298
KMT2C	1.64552	0.589329	1.46099	1.82526	0.954249	0.882444	1.08874	2.76249	2.56103	0.437597	1.11328	1.8521	0.754204	0.0888342	1.19462	1.18781	1.3719	0.747805	-0.0188157	0.172016	1.50869	0.604354	0.586808	1.4266	0.878318	0.332484	-0.41166	0.17011	1.15708	0.334253	0.350851	-1.72524	-1.60658	0.520819	0.830882	1.63358	1.1361	1.36294	1.11694	1.01303	0.375799	0.561706	0.301175	0.110065	0.241365	0.0578994	0.279484	0.114915	0.462441
SETD7	1.24738	1.1361	-0.394239	0.969175	0.333724	0.537629	0.403334	2.12707	2.77914	0.491047	0.453074	1.33866	1.27607	0.535694	1.36378	0.333847	0.580391	-0.0771825	-0.421303	0.377208	0.959901	0.840806	0.952202	0.18703	-0.139506	0.782784	0.482295	-0.460347	-0.0465634	0.405906	-0.515819	-0.822266	-1.87804	0.350475	0.510628	0.685648	0.42085	0.190331	0.152447	0.112965	0.509281	0.522445	0.547607	0.24195	0.94126	0.769901	0.543878	0.0875137	-0.108094
PRDM16	2.34206	0.40201	1.35203	1.54311	0.938952	0.508274	0.585928	1.89338	2.8706	0.450222	1.58715	0.96783	0.862327	0.738655	0.753542	-0.0830063	0.914551	-0.0838691	-0.392396	0.309731	0.425465	0.161243	0.410026	0.0690573	0.167404	1.13574	0.0569425	-0.206908	0.510843	0.759825	0.213579	-0.760495	-1.63424	0.324243	0.391373	0.212807	0.984514	0.1428	-0.147574	0.744577	0.606403	0.612061	-0.185708	-0.200171	-0.0264155	1.39417	0.554128	0.468279	-0.0912268
SMYD2	0.274625	-0.161186	0.380983	0.480891	0.447589	1.13798	0.448706	2.06157	2.31108	0.92598	0.556478	1.01613	0.797953	-0.00533049	0.336441	0.515257	0.206476	-0.196693	-0.179144	-0.0727913	0.593931	0.0280155	-0.198613	0.212554	0.211493	0.29863	0.61631	1.85687	0.395043	0.265319	0.544192	-0.151436	0.480587	1.69985	0.0721235	0.136154	0.288643	1.16426	0.101445	-0.0613467	0.722171	-0.200236	0.483999	0.151458	0.0533356	-0.699677	0.390467	0.178117	-0.649085
SETD6	1.01512	0.720646	0.469301	1.0631	0.524711	0.767717	-0.268399	2.75829	2.45741	0.123563	-0.329745	0.942108	0.657868	0.335159	-0.405159	1.28221	-0.000862312	0.339466	0.165567	-0.199239	0.0692705	0.613154	-0.0245334	0.272564	0.446083	0.70965	0.293153	0.586946	-0.0537163	-0.12238	0.401112	-0.801512	-0.442772	0.953858	-0.301441	-0.620104	0.300673	-0.15963	0.795672	0.330511	0.766906	-0.0769998	0.149847	-0.0199616	0.4022	0.875429	0.0129165	0.423321	0.859774
KMT2D	1.1889	0.491866	0.154755	0.341714	0.802689	0.966914	-0.890329	3.38441	2.4052	1.06472	1.20861	-0.24213	nan	0.600687	1.07001	-0.00797156	2.04261	0.693492	0.57742	-0.677132	0.101144	0.511417	0.0999806	-0.00284514	0.317459	nan	0.343766	0.44576	0.285497	1.42697	-0.587836	-0.762537	-0.606595	0.35171	0.140016	1.14451	1.78114	0.450684	0.0594654	0.777161	0.038511	0.336271	nan	0.807259	0.247624	0.268738	-1.5809	0.15515	0.158107
MECOM	1.44574	0.9577	1.21016	1.11419	0.738831	1.33433	0.465083	1.76905	2.69608	0.650456	0.585733	0.229252	1.17405	0.2833	0.349994	0.0679528	0.90197	0.17543	0.980304	0.563445	0.888793	0.557597	0.543817	-0.43161	-0.461504	0.016004	-0.610583	nan	0.236325	0.802429	-0.0523863	-0.709535	-0.577258	0.667168	0.948123	0.116106	-0.0587674	-0.559157	0.59329	-1.02043	0.316856	0.794024	0.505841	0.210636	0.105285	-0.70184	0.45375	0.240324	0.438466
SETD1B	0.909955	0.629882	0.722717	1.78175	1.0601	0.671989	-0.380901	2.44261	2.20079	0.960632	0.871134	1.35035	0.640163	0.144274	1.20226	0.453021	0.957152	0.456214	0.0746621	0.510497	0.785767	0.307359	0.359604	1.24886	0.228725	0.0112565	-0.0600961	1.48106	0.744247	0.0711165	0.319193	-1.82692	-2.07809	-0.111716	0.223586	0.764249	1.31854	0.0280542	0.411378	-0.310964	0.462672	0.428561	0.344338	-0.233614	0.284847	0.585712	0.914072	-0.108716	-0.302067
KMT2B	1.09674	1.18406	1.03454	0.628027	0.59237	-0.293979	-0.608942	2.90696	2.34749	0.856142	0.214494	0.0806119	0.231662	0.312818	0.94721	1.09317	0.186249	0.371852	-0.224977	0.657218	0.433339	0.302374	-0.12157	0.857441	0.157587	-0.0134085	0.0433816	1.54203	-0.193611	-0.0490337	-0.0930047	0.249487	-1.49559	0.0867367	-0.233138	0.222743	-0.377059	-0.810589	-0.26961	0.400934	0.345448	0.348165	0.351791	0.85989	0.725847	0.751347	1.12121	0.303833	0.397952
SETD4	0.477301	-0.209022	-0.0708523	0.459776	1.24811	0.0545156	0.369591	0.812475	1.53967	0.582346	0.568466	0.331606	nan	0.898061	0.25464	0.89605	0.736329	0.595067	0.229306	0.0298538	-0.312318	0.0643253	-0.385328	0.0895348	0.824995	0.026034	0.638114	0.269338	-0.577209	0.616156	-0.978104	0.0306008	0.0876339	1.19268	0.5051	1.10043	0.524305	0.495346	0.569781	-0.477654	-0.00257153	0.16141	0.649481	-0.261065	0.00346237	0.195662	0.541774	-0.326298	0.679082
SETDB1	1.04166	0.415994	1.10849	0.561666	0.150375	0.0475766	0.535249	1.45193	1.82204	1.46493	0.228211	1.30721	-0.0326607	1.05909	0.106125	1.14767	-0.16811	0.363658	-0.395477	0.0819086	-0.182879	1.11195	0.473491	0.0345312	0.873205	0.468732	0.200133	0.659253	-0.0397246	0.202666	-0.0647076	-0.211296	-0.0803807	0.762011	0.735147	0.0147813	-0.175689	0.347506	-0.00350377	0.0403188	-0.195155	-0.502948	0.0969311	-0.197642	0.506635	-0.198772	-0.153058	-0.194534	0.728076
SMYD4	0.686949	1.2018	0.609724	0.185443	0.603153	0.384133	-0.129938	2.61182	3.20115	0.895239	0.161308	0.332721	0.895375	0.521632	0.247383	0.24021	0.881235	-1.39084	-0.11381	0.602963	0.239838	-0.0599461	0.0738245	0.562171	0.835659	-0.60241	-0.482584	0.302506	0.0697222	0.812912	0.195174	-1.38377	-0.0895585	0.873105	0.236745	-0.445834	1.29468	0.23775	1.6971	0.754428	-0.316335	0.132067	-0.0455242	0.0635921	0.237689	-0.0413173	0.297922	0.413125	0.254764
PRDM15	1.25672	0.874941	0.742431	1.15438	0.342065	0.477603	0.244478	2.13107	2.74713	0.200956	0.92631	0.982492	0.585603	0.730562	0.136776	-0.0583847	0.686063	-0.09428	0.833114	0.274887	0.831452	-0.0575137	-0.47361	0.441905	0.213582	0.126157	0.132757	0.145017	0.966755	0.297737	0.782168	-1.17688	-1.35384	1.05526	1.01284	0.126199	0.0932449	0.633566	0.736854	0.492806	0.156551	0.32386	0.648699	0.175673	0.00773256	-0.0815932	0.00299871	0.206947	0.316035
SETMAR	1.80356	0.795176	0.622494	0.375539	0.812619	0.283741	0.172768	3.19736	2.69605	0.831205	0.439038	1.59393	0.896211	0.550122	0.526975	0.299923	0.506321	0.574468	0.704633	0.263658	-0.23675	0.140415	0.771823	0.653963	-0.774359	-0.773469	0.377171	-0.134076	-0.468035	-0.375104	1.1159	-1.41273	-0.0950588	0.927765	0.762429	0.433171	0.16218	0.422283	0.0890291	0.547715	0.128268	0.982101	0.496004	0.257895	0.605391	-0.251451	0.208208	0.292961	0.0339317
SETD9	-0.584019	0.598149	0.0824707	-0.322922	0.613534	0.815635	0.0406402	1.36219	2.70462	1.73244	-0.0728583	0.0937067	0.136473	0.114549	-0.0629956	0.69459	0.908462	0.165563	0.0492198	-0.224057	0.801615	0.302872	0.399781	-0.0469067	0.502948	-0.0837668	-1.1921	0.465428	-0.378824	0.180497	0.110207	-0.654712	-0.65262	-0.380702	0.368381	0.556242	0.031023	-0.333602	0.302313	-0.222291	-0.0252434	0.108674	-0.442261	0.356202	0.441808	-0.236775	0.314098	1.07232	-0.220561
PRDM7	1.95579	2.19692	1.65507	0.847043	0.0637695	1.21931	0.117046	2.12484	2.25596	0.5209	0.885716	0.830673	1.00199	0.347903	0.478335	0.0144172	-0.330041	0.147703	0.70831	0.606243	0.160486	-0.0908533	0.635882	0.747688	-0.229528	-0.0954175	-1.24712	0.0386927	0.49275	0.344694	-0.439999	-2.10473	-2.25024	0.31879	0.355182	-0.851781	1.37963	-0.668483	0.137721	0.287031	0.635788	0.713401	-0.0198201	0.608627	0.884944	1.15855	0.126573	0.39477	0.120904
PRDM4	0.377365	0.568898	-0.213934	0.909323	0.320111	0.48082	0.151577	0.341289	2.50553	0.622806	0.371457	0.601869	1.75427	0.257068	0.793507	0.630987	-0.135832	-0.452847	0.967889	-0.369855	0.864064	0.547791	0.0670264	-0.185427	0.276494	0.850407	0.349717	-0.0105616	-0.158704	0.245994	-0.315159	-0.713985	-0.84257	-0.0563391	0.325223	0.610098	0.954007	0.884502	1.09132	1.16146	0.749969	0.176814	0.580932	-0.190078	0.525628	0.582452	0.019651	1.02487	-0.163543
EZH2	1.62112	0.521163	0.320762	0.607717	0.413409	-0.307513	-0.0275885	2.00992	2.01425	0.989992	1.19129	0.210101	0.427553	0.128701	0.943498	-0.369264	1.32177	0.148095	0.340202	0.281898	0.322826	0.486728	0.721657	-0.382529	0.32629	0.177544	-0.501392	0.481299	-0.255307	0.216163	-0.322803	-0.634491	-1.33498	0.437295	0.200117	0.167106	0.149554	0.15034	0.0941175	0.497899	0.613876	-0.441402	0.782047	0.41734	0.279023	0.137478	0.211501	0.0939731	0.43498
SMYD5	1.36613	0.691757	1.14872	0.902764	-0.0742216	0.672168	-0.0947595	0.733601	2.10826	0.645362	0.817988	0.405804	0.789294	0.377967	0.597802	0.346595	0.877736	0.654505	0.586828	0.505174	0.384559	0.0933437	-0.0804008	0.320489	0.20857	-0.410886	-0.360056	-0.692119	0.0787273	0.28256	0.624701	-1.79167	-1.19622	0.114682	0.205779	0.704132	0.534652	0.213747	0.617818	0.889699	-0.269864	0.273475	0.195134	0.406568	0.21633	0.376322	-0.318295	0.199145	0.343834
SETD3	0.685157	0.837379	-0.291672	1.0473	0.707176	0.502649	0.442937	2.9595	1.95114	0.965969	1.34694	1.01633	0.726429	0.0207541	1.01687	-0.138969	-0.0685893	0.512947	0.973125	0.561053	0.293161	0.084331	0.650942	0.396565	0.354526	0.44185	-0.504052	0.192843	0.288155	-0.380914	0.423345	-1.41096	-1.40801	0.702453	0.0637737	-0.610895	0.0468075	0.60443	0.260193	0.33979	-0.0790128	-0.233892	0.309685	0.269865	0.152456	0.85797	0.453664	0.124577	-0.124881
SMYD1	0.672783	0.861044	0.701511	1.124	0.0438354	0.091438	0.81399	3.34992	2.88585	0.804144	0.947878	0.746251	0.0264353	0.683401	0.827916	0.292553	1.35909	-0.154603	0.411293	0.0369211	-0.363799	0.231893	0.872789	0.38827	0.0904124	-0.262136	0.545817	-1.34996	0.316193	-0.150764	0.122683	-1.67488	-0.734039	-0.019676	0.1317	0.544993	0.390879	-0.225503	0.434494	0.0920819	0.673818	0.285377	0.289716	0.0809362	0.542258	0.0635833	0.229078	0.172739	-0.0800988
PRDM13	1.0681	0.0866572	1.26821	1.11726	0.586653	0.211426	0.0717939	2.98771	2.39447	0.259187	1.18587	0.731227	0.574308	0.241787	0.841188	0.430908	1.15326	-0.843456	0.814103	0.457795	0.811016	0.426352	0.530094	0.0423497	-0.175561	-0.447143	0.248925	-0.129289	0.510487	-0.0855797	-0.352751	-1.2935	-1.47149	0.495376	0.637579	-0.196533	0.784415	-0.25678	0.54789	-0.106823	0.91281	-0.0786344	0.203754	0.456144	0.42482	0.375681	0.434603	-0.237078	-0.0778808
EZH1	1.34963	0.783802	0.581794	1.12902	0.733413	0.829428	0.12354	2.2965	1.7893	0.511347	0.751571	0.88469	0.0483069	0.0935149	-0.365048	0.605258	0.70878	0.72336	0.274207	-0.412153	-0.0190908	0.373278	-0.0231464	0.264481	-0.774826	-0.183601	-0.179247	-0.268547	0.282313	-0.106236	-0.140582	-1.30216	-0.918035	1.3184	-0.349413	-0.116534	0.692367	0.698717	0.381933	0.516825	-0.0577843	1.19886	-0.87222	0.252698	0.226665	-0.0404419	0.643511	0.381629	-0.177259
SUV39H1	0.583102	-0.0995472	0.665332	0.815191	0.276877	-0.949111	-0.0777981	2.44815	1.79989	0.148335	0.179751	1.23917	0.909692	0.17687	1.09583	-0.243448	0.689228	-0.286203	-0.443461	0.773314	0.241605	0.0817277	0.291661	-0.310565	0.321204	-0.00361481	0.241263	0.344722	-0.212479	-0.219865	0.666584	-1.11216	-0.683659	0.591802	0.436677	-0.0408388	0.679141	0.562438	0.324714	0.286162	-0.0762303	0.906796	0.498692	0.228237	0.0318694	0.152775	-0.10498	0.0730657	0.448949
PRDM10	2.07183	0.890844	-0.15737	0.481166	-0.0392451	1.25025	-0.264815	-0.631725	1.98551	-0.111838	0.280145	0.821366	1.234	0.629765	0.0295923	0.122404	0.0333216	0.219026	0.0490555	-0.313254	0.255351	0.492525	0.458494	-0.414951	-0.0305088	-0.59396	-0.054672	-0.328396	0.162652	-0.431292	-1.01593	-1.37176	-0.506638	0.623442	0.460851	-0.146564	-0.267598	0.349353	1.30518	0.148605	0.566254	-0.0532954	0.528223	-0.457419	0.396424	0.111764	-0.0887037	0.19826	-0.173484
KMT5C	1.35423	1.00337	0.347652	0.442233	0.324361	-0.0913106	-0.369219	1.77802	1.45371	0.976696	1.08033	1.71701	0.505084	0.531025	0.996349	0.238446	-0.0978257	-0.0803304	1.42904	0.0608317	0.935942	0.17391	0.548675	-0.125887	0.767542	-0.0273003	-0.817272	0.817439	-0.324746	-0.551962	0.0223179	-0.126643	-0.930482	0.78301	0.909905	-0.312098	0.534877	-0.210198	0.666914	-0.0298282	0.313299	0.307881	0.298146	0.508502	0.527658	0.813562	0.710965	-0.0695327	0.146228
PRDM9	1.32246	-0.564126	0.177109	-0.729138	-0.129946	0.728847	0.152596	1.24703	2.48734	0.555834	0.209435	1.0013	0.712825	0.206582	0.434159	0.655116	0.151896	0.521791	-0.224096	-0.381573	0.758147	-0.153938	-0.138199	-0.269688	0.445123	0.207099	0.453491	-1.07353	0.0139718	0.218861	-1.15647	-0.973102	0.0090679	0.423607	-0.363001	-0.441936	-0.0591907	-0.272055	0.233965	0.109938	0.657939	0.346924	0.965067	0.72654	0.462793	0.591344	0.665736	0.731723	0.0354226
SMYD3	0.644726	1.31869	-0.868939	0.882367	1.09708	0.571715	-0.204697	1.69783	0.806415	-0.303827	0.674147	2.02376	1.01754	0.610768	0.271271	-0.0837176	0.312655	0.15348	0.218394	-0.425229	1.16777	0.414244	0.829967	0.666394	-0.0484038	-0.131348	-0.289471	-0.951476	-0.153841	1.14899	-0.306529	-1.21314	-0.822991	-0.442524	-0.319615	0.627642	-0.473429	-0.236548	-0.152057	-0.755551	0.0536198	0.0289276	-0.461324	0.125112	-0.0875162	0.254685	-0.0973537	-0.0335108	-0.25578
KMT5A	1.145	0.730265	0.757047	-0.15808	nan	nan	0.936894	4.04738	1.63769	1.05429	0.827295	1.04142	0.297046	0.055888	0.998911	0.206109	0.435916	-0.151073	0.118652	nan	0.0389488	nan	-0.584136	-0.519063	0.695755	0.662165	0.605001	-0.789574	-0.595509	-0.0985574	-0.366182	-2.49013	-2.2693	-0.214679	-0.0179168	0.485468	-0.898701	-0.505211	nan	-0.294967	1.17654	nan	1.3876	0.414459	-0.119736	0.188938	0.00298082	0.871445	-1.52505
SETD1A	1.23632	0.115449	1.29819	0.71494	-0.592942	0.092494	-0.517777	2.18282	2.62359	0.776939	1.71943	1.75468	0.782209	0.473023	1.11324	0.24787	0.239264	1.05485	-1.01148	-0.00743438	0.393432	-0.566099	0.446089	-0.0548323	0.0281707	0.0507525	0.126481	-0.170038	-0.196704	0.0779091	-0.00449991	-1.47011	-2.3118	-0.373665	-0.220773	0.831584	0.374649	0.338566	0.984997	0.487917	0.308885	0.854011	-0.207282	-0.367267	0.823342	0.27027	-0.791003	-0.494146	0.360956
PRDM8	2.52926	0.983256	1.16187	0.734996	-0.000246088	0.893734	-0.304846	3.34212	1.72375	0.223852	1.18536	1.65417	-0.39321	-0.029669	0.596341	0.0567006	1.02091	0.567911	-0.156655	0.4922	1.0442	0.251814	-0.417668	-0.176185	0.153741	0.143822	-0.355403	0.639641	-0.502011	-0.116497	-0.404386	-1.55463	-0.421221	0.00377147	-0.257359	0.630242	1.03924	0.624307	0.329746	-0.0258839	0.64502	1.06815	0.488986	-0.455342	0.189991	-0.140288	0.224091	0.131484	0.0916471
PRDM11	1.82628	0.550558	0.92995	1.1427	0.170772	0.0505222	-0.0533687	2.1855	2.12648	1.03255	1.34081	1.30345	0.815371	0.356843	0.873234	-0.233253	0.138763	-0.43331	0.422967	0.22892	0.340357	0.420266	-0.26622	0.261936	-0.193317	-0.0884992	-0.0903044	-0.374268	-0.502414	-0.352787	-1.34819	-0.547231	-0.772529	0.211463	-0.252777	0.519323	-0.244461	0.465425	0.304902	-0.203656	-0.122548	0.475781	0.399653	0.385157	-0.174934	0.503392	0.0978953	-0.064617	0.563878
NSD2	0.347452	1.39019	0.34986	1.04813	0.663555	-0.48332	0.117276	1.37962	0.6429	0.150723	1.58961	0.486844	0.724986	0.600394	1.30952	0.75331	0.191039	0.404416	0.58841	0.523461	-0.121654	-0.107984	0.509236	0.0485336	-0.166975	0.0520353	-0.469445	0.812152	0.926581	-0.461458	-1.72238	-1.0941	nan	0.395557	0.312149	0.17821	-0.486974	0.183327	0.163587	-0.109172	0.938477	0.758438	0.33794	0.337196	0.266682	-0.466826	0.0329828	-0.445521	0.405597
PRDM14	1.56782	0.784641	-0.0186396	-0.240916	0.341336	0.404224	-0.27875	2.94534	0.763358	0.331099	0.980432	0.294455	0.136153	1.25691	-0.0924368	0.373364	-0.137008	0.235959	0.28877	0.493051	-0.0574414	0.197338	0.767276	0.632118	-0.752473	-0.0165387	0.445349	-1.32117	-0.486475	-0.0926464	-0.839137	-1.4769	-0.723634	-0.621023	-0.272158	0.549619	-0.704042	0.449968	-0.392061	0.134011	-0.08772	1.03083	0.781804	0.418251	0.109136	0.208937	0.798559	0.175588	0.720388
KMT2E	1.35628	0.163307	0.846974	0.80364	1.16829	-0.148662	0.532914	1.74256	1.54068	0.92115	0.752784	0.948687	-0.0533089	-0.0458087	1.34521	0.641845	-0.150084	-0.0466357	0.4624	-0.125855	1.03062	0.0490334	-0.16724	0.373422	-0.0108801	-1.14592	-0.474308	-0.281554	0.0389229	-0.503655	-0.668814	-0.57741	0.401929	-0.0610866	0.0741356	-0.277523	0.32197	0.987461	0.684967	0.548198	0.225974	0.70537	0.726305	0.602569	-0.360797	0.240382	-0.316295	-0.048369	0.514103
KMT2A	1.38322	1.32695	1.06655	0.950503	0.388344	0.404057	-0.394586	2.83828	1.52047	1.12043	1.22179	0.666805	-0.388461	-0.396357	1.10143	1.04251	0.212559	-0.199379	-0.757845	-0.181019	0.996846	0.377247	-0.56503	-0.169684	-0.0349634	0.178149	0.0245586	-0.0282812	-0.549368	-0.588568	0.130585	-2.48014	-1.65681	0.479258	0.708494	0.285348	-0.154968	-0.582878	1.09312	0.644477	1.00857	-0.3136	0.39844	-0.150075	1.15501	0.00978934	0.375774	0.186586	0.856667
DOT1L	0.664386	0.934067	1.12083	0.797757	1.06708	-0.701456	-0.498715	3.05669	3.11498	0.531301	1.16416	0.325165	0.70118	0.0951375	0.302923	-0.419676	0.378216	0.649335	1.65696	0.0760803	-0.636679	0.168585	-0.864543	-0.350792	-0.00379789	0.547493	-0.672918	-0.137038	-0.380641	-0.51942	0.554011	0.218688	nan	0.411216	-0.1848	0.27053	0.40478	0.225492	0.195739	1.5764	0.488054	0.717703	0.216479	0.347318	0.556584	0.384125	0.194401	-0.535596	0.567555
PRDM6	2.37066	1.26786	0.923402	1.01102	0.0761754	0.599136	-1.14057	1.4101	2.64911	0.0467118	1.43943	0.497272	1.05529	-0.0450104	0.673036	0.598702	0.813343	0.285999	0.254269	0.937265	0.329299	0.688338	1.11019	0.468732	-1.32097	0.351826	-0.0854352	-0.416608	0.0584842	0.173906	0.0241104	-1.98468	-1.74739	9.66016e-05	-0.11789	0.4001	0.0748393	0.0551869	-0.218167	-0.173787	0.0037492	nan	0.652656	0.0869342	-0.0593576	-0.293102	0.773074	0.111426	-0.0439065
PRDM12	0.881778	0.618183	0.223915	-0.132221	0.45177	0.630841	-0.00785375	1.85132	0.308467	0.682183	0.278503	-0.313594	0.927099	0.337495	1.13556	-0.189329	-0.027788	0.125648	0.610549	-0.520163	0.384443	0.598747	-0.173886	-0.786238	-0.194587	0.0361204	0.123237	0.0381947	0.680519	-0.636587	0.529806	-0.519767	-0.418759	-0.152167	-0.469132	-0.215981	-0.204966	-0.100925	-0.622083	-0.478932	0.115725	-0.302412	0.237578	0.594261	-0.416103	0.598319	-0.39675	0.533305	0.115754
SETD5	1.44039	0.343207	1.3494	0.784111	-0.170086	0.720305	-0.252949	1.71185	1.18296	1.12893	1.45617	1.76044	0.687187	0.177092	1.12959	0.26966	0.504567	0.504492	0.232395	-0.383455	-0.165256	0.372259	1.1895	0.590514	0.106556	-0.828753	-0.378857	-0.0246095	-1.05226	-0.389098	-0.0574176	-1.89655	-0.672467	0.233516	0.648749	0.596247	-0.0555593	0.26507	0.158427	-0.0131703	0.570085	0.116218	0.516418	0.681602	0.316326	0.432367	1.02592	0.0824411	0.123639
SUV39H2	0.947242	0.603479	0.86662	0.680103	0.24974	0.529055	-0.398132	0.982075	1.85394	1.21767	0.949061	1.61423	nan	0.368461	-0.0450466	-0.696269	0.746821	1.57637	0.19141	0.500015	0.0409741	1.05592	0.251451	-0.705089	-0.571761	-0.260639	0.131218	-0.200294	0.250837	0.168279	0.482492	-0.826586	-1.23045	1.36586	-0.0820682	0.445086	-0.919017	-0.072329	-0.0774698	0.437668	-0.279144	0.52624	-0.22478	0.0708556	-0.412099	-0.402993	-0.663549	0.222007	0.815641
ASH1L	1.17458	1.53419	1.07597	1.14995	0.34442	0.187027	-0.538181	2.60057	1.9195	0.127897	0.711544	0.440138	0.474355	-0.179956	0.280317	0.026966	-0.547256	-0.356412	nan	-0.228642	0.0650752	0.112197	0.57207	0.157557	0.147599	-0.549428	-0.120416	0.115131	0.795233	-0.214346	-0.604664	-1.14799	nan	0.375964	0.82169	0.646241	0.865584	-0.216574	-0.366013	-0.185197	1.15971	1.20576	1.07343	0.619505	-0.157595	0.855275	-0.0398403	0.285131	-1.53367
KMT5B	1.13138	1.75989	0.873196	1.15231	0.232927	0.730888	-0.201111	3.33293	-0.144539	0.805718	0.661893	0.47156	0.395163	0.863349	0.647575	0.543152	-0.944133	0.024199	0.644244	0.540999	0.15529	0.348561	-0.009386	-0.469616	0.358572	0.405593	0.370078	-0.530098	0.146356	-1.07365	-0.653514	-1.43687	-0.808527	0.79704	0.735586	0.374472	0.123743	-0.494728	0.144673	0.792385	0.62083	0.469544	0.330604	0.401963	0.699593	0.966531	0.793155	1.60299	0.246279
SETDB2	0.893284	0.0707095	1.29801	0.685575	0.243918	0.427478	-1.06363	2.20659	2.19446	-0.0926733	1.04414	0.118843	-0.716563	0.551107	0.616459	0.879395	0.938249	-0.305046	0.407981	0.816376	-0.410941	0.411829	0.25374	-0.0537024	0.0134277	-1.4203	-0.382438	0.108468	-1.25656	-0.882897	-1.1047	-1.83803	-1.3264	0.116123	0.29978	-1.86027	0.30824	-0.0538824	0.339679	-0.131155	0.125591	1.70203	0.814207	-0.0648492	-0.122237	0.122557	0.312759	-0.809509	0.0545513
NSD3	0.879189	1.20536	1.48055	0.800283	0.0499057	0.262333	-0.264295	3.49862	1.16442	1.25543	0.854111	0.138413	0.21984	0.247086	0.905793	0.555822	0.188655	0.249626	-0.0487491	0.630329	0.132544	0.85969	-0.143438	-0.293813	0.867725	-1.05936	-1.0301	0.0560671	0.402613	0.0706913	-0.294159	-0.222316	-0.954536	0.21922	0.917791	0.743134	0.52783	-0.234598	0.552167	-1.08727	0.637852	0.280288	0.668151	0.163644	0.240162	1.05427	-0.236163	-0.508513	0.237368
NSD1	0.380254	0.97461	0.612312	1.19956	0.726155	0.456238	-1.02063	2.41748	1.64778	1.02462	1.39766	0.142163	0.586426	0.123641	1.4861	0.804181	0.23151	-0.147017	-0.115959	0.155541	0.0797299	0.328827	0.241545	-0.620642	0.0869351	-0.548471	-0.811844	-0.187779	0.192395	0.266898	-0.843521	0.0698479	-1.47659	0.574848	-0.294936	-1.527	-0.339607	0.150807	0.585157	-0.16794	0.597899	-0.576985	0.455412	0.175376	-0.569021	-0.259379	-0.0645331	0.552526	0.358785
SETD2	1.33729	0.467721	0.258586	0.662562	1.39761	0.32635	-0.788124	2.16214	2.00969	0.779692	0.879878	1.32664	0.937606	-0.174514	-0.359302	0.447798	-0.169285	-0.062093	0.602692	-0.126292	-0.170107	0.266614	-0.230318	-0.182419	0.26158	-0.466424	-1.07709	0.364371	-0.400292	-0.299356	-0.657897	-1.7186	-0.965966	0.346845	0.539571	0.0217641	-0.106167	-0.359018	-0.704225	-0.968972	-0.380109	-0.863763	0.0457852	-0.385988	-0.0692964	0.260652	0.0275698	0.282216	0.0829441
PRDM2	1.29119	0.60297	-0.0476036	0.324831	1.36603	-0.248826	-0.345112	2.44527	0.698412	0.442242	0.261729	0.160903	0.825016	0.737747	-1.43416	0.236897	0.229141	0.183311	0.0768187	0.937555	0.539108	0.169138	0.251545	-0.216176	0.169324	0.315036	-0.408358	-0.69361	-0.700572	-0.789879	nan	-1.23743	0.503006	-0.453245	nan	nan	0.435548	-0.0750989	0.471747	1.83927	0.134071	0.124251	0.776951	0.246762	1.10217	0.559783	-0.144557	0.106133	-0.0667461
PRDM5	2.13325	1.31243	0.776271	-0.334258	-0.357268	0.255159	-0.192838	-0.108249	1.62542	0.934798	1.48558	-0.307849	-0.0651939	0.285886	0.371437	-0.380783	-0.610038	-0.400809	-0.202316	-0.0790776	-0.468534	0.554187	-0.569876	-0.951818	-0.0666039	0.257711	-0.53908	-2.60284	-0.300166	-0.656628	-1.41278	-0.274574	-0.802479	-0.102274	-0.387405	0.104697	-0.116995	0.292485	-0.0666802	-0.636985	0.512684	0.775694	-0.701527	-0.247744	0.665221	0.0546734	0.0208366	-0.959385	0.364962
EHMT1	1.65488	0.470231	0.193314	-1.22804	-1.03173	0.566899	-1.24869	0.370654	2.18663	0.709802	-0.135925	0.727826	-0.439451	0.847361	0.373838	0.374707	-0.270122	0.589183	0.539943	-0.456473	0.170509	0.735059	-0.175727	-0.320519	0.416841	0.509966	-1.95325	-2.39137	-0.0339643	-0.625474	-0.935407	-0.60591	nan	0.100349	0.340677	0.467465	0.433871	0.274719	0.0910259	0.193397	0.130808	0.928737	0.259138	1.08205	-0.28107	-0.0279728	-0.0305108	0.403339	-0.0945213
PRDM1	0.827529	0.267531	0.252808	0.510058	-0.400224	1.02645	-0.804763	2.21175	2.11927	0.926313	1.17604	-0.122328	0.496716	0.696447	0.509507	-0.176443	-0.299159	-0.354084	0.463027	-0.579517	-0.451449	-0.179333	-0.0622066	-0.0504155	-0.987697	-0.355726	-1.75872	-0.543569	-1.86451	-1.80175	-0.538697	-1.14612	-1.08724	-0.146484	-0.360947	-0.595631	-0.644205	-0.0285068	0.496324	-0.269085	-0.227304	-0.183706	0.467229	0.229426	0.436174	-0.918525	-0.207509	-0.0754321	-0.198772
EHMT2	0.642725	-0.0977635	0.0790443	-1.94542	-0.608979	-0.289242	-0.941416	1.88624	2.33577	0.839989	-0.0204688	0.290953	-1.96525	0.838654	0.170106	-0.0217246	-0.198387	-0.250537	-0.367134	0.475055	-0.604381	0.0731836	-0.890007	-1.05756	0.193625	0.171176	-0.940917	-2.30409	-0.175086	-0.686183	-0.684898	-1.86377	-1.76143	0.0581971	0.103789	0.40296	0.105036	0.849457	0.223826	-0.272058	0.870052	-0.37662	-0.076769	0.0628456	-0.129093	0.120171	-0.104738	0.16817	0.677426
PPP1CA	0.616222	-0.143486	0.444153	0.32957	0.828403	nan	0.538711	1.56387	1.46125	0.243628	1.02541	0.554592	0.998417	0.480748	0.17956	0.616411	0.632354	0.268944	-0.259941	-0.0805917	1.79401	0.811006	-1.53447	0.00461129	-0.0154961	0.0113618	0.14335	-0.215878	-0.603884	-0.959165	nan	-0.922519	-0.884725	-0.139892	0.385676	-0.0485998	0.161999	0.0293571	0.85207	0.893668	0.559653	0.795807	0.00920219	0.418362	-0.484992	1.477	-0.124094	0.509834	0.0460722
PPP1CC	nan	0.68643	nan	nan	0.667831	nan	-0.206955	1.36282	2.05173	nan	1.59585	0.47991	0.877762	-0.58858	nan	nan	nan	0.435965	0.0177384	nan	0.929719	0.908507	nan	nan	0.0476506	-0.408617	nan	nan	0.0589077	nan	0.145588	nan	nan	0.474318	0.513427	nan	1.24192	nan	1.3035	nan	0.017988	0.83578	-0.253071	0.338344	0.227394	1.30215	nan	-0.299849	nan
EYA2	0.539501	0.520287	-0.0647536	0.126294	0.361389	0.734789	0.0772082	2.73446	2.43158	0.550299	1.21509	1.03564	0.128756	0.205081	-0.157328	0.124179	0.757562	0.279498	0.329382	0.366811	0.270536	0.0285485	0.244202	0.254255	-0.76621	-0.364132	0.0729931	0.0094178	0.0404176	0.434922	0.591348	-0.64599	-0.907282	0.486826	0.0750744	-0.783602	0.153048	0.0910531	0.564505	-0.0846602	0.927076	0.591321	1.19134	0.101961	0.24071	0.186589	0.484971	-0.111781	0.375217
PPP4C	nan	0.20757	1.29482	-0.201363	-0.242604	-0.373123	-0.344155	nan	1.58632	-0.40212	-0.537153	0.451607	0.512269	-0.692903	-0.00317914	nan	-0.371636	-0.771533	-1.25959	-0.906479	-0.776828	-0.345165	nan	-0.71321	-0.308604	0.443651	0.43147	-0.736562	-0.872051	-0.650999	-2.80618	-1.47009	0.585426	-1.81833	nan	nan	0.174176	-0.803447	-0.328588	-0.396413	-0.00741125	nan	0.10335	-0.329185	nan	0.128625	-1.45513	0.0279839	-0.930374
PPP1CB	0.48126	-0.0522899	nan	0.459888	0.255194	-0.0434215	-0.122595	2.51247	1.47688	-0.490411	0.0548644	0.545728	-0.100133	0.773798	0.410925	0.145103	-0.00560742	0.833893	0.696868	0.678352	0.544402	0.621224	-0.335687	-0.111897	-0.123172	-0.714871	-0.631469	-0.876163	0.808637	-0.845861	0.122501	-0.583536	-1.42439	0.249833	-0.47554	0.514257	0.161309	-0.143235	0.507152	-1.00604	0.0640466	-0.209031	-0.869823	0.682347	0.282581	0.012372	-0.366739	0.475651	0.393256
EYA1	1.37927	0.462251	0.384107	1.12704	0.899596	0.656044	0.528597	1.79624	2.00569	1.24867	1.33632	1.04167	0.944717	-0.159118	1.16017	0.034857	0.337741	-0.507355	-0.328012	0.0657973	0.64431	-0.0099791	0.161869	0.724125	0.371047	-0.934888	-0.786511	-0.886843	0.834768	0.0407444	-0.504975	-0.63261	-0.752932	0.512542	0.0117104	0.862448	0.958246	-0.283761	0.133061	0.138698	0.246718	0.941745	0.839533	0.477538	0.0463234	0.128158	0.174839	0.133656	0.169631
EYA3	1.59927	1.26575	1.54011	0.191343	0.201101	-0.0941402	-0.302299	1.70462	1.49816	1.30758	1.26054	0.977918	0.604121	0.384421	0.583598	0.75751	0.468352	0.489214	0.668643	0.228428	0.177533	0.205394	0.561728	0.255728	-0.46989	-0.253341	-0.83511	-0.287995	-0.454194	-0.349131	-0.531593	-1.79412	-2.46384	-0.208521	-0.206618	0.682092	0.00669813	0.0817539	0.287255	-0.0439252	0.187267	0.00580936	-0.0717	-0.0482041	0.800132	0.454791	1.24201	0.352948	0.0862239
PPP2CA	0.461187	nan	-0.457195	-0.292783	0.89181	-0.701232	-1.86698	0.326948	0.951578	nan	nan	0.0675847	-1.18716	0.244353	1.05891	nan	nan	nan	-0.139286	nan	-0.521451	nan	-0.483383	0.346399	-2.30041	-0.0259011	-0.0634937	-1.32125	0.861374	-1.34563	nan	nan	nan	-1.09686	-1.40913	nan	-0.0947259	-0.574083	0.737023	nan	0.627591	nan	-0.393154	0.159539	-0.655107	-0.00638513	0.350139	-0.728327	-0.827806
PPP6C	-0.945578	0.684712	-1.02135	-0.260215	0.442341	-0.855945	-0.70652	-0.791004	1.10913	nan	-0.697353	-0.948356	nan	-0.473542	0.428506	-0.50725	nan	-0.155219	-0.344096	-0.703831	-1.59168	0.360076	-1.4209	-0.638509	-0.756172	-0.501527	-1.17885	-0.88512	0.235238	-0.0797811	-1.41765	-0.494344	-0.397349	-1.17771	0.315806	-0.78972	0.176801	-0.48415	-0.383354	0.0920252	0.437066	-0.291266	-0.252724	-0.524595	-1.26066	-0.742014	-0.181719	-0.170369	-0.862425
PPP2CB	-2.41355	0.40576	nan	-0.0665064	nan	-0.129633	0.167312	-2.76114	-0.63937	0.607165	-0.0151662	-0.775997	nan	-1.08329	-0.169556	nan	nan	nan	-0.670827	nan	0.889453	-1.92027	-0.0974198	nan	nan	-0.940404	0.00580636	nan	nan	nan	nan	-1.08756	-2.79473	-1.70912	0.559942	0.278315	nan	nan	nan	nan	-0.457717	nan	-0.724009	0.329799	-1.67344	0.0552515	nan	nan	nan
PPM1D	0.971363	0.499238	1.31223	-0.497001	-0.00581615	-0.175945	-0.826714	1.99631	1.84324	0.61129	0.247781	-0.348852	0.571011	0.609079	-0.220206	0.784064	-0.650156	0.0653165	-0.0188804	-0.2727	0.0451817	0.307112	-0.00505641	-1.11037	0.0748474	-0.701722	-1.55431	-0.130946	-0.689961	-1.10706	-0.857965	-1.26781	-1.19445	-0.0633721	0.292097	0.0905237	-0.271578	0.0653184	-0.0994178	0.134158	-0.329875	0.278135	-0.2702	0.695438	0.673769	0.474384	0.732873	0.172585	0.44687
UBE2U	1.65837	0.89789	0.528798	1.20958	0.420741	-0.776083	0.35574	1.20738	1.80403	0.654648	1.2738	1.24982	1.1127	0.208128	0.690026	0.69689	0.761229	0.177885	-0.518685	1.02794	1.23465	-0.300287	0.0120935	0.044351	-1.00522	-0.465758	0.543101	0.619019	1.39402	-0.348452	-0.515354	-0.930343	-0.626841	0.458865	-0.11532	0.783466	1.78886	-0.0745832	0.426712	-0.057381	0.314639	1.24046	0.271074	-0.198487	-0.176228	0.581416	0.489309	0.682105	0.651568
UBE2N	2.12288	1.07601	0.745962	0.73279	0.542106	0.51237	0.279929	2.22474	1.14318	0.781673	0.853603	0.611632	0.898282	0.303736	-0.0517446	0.321546	0.397463	0.442728	-0.0760795	0.142244	-0.137371	0.248222	-0.992362	0.646075	-0.163744	0.0937866	-0.602954	0.498892	1.14257	-0.399398	-0.183503	-0.871776	-0.698838	0.809799	0.833082	0.306679	0.587797	0.263657	0.170663	1.52084	0.187178	0.155847	0.805246	-0.380377	0.29964	0.857335	-0.340903	0.559296	1.09395
UBE2A	1.96727	1.33085	1.19521	0.617802	0.0163294	0.508079	0.00494255	0.419267	1.45065	0.333637	-0.3749	-0.208676	0.590825	0.167879	0.631109	0.264064	0.302401	0.260243	-0.854979	-0.394958	-0.0809227	0.125421	0.730016	-0.299437	-0.13984	0.625644	0.025908	0.32733	-0.0817401	-0.366129	-0.324238	-0.276102	-0.531962	0.819363	0.396392	0.237134	-0.0339284	0.237277	1.09984	0.447633	0.519142	0.705098	0.0218488	0.194558	-0.134841	-0.0521786	-1.18382	-0.0130131	0.0246767
UBE2B	1.12994	0.609497	0.661711	-0.322763	0.0849157	-0.375495	0.656646	0.162627	1.30195	0.488641	0.0504986	0.355365	0.0844048	-0.157758	-0.476286	0.301453	0.721747	-0.371445	0.564782	0.0417173	0.535574	-0.297523	-0.454084	0.798262	-0.17302	0.110853	-0.309971	0.202109	0.374648	-0.801371	0.557624	-0.439228	-1.34665	0.549486	0.522901	-0.398339	0.00453948	-0.112128	-0.103043	0.675036	0.299244	0.9882	0.0958715	0.327496	-0.261862	-0.177068	0.128586	-0.335875	-0.103222
UBE2D2	2.00523	-0.477239	0.780449	-0.175336	-0.724297	0.559204	-0.437883	nan	1.84292	-0.728493	-0.0796145	nan	nan	0.0518047	nan	0.261764	1.4425	nan	-0.312009	nan	0.0498907	0.0650213	0.389293	0.0625437	-0.33777	nan	-0.355881	0.36998	nan	-0.257295	0.619721	-0.479161	nan	-2.11278	0.441333	-0.80202	nan	-0.742622	-1.18682	0.313466	-1.2632	nan	0.220179	-0.997674	-1.11799	-0.435694	0.114786	0.97108	-0.866504
UBE2D3	nan	0.455033	0.873297	0.148281	0.738871	0.814409	nan	1.66324	1.13646	0.439064	0.358608	-1.00668	0.343022	0.0455402	nan	0.0630491	nan	-0.358129	-0.195379	nan	nan	1.34337	-0.154312	0.241293	-0.0229589	-0.00975161	nan	nan	nan	nan	-1.36034	-1.33784	-1.10336	1.00199	-0.818994	0.0755421	nan	0.132536	0.835915	0.576495	-1.74384	0.321929	0.780296	0.315475	0.23458	-0.346876	-1.46987	-0.00267424	-0.314392
UBE2E1	1.39701	0.280251	1.04712	-0.313925	-0.109395	-0.264441	-0.868233	2.49199	2.2803	-1.3373	0.775239	1.17441	0.707226	1.0062	0.766221	-0.864735	-0.189492	-0.0328933	-0.188606	0.161164	-0.329934	-0.671836	-0.0777146	-0.104504	-0.520135	-0.927836	-0.842035	-0.351586	-0.139963	-0.900242	-0.695423	-2.72607	-0.256788	0.422774	0.358314	1.00859	0.384068	0.126548	-0.0406841	1.22545	0.223071	0.341393	0.0495691	0.468533	-0.075039	0.0334291	0.282194	-0.252267	0.572357
RBX1	1.46336	1.48827	-0.498085	1.04198	0.406407	0.732997	0.293684	1.49932	2.39408	-0.385469	1.00788	1.34016	0.698863	0.630898	1.20527	0.324185	0.50945	-0.234915	0.529146	0.280449	0.268383	0.524289	0.691505	0.887265	-0.300114	-0.64621	0.650336	-0.689807	0.102166	0.0420806	-0.556689	-1.8249	-1.52818	1.19706	-0.0724486	1.07503	0.501304	0.125582	1.32139	0.43821	0.55295	0.319119	0.685162	0.287295	0.11028	0.688667	0.200549	0.936146	0.108829
HUWE1	0.93145	0.607403	0.918054	0.772761	0.776323	0.691818	0.0944661	1.48138	1.58213	0.178379	-0.822293	0.259865	-0.322475	0.84923	0.589313	0.0906197	-0.152308	0.428056	0.292969	0.256549	0.107548	0.201257	-0.144623	0.365254	0.21028	0.201973	0.36984	0.466328	-0.545826	0.012484	0.828008	-0.0548797	-0.119942	0.405009	0.85793	0.689149	-0.257639	-0.26208	0.323488	-0.293006	-0.0678571	0.69809	1.44365	-0.151906	0.754127	0.470375	0.109098	-0.0992269	0.258984
RNF168	2.01359	0.848028	0.339363	0.698252	0.579902	0.490025	0.553245	3.09805	2.23135	1.21707	1.93059	1.94964	0.330928	0.421234	0.739443	0.661047	1.45255	0.0928729	0.199554	0.0552988	0.784586	0.121986	-0.0608228	0.0864281	0.819871	0.818233	0.471174	1.1455	0.358043	0.268296	-0.623298	-0.269012	-1.22101	0.300135	0.529566	0.712211	0.425207	0.496402	-0.0037386	0.346236	-0.323301	0.379994	-0.158103	0.579435	-0.497454	0.389573	0.687867	0.328774	0.335596
UBR2	1.36195	0.675684	0.849096	0.963882	0.653222	0.703459	-0.404045	2.38233	1.62896	-0.402919	1.03994	1.50374	0.0282695	0.29027	1.03326	0.933949	-1.12493	-0.298447	0.611827	-0.40552	0.481794	-0.913211	0.900552	-0.414193	-0.330703	0.355559	0.549104	1.01049	-0.135248	-0.394371	0.200882	-1.63722	-3.00724	0.979667	-0.348495	-0.0322738	0.746132	-0.529254	-0.489931	0.217492	0.511648	-0.234165	0.124926	-0.575855	0.472052	0.699622	0.0438317	-0.408422	0.185508
UHRF1	1.85698	1.16121	0.886752	0.582392	1.03848	0.532279	-0.339381	2.04906	2.0113	0.502435	0.213939	0.927149	1.34153	0.516542	0.951673	0.177179	0.424694	-0.202053	-0.110637	0.415573	0.60017	0.253271	-0.118544	-0.0457528	-0.463418	-0.0219848	-0.568416	-0.0831128	-0.401307	-0.46559	-0.517295	-0.383331	-0.398763	0.662307	0.201818	-0.371659	0.326148	-0.859643	0.340639	-0.122189	-0.0643751	-0.264014	0.367641	0.159649	0.401362	1.14987	-0.0132252	0.111465	0.366919
UBR5	1.72881	1.16265	1.44127	1.01534	-0.31411	0.680622	-0.583737	1.72748	2.24259	0.834863	1.04768	0.652269	0.513256	0.414121	0.474323	0.590173	0.706976	0.383852	0.0903401	0.321097	-0.206998	0.390831	-0.187805	0.480285	-0.565999	-0.264985	-0.68372	-0.98946	0.0465959	-0.164993	-0.346727	-1.00668	-2.5927	0.367076	0.202037	-0.0436521	0.372111	-0.121394	0.650292	-0.168568	-0.00414672	0.264214	-0.343919	-0.126073	-0.0200034	0.667929	0.571609	0.0306833	0.0628443
RNF8	1.52176	-0.361293	0.551298	0.481915	-0.311985	-0.659812	-0.376631	-0.293652	1.43199	0.00615384	nan	0.448586	0.588789	-0.440384	0.349618	0.184264	-0.549624	0.0836066	1.21701	-0.416856	-1.20138	-0.654241	-1.0967	-0.796446	-0.842116	-0.252381	0.00475186	0.875822	-0.500551	0.0414376	-1.21992	-1.44859	-0.407163	0.232027	-0.156651	-0.265455	-0.397552	0.0279872	0.337604	-0.890225	-0.885332	-0.855214	-0.57721	-0.623455	0.0842764	-0.900791	-0.488926	-0.589603	-0.910098
DTX3L	1.23596	0.963245	0.38404	0.0577048	0.0583436	0.760257	0.220636	1.31764	1.80516	0.121409	0.711716	1.15142	-0.0213176	0.54636	0.223464	-0.084753	0.47272	0.137658	0.288804	-0.471975	0.542673	-0.345682	0.0344265	-0.276111	0.137168	-0.340022	0.286121	0.865188	0.140587	-0.383765	-0.379599	-0.346308	-0.655882	0.696599	-0.355471	0.335554	0.500069	-0.326154	-0.301198	0.307979	0.287639	0.377281	0.292304	0.425057	0.0758011	-0.418439	1.21548	0.376783	0.187166
TRIM37	0.750104	0.484078	-0.213286	-0.0855758	-0.221989	-0.531931	0.195489	-0.0162524	0.509437	0.300198	-0.0112645	-0.684539	0.480826	0.152938	0.344804	0.15366	0.159456	-0.59158	-0.198882	-0.793117	0.465614	-0.120565	-0.0379636	-0.13325	0.242163	0.22365	-0.0663174	1.0648	0.186123	0.0413568	0.278386	-0.0541355	-0.359189	0.0189154	-0.80588	-0.178904	0.0174285	0.604485	-0.067626	-0.792358	0.301071	-0.417207	0.153112	-0.0784246	-0.285733	-0.272036	0.0353227	0.186631	0.395124
BMI1	0.789295	0.120935	1.5572	0.831399	0.670456	-0.0126932	0.0518694	1.58755	2.97896	0.560851	0.839465	1.4715	1.46968	0.319086	0.630422	0.361961	0.296703	0.0982337	-0.316445	0.217772	0.39555	-0.639786	-0.100452	0.482864	1.1434	-0.18981	-0.313884	0.592484	0.0355186	0.124044	0.0624621	-1.49538	-2.47708	0.600105	0.398146	0.894142	0.543913	0.427372	0.874216	-0.0299949	0.854496	0.163971	0.305326	0.448646	0.897613	0.424661	0.318976	-0.606554	0.138386
RNF20	1.01852	1.57609	0.18102	1.21844	1.06773	0.23201	-1.48366	1.72328	2.62322	0.56561	0.683536	1.56505	0.743913	0.346376	0.991262	-0.522297	0.62124	0.318737	1.00932	0.573181	0.109298	-0.098406	0.167096	0.0998371	-0.613977	0.734724	-0.371887	-1.23379	-0.623244	-0.744591	-0.185468	-1.6243	-2.04763	0.964237	-0.264063	0.126292	0.300403	-0.201258	0.501073	-0.126026	-0.204908	1.01018	0.296388	0.671917	0.36047	-0.140173	0.361422	0.99959	-0.417168
RNF40	-0.295005	1.27712	0.163328	1.02957	0.744466	0.220641	-0.784187	3.24245	1.68713	0.248618	0.979502	0.195044	0.483107	-0.275682	0.449049	-0.170442	-0.348944	-0.182824	-0.295057	0.247297	-0.346992	-0.554721	-0.421502	0.231002	0.332735	-0.7927	-0.765916	-0.16201	-0.541157	-1.07327	-0.150669	-1.21642	-0.471583	-0.25877	1.013	-0.62106	-0.442522	-0.583319	-0.0640464	-0.197285	0.348956	0.611011	0.503304	0.00986946	0.369953	-0.222472	-0.253679	0.393037	0.742667
RNF2	1.1524	0.864029	0.545736	0.566623	1.11261	0.147052	-0.22112	3.10906	2.23519	0.202392	0.610625	1.37358	0.70841	0.273817	0.14689	0.599263	-0.151755	0.59421	0.504465	0.801797	0.126973	0.188317	0.243195	0.224775	0.0110891	-0.935043	-0.22579	-0.108391	-0.709169	-0.094337	-0.206979	-0.994777	-1.20048	-0.591126	-0.112335	-0.284084	0.234675	0.953412	0.157043	-0.030728	0.864247	-0.197951	0.783725	-0.242747	0.499366	-0.0885549	-0.125925	-0.211706	0.127822
RING1	1.68113	0.417221	0.697636	-0.117095	0.204398	0.386425	-0.737995	3.06613	1.76081	0.780001	0.838943	0.665923	0.880457	-0.0391973	1.14183	0.160908	-0.261077	-0.217017	0.29833	0.108895	0.34108	0.693283	0.222505	-0.216546	-0.193684	0.0379442	-0.262997	-0.0900224	0.061336	0.491197	-0.109527	-1.37046	-0.521415	-0.41178	-0.0262373	0.268553	0.0607344	0.0795299	-0.228851	-0.263732	0.0761137	-0.376055	0.313753	0.0790186	0.156989	0.156536	0.0858335	0.26946	-0.331956
RAG1	0.449547	-0.868719	0.961196	-0.687445	-0.956074	0.614218	-0.6825	1.51601	1.15074	0.0359561	-0.00103016	0.0718116	-1.18928	-0.325007	-1.05124	-0.608494	0.01899	-0.590433	-1.00753	-1.06988	-0.751091	-0.602823	-1.21713	-1.17658	-1.42002	-2.52219	-0.413572	-2.08788	-2.94533	-2.02179	-2.06162	-1.05662	-0.961252	-0.585049	-0.600791	-1.0125	-0.741055	-0.646046	-0.60961	-0.320319	0.232237	-0.695568	-0.897602	-0.225909	0.363712	-0.237237	-1.36833	-0.186672	0.0602531
PRKCB	1.38206	0.232594	0.595358	0.0550484	1.34746	nan	0.339961	0.616337	2.98613	1.52599	nan	0.40781	-0.319871	0.268504	0.357248	0.659611	nan	-0.161952	0.00925808	-0.875293	0.544739	-0.115978	0.0679827	0.855284	0.423559	0.302663	0.87511	1.09666	1.14469	0.296682	nan	-0.241084	-0.525055	0.323991	1.28615	0.898555	0.20895	0.232514	-0.0301208	-0.221857	0.376161	0.230072	0.0953402	0.142211	0.548269	0.472052	0.74844	0.640666	0.117707
AURKB	0.980009	0.828271	0.237895	1.13556	0.199842	-0.478369	0.0853244	0.130356	1.24054	nan	0.920823	0.893985	1.48974	-0.37301	-0.7813	0.720618	0.218358	0.0464496	1.08988	0.239757	0.270747	-1.20228	0.444561	0.488733	-0.542909	-0.984116	0.798605	-0.714159	0.512733	1.15569	nan	-0.569554	nan	-0.74015	0.968597	nan	0.15979	nan	0.607013	nan	0.619523	nan	0.246075	-0.336232	-0.276946	0.100923	-0.277204	-0.359377	0.223462
HASPIN	1.12515	0.0882761	0.563368	0.29991	1.34176	0.992017	-0.336721	2.29405	0.824047	0.965679	0.287571	0.767484	0.192892	0.302716	0.772691	0.143469	-0.315274	0.1591	1.08328	-0.57006	-0.121327	-0.410104	0.017895	0.0133404	0.0891266	0.380167	0.754937	0.0948664	0.118754	1.37702	0.0121723	-0.472372	-0.576284	0.440575	0.305185	0.537487	0.452552	0.0682144	-0.177224	0.0119279	0.100175	0.356621	-0.0492153	0.223322	0.636254	0.133341	1.73976	0.737496	0.0623017
DCAF1	0.833913	-0.586884	-0.277032	0.455981	1.29509	0.526165	0.456444	0.910166	2.2892	0.773362	0.153084	-0.14736	0.228515	-0.0883104	-0.646083	0.45053	0.225283	-0.889313	-0.0378928	1.54949	1.10603	0.273242	-0.358843	0.146562	-0.120771	0.0580812	0.550757	0.79276	-0.316683	0.0483765	0.0845647	0.213694	-1.05316	0.558742	0.52813	0.739093	0.0480751	-0.091476	0.684553	-0.26037	-0.215086	-0.805427	1.28498	-0.4581	-0.0957098	-0.197263	0.00752254	0.134115	-0.00126488
CHEK1	0.672906	-0.750688	0.682535	1.1153	1.00824	-0.55107	-0.672492	1.76065	1.53774	0.24524	0.734022	1.15252	nan	0.506942	0.0884436	0.75286	-0.268292	0.25952	0.707455	-0.817562	-0.415562	0.410797	1.07596	0.837713	0.155936	0.0211928	0.170506	-0.544839	-0.0575913	0.196126	nan	nan	-1.00889	0.347758	0.0236814	0.143936	0.453632	0.943702	-0.548962	-0.952381	-0.388968	0.874414	0.342667	0.595744	-0.0434042	0.837006	0.759803	-0.259928	0.149828
CDK2	1.15698	1.04939	0.867008	0.917507	0.184689	-0.00523932	-0.791582	0.934508	0.851664	0.410748	0.318773	0.978602	0.0568213	0.245163	0.547035	0.697312	0.700757	-0.283495	0.391476	0.178632	0.297066	0.339776	-0.14287	0.12198	-0.140319	0.661729	-0.650646	-2.54192	-0.534816	-0.635472	0.058213	-0.341399	-0.446038	1.21445	0.568307	0.299073	0.374945	0.0391153	0.520575	0.449907	-0.0515469	0.114361	0.428811	-0.0824447	-0.0157059	0.395325	0.32697	0.723366	0.00756845
CDK1	1.18416	1.01436	nan	-0.677262	1.33256	0.00167773	0.900126	2.41479	1.97574	0.644665	0.404925	0.616358	1.12676	0.632813	0.952374	0.357078	0.772037	0.649489	-0.514172	nan	-0.254276	-0.0428675	1.05548	0.918087	-0.439034	-0.559917	-0.342485	-1.03517	-0.335784	-0.51086	-0.114548	-0.970178	-0.738074	0.763615	-0.702617	0.00857993	0.108306	0.521614	0.97962	0.270483	0.424872	-0.185816	-0.255163	-0.13804	0.909	0.152213	1.18078	-0.337331	-0.330589
JAK2-JH2	1.75569	0.542755	0.860144	1.13972	0.194071	0.753153	0.778564	2.77738	1.97198	0.78733	0.524176	1.4986	1.5685	0.0193182	1.44441	0.756053	1.10268	0.0984298	-0.137999	0.488109	0.07461	0.448788	0.443805	0.0740475	-0.649484	-0.366516	0.452289	-0.0642309	0.311852	0.178242	-0.434638	-1.00134	-0.978215	-0.452724	0.506907	0.277194	0.265009	0.337067	0.845976	-0.265277	0.777022	0.0222296	-0.417993	0.841894	0.388599	-0.663329	0.251107	-0.162188	0.444291
AURKC	0.22888	0.440391	0.654827	0.0422694	1.23028	0.909694	-0.0134283	nan	2.28882	0.562003	0.552585	0.221298	0.00943097	0.251628	0.403843	0.19285	nan	nan	0.380518	-0.259345	0.339751	-0.0377761	0.0729095	-0.957092	0.349979	0.63833	-0.147789	-0.892027	0.00929497	0.740628	-0.320647	-0.751394	-0.990959	-0.110236	nan	nan	0.0558323	-0.133423	-0.552799	nan	0.0262676	1.26967	0.576262	-0.278895	-0.0779622	0.855607	-0.827443	-0.224634	-0.26527
AURKA	-0.116615	1.15257	-0.306868	0.555804	0.561582	0.091914	-0.311419	0.0950586	2.11504	nan	0.794855	-0.0950678	0.204531	0.66315	0.356866	0.550897	0.899301	0.385188	-0.0720006	0.180863	0.106477	0.913107	0.27381	0.827065	-0.264405	0.411782	-0.392293	-1.45846	-0.0103953	-0.90497	0.192434	-0.940887	-1.77155	-0.545616	0.14927	0.397573	0.435519	0.190596	0.215464	-1.61127	0.451536	0.748566	0.361889	0.55007	0.418933	-0.206388	0.558055	0.315598	0.256411
PRKCA	0.0691338	0.996859	-0.112586	-0.231338	0.458901	0.728107	0.76578	1.9622	2.61098	1.77576	0.457042	0.914984	-0.0699403	0.605121	-0.758123	1.05242	-0.732401	0.723071	0.0853456	-0.309231	0.535775	0.141727	0.466596	-0.18636	1.53205	-0.0885348	-0.2256	-0.879744	0.613078	0.331813	-1.73787	-0.127389	-0.708643	-0.241985	1.64243	-0.122902	0.444972	0.80131	nan	-0.165003	-0.0454755	-0.715973	0.0674709	-0.0914916	-0.74761	-0.674473	nan	0.124518	-0.227805
PRKAA2	0.0989924	1.10005	-0.398567	1.30964	0.774558	0.541007	0.201222	1.20219	1.14733	0.82888	nan	0.376794	1.22493	0.0462145	-0.215198	-0.170619	0.750209	0.480639	0.134922	0.583671	-0.778962	0.5764	-0.331565	-0.495484	-1.56589	0.367634	-0.915928	-0.536983	0.430752	0.685328	0.243918	-1.48802	-1.82296	0.240283	-0.363834	-0.655937	0.545012	-0.164862	-0.589195	-1.1688	0.439897	0.0639416	-0.315453	-1.01188	-0.266809	-0.159259	-0.0880205	0.426949	0.0558047
PRKAA1	1.95235	0.900834	-0.134227	0.027344	0.421368	0.466753	0.550872	0.395642	0.705511	1.15481	1.12149	0.847838	0.527971	0.444056	0.672394	1.36107	-0.196248	0.593508	nan	-0.213563	-0.333998	0.137029	-0.236881	-0.629912	-0.195811	-0.0817589	0.219373	-0.713875	-0.483466	-0.648112	-1.28074	-1.10445	-1.60578	0.371515	1.03143	0.490359	nan	-0.262156	0.2927	0.494409	0.12578	0.530445	-0.77833	-0.223748	0.746972	0.573449	-0.747116	-0.649738	0.0838905
PKN1	0.128492	0.392107	0.577403	0.218507	-0.0582484	-0.691924	-0.162185	0.612808	1.51929	-0.756845	-0.142063	1.04898	0.856989	0.435337	0.950647	0.908087	0.917034	0.0327535	0.0788538	0.401389	0.370264	-0.241953	0.488244	0.222655	0.356515	-0.519295	-0.7915	-0.599708	-0.890749	-0.635936	0.510936	-0.379464	-0.450628	-0.0109161	0.0577106	0.0438164	-0.55589	-1.10824	-0.34235	-0.192535	0.238646	-0.632922	0.0269928	0.0419426	-0.00431466	0.277025	-0.074361	-0.414692	-0.0878143
MSK1	nan	-0.425875	-0.208356	-0.562733	-0.949087	0.55376	-0.808836	-0.442524	1.58738	0.0289368	0.0767395	-0.271736	-0.240802	-0.599079	-0.00527508	1.21708	0.00734831	0.435433	-0.436469	0.507924	-1.07895	-2.74754	-0.592711	-2.22472	-2.38017	-1.36325	nan	0.893456	-0.451859	-1.30085	0.279659	0.167139	-0.0207115	0.110692	-1.00564	nan	-1.90419	-0.207802	-0.0517271	0.231673	0.531731	-0.144171	0.19465	0.0506069	-0.713818	0.666256	-0.67906	-0.266358	0.707075
BAZ1B	0.972816	0.0392245	0.346697	-0.384997	-0.239194	-0.65392	-0.395453	-0.351817	2.24485	0.821436	3.26921	0.809359	0.654027	0.0889829	-0.707449	-1.4385	-0.369188	-0.589159	-0.175109	-0.333885	0.828128	-0.558121	0.669562	-0.264293	-0.52326	-0.765427	-0.559667	0.132815	-0.631882	-0.654954	nan	-0.558671	-1.29895	-0.598702	-0.541504	-0.536568	0.341066	-0.232077	-1.44009	-0.412808	-0.440505	-0.149024	-0.0899887	0.119445	-0.134431	0.151012	-0.0902723	nan	-0.239822
VRK1	0.634862	0.352808	1.65788	1.13298	1.39095	0.0462971	-0.676682	2.67034	1.94565	-0.442278	2.08605	0.52648	0.150705	0.263519	1.16873	0.448417	nan	0.349865	-0.00512466	-0.00956021	-0.508918	-1.02249	-1.03817	-1.23526	-1.01303	-1.08561	-0.767383	1.6161	-0.716074	-1.95496	0.319953	0.187732	-1.40335	0.604841	-0.197107	nan	-0.0900844	-0.838912	-1.75024	0.378673	-0.0237379	-0.270518	-0.166931	0.0364733	-0.721747	0.201548	-0.262419	0.422086	-0.0117507
JAK2-JH1	nan	-1.17895	-0.699937	-3.06505	-0.542859	-0.782967	-1.72081	nan	-1.08725	-1.77585	nan	-1.02444	-0.77831	-0.684843	nan	-0.639173	nan	-1.65051	-1.71338	-1.16388	-0.140547	nan	nan	-0.919297	-0.0515823	nan	nan	-1.05566	0.762159	nan	-0.0820383	nan	-0.0285453	0.25345	nan	-1.98833	0.0782685	-2.34522	-0.488288	-0.357709	nan	nan	nan	-1.58212	nan	-1.65815	nan	-1.57212	-2.26469
TET3	0.601027	0.295372	1.14519	-0.714392	-0.797491	0.145021	-0.0233584	1.36834	1.11131	0.35536	0.364134	0.243572	-0.163514	-0.0416751	-0.493409	0.14509	-0.231259	0.237426	0.526385	0.538686	-0.121518	0.0695362	0.152022	-0.698094	-0.133657	0.730403	-0.594429	0.033552	-0.514923	-1.68794	0.431375	0.209263	-0.264547	0.321689	0.315891	-0.142924	-1.1437	-0.572331	0.889948	-0.507661	0.144311	-0.117829	-0.672684	0.627047	-0.0908354	-0.0816386	-0.0414667	1.03188	0.772147
TET2	1.47521	1.55075	1.34924	0.462914	0.0761025	-0.550538	1.33318	1.99691	2.02609	0.27577	-0.176716	-0.672075	0.297507	0.837844	0.942061	-0.364303	0.583602	1.21092	-0.815735	0.597279	0.267571	-0.0434985	0.211724	-0.0928349	-0.619188	-0.173102	0.938202	-0.308706	-1.47638	-0.637655	0.0863416	-0.917076	1.14518	0.0246143	0.555093	-1.18153	-0.00781862	-0.879934	-0.987162	-0.820096	nan	-0.308228	0.338981	-0.244754	-0.703683	0.014408	0.244587	0.425457	-0.674835
TET1	0.0018361	1.08632	0.173043	0.15213	-0.166487	-0.445245	0.285372	2.61477	1.49738	0.952014	1.67977	0.0468276	-0.127695	0.413663	0.562172	-0.472751	-0.124687	-0.318372	0.790678	0.044027	-0.478724	-1.13236	-0.209259	-0.0678928	0.181063	-0.171842	-0.684945	-0.897412	-0.53504	-0.117563	-0.556902	-1.74905	-1.13581	0.52619	-0.234854	-0.686342	0.566583	-0.0285522	-0.371506	-0.0864794	0.744824	-0.272287	-0.0724743	0.465141	-0.16871	0.753225	0.324915	0.272802	-0.168609
TDG	0.918829	1.00246	-0.506116	0.484729	-0.251879	0.015606	0.261341	3.06222	0.639146	-0.000361391	0.70154	-0.818941	0.720622	0.0307382	-0.551549	-0.0760406	1.07988	-0.42305	-0.412413	0.372283	-0.460957	0.109363	-0.220404	-0.434611	-0.881649	-0.637648	-1.21716	-1.04645	-0.31237	-0.81041	-1.34744	-0.243014	0.0667991	-0.265577	-0.102092	-1.18536	0.195195	-0.174364	-0.946337	-1.17254	0.173272	-0.163886	-0.215877	0.60391	0.646792	-0.809772	0.112347	0.0394174	-0.0485472
HDAC6-1	0.795213	1.1778	0.951421	0.0454216	0.678149	1.18727	1.4922	1.83443	0.767476	1.27874	0.93119	0.681895	1.2854	1.41175	0.870273	-0.0228402	0.684761	0.00488891	0.524754	0.483304	0.294549	-0.778769	0.0636859	0.266093	0.600661	1.34381	-0.358666	1.22336	0.285878	0.270306	0.51622	-0.657407	-0.781106	0.374004	0.183379	0.0704864	0.348627	0.972845	0.0874647	0.00966545	0.181022	0.221318	-0.234821	-0.475643	1.01923	0.0660506	-0.184027	-0.0419002	0.390089
HDAC9	1.19448	0.502919	0.386742	1.05547	0.31055	0.525902	-0.345666	3.34633	3.52013	0.0289264	0.484454	0.881798	nan	0.394398	0.0621746	-0.0165423	0.781872	-0.531771	0.249703	1.12291	-1.28805	-0.420034	1.08503	-0.357464	0.0756145	-0.0857784	0.40253	0.841858	0.229177	0.688428	-0.000509226	-0.322551	0.0191829	0.64159	0.373331	0.481634	-0.390164	0.414562	nan	1.55099	-0.296514	0.393825	0.0692318	1.10941	0.657596	-0.0801559	0.328427	0.673689	0.525313
HDAC10	0.710085	1.4889	-0.118221	1.00376	0.845787	0.35153	0.301907	0.393999	2.97353	1.06548	0.867571	0.664106	0.161284	-0.0375057	0.381434	-0.056905	0.458322	0.299875	0.765463	-0.677905	0.0460089	-0.21455	0.596881	0.374407	0.409666	0.486994	0.00388272	1.0088	0.0917399	0.358438	1.04999	-0.964331	0.176121	0.0749347	0.957204	0.792738	0.273393	0.471837	0.298144	-0.272781	0.158818	0.532074	-0.586278	-0.0465472	0.691077	-0.025431	1.23262	0.0669014	-0.0218927
HDAC3	1.04459	0.827351	0.0412995	0.442211	0.523316	0.604744	-0.325082	1.3241	1.33018	0.434928	0.727041	0.500957	0.759075	0.342444	-0.16463	0.135548	1.3387	-0.197851	0.879146	-0.0403279	0.60104	0.195279	0.455695	0.749205	0.195272	-0.392979	0.168916	0.642707	1.00612	-0.117084	0.0934378	-0.289495	-0.484398	0.215201	1.0509	-0.370737	-0.607003	0.850409	-0.0735682	0.274852	0.826577	0.926308	0.00741069	-0.484362	0.575838	0.166882	0.617731	0.441758	0.228598
HDAC11	0.973543	0.0223282	0.168029	0.91925	1.1079	1.14223	0.220246	1.88865	1.18309	0.368415	-0.451301	-0.803718	0.541459	0.3505	0.0933924	0.443275	1.77649	0.789065	0.143394	0.462142	-0.489077	0.270566	0.624764	0.251199	0.272172	0.729374	1.20306	0.929868	-0.335708	-0.0524539	0.23977	-0.465481	-0.557314	-0.273006	0.45044	-0.225975	-0.27347	0.332348	-0.0257181	0.355967	0.750938	-0.947433	-0.0590587	0.944429	0.707571	0.0701773	0.00918291	0.37092	0.284851
HDAC8	1.87153	0.901127	-0.0744814	0.185699	-0.212321	-0.248495	-0.295376	2.14972	1.29809	1.52386	1.27799	0.503398	0.157269	0.0775895	0.563007	0.123666	1.41884	1.10961	nan	0.62156	0.437256	0.677642	nan	0.543664	-0.726667	0.679838	-0.856024	-0.184755	0.296984	-0.00831395	-0.206943	-0.0602369	nan	0.135148	nan	nan	-0.950813	0.0584321	-0.589313	-0.24906	-0.270717	0.372435	-0.741648	-0.635462	0.893992	0.49619	nan	-0.226621	0.204734
HDAC1	0.480148	0.316648	0.698066	0.210759	0.957381	1.41222	-0.769223	1.86387	1.62672	-0.0332134	0.524869	0.267478	0.595603	0.0208321	0.998282	0.699416	-0.109064	0.0317994	0.488833	0.712986	0.598081	0.311886	-0.23463	-0.279923	0.455563	-0.768061	-0.281505	0.323035	0.125684	0.49197	-0.530712	-0.500756	-0.282927	0.214881	-0.0560559	0.39723	-0.443745	0.441836	-0.448215	-0.0128275	0.55614	0.15338	0.628821	0.306572	-0.293956	0.0058162	0.482995	0.0714367	-0.145286
SIRT2	0.382944	-0.295519	-0.776333	-1.10591	0.443712	0.622062	0.718927	0.199842	1.20071	0.311147	-0.221875	0.372078	-0.634832	-0.608746	-1.1001	-0.249011	-0.281652	0.122973	-0.157748	0.507539	0.299917	0.585445	-0.319012	-0.205112	0.857448	0.400897	0.0619591	-0.663645	-0.0831082	0.108398	-2.65093	-0.171718	nan	0.133213	0.661207	-0.394863	0.0173184	1.13611	0.0569631	-0.0843111	0.594349	0.185328	0.386195	0.186788	0.408866	0.0562715	-0.173491	0.519137	0.36851
SIRT7	-0.0692339	1.16773	1.21753	0.789579	0.0639387	0.678198	-0.335967	3.52651	0.951914	0.360207	1.08027	0.357424	0.260536	0.160153	0.85119	-0.0325148	0.817827	-0.271753	-0.0908578	0.291246	0.258846	-1.70511	-0.24443	-0.888636	0.0979	-1.03806	0.397712	0.0185588	-0.00618315	-1.01499	-0.807512	0.142414	-1.01304	-0.0835911	0.443691	-0.220949	-0.0064013	0.896107	-0.0116195	0.226478	0.185778	-0.0764976	0.197676	-0.153155	0.197066	0.773757	0.615637	0.067907	0.627616
HDAC2	0.034476	-1.12575	-0.613648	-1.09932	0.202441	-1.02137	0.189804	2.0153	1.85752	0.906334	-0.397773	0.119195	nan	0.113972	-0.639234	-0.683915	-2.70272	0.550223	-0.284664	0.570114	-1.15738	0.404606	-0.381318	-1.87057	0.460194	-0.266488	-0.382036	-2.0451	-1.80682	-1.36242	-1.46688	-0.699232	-0.16608	0.371903	0.032387	-0.195564	-1.64254	-0.702897	-0.334203	0.277923	0.245454	-0.754566	0.312801	0.164827	-0.779189	-0.424725	-0.00502991	-0.15241	-0.300448
SIRT6	0.459336	-0.00117381	-0.0600376	0.490134	-0.692206	0.407514	-1.30764	1.63788	1.31911	0.562768	2.39281	0.00699684	-1.02758	0.17795	-1.38043	-1.15886	-0.642162	-0.254407	-0.665742	-0.788333	-0.518829	-2.62825	-1.79424	-1.54048	-1.72449	-1.5207	-1.84716	-1.3223	-0.637701	-2.4186	-1.27412	-0.02098	0.606534	-0.803756	nan	-0.213242	-0.0670394	0.49832	-0.905517	0.367551	0.0405967	-1.59356	0.0979858	0.663452	0.0160522	-0.336261	-0.537709	-0.561736	-0.57369
SIRT1	-0.012986	-1.11502	-0.257978	0.0452781	-0.107574	-0.260088	-1.39337	nan	1.19333	0.914351	-0.427221	-0.262523	0.549057	-0.324833	-1.39403	-0.627399	-1.09306	-0.817742	nan	-0.31968	-0.968328	-1.53686	-1.51959	-1.1323	-1.37939	0.220696	nan	-0.68924	-1.2528	-0.561936	-2.80503	-0.480221	nan	-0.743625	-0.225119	-0.0449265	-0.529024	0.651841	-1.42493	0.486003	-0.915405	-0.94053	0.415813	-0.313816	0.0283215	-0.105776	-1.07875	0.802693	0.608519
HDAC6-2	-2.47951	nan	nan	nan	nan	nan	nan	nan	nan	nan	nan	-2.86697	nan	1.34604	nan	nan	nan	-0.205445	nan	nan	-2.15527	-2.42056	-3.65969	-2.06561	-4.19786	-0.643366	-1.91385	-0.728129	nan	-2.00582	nan	-0.955191	nan	-1.16425	nan	-1.38149	-1.7886	1.32854	-3.27098	0.0848998	0.168957	nan	nan	nan	0.15948	-1.26524	nan	-0.941247	nan
HDAC5	0.277806	-1.02645	-0.298994	-3.79474	-1.8112	-0.911551	-0.694958	1.10283	0.674517	-0.914578	-1.11259	-0.0527914	-1.24235	-0.659452	0.385104	0.0704165	-3.86249	-0.0201455	0.0691241	-0.0982378	-1.87393	-0.585781	-1.62539	-3.16328	-2.10337	-1.52969	-1.6289	-3.05619	-3.16293	-3.68014	-3.39479	-2.02239	-0.849543	-2.81944	-0.891659	-2.7316	-2.4015	-1.436	-1.74233	-2.92797	0.411013	-2.78573	-0.46261	0.848915	0.365626	-0.678229	-0.684764	0.577773	0.121242
HDAC4	-0.550749	-0.904495	0.0541784	-2.64224	-2.7565	-1.59755	-1.73501	0.606641	0.408449	-1.3121	-1.97034	-2.35331	-2.15064	-0.673492	-1.33866	-0.890314	-3.78505	0.120723	-0.312635	-1.21993	-2.77991	-2.17847	-1.41206	-4.26565	-3.9036	-1.86973	-2.5032	-2.6091	-3.56951	-4.57776	-2.05628	-1.99673	-1.58623	-2.52972	-0.993214	-2.52146	-2.03628	-0.264254	-2.91766	-1.90356	-0.306188	-2.51852	-0.84867	-0.292142	-0.72463	-1.14019	-0.520586	-0.297519	-0.70299
HDAC7	-0.675866	-2.05087	-1.54173	-2.86326	-2.98697	-1.62212	-2.21075	1.00824	0.674825	-1.122	-2.60327	-1.95665	-1.49544	-1.08135	-2.65391	-1.52161	-4.4038	-0.634121	-1.41952	-1.42294	-3.85018	-2.59761	-1.80769	-2.26375	-3.91467	-2.79788	-1.57741	nan	-4.33118	-3.37524	-2.89677	-1.24464	-1.36202	-1.9941	-3.02641	-2.03377	-0.722222	-0.619457	-1.13072	-2.86152	-1.67535	nan	-1.2743	-0.0798271	-0.595069	-1.58666	-1.62528	-0.881545	-0.618909
DNMT3B	-0.0389479	0.512849	-1.34325	0.199086	-0.441032	0.637508	0.557007	1.57318	2.29288	0.76842	0.030996	0.56216	nan	-0.312034	1.60371	0.082262	0.486062	-0.247922	0.0146809	0.468267	0.85614	-0.0731079	0.11737	0.176959	0.231012	-0.740097	-0.304579	-0.602568	0.285558	-0.504973	0.735006	-0.500325	-1.01829	0.461905	-0.18054	0.325179	0.34603	0.93356	0.649838	-0.51584	0.176579	0.82369	0.796005	-0.225066	0.228438	0.00498281	0.0412206	-0.570105	0.295098
DNMT3A	1.21909	0.760881	0.360947	0.38412	-0.243663	0.525101	-1.28636	2.58222	1.96325	0.860939	0.992717	0.585081	-0.893406	0.4118	0.314157	0.414918	0.269929	0.316832	-0.354511	-0.440689	0.936277	0.46056	-0.00587915	-0.987616	-0.332787	-0.417531	0.391076	0.268912	-1.62126	0.202216	-0.734751	-1.74149	-0.773482	0.801769	1.02917	0.37534	-0.663014	0.185979	-0.0495894	0.31675	0.101194	-0.212129	1.00118	0.895459	0.0511299	0.897428	-0.834494	-0.668374	-0.0326929
DNMT1	-0.733756	nan	nan	0.268192	0.0328179	-0.406613	-0.32309	-0.710937	nan	-3.77521	0.698625	nan	nan	-0.865342	-2.58982	0.264549	nan	-1.94884	-1.31326	nan	nan	-0.67016	-0.971664	0.963276	-2.90077	nan	-0.722915	-1.46232	-0.561495	nan	nan	0.0810077	nan	nan	-2.34407	-1.43759	-2.45261	nan	nan	-1.27709	-2.26474	nan	-0.387128	-1.98849	-1.44977	-1.82044	-1.6026	-2.71238	-1.91678
DNMT3A-3L	0.868221	-1.26691	-1.00679	-2.05626	-1.39496	-0.707153	-1.07091	1.74573	-1.15846	1.56208	-3.43047	-3.11008	-1.58017	-0.177948	-2.73251	-2.08383	-4.3736	-0.712339	-1.40534	0.468923	-4.07068	-2.24426	-2.74946	-2.31615	-1.11697	-3.27911	-1.63707	-2.09232	-4.48871	-2.53428	0.87197	-1.35335	-2.01888	0.653056	0.411655	0.754199	-1.71686	0.530371	-2.53733	1.01345	-0.361519	-0.338619	-0.551018	-0.384314	-0.792571	-0.632414	-1.40712	-0.530711	-1.13322
HSF1	6.77335	5.4177	2.54898	8.79585	7.41386	7.28041	5.39732	3.55052	12.7317	2.15686	8.11974	4.59073	7.20484	1.25501	3.4011	1.03274	10.4341	1.02064	0.978364	1.29034	7.08954	0.9859	0.687761	5.07009	1.29788	3.02449	5.05857	4.13501	8.68646	17.439	5.29534	1.80553	nan	3.47552	4.61059	2.72249	9.8277	3.1924	7.48977	6.07095	0.797761	4.88497	1.62747	1.83401	2.04834	1.71007	1.49107	1.12994	1.29468
DMD	2.17989	nan	nan	2.62726	0.859785	2.79549	nan	nan	3.20564	0.979903	nan	1.65348	1.91901	1.95293	nan	1.38525	3.06122	nan	nan	0.428552	2.53972	nan	0.818877	0.881325	0.823345	2.64075	nan	nan	2.37217	nan	nan	nan	nan	0.768218	1.58582	2.01099	nan	1.25481	nan	1.59719	nan	nan	2.85528	1.01969	nan	0.831095	nan	2.34508	1.45475
RYBP	1.13093	0.38958	0.625184	0.497308	1.35984	1.59235	0.19743	5.76801	1.52635	0.533507	0.313049	0.293771	0.251844	0.609238	0.0879481	0.0687511	0.0393772	0.235254	0.0903252	0.0268817	0.0151508	0.0162676	0.0524265	0.0118333	0.0552158	0.0803098	0.0279617	0.128583	0.0536786	0.112057	0.533167	0.548534	0.601229	0.472484	0.551651	0.163847	nan	0.320982	0.0734757	0.510893	0.70944	0.0430971	0.302044	0.559618	0.143568	0.103577	0.0231615	0.396809	0.322516
[truncated: 149 more columns]

## Sheet: Day 12 Enrichment Scores
Effector 1 N-term	Effector 2 C-term	Replicate 1 Normalized HIGH Reads	Replicate 1 Normalized LOW Reads	Replicate 2 Normalized HIGH Reads	Replicate 2 Normalized LOW Reads	Replicate 1 HIGH:LOW	Replicate 2 HIGH:LOW	Geometric Mean HIGH:LOW	Barcode-level average Log2(HIGH/LOW)	Barcode-level q-value
RNF40	RNF40	4.97972e-05	0.000109849	2.65001e-05	6.76227e-06	0.453323	3.91883	1.33285	0.412056	1
RNF40	BMI1	1.58007e-06	2.1661e-06	4.36734e-06	1.36945e-05	0.729456	0.318911	0.482319	0.631764	1
RNF40	RING1	2.71107e-06	2.12598e-06	3.93616e-05	1.38268e-05	1.27521	2.84677	1.90531	-0.767806	1
RNF40	UBR5	3.04372e-05	2.65948e-05	4.73746e-06	7.02671e-06	1.14448	0.674207	0.878415	-0.0513202	1
RNF40	RNF2	1.07944e-05	1.23548e-05	2.40574e-06	2.15335e-06	0.873701	1.11721	0.987981	0.181251	1
RNF40	UHRF1	1.51687e-05	6.31778e-06	2.83137e-06	1.73779e-06	2.40095	1.62929	1.97784	-0.292008	1
RNF40	HSF1	0.000108942	0.00012064	3.17743e-05	1.37512e-05	0.903035	2.31065	1.44451	1.16741	1
RNF40	UBR2	0.000140726	8.28732e-05	4.07125e-05	4.34069e-05	1.69809	0.937926	1.26202	0.888057	1
RNF40	MCM3AP	8.09994e-06	1.065e-05	2.51677e-06	2.15335e-06	0.76056	1.16877	0.942826	-0.102815	1
RNF40	RNF8	4.54062e-06	3.99123e-06	1.02151e-05	1.36945e-05	1.13765	0.745928	0.921198	-0.74458	1
RNF40	UBE2D2	3.07698e-06	1.38389e-06	5.07056e-06	1.11445e-06	2.22342	4.54982	3.18059	0.927525	1
RNF40	UBE2D3	4.54062e-06	4.21185e-06	2.14666e-06	2.00223e-06	1.07806	1.07213	1.07509	-1.5183	1
RNF40	UBE2U	1.04285e-05	1.38791e-05	1.34166e-05	2.8768e-05	0.751381	0.466374	0.591967	0.115735	1
RNF40	UBE2B	8.20473e-05	5.30493e-05	0.000135295	0.000175422	1.54662	0.771254	1.09217	0.436451	1
RNF40	UBE2N	6.48661e-07	2.24632e-06	2.40574e-06	8.40561e-06	0.288766	0.286206	0.287483	-1.72373	1
RNF40	UBE2A	1.4703e-05	1.08104e-05	1.09924e-05	9.2745e-06	1.36007	1.18523	1.26964	0.221653	1
RNF40	KMT5A	8.48249e-06	1.422e-05	2.06338e-05	2.05512e-05	0.596517	1.00402	0.773896	0.0870324	1
RNF40	NAA50	9.13115e-06	1.71282e-05	2.51122e-05	4.08569e-05	0.533106	0.614638	0.572422	-1.91782	1
RNF40	PRDM5	4.22461e-06	1.5644e-06	3.12746e-06	6.61115e-07	2.70046	4.73058	3.57418	0.782166	1
RNF40	PRDM10	8.14984e-06	8.50393e-06	4.11011e-05	7.05504e-05	0.958361	0.582578	0.747208	-0.473966	1
RNF40	DTX3L	8.98811e-05	6.16134e-05	1.97456e-05	6.21448e-06	1.45879	3.17735	2.15292	-0.117022	1
RNF40	PRDM9	1.10106e-05	5.53558e-06	2.84988e-05	5.23226e-06	1.98906	5.44675	3.29149	2.50262	1
RNF40	PRDM13	2.96055e-06	4.53276e-06	1.27689e-05	1.00301e-05	0.653146	1.27307	0.911865	0.292505	1
RNF40	UBE2E1	4.37097e-05	6.84527e-05	4.3766e-05	3.28669e-05	0.63854	1.33161	0.922111	0.178978	1
RNF40	PRDM7	1.09274e-05	1.34378e-05	1.449e-05	1.64712e-05	0.813185	0.879714	0.845796	0.157326	1
RNF40	MECOM	2.99881e-05	2.66149e-05	4.95952e-06	3.55113e-06	1.12674	1.3966	1.25444	-0.599959	1
RNF40	PRDM8	3.61587e-05	4.06745e-05	3.07194e-06	2.98446e-06	0.888977	1.02931	0.956575	-0.355144	1
RNF40	PRDM2	2.85577e-05	3.16892e-05	5.10202e-05	1.66223e-05	0.901181	3.06938	1.66315	-0.260357	1
RNF40	NCOA3	3.50942e-06	2.30649e-06	3.14597e-06	2.94669e-06	1.52154	1.06763	1.27454	-0.776473	1
RNF40	KMT2D	2.5331e-05	2.37869e-05	2.43535e-05	4.77892e-05	1.06491	0.509602	0.73667	-0.449885	1
RNF40	EZH2	2.14557e-06	1.20339e-06	2.62966e-05	1.79634e-05	1.78294	1.46389	1.61556	1.01144	1
RNF40	KMT2C	0.000158207	6.06908e-05	2.42054e-05	1.76046e-05	2.60676	1.37495	1.89319	-0.481934	1
RNF40	PRDM11	1.01125e-05	9.86777e-06	9.7525e-06	2.60668e-06	1.0248	3.74134	1.95809	-0.0346434	1
RNF40	PRDM4	3.1169e-05	4.32618e-05	0.000307009	0.000158592	0.720474	1.93584	1.18098	0.482995	1
RNF40	KMT2A	3.16846e-05	4.28005e-05	6.71757e-05	4.34258e-05	0.740286	1.54691	1.07012	-0.235411	1
RNF40	PRDM6	8.1698e-05	6.30374e-05	1.17881e-05	2.16657e-05	1.29602	0.544092	0.839736	-0.567702	1
RNF40	KMT2B	1.28734e-05	5.13445e-06	9.08629e-06	1.23912e-05	2.50726	0.733287	1.35593	-0.31436	1
RNF40	KMT2E	0.00014836	0.000108886	0.000110886	5.17937e-05	1.36252	2.14092	1.70794	0.634478	1
RNF40	PRDM14	1.34223e-05	1.82714e-05	6.26603e-05	5.99726e-05	0.734605	1.04481	0.876086	1.13772	1
RNF40	SETD1A	3.34975e-05	8.1028e-06	2.69443e-05	3.75891e-05	4.13406	0.716811	1.72144	-0.623358	1
RNF40	GTF3C1	3.01211e-05	4.18779e-05	1.10849e-05	1.53001e-05	0.719262	0.724499	0.721876	0.0689898	1
RNF40	NAA40	3.07199e-05	2.29646e-05	6.68055e-06	1.17112e-05	1.33771	0.570442	0.873546	0.0831469	1
RNF40	ATF2	6.49991e-05	6.44213e-05	1.25839e-06	3.00335e-06	1.00897	0.418994	0.650194	-0.387624	1
RNF40	SETD1B	2.76097e-05	2.13802e-05	1.83021e-05	2.00223e-05	1.29137	0.914085	1.08647	-0.214124	1
RNF40	NAA60	4.60216e-05	5.85448e-05	2.35022e-05	3.56813e-05	0.786093	0.65867	0.719567	0.145282	1
RNF40	SETD5	3.89363e-05	4.57488e-05	1.73583e-05	2.48579e-05	0.851089	0.698302	0.77092	-0.26083	1
RNF40	TRIM37	4.72358e-06	9.86777e-06	2.2762e-05	9.40673e-06	0.478688	2.41976	1.07625	-0.123211	1
RNF40	PRDM1	0.000112235	0.000121723	2.96461e-05	2.65013e-05	0.922055	1.11867	1.01561	-0.233193	1
RNF40	PRDM16	1.92935e-05	1.8472e-05	0.000171529	0.000176423	1.04447	0.972259	1.00772	-0.727706	1
RNF40	EYA2	3.16846e-05	3.50988e-05	4.41176e-05	5.37015e-05	0.902726	0.821534	0.861174	-0.0857718	1
RNF40	KMT5C	2.09401e-05	1.91338e-05	2.98312e-05	3.68336e-05	1.0944	0.809891	0.941459	-0.0133206	1
RNF40	NSD3	1.77301e-05	1.59048e-05	0.000207763	0.00017138	1.11476	1.2123	1.16251	0.599145	1
RNF40	NSD1	2.81086e-06	3.10875e-06	1.55633e-05	6.0067e-06	0.904178	2.59099	1.53059	1.15828	1
RNF40	KAT6B	2.97885e-05	1.89935e-05	2.33542e-05	1.41101e-05	1.56836	1.65514	1.61116	0.168187	1
RNF40	SMYD1	4.74021e-06	6.27767e-06	3.80477e-05	2.01924e-05	0.755091	1.88426	1.19281	-0.318675	1
RNF40	EHMT1	1.23911e-05	1.64463e-05	4.95952e-06	6.10115e-06	0.753427	0.812884	0.782591	-1.10704	1
RNF40	EHMT2	1.34556e-05	6.31778e-06	1.04002e-05	2.60102e-05	2.12979	0.399851	0.922821	0.0795201	1
RNF40	CDK1	2.71938e-05	3.03655e-05	1.09739e-05	2.3479e-05	0.895552	0.46739	0.646972	-0.721976	1
RNF40	SETD2	3.21004e-06	3.00847e-06	1.81356e-06	1.02001e-06	1.067	1.77799	1.37736	1.34052	1
RNF40	SUV39H2	2.20046e-05	1.84118e-05	2.36873e-06	1.49223e-06	1.19513	1.58737	1.37736	-0.288462	1
RNF40	SETD9	2.8275e-06	3.91101e-06	7.12469e-06	1.05967e-05	0.722958	0.672348	0.697194	0.519603	1
RNF40	PRDM15	3.57096e-05	3.09471e-05	1.30465e-05	1.72268e-05	1.15389	0.757339	0.934819	2.02914	1
RNF40	DNMT3B	1.76136e-05	4.21787e-05	3.38839e-05	5.41737e-05	0.417595	0.625468	0.51107	-1.3624	1
RNF40	KAT6A	4.99635e-05	6.33583e-05	4.38585e-06	1.18812e-05	0.788586	0.369142	0.539537	-0.221534	1
RNF40	DNMT3A	2.94891e-05	9.33026e-05	4.03424e-06	2.08535e-05	0.316059	0.193457	0.247272	-2.52787	0.781834
RNF40	PPP6C	9.63178e-05	5.67999e-05	1.75804e-06	6.98893e-07	1.69574	2.51546	2.06533	0.484585	1
RNF40	PPP4C	7.85046e-05	8.40967e-05	5.7053e-05	6.97004e-05	0.933504	0.818546	0.874137	-0.430971	1
RNF40	PPP2CA	3.82543e-06	6.41806e-06	4.33033e-06	5.08114e-06	0.596042	0.852236	0.712719	-0.850299	1
RNF40	AURKC	6.81925e-06	3.87089e-06	1.03632e-06	1.47334e-06	1.76167	0.703379	1.11316	0.895276	1
RNF40	SETMAR	1.87945e-06	5.85648e-06	3.36804e-06	3.58891e-06	0.320918	0.938456	0.548788	-1.74696	1
RNF40	SETD6	8.85505e-05	5.41725e-05	2.17997e-05	2.37624e-05	1.6346	0.917404	1.22458	-0.066171	1
[truncated: 31,565 more rows]

## Sheet: Day 12 Heatmap
N/C	USP21	BAP1	USP16	USP3	USP22	USP36	MYSM1	EP300	KAT5	NAA60	CREBBP	KAT2A	KAT2B	GTF3C2	KAT7	TAF1	NAA50	GTF3C1	TAF1L	MCM3AP	BRCA2	CLOCK	KAT6A	NAA40	KAT14	NCOA1	GTF3C4	KAT8	ATF2	NCOA3	KAT6B	CDY2	CDY1	PRMT1	PRMT5	PRMT8	PRMT2	PRMT6	PRMT7	CARM1	KDM5A	JMJD7	KDM5D	HR	KDM6A	KDM6B	UTY	PHF2	PHF8
[truncated: 198 more rows]
[truncated: 149 more columns]

[truncated: 2 more sheets: Position Effects, Marginal Scores]
