# Supplementary material for: A combinatorial domain screening platform reveals epigenetic effector interactions for transcriptional perturbation
Source: Nat Commun. 2026 Apr 24;17:5697. doi: 10.1038/s41467-026-72227-9 (PMC13319239; doi:10.1038/s41467-026-72227-9)
Supplement: Supplementary file 8 — Supplementary Data 6 [file 41467_2026_72227_MOESM8_ESM.xlsx]

## Sheet: Synergy Scores
Effector 1 N-term	Effector 2 C-term	Synergy Score (Day 0)	Synergy Score (Day 6)	Synergy Score (Day 12)	Synergy score (Residual & homodimer based) (Day 0)	Quadrant (Day 0)	Synergy score (Residual & homodimer based) (Day 6)	Quadrant (Day 6)	Synergy score (Residual & homodimer based) (Day 12)	Quadrant (Day 12)
1_CBX1_chromo	1_CBX1_chromo	-0.136059	-0.0133202	-0.34883
1_CBX1_chromo	2_CBX3_chromo	-2.05386	-0.515718	-0.263897	-1.36816	3	-0.488977	3	-0.254136	3
1_CBX1_chromo	3_CBX4		0	-0.443128			0.559374		-0.345481	3
1_CBX1_chromo	4_CBX5_chromo
1_CBX1_chromo	5_CBX7	-2.54441	-0.425974	-0.0503644	-2.22207	3	-0.185936	3	0.0344078	4
1_CBX1_chromo	6_CBX2	0	0	0	-0.07085		0.174243		-0.0049094
1_CBX1_chromo	7_CBX6	-2.13671	-0.858255	-0.311078	-2.22586	3	-0.563268	3	-0.128564	3
1_CBX1_chromo	8_RYBP_zf_RanBP	0	-2.63715	-1.14465	1.8321		-2.29615	3	-1.21096	3
1_CBX1_chromo	9_AEBP2
1_CBX1_chromo	10_ING1		-0.388917				0.316339	4
1_CBX1_chromo	11_PHF2
1_CBX1_chromo	12_TRIM24		0.827105	1.02859			1.39814	1	1.02564	1
1_CBX1_chromo	13_KDM5A		-0.0985224	1.27958			0.339674	4	1.34457	1
1_CBX1_chromo	14_KDM5B		0.418399				0.975114	1
1_CBX1_chromo	15_DNMT3A_PWWP	0	0	-0.135148	1.25345		0.181218		-0.185678	3
1_CBX1_chromo	16_NSD1_PWWP2	-0.726695	0	0.0210817	-0.715282	3	-0.0502443		0.0791711	1
1_CBX1_chromo	17_NSD2_PWWP1	-3.02006	-0.459466	-0.10545	-1.88721	3	-0.311444	3	-0.0770403	3
1_CBX1_chromo	18_CREBBP	-1.40178	-0.0662085	0.590992	-1.35819	3	-0.114898	3	0.662986	1
1_CBX1_chromo	19_MeCP2_MBD	-0.0377111	0	0.222491	0.266608	4	0.189174		0.27492	1
1_CBX1_chromo	20_MBD1_MBD		0.0662394	0.139164			0.541554	1	0.256344	1
1_CBX1_chromo	21_MBD2
1_CBX1_chromo	22_MBD3	0	0.0954945	0.0753892	1.85035		0.569265	1	0.152907	1
1_CBX1_chromo	23_Tet1		-0.0559435				0.384402	4
1_CBX1_chromo	24_Tet3
1_CBX1_chromo	25_Zfp961(mouse)	3.14128	1.32474	0.381384	4.77226	1	1.22008	1	0.435048	1
1_CBX1_chromo	26_Zfp809(mouse)	0	-0.818505	-0.826899	1.62405		-0.418041	3	-0.681385	3
1_CBX1_chromo	27_ZNF417	0	0	-0.110853	0.15554		-0.428271		-0.156069	3
1_CBX1_chromo	28_ZNF587	0	0	0	-0.664931		-0.39956		-0.0163351
1_CBX1_chromo	29_ZIM3
1_CBX1_chromo	30_ZNF10	2.6872	2.3109	0.185685	4.56708	1	2.97508	1	0.394717	1
1_CBX1_chromo	31_ZNF534	1.16603	2.47291		2.89803	1	3.26163	1
1_CBX1_chromo	32_ZNF667	0	0	0.0263801	-1.47062		-0.611335		-0.0186144	2
1_CBX1_chromo	33_ZNF716	0.470001	1.03428		1.1463	1	1.27194	1
1_CBX1_chromo	34_ZNF479	1.33397	2.52102		2.89714	1	3.2666	1
1_CBX1_chromo	35_ZNF791		-0.178508	0.303104			-0.0539573	3	0.334658	1
1_CBX1_chromo	36_ZNF563	1.16267	-1.75355		2.26386	1	-1.69922	3
1_CBX1_chromo	37_ZNF20	-1.99256			-1.03888	3
1_CBX1_chromo	38_ZNF440	0	-1.26221		1.31479		-1.1669	3
1_CBX1_chromo	39_ZNF878	1.30111	1.21444		3.07186	1	1.56935	1
1_CBX1_chromo	40_ZNF823
1_CBX1_chromo	41_ZNF441	-0.446846	-0.0856018	-0.101036	0.791943	4	0.29635	4	0.130523	4
1_CBX1_chromo	42_ZNF763	-3.20619	-0.498693	-0.236383	-4.28822	3	-0.538642	3	-0.170661	3
1_CBX1_chromo	43_ZNF844
1_CBX1_chromo	44_ZFP69	-0.901412	1.66906		-0.0510708	3	2.27733	1
1_CBX1_chromo	45_ZNF606	-0.285938	-0.518419		0.303307	4	-0.577258	3
1_CBX1_chromo	46_ZNF235	0	0.513962	0.99581	1.05705		1.07505	1	1.29451	1
1_CBX1_chromo	47_ZNF613	0.246341	0	-0.473431	1.82829	1	-0.132821		-0.377917	3
1_CBX1_chromo	48_ZNF627
1_CBX1_chromo	49_ZNF649	0.122584	-1.27361		1.59018	1	-1.36447	3
1_CBX1_chromo	50_PRDM1	0	-0.169656	-0.161427	1.03691		-0.248706	3	-0.16998	3
1_CBX1_chromo	51_ZNF644	-3.08505	-0.363988	0	-1.94954	3	-0.401743	3	-0.0120794
1_CBX1_chromo	52_WIZ	0	-0.0465083	-0.366385	1.12429		0.180439	4	-0.324754	3
1_CBX1_chromo	53_CDYL	0	-0.889288		3.01775		-0.79504	3
1_CBX1_chromo	54_ATRX
1_CBX1_chromo	55_MPHOSPH8		-0.470701	-0.784491			0.0646953	4	-0.789136	3
1_CBX1_chromo	56_DAXX		-1.01258	1.52575			-0.361842	3	1.57856	1
1_CBX1_chromo	57_MECP2_ATRX_binding	-0.679536	-1.37299		0.168908	4	-0.899243	3
1_CBX1_chromo	58_PPHLN1	-1.31853	0.756003		-0.259369	3	1.05247	1
1_CBX1_chromo	59_BCOR		0.360857				0.801014	1
1_CBX1_chromo	60_BMI1	-2.09483	0	0.101778	-2.28101	3	0.419407		0.205959	1
1_CBX1_chromo	61_E2F6	-0.337824	0.171362	-0.141171	0.0160068	4	0.526778	1	-0.0351314	3
1_CBX1_chromo	62_PCGF1	0	-0.110264	-0.38169	0.46554		-0.28988	3	-0.454253	3
1_CBX1_chromo	63_RYBP_YAF2_rybp
1_CBX1_chromo	64_YAF2		-3.69874				-3.30013	3
1_CBX1_chromo	65_YY1
1_CBX1_chromo	66_KDM2B	0.608123	0	-0.0300426	2.54312	1	-0.127806		-0.0523576	3
1_CBX1_chromo	67_HNRPK
1_CBX1_chromo	68_RUNX1	0	0	0.0451215	-0.142587		0.173503		0.109755	1
1_CBX1_chromo	69_CBX2		0	0.556523			0.379086		0.639971	1
1_CBX1_chromo	70_CBX4
1_CBX1_chromo	71_CBX6
1_CBX1_chromo	72_CBX7	0	-0.28829		0.699696		-0.364187	3
1_CBX1_chromo	73_CBX8	-3.48215	0	-0.158679	-2.82062	3	0.0249462		-0.217086	3
1_CBX1_chromo	74_PHF1_CTD
1_CBX1_chromo	75_PHF1_PHD	-1.30599	-0.208549	-0.413205	-0.616077	3	-0.423279	3	-0.388721	3
1_CBX1_chromo	76_MTF2	-1.18998	0.580571	-0.181258	-1.16045	3	0.876394	1	-0.102011	3
1_CBX1_chromo	77_EPOP	-1.07281	-0.426036	-0.0773065	-0.547084	3	0.00561212	4	0.0256413	4
1_CBX1_chromo	78_LCOR (PALI1)	-1.45877	-0.29221		0.0272868	4	0.0236984	4
1_CBX1_chromo	79_AEBP2	0	0	-0.084874	1.23851		-0.220707		-0.116236	3
1_CBX1_chromo	80_JARID2
1_CBX1_chromo	81_CTCF_PRC2
1_CBX1_chromo	82_PHF19	-2.34369	-0.203256	0.732298	-2.35096	3	-0.0257146	3	0.737514	1
1_CBX1_chromo	83_PHF19_fusion
1_CBX1_chromo	84_ZFPM1	1.54516	3.05735		1.81799	1	3.60059	1
1_CBX1_chromo	85_PRDM14	0	0	-0.41341	0.468976		-0.0387595		-0.442336	3
1_CBX1_chromo	86_vSET(P. bursaria chlorella virus)	0	0	-0.21944	1.14779		-0.00211644		-0.176565	3
1_CBX1_chromo	87_RCOR1		0				-0.0180257
1_CBX1_chromo	88_REST_CoREST_complex	-0.999092	-0.616828	-0.0775271	-0.555266	3	-0.535331	3	-0.0597327	3
1_CBX1_chromo	89_KLF3
1_CBX1_chromo	90_ZEB1		-0.803807				-0.503138	3
1_CBX1_chromo	91_ZEB2	0	0	0.228434	1.1583		0.072366		0.283986	1
1_CBX1_chromo	92_MBD3(mouse)
1_CBX1_chromo	93_SALL1		-0.705558	0.270141			-0.830551	3	0.203105	1
1_CBX1_chromo	94_NAB2	-0.513394	0	0.316951	-0.128154	3	-0.120778		0.393631	1
1_CBX1_chromo	95_MeCP2_Sin3_complex	-1.14628	0.0948519	0.461058	-0.3158	3	0.659821	1	0.487339	1
1_CBX1_chromo	96_REST_Sin3_complex
1_CBX1_chromo	97_SID4X	0	1.20331
1_CBX1_chromo	98_MeCP2_NCoR_complex		-0.33959				-0.207531	3
1_CBX1_chromo	99_NCOR1	0	0.0706354	0.335153	1.573		0.253804	1	0.470261	1
1_CBX1_chromo	100_MBD1_TRD
1_CBX1_chromo	101_ZBTB18		-2.09083	-1.67526			-1.65075	3	-1.96741	3
1_CBX1_chromo	102_GCNF	0	0		1.14049		0.313119
1_CBX1_chromo	103_NR2F6		-0.489321				-0.443768	3
1_CBX1_chromo	104_NR1D1		0.353217				0.703456	1
1_CBX1_chromo	105_EZH2_DNMT_recruit
1_CBX1_chromo	106_EHMT2_DNMT_recruit	0	-0.0975849	-0.00833254	1.12245		-0.0762975	3	-0.0073295	3
1_CBX1_chromo	107_CBX5_full	1.20196	0		4.33179	1	-0.410706
1_CBX1_chromo	108_CBX1_full
1_CBX1_chromo	109_CBX3_full		1.42472				1.41282	1
1_CBX1_chromo	110_UHRF1	-0.182806	0	-0.245149	0.700844	4	-0.0741803		-0.234327	3
1_CBX1_chromo	111_MYC	-2.16505	0	0.0350201	-2.07107	3	0.417459		0.146616	1
1_CBX1_chromo	112_CTCF_chromatin_organization	0	0	-0.0247095	0.110621		-0.0339542		-0.0542926	3
1_CBX1_chromo	113_L3MBTL3	-3.28319	-0.528214	0.0958059	-4.24019	3	-0.586547	3	0.216811	1
1_CBX1_chromo	114_PHC2		-1.77258				-1.64873	3
1_CBX1_chromo	115_TRIM28
1_CBX1_chromo	116_CBX1_chromoshadow	0	-1.73998		0.813503		-1.44021	3
1_CBX1_chromo	117_CBX3_chromoshadow	-1.90659	-0.121504	-0.140821	-0.799731	3	-0.0804848	3	0.0944221	4
1_CBX1_chromo	118_CBX5_chromoshadow
1_CBX1_chromo	119_DMAP1	-1.66429	-0.571562	0.0620216	-0.941479	3	-0.588197	3	0.0524615	1
1_CBX1_chromo	120_UBN1_NHRD	-1.0098	-0.78576	-0.151498	-0.324451	3	-0.495307	3	-0.198527	3
1_CBX1_chromo	121_UBN1_HRD	0	1.76055		1.31066		2.39797	1
1_CBX1_chromo	122_SETDB1
1_CBX1_chromo	123_SUV39H1
1_CBX1_chromo	124_dim-5(N.Crassa)		1.08779				1.41259	1
1_CBX1_chromo	125_KYP(A.Thaliana)		-0.237917				-0.361562	3
1_CBX1_chromo	126_SUVR4(A.Thaliana)
1_CBX1_chromo	127_EHMT2	-2.02102	-0.353183	-0.135087	-1.47163	3	-0.537275	3	0.00653473	4
1_CBX1_chromo	128_EHMT1		0.293193				0.785831	1
1_CBX1_chromo	129_KDM2B	0	0	0.0897195	0.31578		0.117901		0.0770501	1
1_CBX1_chromo	130_KDM5B	0	0	-0.0830155	0.0813763		-0.143035		-0.0784211	3
1_CBX1_chromo	131_SET8(T.Gondii)
1_CBX1_chromo	132_RING1-XTEN20-PCGF1	1.12541	-1.23647	0.226468	2.52016	1	-0.728134	3	0.350502	1
1_CBX1_chromo	133_RING1-XTEN20-PCGF2
1_CBX1_chromo	134_RING1-XTEN20-PCGF3	-0.860531	-0.33678	-0.22582	-0.513787	3	-0.300769	3	-0.210963	3
1_CBX1_chromo	135_EZH1
1_CBX1_chromo	136_EZH2	-1.85898	-0.346912	0.179799	-0.439055	3	-0.22487	3	0.329651	1
1_CBX1_chromo	137_HDAC1
1_CBX1_chromo	138_DNMT1
1_CBX1_chromo	139_DNMT3A1
1_CBX1_chromo	140_DNMT3B1		-0.289227				-0.512604	3
1_CBX1_chromo	141_DNMT3B3	-0.411356	-0.0513344	-0.260179	0.240209	4	-0.415282	3	-0.2554	3
1_CBX1_chromo	142_DNMT3L		-0.887429				-1.14095	3
1_CBX1_chromo	143_DNMT3C(mouse)		0				0.156222
1_CBX1_chromo	144_sssIM(MQ1)
1_CBX1_chromo	145_DRM2(Arabidopsis)
1_CBX1_chromo	146_DRM3(Arabidopsis)		-0.338701				-0.660573	3
1_CBX1_chromo	147_MET1(Arabidopsis)
1_CBX1_chromo	148_CMT2(Arabidopsis)
1_CBX1_chromo	149_CMT3(Arabidopsis)
1_CBX1_chromo	150_NtDRM1(N. Tabacum)
1_CBX1_chromo	151_DNMT3A1-DNMT3L(mouse,CRRISPRoff)
1_CBX1_chromo	152_DNMT3B1-XTEN20-DNMT3B3
1_CBX1_chromo	153_DNMT3A1-XTEN20-DNMT3B3
1_CBX1_chromo	154_DNMT3B1-XTEN20-DNMT3L
1_CBX1_chromo	155_DNMT3A1-XTEN20-DNMT3L
1_CBX1_chromo	156_eGFP
2_CBX3_chromo	1_CBX1_chromo	-0.00394119	0	-0.0321514	-0.165025	3	-0.242798		-0.10811	3
2_CBX3_chromo	2_CBX3_chromo	0	0	-0.169714
2_CBX3_chromo	3_CBX4	0	-0.797142	-1.18367	-0.32389		-0.619986	3	-1.19002	3
2_CBX3_chromo	4_CBX5_chromo	-0.858841	-2.84278	1.44058	-1.14399	3	-2.87491	3	1.3858	1
2_CBX3_chromo	5_CBX7	-1.57638	-0.0654718	0.0636565	-2.41359	3	-0.164789	3	0.12164	1
2_CBX3_chromo	6_CBX2	0	0	0.00956928	0.60479		-0.196677		-0.0672678	2
2_CBX3_chromo	7_CBX6	-1.40408	0.0579895		-2.65277	3	0.393984	1
2_CBX3_chromo	8_RYBP_zf_RanBP	-2.0258	0	0.639594	-2.00118	3	0.111092		0.585991	1
2_CBX3_chromo	9_AEBP2
2_CBX3_chromo	10_ING1	-0.691364	-0.421629	0.195678	-1.16299	3	-0.0557286	3	0.238584	1
2_CBX3_chromo	11_PHF2
2_CBX3_chromo	12_TRIM24		0.747263				1.17345	1
2_CBX3_chromo	13_KDM5A	-1.72165	-0.693547	-0.0611564	-2.67667	3	-0.594706	3	-0.121063	3
2_CBX3_chromo	14_KDM5B	-0.647952	0.335037		-1.50464	3	0.7469	1
2_CBX3_chromo	15_DNMT3A_PWWP	0	0	-0.0246081	0.0419733		-0.0311794		-0.179139	3
2_CBX3_chromo	16_NSD1_PWWP2	-1.25272	0	-0.0657673	-2.40085	3	-0.148602		-0.206084	3
2_CBX3_chromo	17_NSD2_PWWP1	-3.88799	0	-0.233896	-3.91469	3	-0.112812		-0.307344	3
2_CBX3_chromo	18_CREBBP	-1.29821	-0.167692	0	-2.41416	3	-0.555737	3	-0.0446994
2_CBX3_chromo	19_MeCP2_MBD	0	-0.0894119	-0.222103	-0.510025		-0.582719	3	-0.345053	3
2_CBX3_chromo	20_MBD1_MBD	-0.463689	0	0.108776	-1.78253	3	-0.109062		0.121954	1
2_CBX3_chromo	21_MBD2		-1.22572	-1.05912			-1.31294	3	-1.20087	3
2_CBX3_chromo	22_MBD3	0	-0.128753	-0.270388	0.489573		-0.71795	3	-0.412996	3
2_CBX3_chromo	23_Tet1	-1.40168	-1.81016		-3.01169	3	-1.70917	3
2_CBX3_chromo	24_Tet3		-0.330279				-0.859411	3
2_CBX3_chromo	25_Zfp961(mouse)	3.37377	0.439129	-0.086244	4.52426	1	0.189611	1	-0.136582	3
2_CBX3_chromo	26_Zfp809(mouse)	0.526482	0.730349		2.15704	1	1.17182	1
2_CBX3_chromo	27_ZNF417	-0.0530339	0	-0.0449715	-2.75121	3	-0.437318		-0.194189	3
2_CBX3_chromo	28_ZNF587	0	0	-0.152208	-2.10535		-0.777404		-0.293842	3
2_CBX3_chromo	29_ZIM3	0	-1.53745	-0.436702	1.57031		-1.52668	3	-0.285829	3
2_CBX3_chromo	30_ZNF10	1.05168	1.47208	-0.659118	2.45108	1	1.99141	1	-0.554087	3
2_CBX3_chromo	31_ZNF534	-0.525271	-0.478643		-0.787143	3	-0.215146	3
2_CBX3_chromo	32_ZNF667	0	0	0	-2.79397		-0.879317		-0.216331
2_CBX3_chromo	33_ZNF716	-1.52158	0.268287	0.850251	-2.83916	3	0.361098	1	0.843684	1
2_CBX3_chromo	34_ZNF479	0	0.524785	0	0.862209		1.12551	1	0.0966801
2_CBX3_chromo	35_ZNF791		-1.54408	0.0244145			-1.75888	3	0.0270377	1
2_CBX3_chromo	36_ZNF563	-1.05962	1.26306	-0.611897	-1.95231	3	1.3584	1	-0.52186	3
2_CBX3_chromo	37_ZNF20
2_CBX3_chromo	38_ZNF440	0			0.180325
2_CBX3_chromo	39_ZNF878		1.36664				1.57669	1
2_CBX3_chromo	40_ZNF823		0.194515	-0.121769			0.242624	1	-0.110574	3
2_CBX3_chromo	41_ZNF441	0	-0.00529613	0.737734	1.08535		0.0373004	4	0.942505	1
2_CBX3_chromo	42_ZNF763	-1.84872	0	-0.16193	-4.0903	3	-0.368329		-0.198066	3
2_CBX3_chromo	43_ZNF844
2_CBX3_chromo	44_ZFP69	0	-1.42977	-0.608175	-0.223251		-1.34672	3	-0.486158	3
2_CBX3_chromo	45_ZNF606		0.649905				0.632074	1
2_CBX3_chromo	46_ZNF235	-0.183841	0.967253	2.22233	-0.600423	3	1.38349	1	2.4921	1
2_CBX3_chromo	47_ZNF613	0	-0.402951	-0.00193786	0.461982		-0.934688	3	-0.00828239	3
2_CBX3_chromo	48_ZNF627		0.637873	1.48558			0.641808	1	1.63682	1
2_CBX3_chromo	49_ZNF649	0	-0.854512	0.433436	0.301643		-1.28472	3	0.643648	1
2_CBX3_chromo	50_PRDM1	0	0	0	0.14382		-0.18901		-0.0409347
2_CBX3_chromo	51_ZNF644	2.11468	0.322638	-1.0104	3.60404	1	0.325892	1	-1.13019	3
2_CBX3_chromo	52_WIZ	0	0	0.0662108	0.889223		-0.022056		0.07891	1
2_CBX3_chromo	53_CDYL		0				0.0488412
2_CBX3_chromo	54_ATRX		0.144758				-0.00378965	2
2_CBX3_chromo	55_MPHOSPH8	-1.04619	0.0414681	-0.656455	-1.13488	3	0.617873	1	-0.765101	3
2_CBX3_chromo	56_DAXX	0	-0.0236663		-0.633635		0.287713	4
2_CBX3_chromo	57_MECP2_ATRX_binding		0	-0.354028			0.410107		-0.501166	3
2_CBX3_chromo	58_PPHLN1
2_CBX3_chromo	59_BCOR	-0.0169853	-0.675574	-0.23793	-0.527541	3	-0.760633	3	-0.350136	3
2_CBX3_chromo	60_BMI1	-1.50339	-0.214014	0.0684798	-2.84912	3	-0.135324	3	0.0686592	1
2_CBX3_chromo	61_E2F6	0	-0.108021	-0.147434	-0.436477		-0.27782	3	-0.143253	3
2_CBX3_chromo	62_PCGF1	0	0	0.159095	-0.413374		-0.137409		0.115304	1
2_CBX3_chromo	63_RYBP_YAF2_rybp	-2.21037	-0.462939		-2.64943	3	-0.766792	3
2_CBX3_chromo	64_YAF2
2_CBX3_chromo	65_YY1
2_CBX3_chromo	66_KDM2B	0	0	-0.117153	0.53517		-0.632903		-0.243469	3
2_CBX3_chromo	67_HNRPK		-1.29316				-1.39147	3
2_CBX3_chromo	68_RUNX1	0	0	0	-1.09047		-0.0540586		-0.0877632
2_CBX3_chromo	69_CBX2		0.890072	0.491389			1.1647	1	0.543755	1
2_CBX3_chromo	70_CBX4
2_CBX3_chromo	71_CBX6	0.702926	-0.295928	0.0591501	1.97209	1	-0.807699	3	-0.014759	2
2_CBX3_chromo	72_CBX7		-0.112147	0.385493			-0.527399	3	0.375212	1
2_CBX3_chromo	73_CBX8	-0.140337	0	-0.0401621	-0.638346	3	-0.308897		-0.20257	3
2_CBX3_chromo	74_PHF1_CTD		-0.713046	-0.236794			-0.77174	3	-0.254761	3
2_CBX3_chromo	75_PHF1_PHD	-0.591625	0	0.0739757	-1.06126	3	-0.213135		0.0716709	1
2_CBX3_chromo	76_MTF2		-0.436148				-0.693228	3
2_CBX3_chromo	77_EPOP	0	-0.0893876	0	0.744566		0.00290576	4	0.0512572
2_CBX3_chromo	78_LCOR (PALI1)	-0.98502	-0.178975	-0.486404	-0.658504	3	-0.202422	3	-0.38359	3
2_CBX3_chromo	79_AEBP2	0	0	-0.0245062	0.576587		-0.633634		-0.159869	3
2_CBX3_chromo	80_JARID2
2_CBX3_chromo	81_CTCF_PRC2
2_CBX3_chromo	82_PHF19	0.638532	2.3507		0.98511	1	2.56925	1
2_CBX3_chromo	83_PHF19_fusion
2_CBX3_chromo	84_ZFPM1	-1.04473	-1.58457		-2.76578	3	-1.57994	3
2_CBX3_chromo	85_PRDM14	-0.441074	0	0	-1.28426	3	-0.293561		-0.127844
2_CBX3_chromo	86_vSET(P. bursaria chlorella virus)	-0.620722	0	0.0461961	-1.09324	3	-0.0966044		0.0601401	1
2_CBX3_chromo	87_RCOR1		0				-0.44125
2_CBX3_chromo	88_REST_CoREST_complex	0	0	0.150495	-0.414651		-0.0135805		0.139358	1
2_CBX3_chromo	89_KLF3
2_CBX3_chromo	90_ZEB1		-0.0220407				-0.0607271	3
2_CBX3_chromo	91_ZEB2	0	0	0.252564	-0.13445		0.0366537		0.279185	1
2_CBX3_chromo	92_MBD3(mouse)
2_CBX3_chromo	93_SALL1
2_CBX3_chromo	94_NAB2	0	0	-0.228051	-0.415559		-0.282413		-0.342977	3
2_CBX3_chromo	95_MeCP2_Sin3_complex	-0.998551	-0.321529	-0.227065	-1.32761	3	-0.642801	3	-0.368221	3
2_CBX3_chromo	96_REST_Sin3_complex		-0.498148				-0.554365	3
2_CBX3_chromo	97_SID4X	1.50052	-2.18279
2_CBX3_chromo	98_MeCP2_NCoR_complex		2.83801				3.01108	1
2_CBX3_chromo	99_NCOR1	0	0	0.118392	0.466686		-0.348987		0.172887	1
2_CBX3_chromo	100_MBD1_TRD
2_CBX3_chromo	101_ZBTB18
2_CBX3_chromo	102_GCNF	-0.148203	-0.154721	-0.215158	-0.494929	3	-0.526092	3	-0.204062	3
2_CBX3_chromo	103_NR2F6		0				0.0632619
2_CBX3_chromo	104_NR1D1		-0.308385				-0.992042	3
2_CBX3_chromo	105_EZH2_DNMT_recruit
2_CBX3_chromo	106_EHMT2_DNMT_recruit	0	0	-0.195345	-0.395719		-0.200456		-0.298343	3
2_CBX3_chromo	107_CBX5_full	-1.53149	-1.75861		-0.395545	3	-2.62335	3
2_CBX3_chromo	108_CBX1_full
2_CBX3_chromo	109_CBX3_full		0.082411	-0.823698			-0.156781	2	-0.886952	3
2_CBX3_chromo	110_UHRF1	-0.780291	-0.192727	0	-1.05619	3	-0.777996	3	-0.0212247
2_CBX3_chromo	111_MYC	-1.51576	-0.849112	0.374195	-2.58133	3	-0.870317	3	0.419809	1
2_CBX3_chromo	112_CTCF_chromatin_organization	0	0	0.0017187	0.727328		-0.0507456		-0.00145961	2
2_CBX3_chromo	113_L3MBTL3	-1.45901	-0.828433	0.324127	-3.57556	3	-1.22612	3	0.416201	1
2_CBX3_chromo	114_PHC2	-1.39887			-2.18492	3
2_CBX3_chromo	115_TRIM28
2_CBX3_chromo	116_CBX1_chromoshadow		-0.566116				-0.605704	3
2_CBX3_chromo	117_CBX3_chromoshadow	0	-0.281449	-0.266296	0.184414		-0.579785	3	-0.132912	3
2_CBX3_chromo	118_CBX5_chromoshadow	0	0.858638		-0.132031		1.17221	1
2_CBX3_chromo	119_DMAP1	-1.48238	-0.372094	0.115288	-1.91912	3	-0.728083	3	0.0686825	1
2_CBX3_chromo	120_UBN1_NHRD	-1.44603	0	-0.817138	-1.92023	3	0.067112		-0.968167	3
2_CBX3_chromo	121_UBN1_HRD		0.439518				0.932085	1
2_CBX3_chromo	122_SETDB1
2_CBX3_chromo	123_SUV39H1
2_CBX3_chromo	124_dim-5(N.Crassa)		-0.402239				-0.912457	3
2_CBX3_chromo	125_KYP(A.Thaliana)	0	0	-0.00443341	1.10945		-0.299274		0.171111	4
2_CBX3_chromo	126_SUVR4(A.Thaliana)
2_CBX3_chromo	127_EHMT2	-1.54136	0	-0.929941	-2.15152	3	-0.405786		-0.890178	3
2_CBX3_chromo	128_EHMT1	0	-0.503822	0.0617909	0.570592		-0.536399	3	-0.0663757	2
2_CBX3_chromo	129_KDM2B	-0.440499	0	-0.343697	-2.24015	3	-0.708049		-0.531348	3
2_CBX3_chromo	130_KDM5B	0	0	-0.00079032	-0.189789		-0.245664		-0.100197	3
2_CBX3_chromo	131_SET8(T.Gondii)
2_CBX3_chromo	132_RING1-XTEN20-PCGF1		-0.00597771	0.0621953			0.162999	4	0.136899	1
2_CBX3_chromo	133_RING1-XTEN20-PCGF2
2_CBX3_chromo	134_RING1-XTEN20-PCGF3	-0.456346	-0.0246508	-0.182713	-1.26915	3	-0.327995	3	-0.271857	3
2_CBX3_chromo	135_EZH1
2_CBX3_chromo	136_EZH2	-2.069	-0.235052	-0.248286	-1.80861	3	-0.452365	3	-0.202435	3
2_CBX3_chromo	137_HDAC1
2_CBX3_chromo	138_DNMT1
2_CBX3_chromo	139_DNMT3A1		-1.99389				-2.14449	3
2_CBX3_chromo	140_DNMT3B1		0				-0.364043
2_CBX3_chromo	141_DNMT3B3	0	-0.194429	-0.175845	0.460098		-0.897732	3	-0.275067	3
2_CBX3_chromo	142_DNMT3L	0.304751	-1.81779	-0.772208	1.36804	1	-2.41067	3	-0.941172	3
2_CBX3_chromo	143_DNMT3C(mouse)	0	0		0.762928		-0.396942
2_CBX3_chromo	144_sssIM(MQ1)
2_CBX3_chromo	145_DRM2(Arabidopsis)
2_CBX3_chromo	146_DRM3(Arabidopsis)		-0.108437				-0.769664	3
2_CBX3_chromo	147_MET1(Arabidopsis)
2_CBX3_chromo	148_CMT2(Arabidopsis)
2_CBX3_chromo	149_CMT3(Arabidopsis)
2_CBX3_chromo	150_NtDRM1(N. Tabacum)
2_CBX3_chromo	151_DNMT3A1-DNMT3L(mouse,CRRISPRoff)
2_CBX3_chromo	152_DNMT3B1-XTEN20-DNMT3B3
2_CBX3_chromo	153_DNMT3A1-XTEN20-DNMT3B3
2_CBX3_chromo	154_DNMT3B1-XTEN20-DNMT3L
2_CBX3_chromo	155_DNMT3A1-XTEN20-DNMT3L
2_CBX3_chromo	156_eGFP
3_CBX4	1_CBX1_chromo	-1.35371	-0.0399553	-0.0202129	-1.22532	3	0.120133	4	0.0424104	4
3_CBX4	2_CBX3_chromo	-1.68382	-0.28342	-0.148261	-1.86818	3	-0.164336	3	-0.10392	3
3_CBX4	3_CBX4	0	-0.505222	-0.56324
3_CBX4	4_CBX5_chromo	-1.79078	0	-0.165318	-1.78645	3	0.498569		-0.156591	3
3_CBX4	5_CBX7	-0.304282	0.420002		-0.852007	3	1.0117	1
3_CBX4	6_CBX2	0	0	0.0485469	-0.504802		0.385099		0.0939237	1
3_CBX4	7_CBX6
3_CBX4	8_RYBP_zf_RanBP	-2.97872	-2.13049	-0.274141	-2.66461	3	-1.69715	3	-0.30587	3
3_CBX4	9_AEBP2
3_CBX4	10_ING1	0	-0.143703	0.746083	0.504377		0.653897	4	0.893144	1
3_CBX4	11_PHF2		0				0.639577
3_CBX4	12_TRIM24	-1.46948	-0.435167	-0.377858	-2.03514	3	0.0423559	4	-0.354423	3
3_CBX4	13_KDM5A
3_CBX4	14_KDM5B		-0.531525	-0.478614			-0.0683262	3	-0.464848	3
3_CBX4	15_DNMT3A_PWWP	0	0	0	-0.315087		0.232479		0.0601774
3_CBX4	16_NSD1_PWWP2	-1.62609	0	0.0333382	-2.48474	3	0.0532677		0.126008	1
3_CBX4	17_NSD2_PWWP1	-1.16232	0	0.252552	-0.899538	3	0.310157		0.332917	1
3_CBX4	18_CREBBP	-0.753044	0	0.0565062	-1.57952	3	0.122968		0.163187	1
3_CBX4	19_MeCP2_MBD	0	0	0	0.0127681		0.117986		0.0384509
3_CBX4	20_MBD1_MBD	-0.442059	0.278707	-0.44313	-1.47142	3	0.846366	1	-0.402437	3
3_CBX4	21_MBD2	0.407104	2.39356	-1.55186	1.10291	1	3.01318	1	-1.55502	3
3_CBX4	22_MBD3	0	0	0	-0.936946		-0.123404		0.0748578
3_CBX4	23_Tet1	-2.17486	-1.34962	0.427874	-3.49539	3	-0.816932	3	0.504933	1
3_CBX4	24_Tet3		-0.471627				-0.56906	3
3_CBX4	25_Zfp961(mouse)	1.43722	0.652972	-0.245853	2.37309	1	0.71411	1	-0.157609	3
3_CBX4	26_Zfp809(mouse)	2.19573	-0.608377	-0.514525	3.61167	1	-0.11557	3	-0.332287	3
3_CBX4	27_ZNF417	0	0	-0.114087	-1.24542		0.201624		-0.124723	3
3_CBX4	28_ZNF587	0	0	0.0484545	-0.804316		-0.26886		0.0897366	1
3_CBX4	29_ZIM3		-4.0827				-3.64023	3
3_CBX4	30_ZNF10	2.09993	0.816899	0.0690436	3.28471	1	1.64688	1	0.327888	1
3_CBX4	31_ZNF534	0.387343	2.34093	0.250387	1.42425	1	3.29545	1	0.601265	1
3_CBX4	32_ZNF667	0	0	-0.240758	-1.86512		-0.513453		-0.361227	3
3_CBX4	33_ZNF716	1.71924	1.58429	0.482353	1.70044	1	1.98776	1	0.55453	1
3_CBX4	34_ZNF479	2.73361	2.75161	0.878688	3.60168	1	3.663	1	1.07683	1
3_CBX4	35_ZNF791		-0.599089	-0.439426			-0.382195	3	-0.373291	3
3_CBX4	36_ZNF563	0.759727	0.731518	0.826912	1.16582	1	1.13751	1	1.07076	1
3_CBX4	37_ZNF20	0	0	0.683984	0.651897		0.22269		0.931228	1
3_CBX4	38_ZNF440	-0.886836	-1.0304	-0.211649	-1.2116	3	-0.842745	3	-0.0443696	3
3_CBX4	39_ZNF878	1.50644	1.22231		2.58209	1	1.74302	1
3_CBX4	40_ZNF823		-0.94745	1.16987			-0.848006	3	1.33488	1
3_CBX4	41_ZNF441	-1.293	-0.212597		-0.924271	3	0.261698	4
3_CBX4	42_ZNF763	1.90927	0.196379		0.966471	1	0.508095	1
3_CBX4	43_ZNF844	-0.76528			-0.80561	3
3_CBX4	44_ZFP69		-1.7553				-1.24055	3
3_CBX4	45_ZNF606	-2.03608	1.30464		-2.3169	3	1.59747	1
3_CBX4	46_ZNF235	0	-1.61437	-0.828203	0.783494		-1.1468	3	-0.494922	3
3_CBX4	47_ZNF613	2.86157	0.558299	0.384364	3.74841	1	0.717582	1	0.531833	1
3_CBX4	48_ZNF627	2.19685	0.152978	1.28232	2.43412	1	0.467568	1	1.51231	1
3_CBX4	49_ZNF649	2.23894	0	-0.162407	3.01144	1	0.142877		0.111317	4
3_CBX4	50_PRDM1	-0.944719	-0.0350762	0.0196499	-0.781653	3	-0.0217831	3	0.0750877	1
3_CBX4	51_ZNF644	-2.76626	-0.913795	1.33763	-2.50082	3	-0.859205	3	1.37165	1
3_CBX4	52_WIZ	-1.10634	-1.03312	-0.144499	-0.999643	3	-0.713828	3	-0.0682874	3
3_CBX4	53_CDYL	-0.798978	0.799973	0.198469	0.792898	4	1.24589	1	0.279749	1
3_CBX4	54_ATRX
3_CBX4	55_MPHOSPH8	-0.392055	0.281634	-0.0521126	-0.191264	3	1.16869	1	-0.0221772	3
3_CBX4	56_DAXX	-1.44644	-0.739572	1.28074	-1.88814	3	0.00350675	4	1.36813	1
3_CBX4	57_MECP2_ATRX_binding	-1.23792	-0.203239	-0.28139	-1.25954	3	0.36285	4	-0.289946	3
3_CBX4	58_PPHLN1		-0.0010126	0.062812			0.201935	4	0.171148	1
3_CBX4	59_BCOR	-1.4728	-0.402606	0.233207	-1.69388	3	-0.0559656	3	0.316417	1
3_CBX4	60_BMI1	-0.29583	-0.543318	-0.352684	-1.35208	3	-0.0329283	3	-0.543115	3
3_CBX4	61_E2F6	-0.45919	-0.293952	0.0256835	-0.975424	3	-0.0320517	3	0.183679	1
3_CBX4	62_PCGF1	0	0	0	0.120107		0.481986		0.0637066
3_CBX4	63_RYBP_YAF2_rybp
3_CBX4	64_YAF2	2.15551	0.398866		4.78595	1	1.34508	1
3_CBX4	65_YY1
3_CBX4	66_KDM2B	-0.738624	0	0	-1.44577	3	-0.225987		0.0346916
3_CBX4	67_HNRPK
3_CBX4	68_RUNX1	0	0	0.210111	0.444085		0.0120971		0.309325	1
3_CBX4	69_CBX2	-1.86888	0	-0.331052	-1.39717	3	0.386241		-0.215174	3
3_CBX4	70_CBX4
3_CBX4	71_CBX6	2.1225	-1.40419	1.03307	3.17705	1	-1.48426	3	1.0379	1
3_CBX4	72_CBX7	-1.37767	-0.159529	-0.595459	-2.20325	3	-0.143082	3	-0.542227	3
3_CBX4	73_CBX8	-0.708306	0	-0.161221	-0.916834	3	0.15595		-0.185048	3
3_CBX4	74_PHF1_CTD	-0.105914	-0.420809	1.66007	0.183148	4	-0.0478036	3	1.81215	1
3_CBX4	75_PHF1_PHD	-1.68728	-0.0046202	-0.0533022	-1.86743	3	-0.127007	3	0.00790514	4
3_CBX4	76_MTF2	-1.25591	0	0.0690783	-2.09645	3	0.289997		0.265223	1
3_CBX4	77_EPOP	-0.4209	-0.205836	-0.0224355	-0.765238	3	0.318156	4	0.117236	4
3_CBX4	78_LCOR (PALI1)	-1.00926	-1.89459	-0.762277	-0.393267	3	-1.48633	3	-0.520881	3
3_CBX4	79_AEBP2	0	0	-0.292874	1.71965		-0.0313525		-0.289655	3
3_CBX4	80_JARID2
3_CBX4	81_CTCF_PRC2
3_CBX4	82_PHF19	0	0.794044	-0.322138	0.283276		1.32325	1	-0.38992	3
3_CBX4	83_PHF19_fusion
3_CBX4	84_ZFPM1
3_CBX4	85_PRDM14	0	0	0.244486	0.396614		0.183041		0.317516	1
3_CBX4	86_vSET(P. bursaria chlorella virus)	-1.1418	-0.103257	0.102933	-1.32483	3	-0.0555761	3	0.222929	1
3_CBX4	87_RCOR1		-0.0401191				-0.279618	3
3_CBX4	88_REST_CoREST_complex	-0.163688	0	0.069916	-0.589927	3	0.436069		0.158944	1
3_CBX4	89_KLF3
3_CBX4	90_ZEB1
3_CBX4	91_ZEB2	0	0	0.0876945	-0.183914		0.112009		0.193059	1
3_CBX4	92_MBD3(mouse)	-1.66671	0.874816		-0.278735	3	1.79783	1
3_CBX4	93_SALL1		-0.601498	-1.46909			-0.634148	3	-1.62776	3
3_CBX4	94_NAB2	0	-0.0328679	-0.283155	0.292222		-0.283463	3	-0.259498	3
3_CBX4	95_MeCP2_Sin3_complex	0	0	-0.318772	0.440947		0.301165		-0.321347	3
3_CBX4	96_REST_Sin3_complex	-0.0103227	-0.437124	-0.712382	2.03375	4	-0.0616423	3	-0.69972	3
3_CBX4	97_SID4X	-0.58589	0.710069
3_CBX4	98_MeCP2_NCoR_complex
3_CBX4	99_NCOR1	0.0287877	0.0709991	0.111016	1.00784	1	0.346511	1	0.280705	1
3_CBX4	100_MBD1_TRD
3_CBX4	101_ZBTB18		1.33546	0			2.1272	1	-0.0757448
3_CBX4	102_GCNF	-1.39493	-0.464978	-0.327935	-1.45217	3	-0.404649	3	-0.178258	3
3_CBX4	103_NR2F6
3_CBX4	104_NR1D1		0				-0.242575
3_CBX4	105_EZH2_DNMT_recruit
3_CBX4	106_EHMT2_DNMT_recruit	-0.80946	0	0.120573	-0.930803	3	0.321428		0.171388	1
3_CBX4	107_CBX5_full	-1.48391	0.00402328	-1.97242	-0.0584833	3	-0.1697	2	-2.22164	3
3_CBX4	108_CBX1_full
3_CBX4	109_CBX3_full	-0.93003	0.367193	-1.28485	-0.206137	3	0.44764	1	-1.20953	3
3_CBX4	110_UHRF1	-1.00501	-0.139207	-0.0674221	-0.991424	3	-0.292777	3	-0.0198763	3
3_CBX4	111_MYC	-0.477311	-0.0130697	0.412669	-1.2534	3	0.397424	4	0.558845	1
3_CBX4	112_CTCF_chromatin_organization	0	0	0	0.226816		0.146485		0.0412815
3_CBX4	113_L3MBTL3	-2.23873	-0.628646	-0.15911	-4.06579	3	-0.594634	3	-0.00352418	3
3_CBX4	114_PHC2	0	0.111823		0.354274		0.58733	1
3_CBX4	115_TRIM28		-0.773826				-0.263511	3
3_CBX4	116_CBX1_chromoshadow		0				0.49788
3_CBX4	117_CBX3_chromoshadow	-0.270762	-1.26703		-0.0339647	3	-1.13366	3
3_CBX4	118_CBX5_chromoshadow	0	-0.129914	-0.35957	0.607508		0.234996	4	-0.353867	3
3_CBX4	119_DMAP1	-1.70027	-0.550367	0.323206	-1.84752	3	-0.474657	3	0.355344	1
3_CBX4	120_UBN1_NHRD	-2.02087	-0.581274	-0.168437	-2.20558	3	-0.198477	3	-0.180885	3
3_CBX4	121_UBN1_HRD		-0.117441	1.15878			0.426462	4	1.31798	1
3_CBX4	122_SETDB1
3_CBX4	123_SUV39H1
3_CBX4	124_dim-5(N.Crassa)
3_CBX4	125_KYP(A.Thaliana)	0	0		0.916484		-0.00176707
3_CBX4	126_SUVR4(A.Thaliana)
3_CBX4	127_EHMT2	-1.11582	-0.664501	-0.59308	-1.4365	3	-0.756249	3	-0.414735	3
3_CBX4	128_EHMT1		0.176459				0.834901	1
3_CBX4	129_KDM2B	0	0	0.150598	-1.10475		-0.228581		0.172509	1
3_CBX4	130_KDM5B	0	0	0.056565	-0.821689		-0.206984		0.130612	1
3_CBX4	131_SET8(T.Gondii)
3_CBX4	132_RING1-XTEN20-PCGF1	-0.272878	0.191098		-0.594917	3	1.05109	1
3_CBX4	133_RING1-XTEN20-PCGF2		-1.88726				-1.44502	3
3_CBX4	134_RING1-XTEN20-PCGF3	-0.217106	-0.0650608	-0.126132	-0.740428	3	0.0632943	4	-0.0766942	3
3_CBX4	135_EZH1
3_CBX4	136_EZH2	-1.24659	-0.382423	0.0511883	-0.69673	3	-0.168037	3	0.250853	1
3_CBX4	137_HDAC1
3_CBX4	138_DNMT1
3_CBX4	139_DNMT3A1
3_CBX4	140_DNMT3B1		-0.0232566				-0.15429	3
3_CBX4	141_DNMT3B3	-0.423392	0	0.0348424	-0.641892	3	-0.252613		0.089434	1
3_CBX4	142_DNMT3L		0	-0.156704			-0.0803861		-0.187086	3
3_CBX4	143_DNMT3C(mouse)		0				-0.0904845
3_CBX4	144_sssIM(MQ1)
3_CBX4	145_DRM2(Arabidopsis)
3_CBX4	146_DRM3(Arabidopsis)		-0.182925				-0.412454	3
3_CBX4	147_MET1(Arabidopsis)
3_CBX4	148_CMT2(Arabidopsis)
3_CBX4	149_CMT3(Arabidopsis)
3_CBX4	150_NtDRM1(N. Tabacum)
3_CBX4	151_DNMT3A1-DNMT3L(mouse,CRRISPRoff)
3_CBX4	152_DNMT3B1-XTEN20-DNMT3B3
3_CBX4	153_DNMT3A1-XTEN20-DNMT3B3
3_CBX4	154_DNMT3B1-XTEN20-DNMT3L
3_CBX4	155_DNMT3A1-XTEN20-DNMT3L
3_CBX4	156_eGFP
4_CBX5_chromo	1_CBX1_chromo	0	-0.110986	0	0.628099		-0.256236	3	-0.239086
4_CBX5_chromo	2_CBX3_chromo	-0.76573	-0.352034	0.0719018	-0.894528	3	-0.538288	3	0.0543262	1
4_CBX5_chromo	3_CBX4		0	-0.487372			0.501056		-0.664684	3
4_CBX5_chromo	4_CBX5_chromo	0	-0.0743414	0
4_CBX5_chromo	5_CBX7	-2.28148	0.0350488	-0.202918	-2.77364	3	0.344589	1	-0.390961	3
4_CBX5_chromo	6_CBX2	0	0	0.0278936	0.378858		-0.113068		-0.047348	2
4_CBX5_chromo	7_CBX6	-1.00327	-0.516196	0	-1.90692	3	-0.434203	3	-0.0555384
4_CBX5_chromo	8_RYBP_zf_RanBP		-1.55924	0			-1.43124	3	-0.337918
4_CBX5_chromo	9_AEBP2
4_CBX5_chromo	10_ING1	1.88291	0.845951	-1.07409	3.23774	1	1.62071	1	-1.27721	3
4_CBX5_chromo	11_PHF2
4_CBX5_chromo	12_TRIM24	-1.10192	-0.557802	-0.582302	-1.61202	3	-0.385617	3	-0.868406	3
4_CBX5_chromo	13_KDM5A	0	-2.558	-2.22943	0.585267		-2.3328	3	-2.46029	3
4_CBX5_chromo	14_KDM5B	0			-0.43164
4_CBX5_chromo	15_DNMT3A_PWWP	0	0	0.110673	1.47982		-0.0679413		0.032807	1
4_CBX5_chromo	16_NSD1_PWWP2	-1.25677	-0.03992	0	-2.05986	3	-0.365987	3	-0.080241
4_CBX5_chromo	17_NSD2_PWWP1	0	-0.503888	0.12267	0.701797		-0.56886	3	0.125887	1
4_CBX5_chromo	18_CREBBP	-0.330144	0	0	-1.10106	3	-0.0812568		-0.015408
4_CBX5_chromo	19_MeCP2_MBD	0	-0.0149758	-0.116592	0.177985		-0.381922	3	-0.410499	3
4_CBX5_chromo	20_MBD1_MBD	-1.02403	0.53196	0.00939275	-1.99782	3	0.794281	1	-0.0118304	2
4_CBX5_chromo	21_MBD2		0.342562	0			0.664208	1	-0.20762
4_CBX5_chromo	22_MBD3	0.434918	0.0784976	0.394935	2.02732	1	0.339274	1	0.328992	1
4_CBX5_chromo	23_Tet1		-3.52418				-3.29683	3
4_CBX5_chromo	24_Tet3
4_CBX5_chromo	25_Zfp961(mouse)	1.10831	0.217402	0.257405	2.57186	1	-0.00362194	2	0.283732	1
4_CBX5_chromo	26_Zfp809(mouse)	1.33232	0.674362	-0.72921	3.27594	1	1.14433	1	-0.856512	3
4_CBX5_chromo	27_ZNF417	0.87838	0	0	0.544465	1	-0.425221		-0.177923
4_CBX5_chromo	28_ZNF587	-0.344612	-0.002957	-0.0892344	-2.58423	3	-0.812781	3	-0.401826	3
4_CBX5_chromo	29_ZIM3
4_CBX5_chromo	30_ZNF10	0	0.363549	0	0.299723		0.911372	1	-0.0302552
4_CBX5_chromo	31_ZNF534	0.704678	0		2.26927	1	0.399915
4_CBX5_chromo	32_ZNF667	-1.17897	0	0	-3.87247	3	-0.422803		-0.306405
4_CBX5_chromo	33_ZNF716	0.341791	-0.549942	-0.0195979	0.850669	1	-0.711133	3	-0.272192	3
4_CBX5_chromo	34_ZNF479	0	0.518024		0.67201		1.14725	1
4_CBX5_chromo	35_ZNF791		-1.29996				-1.3884	3
4_CBX5_chromo	36_ZNF563	0	-0.733281	-1.65159	0.226389		-0.891948	3	-1.73251	3
4_CBX5_chromo	37_ZNF20		1.4907				1.69012	1
4_CBX5_chromo	38_ZNF440
4_CBX5_chromo	39_ZNF878		-2.01064	-0.0949221			-2.05459	3	-0.235633	3
4_CBX5_chromo	40_ZNF823
4_CBX5_chromo	41_ZNF441	0.600252	0.32027		2.50595	1	0.771724	1
4_CBX5_chromo	42_ZNF763	-3.32103	-3.7684	-1.08189	-5.21757	3	-4.02134	3	-1.28898	3
4_CBX5_chromo	43_ZNF844	-5.16461	-1.6701	0.10972	-5.14937	3	-1.21675	3	0.334431	1
4_CBX5_chromo	44_ZFP69
4_CBX5_chromo	45_ZNF606	0.635244	-2.52974	-0.725166	1.8914	1	-2.80158	3	-0.762304	3
4_CBX5_chromo	46_ZNF235	-0.735678	0		-0.807217	3	0.426914
4_CBX5_chromo	47_ZNF613	0			0.408803
4_CBX5_chromo	48_ZNF627	-3.91867	1.33169		-4.63513	3	1.36412	1
4_CBX5_chromo	49_ZNF649	0	-0.606334		0.606622		-0.910181	3
4_CBX5_chromo	50_PRDM1	-0.917787	-0.251998	0.0744542	-0.699159	3	-0.544043	3	0.0385654	1
4_CBX5_chromo	51_ZNF644		-0.139172	-0.879366			-0.389921	3	-1.17011	3
4_CBX5_chromo	52_WIZ	0	0.299879	-1.27946	0.590541		0.596328	1	-1.51278	3
4_CBX5_chromo	53_CDYL
4_CBX5_chromo	54_ATRX
4_CBX5_chromo	55_MPHOSPH8		-0.360376	0.0983581			-0.0379734	3	0.0663769	1
4_CBX5_chromo	56_DAXX	-1.1498	0.746485		-1.53594	3	1.46672	1
4_CBX5_chromo	57_MECP2_ATRX_binding		1.24243				1.78568	1
4_CBX5_chromo	58_PPHLN1		-0.864076				-0.966466	3
4_CBX5_chromo	59_BCOR
4_CBX5_chromo	60_BMI1	-2.74876	-0.393578	-1.1348	-3.74944	3	-0.188526	3	-1.63477	3
4_CBX5_chromo	61_E2F6	-0.554811	0	0	-1.01548	3	0.0284344		-0.0428369
4_CBX5_chromo	62_PCGF1	0	0	-0.0284119	0.0954369		-0.0938713		-0.375934	3
4_CBX5_chromo	63_RYBP_YAF2_rybp		0				0.182822
4_CBX5_chromo	64_YAF2
4_CBX5_chromo	65_YY1
4_CBX5_chromo	66_KDM2B	0.260619	0	0.535683	1.38112	1	-0.306298		0.486032	1
4_CBX5_chromo	67_HNRPK
4_CBX5_chromo	68_RUNX1	0	0	0.196087	0.861936		0.112734		0.132895	1
4_CBX5_chromo	69_CBX2		0	0			0.0292838		-0.0675536
4_CBX5_chromo	70_CBX4
4_CBX5_chromo	71_CBX6
4_CBX5_chromo	72_CBX7		1.37869				1.3723	1
4_CBX5_chromo	73_CBX8	-0.256788	0	0	-0.409755	3	-0.197995		-0.154636
4_CBX5_chromo	74_PHF1_CTD
4_CBX5_chromo	75_PHF1_PHD	-0.855731	0	0.0395859	-0.980323	3	-0.269457		0.0388766	1
4_CBX5_chromo	76_MTF2	-0.869386	0	-0.165307	-1.65436	3	0.135955		-0.36102	3
4_CBX5_chromo	77_EPOP	0	-0.205695	0	0.492104		0.0129594	4	-0.160364
4_CBX5_chromo	78_LCOR (PALI1)	-1.78059	-0.622088	0.136956	-1.10904	3	-0.519174	3	0.316436	1
4_CBX5_chromo	79_AEBP2	-0.0639705	0	0.0781825	0.343001	4	-0.216392		0.0194846	1
4_CBX5_chromo	80_JARID2
4_CBX5_chromo	81_CTCF_PRC2
4_CBX5_chromo	82_PHF19		3.46764				3.71468	1
4_CBX5_chromo	83_PHF19_fusion
4_CBX5_chromo	84_ZFPM1		2.56728				2.98077	1
4_CBX5_chromo	85_PRDM14	0	0	0.0121578	-0.105321		-0.0255163		-0.0441041	2
4_CBX5_chromo	86_vSET(P. bursaria chlorella virus)	-1.68314	-0.0822564	0.0344466	-1.81061	3	-0.339913	3	0.0499862	1
4_CBX5_chromo	87_RCOR1		-0.408463				-0.953299	3
4_CBX5_chromo	88_REST_CoREST_complex	-1.30183	-0.209589	-0.162387	-1.67251	3	-0.341087	3	-0.419551	3
4_CBX5_chromo	89_KLF3
4_CBX5_chromo	90_ZEB1
4_CBX5_chromo	91_ZEB2	0	0	0.264497	-0.412305		-0.434438		0.292713	1
4_CBX5_chromo	92_MBD3(mouse)
4_CBX5_chromo	93_SALL1
4_CBX5_chromo	94_NAB2	0	0	0.0655808	1.27378		-0.258746		0.0273207	1
4_CBX5_chromo	95_MeCP2_Sin3_complex	0	-0.308502	0.108183	0.452806		-0.503412	3	0.0436917	1
4_CBX5_chromo	96_REST_Sin3_complex
4_CBX5_chromo	97_SID4X
4_CBX5_chromo	98_MeCP2_NCoR_complex	-1.3528	-0.384069	-0.470899			-0.465004	3	-0.821822	3
4_CBX5_chromo	99_NCOR1	-6.15509e-05	0	0	0.0252551	4	-0.289678		-0.0781947
4_CBX5_chromo	100_MBD1_TRD
4_CBX5_chromo	101_ZBTB18	0	1.60369		0.931009		2.11327	1
4_CBX5_chromo	102_GCNF	-0.207488	-0.167779	0	-0.209171	3	-0.412788	3	-0.00942112
4_CBX5_chromo	103_NR2F6
4_CBX5_chromo	104_NR1D1		0.54167				0.678915	1
4_CBX5_chromo	105_EZH2_DNMT_recruit
4_CBX5_chromo	106_EHMT2_DNMT_recruit	0	0	0	0.191941		0.116058		-0.0327475
4_CBX5_chromo	107_CBX5_full
4_CBX5_chromo	108_CBX1_full
4_CBX5_chromo	109_CBX3_full		0				-0.362608
4_CBX5_chromo	110_UHRF1	-1.32031	-0.461548	0.179876	-1.25116	3	-0.920456	3	0.165505	1
4_CBX5_chromo	111_MYC	-0.198472	-0.335705	0.377856	-0.919	3	-0.230549	3	0.425065	1
4_CBX5_chromo	112_CTCF_chromatin_organization	0	0	0	0.493693		0.0859353		-0.0846681
4_CBX5_chromo	113_L3MBTL3	0	-0.556161	0.0306792	-1.17617		-0.827488	3	0.124348	1
4_CBX5_chromo	114_PHC2	-0.25892	-0.912211		-0.699923	3	-1.00136	3
4_CBX5_chromo	115_TRIM28
4_CBX5_chromo	116_CBX1_chromoshadow	-1.89164	0.633865	-1.1204	-2.33902	3	1.00313	1	-1.34373	3
4_CBX5_chromo	117_CBX3_chromoshadow	0.657139	-0.648333	0.0181055	2.43091	1	-0.820308	3	0.228156	1
4_CBX5_chromo	118_CBX5_chromoshadow
4_CBX5_chromo	119_DMAP1	-1.91548	-0.0588641	0	-2.00717	3	-0.288493	3	-0.0915363
4_CBX5_chromo	120_UBN1_NHRD	-1.66455	0	0	-1.7937	3	0.158303		-0.103716
4_CBX5_chromo	121_UBN1_HRD		-0.251215	1.13936			-0.0126506	3	1.22142	1
4_CBX5_chromo	122_SETDB1
4_CBX5_chromo	123_SUV39H1
4_CBX5_chromo	124_dim-5(N.Crassa)
4_CBX5_chromo	125_KYP(A.Thaliana)		-0.0557564				-0.392395	3
4_CBX5_chromo	126_SUVR4(A.Thaliana)
4_CBX5_chromo	127_EHMT2	-1.33198	-0.332197	0.042799	-1.5971	3	-0.729282	3	0.159228	1
4_CBX5_chromo	128_EHMT1		-0.279471				-0.185687	3
4_CBX5_chromo	129_KDM2B	0	0	0.157901	-0.647729		-0.355787		0.0469154	1
4_CBX5_chromo	130_KDM5B	0	0	0	0.0731201		-0.340428		-0.0906948
4_CBX5_chromo	131_SET8(T.Gondii)
4_CBX5_chromo	132_RING1-XTEN20-PCGF1		1.77216				2.34999	1
4_CBX5_chromo	133_RING1-XTEN20-PCGF2	0	-0.593042		0.212109		-0.456138	3
4_CBX5_chromo	134_RING1-XTEN20-PCGF3	-0.238479	-0.0448782	0.0964975	-0.70624	3	-0.221861	3	0.0840186	1
4_CBX5_chromo	135_EZH1
4_CBX5_chromo	136_EZH2	-0.513463	0	0.308106	0.09196	4	-0.0140605		0.430623	1
4_CBX5_chromo	137_HDAC1
4_CBX5_chromo	138_DNMT1
4_CBX5_chromo	139_DNMT3A1
4_CBX5_chromo	140_DNMT3B1		0				0.0752783
4_CBX5_chromo	141_DNMT3B3	0	0	-0.161198	0.838046		-0.527116		-0.431378	3
4_CBX5_chromo	142_DNMT3L		-0.147754				-0.614265	3
4_CBX5_chromo	143_DNMT3C(mouse)		0				0.0509741
4_CBX5_chromo	144_sssIM(MQ1)
4_CBX5_chromo	145_DRM2(Arabidopsis)
4_CBX5_chromo	146_DRM3(Arabidopsis)		0				-0.255673
4_CBX5_chromo	147_MET1(Arabidopsis)
4_CBX5_chromo	148_CMT2(Arabidopsis)
4_CBX5_chromo	149_CMT3(Arabidopsis)
4_CBX5_chromo	150_NtDRM1(N. Tabacum)
4_CBX5_chromo	151_DNMT3A1-DNMT3L(mouse,CRRISPRoff)
4_CBX5_chromo	152_DNMT3B1-XTEN20-DNMT3B3
4_CBX5_chromo	153_DNMT3A1-XTEN20-DNMT3B3
4_CBX5_chromo	154_DNMT3B1-XTEN20-DNMT3L
4_CBX5_chromo	155_DNMT3A1-XTEN20-DNMT3L
4_CBX5_chromo	156_eGFP
5_CBX7	1_CBX1_chromo	-0.753452	-0.573937	-0.0290262	-1.06892	3	-0.58495	3	0.0637562	4
5_CBX7	2_CBX3_chromo	-1.45008	-0.378023	-0.139353	-2.0783	3	-0.43004	3	-0.0648527	3
5_CBX7	3_CBX4		1.99765				2.4354	1
5_CBX7	4_CBX5_chromo	-0.826648	-0.261582	0.365857	-1.26618	3	-0.125911	3	0.467414	1
5_CBX7	5_CBX7	0.13852	-0.113747	-0.485594
5_CBX7	6_CBX2	0	0	0.298301	-0.125936		-0.251861		0.373837	1
5_CBX7	7_CBX6		0.234168	-0.038373			0.450398	1	0.156333	4
5_CBX7	8_RYBP_zf_RanBP	-4.98686	-0.895669	-0.43476	-5.11662	3	-0.735316	3	-0.43633	3
5_CBX7	9_AEBP2
5_CBX7	10_ING1	-2.06239	-1.27152	-0.838942	-2.6884	3	-0.645017	3	-0.702365	3
5_CBX7	11_PHF2		1.80718				2.09705	1
5_CBX7	12_TRIM24	-2.15342	-0.926134	0.0679902	-3.16294	3	-0.721599	3	0.129782	1
5_CBX7	13_KDM5A	-2.3202	-0.449392	-0.107385	-3.42959	3	-0.094787	3	0.00144926	4
5_CBX7	14_KDM5B	-0.488171	-0.234177	1.11113	-1.49924	3	0.0579217	4	1.2683	1
5_CBX7	15_DNMT3A_PWWP	0	0	-0.0444607	-0.605259		0.192502		-0.0302505	3
5_CBX7	16_NSD1_PWWP2	-1.3434	-0.904851	-0.656008	-2.64591	3	-1.09668	3	-0.627584	3
5_CBX7	17_NSD2_PWWP1	0	-0.889602	0.213769	0.411679		-0.820337	3	0.309062	1
5_CBX7	18_CREBBP	-0.346579	-0.758374	-0.248032	-1.61691	3	-0.88582	3	-0.126423	3
5_CBX7	19_MeCP2_MBD	0	-0.404071	-0.174566	-0.557141		-0.636779	3	-0.128775	3
5_CBX7	20_MBD1_MBD	-0.381816	0	-0.179885	-1.85504	3	0.121985		-0.109033	3
5_CBX7	21_MBD2	-1.31021	0.0734478	0.0281634	-2.93829	3	0.521968	1	0.127985	1
5_CBX7	22_MBD3	0	-0.0608614	-0.361556	-0.229881		-0.38946	3	-0.335423	3
5_CBX7	23_Tet1	-1.70263	-0.504617	-0.00317309	-3.46702	3	-0.244915	3	0.0535788	4
5_CBX7	24_Tet3	-1.87815			-3.04754	3
5_CBX7	25_Zfp961(mouse)	1.25323	0.262641	-0.184536	1.70279	1	-0.106642	2	-0.120823	3
5_CBX7	26_Zfp809(mouse)	1.26071	2.28807	0.170833	2.19034	1	2.60978	1	0.38323	1
5_CBX7	27_ZNF417	0	0	-0.377063	-2.5769		-0.650035		-0.357539	3
5_CBX7	28_ZNF587	0	0	-0.292886	-1.67095		-0.625021		-0.265779	3
5_CBX7	29_ZIM3	-2.07534	0.293148		-1.64651	3	0.564516	1
5_CBX7	30_ZNF10	1.26701	0.887024	0.142381	1.96547	1	1.28659	1	0.416153	1
5_CBX7	31_ZNF534	2.4361	2.38377		2.98669	1	2.90786	1
5_CBX7	32_ZNF667	0	0	0	-2.86768		-0.56716		-0.0422888
5_CBX7	33_ZNF716	0.946221	2.69875	0.940339	0.441106	1	2.6718	1	1.02744	1
5_CBX7	34_ZNF479	1.98905	0.708026	0.161367	2.3708	1	1.18899	1	0.374437	1
5_CBX7	35_ZNF791
5_CBX7	36_ZNF563	1.26665	1.23804		1.18642	1	1.21361	1
5_CBX7	37_ZNF20	-0.423221	-0.721012		-0.783469	3	-0.771735	3
5_CBX7	38_ZNF440	2.19186	1.09458	0.259418	2.39008	1	1.11112	1	0.456857	1
5_CBX7	39_ZNF878	2.25859	2.25895	2.96543	2.84793	1	2.34924	1	3.16441	1
5_CBX7	40_ZNF823		-0.896576	-1.39956			-0.968233	3	-1.27432	3
5_CBX7	41_ZNF441	2.98429	-0.103301	-0.796833	3.876	1	0.098007	4	-0.553082	3
5_CBX7	42_ZNF763	2.59346	0.327515	-1.20576	1.16435	1	0.20881	1	-1.10672	3
5_CBX7	43_ZNF844	-1.75173	-0.734251		-2.23592	3	-0.248544	3
5_CBX7	44_ZFP69	-0.947918	1.47145	0.705419	-1.4115	3	1.81509	1	0.996177	1
5_CBX7	45_ZNF606	0	2.54558	0.669598	0.0727407		2.40798	1	0.972158	1
5_CBX7	46_ZNF235	1.92645	0.227241	-1.25389	2.32234	1	0.52371	1	-0.945137	3
5_CBX7	47_ZNF613	0	2.91445	0.105265	-0.294129		2.64331	1	0.267661	1
5_CBX7	48_ZNF627	3.8103	-2.14919		3.56126	1	-2.36691	3
5_CBX7	49_ZNF649	0	0.331807	0.440886	0.162139		0.162197	1	0.74477	1
5_CBX7	50_PRDM1	-0.896037	-0.342372	-0.469284	-1.17683	3	-0.50018	3	-0.413096	3
5_CBX7	51_ZNF644		-0.508392				-0.648935	3
5_CBX7	52_WIZ	0	-0.329963	-0.858909	0.335436		-0.181772	3	-0.752538	3
5_CBX7	53_CDYL		0.516968				0.720233	1
5_CBX7	54_ATRX
5_CBX7	55_MPHOSPH8	1.70507	-0.757103		2.46797	1	-0.300464	3
5_CBX7	56_DAXX	-1.86008	-0.524797		-2.74565	3	0.0471808	4
5_CBX7	57_MECP2_ATRX_binding	-2.63662	-0.257186	0.65524	-3.1021	3	0.127504	4	0.676843	1
5_CBX7	58_PPHLN1	-1.53117	-0.402185	-0.808056	-1.78594	3	-0.370339	3	-0.728976	3
5_CBX7	59_BCOR		-0.093114				0.0824258	4
5_CBX7	60_BMI1	-1.23815	-1.04989	0.139372	-2.73825	3	-0.710599	3	0.308292	1
5_CBX7	61_E2F6	-0.0418444	0.0234293	-0.288164	-1.00194	3	0.114229	1	-0.169932	3
5_CBX7	62_PCGF1	0	0	0.0697764	-0.597873		-0.00366135		0.194727	1
5_CBX7	63_RYBP_YAF2_rybp		1.07491				1.41741	1
5_CBX7	64_YAF2		0.358595				1.13371	1
5_CBX7	65_YY1
5_CBX7	66_KDM2B	-0.656768	0	-0.397637	-1.80777	3	-0.448552		-0.355213	3
5_CBX7	67_HNRPK
5_CBX7	68_RUNX1	0	0	0.065191	-0.952557		-0.294143		0.194564	1
5_CBX7	69_CBX2	-1.56006	-0.967656	0.4618	-1.5322	3	-0.812793	3	0.609987	1
5_CBX7	70_CBX4
5_CBX7	71_CBX6	-1.17256	-0.339341	-0.114514	-1.57117	3	-0.590514	3	-0.0947519	3
5_CBX7	72_CBX7		-0.29623	-1.36565			-0.450883	3	-1.28226	3
5_CBX7	73_CBX8	-0.499559	-0.049091	0.156742	-1.15195	3	-0.147317	3	0.226594	1
5_CBX7	74_PHF1_CTD	-1.77507	-0.870451	0	-1.92987	3	-0.668547	3	0.177
5_CBX7	75_PHF1_PHD	-2.78689	-0.300976	0.398381	-3.4109	3	-0.594463	3	0.489748	1
5_CBX7	76_MTF2	-0.950133	0	-0.589925	-2.23453	3	0.02374		-0.445939	3
5_CBX7	77_EPOP	-0.220619	-0.901238	-0.106782	-1.00882	3	-0.650233	3	0.00835771	4
5_CBX7	78_LCOR (PALI1)	0	-0.890934	-0.524386	0.960163		-0.755669	3	-0.307521	3
5_CBX7	79_AEBP2	-0.498838	-0.05094	-0.0159003	-0.59129	3	-0.440156	3	0.0174776	4
5_CBX7	80_JARID2
5_CBX7	81_CTCF_PRC2
5_CBX7	82_PHF19		0.628266	0.0406255			0.938233	1	0.110581	1
5_CBX7	83_PHF19_fusion
5_CBX7	84_ZFPM1
5_CBX7	85_PRDM14	-0.0271809	-0.0739876	-0.108076	-1.02475	3	-0.370564	3	-0.0722617	3
5_CBX7	86_vSET(P. bursaria chlorella virus)	0	-0.662687	-0.435938	-0.144277		-0.786106	3	-0.328323	3
5_CBX7	87_RCOR1		-0.418796				-0.829395	3
5_CBX7	88_REST_CoREST_complex	-1.18598	0	0.177582	-2.05608	3	0.146192		0.29677	1
5_CBX7	89_KLF3		-0.570978				-1.16069	3
5_CBX7	90_ZEB1
5_CBX7	91_ZEB2	-0.0950084	0	-0.323964	-1.68015	3	-0.369119		-0.224085	3
5_CBX7	92_MBD3(mouse)		-0.687869	0.189351			-0.195273	3	0.426039	1
5_CBX7	93_SALL1
5_CBX7	94_NAB2	0	0	0.0338433	-0.38755		-0.061159		0.175263	1
5_CBX7	95_MeCP2_Sin3_complex	-0.0300545	-0.305942	-0.171545	-0.513499	3	-0.366615	3	-0.143961	3
5_CBX7	96_REST_Sin3_complex		0.770825				1.00733	1
5_CBX7	97_SID4X	-1.45756
5_CBX7	98_MeCP2_NCoR_complex	0.389388	-1.26939				-1.21609	3
5_CBX7	99_NCOR1	0	0	0.0520945	-0.321288		0.00630041		0.251942	1
5_CBX7	100_MBD1_TRD		-1.0158				-0.837667	3
5_CBX7	101_ZBTB18
5_CBX7	102_GCNF	-0.201825	-0.242829	-0.0477497	-0.702931	3	-0.353601	3	0.105851	4
5_CBX7	103_NR2F6
5_CBX7	104_NR1D1		-0.360754				-0.783812	3
5_CBX7	105_EZH2_DNMT_recruit
5_CBX7	106_EHMT2_DNMT_recruit	-1.38041	-0.3918	-0.167979	-1.94562	3	-0.449269	3	-0.102236	3
5_CBX7	107_CBX5_full	-0.576103	-0.822282	0.475607	0.405465	4	-1.42643	3	0.362937	1
5_CBX7	108_CBX1_full		0.358469				1.34386	1
5_CBX7	109_CBX3_full		0.959248				0.868594	1
5_CBX7	110_UHRF1	-0.391323	-0.190168	0.00618966	-0.8216	3	-0.514839	3	0.0838947	1
5_CBX7	111_MYC	-4.0761	-0.794377	-0.243468	-5.29605	3	-0.554984	3	-0.104183	3
5_CBX7	112_CTCF_chromatin_organization	0	-0.372306	-0.380464	-0.292882		-0.681877	3	-0.345307	3
5_CBX7	113_L3MBTL3	-2.7128	-1.08223	-0.295344	-4.98373	3	-1.3212	3	-0.12826	3
5_CBX7	114_PHC2		-0.215735	1.1041			-0.170649	3	1.2379	1
5_CBX7	115_TRIM28	-1.91814	-0.463699	-0.102974	-2.64325	3	-0.124485	3	-0.125572	3
5_CBX7	116_CBX1_chromoshadow	0	0.100441		-0.125982		0.321451	1
5_CBX7	117_CBX3_chromoshadow	-2.14224	-0.857514		-2.3493	3	-0.895252	3
5_CBX7	118_CBX5_chromoshadow		2.57185				2.96539	1
5_CBX7	119_DMAP1	-1.90219	-0.897637	-0.246204	-2.4933	3	-0.993028	3	-0.199139	3
5_CBX7	120_UBN1_NHRD	-0.1414	-0.950627	-0.0615792	-0.769977	3	-0.738931	3	-0.0438676	3
5_CBX7	121_UBN1_HRD		-0.00517301				0.265742	4
5_CBX7	122_SETDB1
5_CBX7	123_SUV39H1
5_CBX7	124_dim-5(N.Crassa)
5_CBX7	125_KYP(A.Thaliana)		0.554433	3.01276			0.955377	1	3.35705	1
5_CBX7	126_SUVR4(A.Thaliana)
5_CBX7	127_EHMT2	-1.77154	-0.413648	-0.335405	-2.53608	3	-0.676496	3	-0.181592	3
5_CBX7	128_EHMT1		0				0.148507
5_CBX7	129_KDM2B	0	-0.064049	-0.546597	-1.45057		-0.547461	3	-0.565507	3
5_CBX7	130_KDM5B	0	0	-0.152436	0.0609968		-0.40002		-0.0831019	3
5_CBX7	131_SET8(T.Gondii)
5_CBX7	132_RING1-XTEN20-PCGF1		0.872496				1.33934	1
5_CBX7	133_RING1-XTEN20-PCGF2	-1.83064	-0.246608	0.698513	-2.46009	3	-0.0436451	3	0.837219	1
5_CBX7	134_RING1-XTEN20-PCGF3	-2.32899	-0.415461	0.122517	-3.29618	3	-0.458207	3	0.227213	1
5_CBX7	135_EZH1
5_CBX7	136_EZH2	-0.402823	-0.383789	-0.0413281	-0.296823	3	-0.340504	3	0.118573	4
5_CBX7	137_HDAC1
5_CBX7	138_DNMT1
5_CBX7	139_DNMT3A1
5_CBX7	140_DNMT3B1		-0.770276				-1.07241	3
5_CBX7	141_DNMT3B3	0	-0.243468	0.30277	-0.313992		-0.686172	3	0.378656	1
5_CBX7	142_DNMT3L		0.112759				0.0509495	1
5_CBX7	143_DNMT3C(mouse)
5_CBX7	144_sssIM(MQ1)
5_CBX7	145_DRM2(Arabidopsis)
5_CBX7	146_DRM3(Arabidopsis)		-0.141449				-0.542078	3
5_CBX7	147_MET1(Arabidopsis)
5_CBX7	148_CMT2(Arabidopsis)
5_CBX7	149_CMT3(Arabidopsis)
5_CBX7	150_NtDRM1(N. Tabacum)
5_CBX7	151_DNMT3A1-DNMT3L(mouse,CRRISPRoff)
5_CBX7	152_DNMT3B1-XTEN20-DNMT3B3
5_CBX7	153_DNMT3A1-XTEN20-DNMT3B3
5_CBX7	154_DNMT3B1-XTEN20-DNMT3L
5_CBX7	155_DNMT3A1-XTEN20-DNMT3L
5_CBX7	156_eGFP
6_CBX2	1_CBX1_chromo	-1.55981	-0.542436	-0.622275	-0.869374	3	-0.139672	3	-0.498357	3
6_CBX2	2_CBX3_chromo	0	-0.472107	-0.100633	0.555777		-0.110346	3	0.00500211	4
6_CBX2	3_CBX4	-1.96323	-1.30527	-0.62418	-1.55992	3	-0.473664	3	-0.430658	3
6_CBX2	4_CBX5_chromo	-3.83274	0.493445	-0.55627	-3.26637	3	1.13569	1	-0.486249	3
6_CBX2	5_CBX7	-2.01227	-0.264845	0.0157885	-1.99795	3	0.220118	4	0.198579	1
6_CBX2	6_CBX2	0	-0.0525864	-0.260103
6_CBX2	7_CBX6	-0.286598	-0.398877	-0.540751	-0.683769	3	0.141035	4	-0.376355	3
6_CBX2	8_RYBP_zf_RanBP	-0.760136	-0.214041	-0.0779343	0.116011	4	0.371881	4	-0.0483691	3
6_CBX2	9_AEBP2
6_CBX2	10_ING1	0	-0.211667	-0.163243	0.865345		0.828608	4	0.00446936	4
6_CBX2	11_PHF2		-2.29132				-1.6346	3
6_CBX2	12_TRIM24	0	-0.463545	-0.129353	0.0164411		0.166559	4	-0.0446238	3
6_CBX2	13_KDM5A	-1.19393	0.00752662	-0.586271	-1.29743	3	0.780743	1	-0.446301	3
6_CBX2	14_KDM5B	-0.88557	0.45326	0.517428	-0.890735	3	1.2871	1	0.705726	1
6_CBX2	15_DNMT3A_PWWP	0	-0.0256653	-0.325884	1.65334		0.188123	4	-0.280539	3
6_CBX2	16_NSD1_PWWP2	-1.60961	-0.308148	-0.122776	-1.90623	3	-0.0862016	3	-0.0632167	3
6_CBX2	17_NSD2_PWWP1	0	-0.343941	-0.0351185	0.840006		0.139101	4	0.0770921	4
6_CBX2	18_CREBBP	-1.20374	-0.60599	-0.322757	-1.46817	3	-0.31966	3	-0.170013	3
6_CBX2	19_MeCP2_MBD	-1.37855	-0.275818	-0.21617	-1.38226	3	-0.0947503	3	-0.139243	3
6_CBX2	20_MBD1_MBD	0	-0.0854595	-0.306615	0.511998		0.412708	4	-0.204628	3
6_CBX2	21_MBD2	-0.211685	-0.0716325	-0.783329	-0.833859	3	0.515531	4	-0.725196	3
6_CBX2	22_MBD3	0.48185	0	-0.0622062	2.58073	1	0.238843		-0.00493814	3
6_CBX2	23_Tet1	-1.33294	0.133815	-1.17384	-2.09143	3	0.90918	1	-1.08595	3
6_CBX2	24_Tet3	0	0.866291	0.320751	0.685564		1.36089	1	0.522694	1
6_CBX2	25_Zfp961(mouse)	1.03596	0.752599	-0.180659	2.71135	1	0.797093	1	-0.125244	3
6_CBX2	26_Zfp809(mouse)	0.526869	0.944462	0.771882	2.68234	1	1.67995	1	1.01541	1
6_CBX2	27_ZNF417	0	0	-0.288178	0.0519958		-0.234456		-0.237519	3
6_CBX2	28_ZNF587	0	0	0	-0.0550821		-0.223329		0.0756477
6_CBX2	29_ZIM3	2.46771	2.2974	0.174549	5.08922	1	2.98254	1	0.525298	1
6_CBX2	30_ZNF10	1.03444	1.16931	0.431466	2.95874	1	1.98265	1	0.736373	1
6_CBX2	31_ZNF534	3.07936	-0.191379	0.0832914	4.85579	1	0.656399	4	0.480232	1
6_CBX2	32_ZNF667	0.0574021	0	0	-0.942842	2	-0.276333		0.0193165
6_CBX2	33_ZNF716	1.17624	1.97015	1.41272	1.89696	1	2.35697	1	1.53096	1
6_CBX2	34_ZNF479	0	1.08875	1.12591	1.51782		1.9835	1	1.37011	1
6_CBX2	35_ZNF791	-0.768593	0.784675	0.279947	-1.75267	3	1.24424	1	0.407377	1
6_CBX2	36_ZNF563	0.29564	-0.499216	0.36119	1.44125	1	-0.199965	3	0.651103	1
6_CBX2	37_ZNF20		-0.808346	0.100815			-0.433501	3	0.394121	1
6_CBX2	38_ZNF440	0	2.40131	-0.591047	1.10577		2.83163	1	-0.428513	3
6_CBX2	39_ZNF878	0	-1.81022	0.996842	1.59042		-1.39626	3	1.22696	1
6_CBX2	40_ZNF823	-1.84913	-3.1549	-0.877898	-3.23302	3	-2.81278	3	-0.72483	3
6_CBX2	41_ZNF441	0	0	0.0492415	1.71991		0.644869		0.378819	1
6_CBX2	42_ZNF763	1.61178	0.394998	-0.108642	1.4085	1	0.690069	1	0.0215275	4
6_CBX2	43_ZNF844		-0.183195				0.72808	4
6_CBX2	44_ZFP69	0	-0.818892	-0.264583	0.577937		-0.151565	3	-0.0919218	3
6_CBX2	45_ZNF606	0	1.59394	0.343817	1.11089		1.87012	1	0.677513	1
6_CBX2	46_ZNF235	0	0.531778	0.451946	1.59537		1.24202	1	0.846522	1
6_CBX2	47_ZNF613	1.118	2.42098	0.365454	2.74437	1	2.56362	1	0.558985	1
6_CBX2	48_ZNF627	0.189961	-0.135018	-0.0524704	1.16675	1	0.0728334	4	0.100338	4
6_CBX2	49_ZNF649	0.926103	0.72513	1.27643	2.43812	1	0.969296	1	1.61145	1
6_CBX2	50_PRDM1	0	-0.535935	-0.308622	1.3014		-0.279967	3	-0.2213	3
6_CBX2	51_ZNF644		-0.528818				-0.255585	3
6_CBX2	52_WIZ	-1.89972	0.840071	1.21072	-1.23098	3	1.50363	1	1.41829	1
6_CBX2	53_CDYL		-1.48645				-1.05718	3
6_CBX2	54_ATRX
6_CBX2	55_MPHOSPH8	0	1.14218	1.10511	1.70838		2.11321	1	1.27452	1
6_CBX2	56_DAXX		2.48699	-0.555405			3.66097	1	-0.4533	3
6_CBX2	57_MECP2_ATRX_binding	-3.64386	-0.688139	-0.265736	-3.10344	3	0.110327	4	-0.217262	3
6_CBX2	58_PPHLN1	-0.829854	-0.458192	-0.596497	-0.078719	3	-0.0125692	3	-0.486282	3
6_CBX2	59_BCOR	-0.529311			-0.188345	3
6_CBX2	60_BMI1	-0.0126641	-0.871169	0	-0.506868	3	-0.118103	3	-0.0549499
6_CBX2	61_E2F6	-0.173892	0.00558681	-0.0167736	-0.128085	3	0.510163	1	0.0856658	4
6_CBX2	62_PCGF1	0	0	-0.27872	-0.0210714		0.242209		-0.255408	3
6_CBX2	63_RYBP_YAF2_rybp
6_CBX2	64_YAF2	-0.735255	-1.05112	-0.605559	0.804057	4	-0.317488	3	-0.486413	3
6_CBX2	65_YY1
6_CBX2	66_KDM2B	-1.52098	0	0.00669889	-1.66608	3	0.0899264		0.134765	1
6_CBX2	67_HNRPK
6_CBX2	68_RUNX1	-0.149024	-0.13857	-0.416028	-0.755006	3	-0.178536	3	-0.356009	3
6_CBX2	69_CBX2	-1.57556	-0.835369	-0.02608	-0.541806	3	-0.266729	3	0.151092	4
6_CBX2	70_CBX4
6_CBX2	71_CBX6		0.77746	0.0236111			1.05091	1	0.08699	1
6_CBX2	72_CBX7		0.0573184	-0.603663			0.588074	1	-0.489137	3
6_CBX2	73_CBX8	-1.58856	-0.42514	-0.0739518	-1.23504	3	-0.10959	3	-0.0364837	3
6_CBX2	74_PHF1_CTD	0	0.0639227	-0.162661	1.59646		0.896624	1	0.019248	4
6_CBX2	75_PHF1_PHD	-0.862022	0	-0.00971615	-0.480134	3	0.131996		0.105794	4
6_CBX2	76_MTF2	-0.776283	-0.614258	0.69873	-1.05478	3	-0.196964	3	0.956168	1
6_CBX2	77_EPOP	0	-0.137479	-0.0397409	0.614926		0.539095	4	0.103252	4
6_CBX2	78_LCOR (PALI1)	0	-1.14461	-0.464108	1.65981		-0.583772	3	-0.31065	3
6_CBX2	79_AEBP2	0	-0.124292	-0.0263954	1.16687		-0.0997314	3	0.0381175	4
6_CBX2	80_JARID2
6_CBX2	81_CTCF_PRC2
6_CBX2	82_PHF19	-0.909127	-0.549066	-1.06086	-1.22443	3	-0.0365048	3	-1.06734	3
6_CBX2	83_PHF19_fusion
6_CBX2	84_ZFPM1		-0.762643	-1.6848			-0.0836333	3	-1.63609	3
6_CBX2	85_PRDM14	-0.572812	0	-0.0687314	-0.564478	3	0.121928		-0.00178235	3
6_CBX2	86_vSET(P. bursaria chlorella virus)	3.36549	-0.700255	-0.224026	4.93128	1	-0.409898	3	-0.0852759	3
6_CBX2	87_RCOR1		-0.198997				-0.19582	3
6_CBX2	88_REST_CoREST_complex	-0.345674	0	-0.184507	-0.209872	3	0.619255		-0.0708379	3
6_CBX2	89_KLF3
6_CBX2	90_ZEB1		1.06697				1.70266	1
6_CBX2	91_ZEB2	0	0	0.126265	0.947524		0.306662		0.277693	1
6_CBX2	92_MBD3(mouse)	-0.630109	-0.29454	0	1.31991	4	0.611833	4	0.266634
6_CBX2	93_SALL1	-0.728356
6_CBX2	94_NAB2	0	0	-0.131382	0.576088		0.0057305		-0.0464315	3
6_CBX2	95_MeCP2_Sin3_complex	-0.151303	-0.23511	-0.0776172	0.371156	4	0.117993	4	-0.0188975	3
6_CBX2	96_REST_Sin3_complex		-1.13203				-0.513869	3
6_CBX2	97_SID4X		2.46129
6_CBX2	98_MeCP2_NCoR_complex		0	0.174221			0.662247		0.385125	1
6_CBX2	99_NCOR1	0.792593	0	-0.4101	2.51117	1	0.175185		-0.230798	3
6_CBX2	100_MBD1_TRD		1.20466				1.95831	1
6_CBX2	101_ZBTB18	1.1776	1.57744	0.804679	3.42355	1	2.41946	1	0.951245	1
6_CBX2	102_GCNF	-0.377187	-0.598108	-0.207677	0.127609	4	-0.295103	3	-0.022942	3
6_CBX2	103_NR2F6		-0.448334				-0.0677617	3
6_CBX2	104_NR1D1		0				0.0132162
6_CBX2	105_EZH2_DNMT_recruit
6_CBX2	106_EHMT2_DNMT_recruit	0	-0.216103	-0.227057	0.719631		0.140204	4	-0.130179	3
6_CBX2	107_CBX5_full	-1.26451	0.231621	0.138858	0.722956	4	0.241291	1	0.0573228	1
6_CBX2	108_CBX1_full		-0.18606				1.11084	4
6_CBX2	109_CBX3_full	-2.39643	0	-0.711066	-1.1105	3	0.256285		-0.574444	3
6_CBX2	110_UHRF1	-1.59504	-0.608923	-0.502041	-1.01941	3	-0.519817	3	-0.403435	3
6_CBX2	111_MYC	-2.57894	-0.391427	0.0652865	-2.79299	3	0.261743	4	0.272757	1
6_CBX2	112_CTCF_chromatin_organization	0	-0.0495396	-0.140285	1.51653		0.0546662	4	-0.0739932	3
6_CBX2	113_L3MBTL3	-3.64858	-0.881242	-0.332055	-4.9136	3	-0.694649	3	-0.133836	3
6_CBX2	114_PHC2	-0.507203	0.308257	1.61511	-0.441727	3	0.982017	1	1.78004	1
6_CBX2	115_TRIM28		0.545799	1.42424			1.44457	1	1.50945	1
6_CBX2	116_CBX1_chromoshadow		0.912914	0.953614			1.5477	1	1.10112	1
6_CBX2	117_CBX3_chromoshadow	-1.37991	-0.750645	2.03726	-0.581076	3	-0.374606	3	2.37053	1
6_CBX2	118_CBX5_chromoshadow	-2.77616			-2.5038	3
6_CBX2	119_DMAP1	-1.06462	-0.767487	-0.476443	-0.649827	3	-0.449102	3	-0.398242	3
6_CBX2	120_UBN1_NHRD	0	-0.635711	-0.151843	0.544996		-0.0102385	3	-0.102996	3
6_CBX2	121_UBN1_HRD	-0.862937	-0.0877753	-0.442359	-0.661628	3	0.608709	4	-0.293909	3
6_CBX2	122_SETDB1
6_CBX2	123_SUV39H1
6_CBX2	124_dim-5(N.Crassa)
6_CBX2	125_KYP(A.Thaliana)	0	0		2.39654		0.515787
6_CBX2	126_SUVR4(A.Thaliana)
6_CBX2	127_EHMT2	-2.11482	-0.19178	0	-1.87346	3	-0.0408515	3	0.177124
6_CBX2	128_EHMT1	0	-0.083798		1.47432		0.467905	4
6_CBX2	129_KDM2B	0	-0.193899	-0.165024	0.395111		-0.263534	3	-0.152799	3
6_CBX2	130_KDM5B	0	-0.189777	-0.171984	0.215006		-0.250532	3	-0.0715149	3
6_CBX2	131_SET8(T.Gondii)
6_CBX2	132_RING1-XTEN20-PCGF1		-0.642905				0.200447	4
6_CBX2	133_RING1-XTEN20-PCGF2	-1.58388	0.440517		-1.20743	3	1.12543	1
6_CBX2	134_RING1-XTEN20-PCGF3	0	-0.500862	-0.296711	0.159754		-0.129831	3	-0.185979	3
6_CBX2	135_EZH1
6_CBX2	136_EZH2	-1.40811	-0.310812	0.0998009	-0.296203	3	0.14625	4	0.345528	1
6_CBX2	137_HDAC1
6_CBX2	138_DNMT1
6_CBX2	139_DNMT3A1
6_CBX2	140_DNMT3B1		-0.131372				-0.0197302	3
6_CBX2	141_DNMT3B3	0	0	-0.17677	1.07375		0.00176684		-0.0761163	3
6_CBX2	142_DNMT3L		-0.105868	0.564152			-0.0243654	3	0.595064	1
6_CBX2	143_DNMT3C(mouse)		-0.236698				-0.176707	3
6_CBX2	144_sssIM(MQ1)
6_CBX2	145_DRM2(Arabidopsis)
6_CBX2	146_DRM3(Arabidopsis)		0				0.234993
6_CBX2	147_MET1(Arabidopsis)
6_CBX2	148_CMT2(Arabidopsis)
6_CBX2	149_CMT3(Arabidopsis)
6_CBX2	150_NtDRM1(N. Tabacum)
6_CBX2	151_DNMT3A1-DNMT3L(mouse,CRRISPRoff)
6_CBX2	152_DNMT3B1-XTEN20-DNMT3B3
6_CBX2	153_DNMT3A1-XTEN20-DNMT3B3
6_CBX2	154_DNMT3B1-XTEN20-DNMT3L
6_CBX2	155_DNMT3A1-XTEN20-DNMT3L
6_CBX2	156_eGFP
7_CBX6	1_CBX1_chromo	0	-0.332381	0	-0.602644		-0.626653	3	-0.0500005
7_CBX6	2_CBX3_chromo	0	-0.463398	0.0905963	-1.00757		-0.798673	3	0.104724	1
7_CBX6	3_CBX4	-1.45695		0.629122	-2.8783	3			0.731136	1
7_CBX6	4_CBX5_chromo	-0.876356	-0.412897		-2.13463	3	-0.467688	3
7_CBX6	5_CBX7	0	0.659686	-2.00137	-1.78655		0.848605	1	-2.07648	3
7_CBX6	6_CBX2	0	0	-0.0987704	-0.841296		-0.341524		-0.308694	3
7_CBX6	7_CBX6	0.725732	0	-0.357239
7_CBX6	8_RYBP_zf_RanBP	-3.91658	-1.29921		-4.86508	3	-1.32023	3
7_CBX6	9_AEBP2
7_CBX6	10_ING1	-2.25791	-1.01032	0.307529	-3.70266	3	-0.667079	3	0.383734	1
7_CBX6	11_PHF2
7_CBX6	12_TRIM24	-3.01954	-0.766673	-0.271864	-4.8478	3	-0.74351	3	-0.445028	3
7_CBX6	13_KDM5A		-1.42848	-0.469243			-1.3523	3	-0.587167	3
7_CBX6	14_KDM5B	0	0	0.0619497	-1.23182		0.166347		0.0455022	1
7_CBX6	15_DNMT3A_PWWP	-0.00918706	0	0.45659	-1.95777	3	0.201119		0.410428	1
7_CBX6	16_NSD1_PWWP2	-1.29888	0	-0.543484	-3.42014	3	-0.312595		-0.741818	3
7_CBX6	17_NSD2_PWWP1	0	-0.406528	-0.645852	-0.532761		-0.620522	3	-0.777317	3
7_CBX6	18_CREBBP	0	-0.0223468	0	-1.73058		-0.433052	3	-0.0136222
7_CBX6	19_MeCP2_MBD	0.179908	-0.113918	0	-0.342538	2	-0.629886	3	-0.096655
7_CBX6	20_MBD1_MBD	-0.76063	0.564392	-0.168258	-3.05259	3	0.677691	1	-0.324163	3
7_CBX6	21_MBD2		2.03831				2.23934	1
7_CBX6	22_MBD3	0	0	0.384814	-1.41826		-0.0473055		0.350575	1
7_CBX6	23_Tet1	-2.97789	2.43454	-0.0242369	-5.56103	3	2.82377	1	-0.194243	3
7_CBX6	24_Tet3	0	-1.80481	-0.738461	-1.82813		-2.35661	3	-0.887439	3
7_CBX6	25_Zfp961(mouse)	0.305649	0.366209	-0.0649057	0.275522	1	0.0245641	1	-0.17326	3
7_CBX6	26_Zfp809(mouse)	-1.24735	1.12351		-2.10331	3	1.47285	1
7_CBX6	27_ZNF417	0	0	0.300098	-2.38372		-0.771929		0.25925	1
7_CBX6	28_ZNF587	0	0	0	-2.44775		-0.804953		-0.14678
7_CBX6	29_ZIM3	-2.01642			-2.40633	3
7_CBX6	30_ZNF10	0	0.805121	-0.0541474	-0.610417		1.23232	1	-0.00713331	3
7_CBX6	31_ZNF534	0	0.657701	1.47412	-1.20963		1.20943	1	1.77955	1
7_CBX6	32_ZNF667	-1.72784	0	0.013289	-5.73951	3	-0.80659		-0.137393	2
7_CBX6	33_ZNF716	0.0846917	0.392923	0.379738	-0.900109	2	0.393607	1	0.406471	1
7_CBX6	34_ZNF479	0.0335653	-0.519051	-0.000381271	-0.0643684	2	-0.321346	3	-0.0140697	3
7_CBX6	35_ZNF791
7_CBX6	36_ZNF563	0	-0.831519		-0.785859		-1.13921	3
7_CBX6	37_ZNF20
7_CBX6	38_ZNF440	0	-0.705897	-0.929487	-0.556931		-0.972607	3	-0.958806	3
7_CBX6	39_ZNF878	0			-0.21599
7_CBX6	40_ZNF823		-3.55483	-0.916664			-3.90975	3	-0.963485	3
7_CBX6	41_ZNF441	0.532144	0.807123		0.944168	1	1.13796	1
7_CBX6	42_ZNF763	1.17759	1.07037		-0.731207	2	0.979307	1
7_CBX6	43_ZNF844
7_CBX6	44_ZFP69	0	0.263537		-0.686829		0.63482	1
7_CBX6	45_ZNF606	0	-0.224513		-1.12188		-0.645369	3
7_CBX6	46_ZNF235	2.33337	-2.33918	-0.359131	2.24957	1	-2.32597	3	-0.222448	3
7_CBX6	47_ZNF613	1.80584	-0.180131	0.51645	1.72669	1	-0.734529	3	0.618474	1
7_CBX6	48_ZNF627
7_CBX6	49_ZNF649	-1.89927	-1.10888	0.868107	-3.39868	3	-1.56175	3	1.11162	1
7_CBX6	50_PRDM1	0	-0.0200722	-0.0322786	-0.86639		-0.461139	3	-0.20285	3
7_CBX6	51_ZNF644		-0.134365	0.124615			-0.534135	3	0.113194	1
7_CBX6	52_WIZ	0	-0.416123	0.663718	-0.742938		-0.551192	3	0.709716	1
7_CBX6	53_CDYL		0.633203				0.676332	1
7_CBX6	54_ATRX	0
7_CBX6	55_MPHOSPH8		-0.357997	0.969396			-0.184616	3	0.969118	1
7_CBX6	56_DAXX	-0.46855	0	-0.693505	-2.17285	3	0.337498		-0.849294	3
7_CBX6	57_MECP2_ATRX_binding	0	-1.01143	-0.600904	-0.588258		-0.899706	3	-0.806059	3
7_CBX6	58_PPHLN1		0.513762				0.573247	1
7_CBX6	59_BCOR	0	0	1.10599	-1.39054		-0.106505		1.10216	1
7_CBX6	60_BMI1	-0.930578	-1.13518	-0.769505	-3.24943	3	-1.07915	3	-1.15653	3
7_CBX6	61_E2F6	-0.493817	-0.323444	0.0233102	-2.27266	3	-0.515903	3	0.135861	1
7_CBX6	62_PCGF1	0	0	0	-2.61443		-0.434644		-0.196425
7_CBX6	63_RYBP_YAF2_rybp
7_CBX6	64_YAF2		3.2297				3.72156	1
7_CBX6	65_YY1
7_CBX6	66_KDM2B	-0.404479	-0.154433	-0.365765	-2.37423	3	-0.904666	3	-0.550098	3
7_CBX6	67_HNRPK
7_CBX6	68_RUNX1	0	0	0	-0.988084		-0.664063		-0.0320254
7_CBX6	69_CBX2	0	0	0.290135	-0.574873		0.0369791		0.3758	1
7_CBX6	70_CBX4
7_CBX6	71_CBX6	-1.49272	-0.29867		-2.71007	3	-0.833102	3
7_CBX6	72_CBX7	-0.344925	-0.12335		-2.43311	3	-0.561263	3
7_CBX6	73_CBX8	-1.46683	-0.0202113	0	-2.93796	3	-0.401697	3	-0.149829
7_CBX6	74_PHF1_CTD	0.434393	0		0.766755	1	0.214064
7_CBX6	75_PHF1_PHD	-2.6986	-0.300584	0.390059	-4.14136	3	-0.877331	3	0.421054	1
7_CBX6	76_MTF2		-0.412147	-0.4835			-0.691889	3	-0.566272	3
7_CBX6	77_EPOP	0	-0.208974	-0.252029	-1.00922		-0.139341	3	-0.308956	3
7_CBX6	78_LCOR (PALI1)	-0.634196	-1.7277	-0.589982	-1.2808	3	-1.77381	3	-0.545184	3
7_CBX6	79_AEBP2	0	0	0	-0.910237		-0.240989		-0.0565361
7_CBX6	80_JARID2		-0.744677				-0.949147	3
7_CBX6	81_CTCF_PRC2
7_CBX6	82_PHF19
7_CBX6	83_PHF19_fusion
7_CBX6	84_ZFPM1		-1.04534				-1.06336	3
7_CBX6	85_PRDM14	-0.688894	0	0	-2.50521	3	-0.317801		-0.171394
7_CBX6	86_vSET(P. bursaria chlorella virus)	0	-0.0673977	-0.00259551	-0.465489		-0.474076	3	-0.121738	3
7_CBX6	87_RCOR1		0				-0.201237
7_CBX6	88_REST_CoREST_complex	0	0	0	-1.36467		-0.219584		-0.0929696
7_CBX6	89_KLF3
7_CBX6	90_ZEB1
7_CBX6	91_ZEB2	0	0	0	-0.788807		-0.294067		0.0480662
7_CBX6	92_MBD3(mouse)		-1.63387	0			-1.42453	3	0.0784079
7_CBX6	93_SALL1
7_CBX6	94_NAB2	-0.526401	0	-0.00580495	-2.27383	3	-0.658036		-0.178747	3
7_CBX6	95_MeCP2_Sin3_complex	-0.239326	0	0	-1.54151	3	-0.115465		-0.142991
7_CBX6	96_REST_Sin3_complex		0.937321				1.16934	1
7_CBX6	97_SID4X		0.592067
7_CBX6	98_MeCP2_NCoR_complex		1.04502				1.12596	1
7_CBX6	99_NCOR1	-0.0951425	0.0651499	0.153778	-1.38799	3	-0.113698	2	0.241572	1
7_CBX6	100_MBD1_TRD
7_CBX6	101_ZBTB18			-0.976841					-1.43101	3
7_CBX6	102_GCNF	-1.25235	0	0	-2.5722	3	-0.306552		0.0363856
7_CBX6	103_NR2F6	-0.978493	-0.0441255		-0.991842	3	-0.360589	3
7_CBX6	104_NR1D1		0				-0.395115
7_CBX6	105_EZH2_DNMT_recruit
7_CBX6	106_EHMT2_DNMT_recruit	-0.33485	0	-0.021938	-1.7188	3	-0.229886		-0.182953	3
7_CBX6	107_CBX5_full		-0.641134	-0.24483			-1.52854	3	-0.69064	3
7_CBX6	108_CBX1_full		0.986521				1.89728	1
7_CBX6	109_CBX3_full		0.831735				0.500417	1
7_CBX6	110_UHRF1	-1.03239	0	0	-2.28141	3	-0.40859		-0.0246716
7_CBX6	111_MYC	0	0	-0.65019	-1.51198		-0.0374438		-0.737663	3
7_CBX6	112_CTCF_chromatin_organization	-0.226085	0	0	-2.34008	3	-0.305293		-0.0261868
7_CBX6	113_L3MBTL3	-1.085	-0.658434	-0.236675	-4.17467	3	-1.07878	3	-0.277688	3
7_CBX6	114_PHC2		-0.0604641				-0.298637	3
7_CBX6	115_TRIM28		0.160844				0.527696	1
7_CBX6	116_CBX1_chromoshadow
7_CBX6	117_CBX3_chromoshadow	0	0.480776	0	-0.629326		0.470676	1	0.192107
7_CBX6	118_CBX5_chromoshadow		-0.79178	-0.310905			-0.88123	3	-0.5018	3
7_CBX6	119_DMAP1	-2.0669	-0.632313	-0.122911	-3.47676	3	-1.01096	3	-0.302603	3
7_CBX6	120_UBN1_NHRD	-1.01676	-0.656531	-0.261896	-2.46408	3	-0.728094	3	-0.470942	3
7_CBX6	121_UBN1_HRD		1.76693				2.16737	1
7_CBX6	122_SETDB1
7_CBX6	123_SUV39H1
7_CBX6	124_dim-5(N.Crassa)		-1.6086				-2.14148	3
7_CBX6	125_KYP(A.Thaliana)	0	-0.258591		0.208201		-0.744252	3
7_CBX6	126_SUVR4(A.Thaliana)
7_CBX6	127_EHMT2	-0.354268	0	-0.317166	-1.93755	3	-0.170202		-0.33542	3
7_CBX6	128_EHMT1	-2.51591	0		-3.06157	3	0.177185
7_CBX6	129_KDM2B	0	0	0	-0.566024		-0.307714		-0.138001
7_CBX6	130_KDM5B	0	0	0.0721725	-0.856417		-0.262455		0.0811347	1
7_CBX6	131_SET8(T.Gondii)
7_CBX6	132_RING1-XTEN20-PCGF1	-1.14209	-1.38038		-2.72673	3	-1.23407	3
7_CBX6	133_RING1-XTEN20-PCGF2
7_CBX6	134_RING1-XTEN20-PCGF3	-0.739793	-0.138603	-0.222997	-2.52572	3	-0.464608	3	-0.370158	3
7_CBX6	135_EZH1
7_CBX6	136_EZH2	-0.729457	-0.10535	0.551136	-1.4422	3	-0.345324	3	0.705357	1
7_CBX6	137_HDAC1
7_CBX6	138_DNMT1
7_CBX6	139_DNMT3A1
7_CBX6	140_DNMT3B1		0				-0.518223
7_CBX6	141_DNMT3B3	0	0	0.0833912	0.00813148		-0.587179		0.0925382	1
7_CBX6	142_DNMT3L		0.0889084				-0.215727	2
7_CBX6	143_DNMT3C(mouse)	0	-0.0012284		0.025724		-0.638272	3
7_CBX6	144_sssIM(MQ1)
7_CBX6	145_DRM2(Arabidopsis)
7_CBX6	146_DRM3(Arabidopsis)		0				-0.133749
7_CBX6	147_MET1(Arabidopsis)
7_CBX6	148_CMT2(Arabidopsis)
7_CBX6	149_CMT3(Arabidopsis)
7_CBX6	150_NtDRM1(N. Tabacum)
7_CBX6	151_DNMT3A1-DNMT3L(mouse,CRRISPRoff)
7_CBX6	152_DNMT3B1-XTEN20-DNMT3B3
7_CBX6	153_DNMT3A1-XTEN20-DNMT3B3
7_CBX6	154_DNMT3B1-XTEN20-DNMT3L
7_CBX6	155_DNMT3A1-XTEN20-DNMT3L
7_CBX6	156_eGFP
8_RYBP_zf_RanBP	1_CBX1_chromo	-0.401314	-0.403241	0.135572	0.162242	4	-0.378765	3	0.286951	1
8_RYBP_zf_RanBP	2_CBX3_chromo	-0.974539	-0.54315	-0.332431	-0.723741	3	-0.559678	3	-0.233303	3
8_RYBP_zf_RanBP	3_CBX4	-2.89561	-0.890242	-0.689431	-2.61919	3	-0.416999	3	-0.502415	3
8_RYBP_zf_RanBP	4_CBX5_chromo	-1.54883	0.786844		-1.10934	3	1.08943	1
8_RYBP_zf_RanBP	5_CBX7	-2.87568	-0.399539	0.400745	-2.98824	3	-0.20277	3	0.577028	1
8_RYBP_zf_RanBP	6_CBX2	0	-0.0255369	-0.142941	-0.0652713		-0.279285	3	-0.101478	3
8_RYBP_zf_RanBP	7_CBX6	-2.92429	-1.05974	1.09582	-3.44835	3	-0.808025	3	1.36984	1
8_RYBP_zf_RanBP	8_RYBP_zf_RanBP	-0.206519	-0.299842	-0.319211
8_RYBP_zf_RanBP	9_AEBP2
8_RYBP_zf_RanBP	10_ING1	-1.78352	-1.06357	0.232768	-1.53051	3	-0.401587	3	0.434616	1
8_RYBP_zf_RanBP	11_PHF2
8_RYBP_zf_RanBP	12_TRIM24	-2.4609	0.192979	1.55593	-2.5914	3	0.573523	1	1.64235	1
8_RYBP_zf_RanBP	13_KDM5A	-0.629107	0.785994	0.756893	-0.859485	3	1.21956	1	0.911254	1
8_RYBP_zf_RanBP	14_KDM5B		-0.919651	0.716963			-0.592064	3	0.898755	1
8_RYBP_zf_RanBP	15_DNMT3A_PWWP	0	0	-0.0507451	0.667142		0.111852		-0.0119067	3
8_RYBP_zf_RanBP	16_NSD1_PWWP2	-1.21062	-0.429025	-0.34235	-1.63411	3	-0.585367	3	-0.289297	3
8_RYBP_zf_RanBP	17_NSD2_PWWP1	-1.27985	-0.307041	0.208473	-0.581907	3	-0.202287	3	0.328394	1
8_RYBP_zf_RanBP	18_CREBBP	-0.684727	-0.277634	-0.196915	-1.07604	3	-0.369593	3	-0.0506784	3
8_RYBP_zf_RanBP	19_MeCP2_MBD	0	-0.297751	-0.0475626	0.240879		-0.494971	3	0.0228573	4
8_RYBP_zf_RanBP	20_MBD1_MBD	0	0.476426	0.322042	0.427518		0.908472	1	0.52859	1
8_RYBP_zf_RanBP	21_MBD2	0	0.258749		-0.682348		0.742758	1
8_RYBP_zf_RanBP	22_MBD3	0	-0.00618134	0.185209	0.849859		-0.299291	3	0.352095	1
8_RYBP_zf_RanBP	23_Tet1	-2.87017	-0.0398972		-3.75555	3	0.35718	4
8_RYBP_zf_RanBP	24_Tet3		-0.790647	1.42025			-1.02369	3	1.61569	1
8_RYBP_zf_RanBP	25_Zfp961(mouse)	2.73276	1.26446	0	3.85927	1	0.969299	1	0.0623039
8_RYBP_zf_RanBP	26_Zfp809(mouse)	-1.59989	-0.650204		-0.758083	3	-0.293009	3
8_RYBP_zf_RanBP	27_ZNF417	0	0	-0.288351	-1.35594		-0.644004		-0.244199	3
8_RYBP_zf_RanBP	28_ZNF587	-0.637692	0	-0.249009	-2.49772	3	-0.510794		-0.197274	3
8_RYBP_zf_RanBP	29_ZIM3	-0.831144	-0.255779	0.2406	0.476705	4	0.0510775	4	0.584842	1
8_RYBP_zf_RanBP	30_ZNF10	2.83937	1.00238	-0.145415	4.21479	1	1.47607	1	0.0498623	4
8_RYBP_zf_RanBP	31_ZNF534	0.764169	-0.171267		1.99172	1	0.388317	4
8_RYBP_zf_RanBP	32_ZNF667	1.51157	0	-0.305894	0.126006	1	-0.675283		-0.371575	3
8_RYBP_zf_RanBP	33_ZNF716	-1.07413	0.0801016	-0.260925	-1.66708	3	0.127269	1	-0.252315	3
8_RYBP_zf_RanBP	34_ZNF479	1.84891	-0.75239	0.73572	2.90761	1	-0.235937	3	0.973418	1
8_RYBP_zf_RanBP	35_ZNF791		0.982095				1.10201	1
8_RYBP_zf_RanBP	36_ZNF563	0.738203	1.16033	-0.443371	1.33493	1	1.21003	1	-0.263087	3
8_RYBP_zf_RanBP	37_ZNF20
8_RYBP_zf_RanBP	38_ZNF440	1.24342	0	0.81469	2.1186	1	0.0690333		1.03676	1
8_RYBP_zf_RanBP	39_ZNF878	1.55686	-0.954562	0.278401	2.82316	1	-0.828787	3	0.502017	1
8_RYBP_zf_RanBP	40_ZNF823
8_RYBP_zf_RanBP	41_ZNF441	-0.501683	1.25847	-2.59594	0.302199	4	1.63579	1	-2.37599	3
8_RYBP_zf_RanBP	42_ZNF763		-0.213717	-0.749381			-0.296934	3	-0.625718	3
8_RYBP_zf_RanBP	43_ZNF844	-1.122			-0.727173	3
8_RYBP_zf_RanBP	44_ZFP69	-0.376512	2.48576	0.789455	0.0389223	4	2.90352	1	1.10484	1
8_RYBP_zf_RanBP	45_ZNF606	2.54646	0.00332438	0	3.46558	1	-0.0601506	2	0.323295
8_RYBP_zf_RanBP	46_ZNF235	2.13456	-1.11784	-0.755416	3.2074	1	-0.785882	3	-0.470469	3
8_RYBP_zf_RanBP	47_ZNF613	-1.0504	-0.980776	1.04141	-0.737694	3	-1.21643	3	1.22844	1
8_RYBP_zf_RanBP	48_ZNF627	-1.11506	-1.90555	-1.00769	-1.45193	3	-1.9859	3	-0.84127	3
8_RYBP_zf_RanBP	49_ZNF649	-1.92382	-0.684599	0.249823	-1.72547	3	-0.818721	3	0.578335	1
8_RYBP_zf_RanBP	50_PRDM1	-0.784269	-0.351136	-0.331018	-0.186045	3	-0.473455	3	-0.250202	3
8_RYBP_zf_RanBP	51_ZNF644		-1.37402				-1.45505	3
8_RYBP_zf_RanBP	52_WIZ	0	-0.403406	-0.808121	0.796487		-0.219727	3	-0.677122	3
8_RYBP_zf_RanBP	53_CDYL		-0.0862826	0.297223			-0.0353036	3	0.426588	1
8_RYBP_zf_RanBP	54_ATRX
8_RYBP_zf_RanBP	55_MPHOSPH8	0.807382	0.3594	-0.135968	2.4493	1	0.952145	1	-0.0512448	3
8_RYBP_zf_RanBP	56_DAXX		-0.287085	0.600538			0.320381	4	0.742712	1
8_RYBP_zf_RanBP	57_MECP2_ATRX_binding	-0.644657	-0.123861	-0.126	-0.231121	3	0.306615	4	-0.084033	3
8_RYBP_zf_RanBP	58_PPHLN1
8_RYBP_zf_RanBP	59_BCOR		-1.555	-0.0798061			-1.34397	3	0.00135669	4
8_RYBP_zf_RanBP	60_BMI1	-1.66911	0	-0.076063	-2.2902	3	0.847012		-0.211706	3
8_RYBP_zf_RanBP	61_E2F6	-0.649748	-0.336547	0.0304522	-0.730824	3	-0.21026	3	0.228003	1
8_RYBP_zf_RanBP	62_PCGF1	0	0	-0.338138	0.230717		-0.00639965		-0.321332	3
8_RYBP_zf_RanBP	63_RYBP_YAF2_rybp	-2.13122	-0.196267	0.260874	-1.84565	3	-0.204032	3	0.46413	1
8_RYBP_zf_RanBP	64_YAF2
8_RYBP_zf_RanBP	65_YY1
8_RYBP_zf_RanBP	66_KDM2B	-0.431431	0	0.655215	-0.703416	3	-0.219237		0.776775	1
8_RYBP_zf_RanBP	67_HNRPK
8_RYBP_zf_RanBP	68_RUNX1	0	-0.099583	-0.242766	0.421071		-0.517837	3	-0.189254	3
8_RYBP_zf_RanBP	69_CBX2	-2.55985	0.927433	-1.32737	-1.65298	3	1.26147	1	-1.1567	3
8_RYBP_zf_RanBP	70_CBX4
8_RYBP_zf_RanBP	71_CBX6	-2.32877	0.849894		-1.84836	3	0.745055	1
8_RYBP_zf_RanBP	72_CBX7		0				-0.115833
8_RYBP_zf_RanBP	73_CBX8	0	-0.207473	-0.114647	0.393501		-0.270211	3	-0.0836852	3
8_RYBP_zf_RanBP	74_PHF1_CTD
8_RYBP_zf_RanBP	75_PHF1_PHD	-1.37048	-0.327513	-0.457568	-1.11547	3	-0.585512	3	-0.348565	3
8_RYBP_zf_RanBP	76_MTF2	1.87386	0.739311	-0.0548252	2.93555	1	0.991866	1	0.113789	4
8_RYBP_zf_RanBP	77_EPOP	0.181926	2.04792	0.13367	1.03753	1	2.47493	1	0.328128	1
8_RYBP_zf_RanBP	78_LCOR (PALI1)	0	-0.951395	-0.330729	1.6533		-0.678755	3	-0.137668	3
8_RYBP_zf_RanBP	79_AEBP2	-2.09571	0	-0.175099	-1.30914	3	-0.29728		-0.117093	3
8_RYBP_zf_RanBP	80_JARID2
8_RYBP_zf_RanBP	81_CTCF_PRC2
8_RYBP_zf_RanBP	82_PHF19	-1.97811	0.553309		-2.42029	3	0.898765	1
8_RYBP_zf_RanBP	83_PHF19_fusion
8_RYBP_zf_RanBP	84_ZFPM1		0.771146	0.627332			1.27111	1	0.66964	1
8_RYBP_zf_RanBP	85_PRDM14	0	-0.1628	-0.295721	0.487287		-0.423888	3	-0.235279	3
8_RYBP_zf_RanBP	86_vSET(P. bursaria chlorella virus)	3.28169	-0.126424	-0.504449	4.2986	1	-0.214355	3	-0.372205	3
8_RYBP_zf_RanBP	87_RCOR1		-0.220408				-0.595519	3
8_RYBP_zf_RanBP	88_REST_CoREST_complex	0.798047	0.184131	0.0308424	1.58159	1	0.54067	1	0.174658	1
8_RYBP_zf_RanBP	89_KLF3
8_RYBP_zf_RanBP	90_ZEB1		1.73616				2.03219	1
8_RYBP_zf_RanBP	91_ZEB2	0	0	0.233002	0.84266		-0.245662		0.377922	1
8_RYBP_zf_RanBP	92_MBD3(mouse)	-0.815416	-0.819376		1.00772	4	-0.291292	3
8_RYBP_zf_RanBP	93_SALL1	0.504548	0.516191	0.472446			0.662074	1	0.494778	1
8_RYBP_zf_RanBP	94_NAB2	-0.137235	0	0	-0.186902	3	-0.273466		0.130977
8_RYBP_zf_RanBP	95_MeCP2_Sin3_complex	0	0	0	0.763888		0.075772		0.0645604
8_RYBP_zf_RanBP	96_REST_Sin3_complex	-0.926681	-0.608565	0.549001	1.55255	4	-0.368695	3	0.644379	1
8_RYBP_zf_RanBP	97_SID4X
8_RYBP_zf_RanBP	98_MeCP2_NCoR_complex	2.94331	1.07963	0.306517			1.41394	1	0.510914	1
8_RYBP_zf_RanBP	99_NCOR1	4.86182	0.0670602	-0.190311	6.03152	1	0.20696	1	-0.017516	3
8_RYBP_zf_RanBP	100_MBD1_TRD		0.255015				0.630374	1
8_RYBP_zf_RanBP	101_ZBTB18
8_RYBP_zf_RanBP	102_GCNF	-0.485757	-0.0716887		-0.107843	3	-0.146973	3
8_RYBP_zf_RanBP	103_NR2F6		-1.0834				-1.08111	3
8_RYBP_zf_RanBP	104_NR1D1
8_RYBP_zf_RanBP	105_EZH2_DNMT_recruit
8_RYBP_zf_RanBP	106_EHMT2_DNMT_recruit	-1.34641	-0.121238	-0.169305	-1.03259	3	-0.14322	3	-0.0789337	3
8_RYBP_zf_RanBP	107_CBX5_full	-1.25125	0.42081	-1.39146	0.609339	4	0.0521917	1	-1.58589	3
8_RYBP_zf_RanBP	108_CBX1_full		0.114075				1.13496	1
8_RYBP_zf_RanBP	109_CBX3_full		0.36165				0.306485	1
8_RYBP_zf_RanBP	110_UHRF1	-1.86228	-0.599623	-0.267035	-1.41354	3	-0.888806	3	-0.174935	3
8_RYBP_zf_RanBP	111_MYC	-2.93489	0.526171	0.373275	-3.27582	3	0.926854	1	0.574239	1
8_RYBP_zf_RanBP	112_CTCF_chromatin_organization	-0.0579583	0	-0.152848	-0.474193	3	-0.197086		-0.0930624	3
8_RYBP_zf_RanBP	113_L3MBTL3	0	-1.37827	-1.11999	-0.708668		-1.47987	3	-0.92828	3
8_RYBP_zf_RanBP	114_PHC2		-0.103937				-0.023362	3
8_RYBP_zf_RanBP	115_TRIM28		1.412	0.191595			1.93248	1	0.2703	1
8_RYBP_zf_RanBP	116_CBX1_chromoshadow
8_RYBP_zf_RanBP	117_CBX3_chromoshadow	0.241958	-0.340412	-0.47993	1.69545	1	-0.342662	3	-0.209815	3
8_RYBP_zf_RanBP	118_CBX5_chromoshadow	-2.35532	0.14394	3.1458	-2.20984	3	0.572976	1	3.33511	1
8_RYBP_zf_RanBP	119_DMAP1	-2.30484	-0.523817	-0.191052	-2.01694	3	-0.58372	3	-0.119358	3
8_RYBP_zf_RanBP	120_UBN1_NHRD	-0.428796	-0.244844	-0.331594	-0.178353	3	0.00234016	4	-0.289254	3
8_RYBP_zf_RanBP	121_UBN1_HRD	0	-0.529323		0.409223		-0.121033	3
8_RYBP_zf_RanBP	122_SETDB1
8_RYBP_zf_RanBP	123_SUV39H1
8_RYBP_zf_RanBP	124_dim-5(N.Crassa)
8_RYBP_zf_RanBP	125_KYP(A.Thaliana)	0.725795	0		3.02021	1	0.0521844
8_RYBP_zf_RanBP	126_SUVR4(A.Thaliana)
8_RYBP_zf_RanBP	127_EHMT2	-2.03214	-0.368033	-0.256546	-1.91766	3	-0.595393	3	-0.126536	3
8_RYBP_zf_RanBP	128_EHMT1	1.82593	-0.723501		3.74281	1	-0.459992	3
8_RYBP_zf_RanBP	129_KDM2B	0	0	-0.363421	-0.649659		-0.249658		-0.357703	3
8_RYBP_zf_RanBP	130_KDM5B	0	0	-0.261485	0.24153		-0.213189		-0.167523	3
8_RYBP_zf_RanBP	131_SET8(T.Gondii)
8_RYBP_zf_RanBP	132_RING1-XTEN20-PCGF1	-0.168198	-0.572264	-0.120639	-0.0550789	3	-0.107201	3	0.0723643	4
8_RYBP_zf_RanBP	133_RING1-XTEN20-PCGF2
8_RYBP_zf_RanBP	134_RING1-XTEN20-PCGF3	-1.54799	-0.373813	-0.0184689	-1.63615	3	-0.381071	3	0.0857562	4
8_RYBP_zf_RanBP	135_EZH1
8_RYBP_zf_RanBP	136_EZH2	-1.4818	-0.297224	0	-0.496778	3	-0.21845	3	0.23011
8_RYBP_zf_RanBP	137_HDAC1
8_RYBP_zf_RanBP	138_DNMT1
8_RYBP_zf_RanBP	139_DNMT3A1
8_RYBP_zf_RanBP	140_DNMT3B1		3.01619				3.36181	1
8_RYBP_zf_RanBP	141_DNMT3B3	0	0	-0.355496	0.31999		-0.332506		-0.261349	3
8_RYBP_zf_RanBP	142_DNMT3L	0.583157	-0.930704	0	1.62247	1	-1.22749	3	0.0155362
8_RYBP_zf_RanBP	143_DNMT3C(mouse)		-0.0030461				-0.321343	3
8_RYBP_zf_RanBP	144_sssIM(MQ1)
8_RYBP_zf_RanBP	145_DRM2(Arabidopsis)
8_RYBP_zf_RanBP	146_DRM3(Arabidopsis)		0				-0.299784
8_RYBP_zf_RanBP	147_MET1(Arabidopsis)
8_RYBP_zf_RanBP	148_CMT2(Arabidopsis)
8_RYBP_zf_RanBP	149_CMT3(Arabidopsis)
8_RYBP_zf_RanBP	150_NtDRM1(N. Tabacum)
8_RYBP_zf_RanBP	151_DNMT3A1-DNMT3L(mouse,CRRISPRoff)
8_RYBP_zf_RanBP	152_DNMT3B1-XTEN20-DNMT3B3
8_RYBP_zf_RanBP	153_DNMT3A1-XTEN20-DNMT3B3
8_RYBP_zf_RanBP	154_DNMT3B1-XTEN20-DNMT3L
8_RYBP_zf_RanBP	155_DNMT3A1-XTEN20-DNMT3L
8_RYBP_zf_RanBP	156_eGFP
9_AEBP2	1_CBX1_chromo	-0.312971	-0.0524387	0.639327			-1.07528	3	0.561299	1
9_AEBP2	2_CBX3_chromo	0	0	0.32539			-1.03597		0.220574	1
9_AEBP2	3_CBX4		-0.998481				-1.57256	3
9_AEBP2	4_CBX5_chromo
9_AEBP2	5_CBX7		0				-0.343387
9_AEBP2	6_CBX2	0	0.052159	0			-0.430123	2	-0.160669
9_AEBP2	7_CBX6		0.0766336				0.0998172	1
9_AEBP2	8_RYBP_zf_RanBP
9_AEBP2	9_AEBP2		0.236877	-0.0110959
9_AEBP2	10_ING1
9_AEBP2	11_PHF2
9_AEBP2	12_TRIM24		-0.305995				-1.0114	3
9_AEBP2	13_KDM5A
9_AEBP2	14_KDM5B
9_AEBP2	15_DNMT3A_PWWP	0	0.169009	-0.583377			-0.224026	2	-0.773945	3
9_AEBP2	16_NSD1_PWWP2	0	0	0.134477			-0.529706		0.0525288	1
9_AEBP2	17_NSD2_PWWP1	-0.168852	0	0.216087			-0.861501		0.106602	1
9_AEBP2	18_CREBBP	0	0.0685003	-0.18237			-0.251992	2	-0.265539	3
9_AEBP2	19_MeCP2_MBD	0.357488	0	-0.390509			-0.762294		-0.549496	3
9_AEBP2	20_MBD1_MBD
9_AEBP2	21_MBD2
9_AEBP2	22_MBD3	0	0.637945				0.116301	1
9_AEBP2	23_Tet1
9_AEBP2	24_Tet3		0				-1.18368
9_AEBP2	25_Zfp961(mouse)	-1.68267	0	0.450348			-1.14913		0.363974	1
9_AEBP2	26_Zfp809(mouse)
9_AEBP2	27_ZNF417	0	0	0.294348			-1.04456		0.18729	1
9_AEBP2	28_ZNF587	0	0.358658	1.49759			-0.509974	2	1.36426	1
9_AEBP2	29_ZIM3
9_AEBP2	30_ZNF10	-0.107381
9_AEBP2	31_ZNF534
9_AEBP2	32_ZNF667	0	0.349553	-0.685646			-0.564102	2	-0.980734	3
9_AEBP2	33_ZNF716
9_AEBP2	34_ZNF479
9_AEBP2	35_ZNF791
9_AEBP2	36_ZNF563
9_AEBP2	37_ZNF20
9_AEBP2	38_ZNF440
9_AEBP2	39_ZNF878		-0.88994				-1.81148	3
9_AEBP2	40_ZNF823
9_AEBP2	41_ZNF441
9_AEBP2	42_ZNF763
9_AEBP2	43_ZNF844
9_AEBP2	44_ZFP69
9_AEBP2	45_ZNF606
9_AEBP2	46_ZNF235
9_AEBP2	47_ZNF613
9_AEBP2	48_ZNF627
9_AEBP2	49_ZNF649
9_AEBP2	50_PRDM1	0	0.0494472				-0.301407	2
9_AEBP2	51_ZNF644
9_AEBP2	52_WIZ
9_AEBP2	53_CDYL
9_AEBP2	54_ATRX
9_AEBP2	55_MPHOSPH8
9_AEBP2	56_DAXX		-1.18437				-1.62422	3
9_AEBP2	57_MECP2_ATRX_binding
9_AEBP2	58_PPHLN1
9_AEBP2	59_BCOR
9_AEBP2	60_BMI1
9_AEBP2	61_E2F6	-0.282449	-0.262087	-1.14515			-1.18312	3	-1.22246	3
9_AEBP2	62_PCGF1	0	0.647313	-0.0870337			0.195894	1	-0.299634	3
9_AEBP2	63_RYBP_YAF2_rybp
9_AEBP2	64_YAF2
9_AEBP2	65_YY1
9_AEBP2	66_KDM2B
9_AEBP2	67_HNRPK
9_AEBP2	68_RUNX1	0	0.229008				-0.41778	2
9_AEBP2	69_CBX2		-0.282746				-1.13971	3
9_AEBP2	70_CBX4
9_AEBP2	71_CBX6
9_AEBP2	72_CBX7	0
9_AEBP2	73_CBX8	-0.839684	0.00610362	-0.0808605			-0.285169	2	-0.279305	3
9_AEBP2	74_PHF1_CTD
9_AEBP2	75_PHF1_PHD	0	0				-1.07477
9_AEBP2	76_MTF2		-0.455466				-1.46378	3
9_AEBP2	77_EPOP		-1.85992				-2.51886	3
9_AEBP2	78_LCOR (PALI1)
9_AEBP2	79_AEBP2	0.340184	0	0.263988			-0.663744		0.176157	1
9_AEBP2	80_JARID2
9_AEBP2	81_CTCF_PRC2
9_AEBP2	82_PHF19
9_AEBP2	83_PHF19_fusion
9_AEBP2	84_ZFPM1
9_AEBP2	85_PRDM14		0				-0.881086
9_AEBP2	86_vSET(P. bursaria chlorella virus)	0	0				-0.692321
9_AEBP2	87_RCOR1
9_AEBP2	88_REST_CoREST_complex	-0.663433	-0.1275	0.684061			-1.13659	3	0.59847	1
9_AEBP2	89_KLF3
9_AEBP2	90_ZEB1
9_AEBP2	91_ZEB2		0.0639636				-0.55577	2
9_AEBP2	92_MBD3(mouse)
9_AEBP2	93_SALL1
9_AEBP2	94_NAB2		0.128737				-0.486005	2
9_AEBP2	95_MeCP2_Sin3_complex	0	0	-0.628876			-0.626251		-0.806069	3
9_AEBP2	96_REST_Sin3_complex
9_AEBP2	97_SID4X
9_AEBP2	98_MeCP2_NCoR_complex
9_AEBP2	99_NCOR1	-0.758182	-0.220853	0.229142			-1.52358	3	0.224212	1
9_AEBP2	100_MBD1_TRD
9_AEBP2	101_ZBTB18
9_AEBP2	102_GCNF
9_AEBP2	103_NR2F6
9_AEBP2	104_NR1D1
9_AEBP2	105_EZH2_DNMT_recruit
9_AEBP2	106_EHMT2_DNMT_recruit		0				-0.532529
9_AEBP2	107_CBX5_full
9_AEBP2	108_CBX1_full
9_AEBP2	109_CBX3_full
9_AEBP2	110_UHRF1		-0.666385				-2.00289	3
9_AEBP2	111_MYC		0				-0.586754
9_AEBP2	112_CTCF_chromatin_organization	0.500791	0	-0.716064			-0.835873		-0.885685	3
9_AEBP2	113_L3MBTL3		-0.221971				-1.37089	3
9_AEBP2	114_PHC2
9_AEBP2	115_TRIM28
9_AEBP2	116_CBX1_chromoshadow
9_AEBP2	117_CBX3_chromoshadow
9_AEBP2	118_CBX5_chromoshadow
9_AEBP2	119_DMAP1
9_AEBP2	120_UBN1_NHRD
9_AEBP2	121_UBN1_HRD
9_AEBP2	122_SETDB1
9_AEBP2	123_SUV39H1
9_AEBP2	124_dim-5(N.Crassa)
9_AEBP2	125_KYP(A.Thaliana)
9_AEBP2	126_SUVR4(A.Thaliana)
9_AEBP2	127_EHMT2
9_AEBP2	128_EHMT1
9_AEBP2	129_KDM2B		0				-1.35848
9_AEBP2	130_KDM5B	0	0				-0.755581
9_AEBP2	131_SET8(T.Gondii)
9_AEBP2	132_RING1-XTEN20-PCGF1
9_AEBP2	133_RING1-XTEN20-PCGF2
9_AEBP2	134_RING1-XTEN20-PCGF3	0	0				-0.683226
9_AEBP2	135_EZH1
9_AEBP2	136_EZH2
9_AEBP2	137_HDAC1
9_AEBP2	138_DNMT1
9_AEBP2	139_DNMT3A1
9_AEBP2	140_DNMT3B1
9_AEBP2	141_DNMT3B3
9_AEBP2	142_DNMT3L
9_AEBP2	143_DNMT3C(mouse)
9_AEBP2	144_sssIM(MQ1)
9_AEBP2	145_DRM2(Arabidopsis)
9_AEBP2	146_DRM3(Arabidopsis)
9_AEBP2	147_MET1(Arabidopsis)
9_AEBP2	148_CMT2(Arabidopsis)
9_AEBP2	149_CMT3(Arabidopsis)
9_AEBP2	150_NtDRM1(N. Tabacum)
9_AEBP2	151_DNMT3A1-DNMT3L(mouse,CRRISPRoff)
9_AEBP2	152_DNMT3B1-XTEN20-DNMT3B3
9_AEBP2	153_DNMT3A1-XTEN20-DNMT3B3
9_AEBP2	154_DNMT3B1-XTEN20-DNMT3L
9_AEBP2	155_DNMT3A1-XTEN20-DNMT3L
9_AEBP2	156_eGFP
10_ING1	1_CBX1_chromo	-1.38821	-0.0494648	0	-0.986968	3	0.316698	4	0.000998912
10_ING1	2_CBX3_chromo	0	-0.120935	0	0.389923		0.204224	4	-0.0188828
10_ING1	3_CBX4	0	-0.372646	0.0919273	0.247294		0.442284	4	0.237901	1
10_ING1	4_CBX5_chromo	-2.20131	-0.134792	-1.19207	-1.92414	3	0.470851	4	-1.28238	3
10_ING1	5_CBX7	-0.253518	-1.06345	-0.145548	-0.528396	3	-0.524993	3	-0.123093	3
10_ING1	6_CBX2	0	0	-0.123216	0.519783		0.157412		-0.235583	3
10_ING1	7_CBX6	-2.23974	0	0.427157	-2.9261	3	0.653552		0.660141	1
10_ING1	8_RYBP_zf_RanBP
10_ING1	9_AEBP2
10_ING1	10_ING1	0	-0.833653	-0.435237
10_ING1	11_PHF2
10_ING1	12_TRIM24	-2.80107	0	-0.487208	-3.09388	3	0.758341		-0.562814	3
10_ING1	13_KDM5A		-0.510232	-1.43352			0.226383	4	-1.45389	3
10_ING1	14_KDM5B		-1.71579	-0.578672			-1.04651	3	-0.663948	3
10_ING1	15_DNMT3A_PWWP	0	0	0.00570962	0.264323		0.582408		0.00350651	1
10_ING1	16_NSD1_PWWP2	-0.980063	-0.124	-0.000734212	-1.56587	3	0.061345	4	-0.10151	3
10_ING1	17_NSD2_PWWP1	-0.0714631	-0.011031	-0.153703	0.464169	4	0.43541	4	-0.187611	3
10_ING1	18_CREBBP	-1.08752	-0.00549191	0.033406	-1.64115	3	0.244237	4	0.138602	1
10_ING1	19_MeCP2_MBD	-0.128165	-0.195895	-0.116607	-0.421065	3	-0.0514288	3	-0.200016	3
10_ING1	20_MBD1_MBD	-2.28881	0	-0.244251	-3.04532	3	0.551418		-0.302599	3
10_ING1	21_MBD2	-1.00956	0.145877	-0.693667	-1.92093	3	0.973366	1	-0.79587	3
10_ING1	22_MBD3	-0.293966	0	-0.0844609	-1.11102	3	0.44693		-0.187529	3
10_ING1	23_Tet1	-1.7174	0	0.494564	-2.76508	3	0.991904		0.534903	1
10_ING1	24_Tet3	-2.10421	-1.26273	-1.67262	-2.5569	3	-1.15409	3	-1.72404	3
10_ING1	25_Zfp961(mouse)	2.0377	-0.268578	0.0181295	3.68379	1	-0.260685	3	0.12012	1
10_ING1	26_Zfp809(mouse)	0.0540975	0.37994	0.516458	2.18026	1	1.35575	1	0.712442	1
10_ING1	27_ZNF417	0	0	-0.145439	-0.392916		0.0990641		-0.255116	3
10_ING1	28_ZNF587	0	0	0	-0.433414		-0.061624		-0.00153815
10_ING1	29_ZIM3	0	0.358778		1.34769		1.28425	1
10_ING1	30_ZNF10	2.81311	0.520103	-0.0718647	4.70811	1	1.57377	1	0.0727067	4
10_ING1	31_ZNF534	2.42259	1.47388	0.362199	4.16971	1	2.65208	1	0.711591	1
10_ING1	32_ZNF667	-0.551413	0	0.0206897	-3.02763	3	-0.14904		-0.0860333	2
10_ING1	33_ZNF716	0	-0.17193	-1.63679	0.00304581		0.178291	4	-1.67889	3
10_ING1	34_ZNF479	3.75	-0.0767881	0.560344	5.32828	1	0.781352	4	0.757	1
10_ING1	35_ZNF791		0				0.473563
10_ING1	36_ZNF563	0	-0.016507	-0.135912	-0.0713113		0.336238	4	-0.00633476	3
10_ING1	37_ZNF20
10_ING1	38_ZNF440	-0.502343	0.19574		-0.554261	3	0.866391	1
10_ING1	39_ZNF878		-0.385527				0.0819355	4
10_ING1	40_ZNF823		-0.495087	-0.66911			-0.189568	3	-0.618374	3
10_ING1	41_ZNF441	2.38079	-1.37799	-0.387627	4.46903	1	-0.697621	3	-0.218385	3
10_ING1	42_ZNF763	-0.716665	-0.905107	0.764873	-2.39592	3	-0.646637	3	0.881065	1
10_ING1	43_ZNF844		0.335468				1.57716	1
10_ING1	44_ZFP69	1.78069	0.178719		3.48048	1	1.17647	1
10_ING1	45_ZNF606	0	1.70341		0.929696		2.21991	1
10_ING1	46_ZNF235	0	0.613649		0.995537		1.56422	1
10_ING1	47_ZNF613	1.97961	0.254105	-0.106688	3.57667	1	0.637069	1	-0.0734921	3
10_ING1	48_ZNF627	-3.33175	-0.0956204	1.329	-3.83093	3	0.165725	4	1.5575	1
10_ING1	49_ZNF649	0.991927	0.888862	-0.309278	2.47463	1	1.37335	1	-0.134596	3
10_ING1	50_PRDM1	-0.100614	-0.237327	0	0.335298	4	-0.0179595	3	0.0243482
10_ING1	51_ZNF644	-1.70852	0.391554	-0.393159	-1.17024	3	0.929145	1	-0.473408	3
10_ING1	52_WIZ	0	-1.34626	-0.0354235	0.465722		-0.820895	3	-0.0582537	3
10_ING1	53_CDYL		0.0658603				0.735454	1
10_ING1	54_ATRX
10_ING1	55_MPHOSPH8	-1.51034	-0.322964	0.0773549	-1.03671	3	0.510851	4	0.121036	1
10_ING1	56_DAXX	0	-0.0324643	0.334574	0.328783		0.916689	4	0.38913	1
10_ING1	57_MECP2_ATRX_binding	0	-0.797487	-0.511191	0.728803		-0.025323	3	-0.618789	3
10_ING1	58_PPHLN1	0	1.05719		0.539569		1.74314	1
10_ING1	59_BCOR		0				0.74973
10_ING1	60_BMI1	-0.0850104	-0.284641	0	-0.868409	3	0.431823	4	-0.0540293
10_ING1	61_E2F6	0	0	-0.350983	-0.100816		0.577709		-0.30726	3
10_ING1	62_PCGF1	0	0	0	-0.601349		0.505634		-0.0777273
10_ING1	63_RYBP_YAF2_rybp	-2.08356	-0.91785	0.441062	-1.9603	3	-0.583928	3	0.490489	1
10_ING1	64_YAF2	0	0	0.480383	2.33564		0.788838		0.55198	1
10_ING1	65_YY1
10_ING1	66_KDM2B	0	0.100183	-0.694019	-0.0853115		0.5866	1	-0.780794	3
10_ING1	67_HNRPK
10_ING1	68_RUNX1	0	0	0.393021	-0.000158606		0.205714		0.405491	1
10_ING1	69_CBX2	0	-0.301978	0	1.11188		0.230061	4	0.0496128
10_ING1	70_CBX4
10_ING1	71_CBX6	-1.16275	-0.342389	0.772379	-0.844647	3	-0.216386	3	0.775728	1
10_ING1	72_CBX7		1.61143				2.11088	1
10_ING1	73_CBX8	-0.173503	-0.00944336	0.00873223	-0.109186	3	0.269506	4	-0.00134801	2
10_ING1	74_PHF1_CTD	0	0.786345	-0.43778	0.998402		1.64235	1	-0.416206	3
10_ING1	75_PHF1_PHD	0	0	0.0589734	0.362168		0.443682		0.133927	1
10_ING1	76_MTF2	-3.57906	-0.406734	0	-4.14675	3	-0.026041	3	0.03198
10_ING1	77_EPOP	-2.55904	-0.854126	0	-2.63054	3	-0.124059	3	0.0559164
10_ING1	78_LCOR (PALI1)	-0.802312	-0.216784	0.104263	0.0865304	4	0.397543	4	0.359405	1
10_ING1	79_AEBP2	0	0	-0.0646181	2.08079		0.452854		-0.160441	3
10_ING1	80_JARID2		-1.48553				-1.02957	3
10_ING1	81_CTCF_PRC2		3.25817				4.18498	1
10_ING1	82_PHF19	0	-0.0396159	-0.462964	-0.483841		0.436344	4	-0.629787	3
10_ING1	83_PHF19_fusion
10_ING1	84_ZFPM1		-0.0375706	0.585526			0.604838	4	0.586683	1
10_ING1	85_PRDM14	0	0	0.153832	0.283918		0.531646		0.173232	1
10_ING1	86_vSET(P. bursaria chlorella virus)	0	0	0.021866	0.148406		0.384518		0.113068	1
10_ING1	87_RCOR1		-0.147735				-0.181159	3
10_ING1	88_REST_CoREST_complex	-1.07064	-0.345016	-0.146771	-1.22403	3	0.0348982	4	-0.193437	3
10_ING1	89_KLF3
10_ING1	90_ZEB1		-1.22405				-0.624963	3
10_ING1	91_ZEB2	0	0	0.195165	0.584558		0.497032		0.299043	1
10_ING1	92_MBD3(mouse)		-1.3201				-0.450325	3
10_ING1	93_SALL1
10_ING1	94_NAB2	0	0	0.21794	1.54426		0.342967		0.255343	1
10_ING1	95_MeCP2_Sin3_complex	-0.331128	0	0.256185	-0.0978642	3	0.500775		0.267357	1
10_ING1	96_REST_Sin3_complex		1.51711				2.37559	1
10_ING1	97_SID4X	1.23681	-1.94123
10_ING1	98_MeCP2_NCoR_complex		1.75498	-0.00175598			2.46239	1	-0.14218	3
10_ING1	99_NCOR1	0	0	-0.0653363	0.779155		0.156448		-0.04637	3
10_ING1	100_MBD1_TRD
10_ING1	101_ZBTB18	-2.94	-0.344993	0.288331	-2.17003	3	0.393503	4	0.274561	1
10_ING1	102_GCNF	-1.63375	0.331816	-0.246621	-1.41815	3	1.10615	1	-0.195985	3
10_ING1	103_NR2F6		0				0.483478
10_ING1	104_NR1D1		0				0.274044
10_ING1	105_EZH2_DNMT_recruit
10_ING1	106_EHMT2_DNMT_recruit	0	-0.00794545	0.0852341	0.651035		0.31176	4	0.134564	1
10_ING1	107_CBX5_full	0	-0.87195	-0.152593	1.88282		-1.09892	3	-0.500846	3
10_ING1	108_CBX1_full	-1.69471	-0.0296494	-0.477656			1.23065	4
10_ING1	109_CBX3_full
10_ING1	110_UHRF1	-2.5628	0	0	-2.27637	3	0.0535179		0.023223
10_ING1	111_MYC	-1.2906	-0.36872	-0.0278392	-1.79385	3	0.247848	4	-0.0177548	3
10_ING1	112_CTCF_chromatin_organization	0	0.00982142	-0.224132	0.862301		0.730385	1	-0.318176	3
10_ING1	113_L3MBTL3	-0.51773	-1.60586	-0.192819	-2.07195	3	-1.36577	3	-0.136275	3
10_ING1	114_PHC2		1.05311				1.7523	1
10_ING1	115_TRIM28	-1.20154	-4.57766	0.404675	-1.20994	3	-3.86128	3	0.365664	1
10_ING1	116_CBX1_chromoshadow		-2.30899	-0.204688			-1.7108	3	-0.217516	3
10_ING1	117_CBX3_chromoshadow		0.176861	0.336938			0.793226	1	0.622651	1
10_ING1	118_CBX5_chromoshadow
10_ING1	119_DMAP1	-0.142905	0	0.122514	-0.0173111	3	0.524639		0.153166	1
10_ING1	120_UBN1_NHRD	-0.117487	-0.267227	0.281109	-0.0293567	3	0.321644	4	0.282407	1
10_ING1	121_UBN1_HRD	-0.635885	-1.24854	-0.189215	-0.723771	3	-0.498562	3	-0.144285	3
10_ING1	122_SETDB1
10_ING1	123_SUV39H1
10_ING1	124_dim-5(N.Crassa)
10_ING1	125_KYP(A.Thaliana)		0				0.404131
10_ING1	126_SUVR4(A.Thaliana)
10_ING1	127_EHMT2	-1.19234	-0.449538	-0.180855	-1.24017	3	-0.335211	3	-0.101551	3
10_ING1	128_EHMT1		0.0849633				0.967087	1
10_ING1	129_KDM2B	0	0	0.203995	0.766182		-0.0435125		0.168672	1
10_ING1	130_KDM5B	0	0	0	0.257038		0.038953		0.047068
10_ING1	131_SET8(T.Gondii)
10_ING1	132_RING1-XTEN20-PCGF1	-1.47149	-1.57007	0.702464	-1.52069	3	-0.763321	3	0.854426	1
10_ING1	133_RING1-XTEN20-PCGF2	0	-0.249712		0.669176		0.398604	4
10_ING1	134_RING1-XTEN20-PCGF3	-1.23034	0	-0.0330979	-1.48082	3	0.500829		-0.0827017	3
10_ING1	135_EZH1		-2.08921				-1.44639	3
10_ING1	136_EZH2	0	-0.184599	0	0.994001		0.235862	4	0.114302
10_ING1	137_HDAC1
10_ING1	138_DNMT1
10_ING1	139_DNMT3A1		-0.139232				0.347947	4
10_ING1	140_DNMT3B1		0				0.467961
10_ING1	141_DNMT3B3	0	0	0.215143	0.440946		0.232308		0.268248	1
10_ING1	142_DNMT3L		0.226045				0.547874	1
10_ING1	143_DNMT3C(mouse)		0				0.0808284
10_ING1	144_sssIM(MQ1)
10_ING1	145_DRM2(Arabidopsis)
10_ING1	146_DRM3(Arabidopsis)		0.392809				1.19971	1
10_ING1	147_MET1(Arabidopsis)
10_ING1	148_CMT2(Arabidopsis)
10_ING1	149_CMT3(Arabidopsis)
10_ING1	150_NtDRM1(N. Tabacum)
10_ING1	151_DNMT3A1-DNMT3L(mouse,CRRISPRoff)
10_ING1	152_DNMT3B1-XTEN20-DNMT3B3
10_ING1	153_DNMT3A1-XTEN20-DNMT3B3
10_ING1	154_DNMT3B1-XTEN20-DNMT3L
10_ING1	155_DNMT3A1-XTEN20-DNMT3L
10_ING1	156_eGFP
11_PHF2	1_CBX1_chromo	-0.801448	-0.193782	-0.109598			-0.0784542	3	-0.230922	3
11_PHF2	2_CBX3_chromo	-0.0118812	-0.391199	0			-0.316875	3	-0.120191
11_PHF2	3_CBX4		-0.223109	-0.188785			0.340987	4	-0.240504	3
11_PHF2	4_CBX5_chromo		-1.06148				-0.706671	3
11_PHF2	5_CBX7	-1.41625	-0.784968	0			-0.497346	3	-0.0325793
11_PHF2	6_CBX2	0	-0.0947218	-0.254879			-0.257617	3	-0.452151	3
11_PHF2	7_CBX6	-0.104315	-0.635146	0.595305			-0.292576	3	0.746998	1
11_PHF2	8_RYBP_zf_RanBP		0				0.455739
11_PHF2	9_AEBP2
11_PHF2	10_ING1	-0.618485	-0.599491	-0.442744			0.153349	4	-0.520273	3
11_PHF2	11_PHF2		-0.303633	-0.0854303
11_PHF2	12_TRIM24		0.870725				1.47961	1
11_PHF2	13_KDM5A
11_PHF2	14_KDM5B		-0.664273				-0.245834	3
11_PHF2	15_DNMT3A_PWWP	0	0	0.0435677			0.18107		-0.0399265	2
11_PHF2	16_NSD1_PWWP2	0	-0.465115	0.0698013			-0.530605	3	0.000521275	1
11_PHF2	17_NSD2_PWWP1	-0.290191	-0.776672	0			-0.581066	3	-0.111597
11_PHF2	18_CREBBP	-1.54583	-0.376629	0.130519			-0.377734	3	0.154424	1
11_PHF2	19_MeCP2_MBD	0	0	0.0838684			0.0691278		0.0319555	1
11_PHF2	20_MBD1_MBD	-0.0273019	-0.776453	0			-0.565722	3	-0.108347
11_PHF2	21_MBD2	0	-0.177944	-0.366363			0.121784	4	-0.553471	3
11_PHF2	22_MBD3	0	0	-0.38325			0.172961		-0.571223	3
11_PHF2	23_Tet1
11_PHF2	24_Tet3		0	2.24563			-0.0795668		2.22571	1
11_PHF2	25_Zfp961(mouse)	2.81593	0.246021	0			0.1792	1	0.00119481
11_PHF2	26_Zfp809(mouse)	-1.38361	0.38523				1.0094	1
11_PHF2	27_ZNF417	-0.40974	0	0.11719			-0.230906		0.0390097	1
11_PHF2	28_ZNF587	-0.210012	0	0			-0.418972		-0.119166
11_PHF2	29_ZIM3	-0.0238029	1.84128				2.41511	1
11_PHF2	30_ZNF10	-0.283355	0	-0.0488323			0.671143		0.0108336	4
11_PHF2	31_ZNF534	1.79321	0.436692				1.26325	1
11_PHF2	32_ZNF667	0	0	-0.0906107			-0.419598		-0.395027	3
11_PHF2	33_ZNF716	-0.954592	0.272116	-0.726377			0.547623	1	-0.853379	3
11_PHF2	34_ZNF479	2.14885	-0.351624	1.15764			0.255681	4	1.27301	1
11_PHF2	35_ZNF791	-2.06452	0	0.381451			0.319489		0.380041	1
11_PHF2	36_ZNF563	-2.31266	0.118966	-1.10864			0.396997	1	-1.06397	3
11_PHF2	37_ZNF20	-1.23964	-1.39523	-0.0872838			-1.21772	3	-0.039219	3
11_PHF2	38_ZNF440	-0.531445	0.144441	-1.01273			0.463451	1	-1.0294	3
11_PHF2	39_ZNF878	0.438143	0.149437				0.542185	1
11_PHF2	40_ZNF823
11_PHF2	41_ZNF441	1.69083	1.04102	0			1.64668	1	0.161409
11_PHF2	42_ZNF763		0.782736				0.966492	1
11_PHF2	43_ZNF844	0.35208	1.33795				2.22801	1
11_PHF2	44_ZFP69	-1.15051	-1.25003				-0.780049	3
11_PHF2	45_ZNF606	1.814	-0.53374	0			-0.544996	3	0.198905
11_PHF2	46_ZNF235	-1.75315	0.198795				0.797726	1
11_PHF2	47_ZNF613	0.8487	-0.792052				-0.93685	3
11_PHF2	48_ZNF627
11_PHF2	49_ZNF649	-2.63622	-1.55621	-1.27926			-1.59948	3	-1.18948	3
11_PHF2	50_PRDM1	0	-0.136283	-0.064014			-0.16775	3	-0.221933	3
11_PHF2	51_ZNF644	0.680894	0.360468	-0.454463			0.546418	1	-0.619618	3
11_PHF2	52_WIZ	0.892721	-0.264436	0			0.0100954	4	-0.039702
11_PHF2	53_CDYL		1.12781				1.45742	1
11_PHF2	54_ATRX		0.0820992	1.06475			0.32049	1	0.950582	1
11_PHF2	55_MPHOSPH8	-2.21999	0	-0.115996			0.751441		-0.270008	3
11_PHF2	56_DAXX	-0.259184	-0.0897129	-0.774343			0.608606	4	-0.917479	3
11_PHF2	57_MECP2_ATRX_binding	-2.21048	-0.535621	-0.193537			-0.0142925	3	-0.38604	3
11_PHF2	58_PPHLN1		-0.304337				-0.14615	3
11_PHF2	59_BCOR
11_PHF2	60_BMI1	-2.37141	-2.13435	0.553336			-1.66872	3	0.50815	1
11_PHF2	61_E2F6	-0.922695	0	-0.0700637			0.236868		-0.111247	3
11_PHF2	62_PCGF1	-0.28518	0	0.0184214			0.0343381		-0.0707342	2
11_PHF2	63_RYBP_YAF2_rybp
11_PHF2	64_YAF2
11_PHF2	65_YY1
11_PHF2	66_KDM2B	-0.0231282	0	-0.294309			-0.227774		-0.465991	3
11_PHF2	67_HNRPK		-0.670879				-0.382246	3
11_PHF2	68_RUNX1	-0.185239	0	-0.342336			-0.313468		-0.527558	3
11_PHF2	69_CBX2	0.526582	0.63408				1.09141	1
11_PHF2	70_CBX4
11_PHF2	71_CBX6		-0.107727	0.582042			-0.232559	3	0.5041	1
11_PHF2	72_CBX7
11_PHF2	73_CBX8	0	0	0.0518252			0.206064		-0.0395462	2
11_PHF2	74_PHF1_CTD		-0.142382	1.11967			0.185863	4	1.17274	1
11_PHF2	75_PHF1_PHD	-1.70102	-0.226503	-0.486683			-0.393649	3	-0.609423	3
11_PHF2	76_MTF2	-1.95993	-0.87051	-0.671176			-0.740651	3	-0.741296	3
11_PHF2	77_EPOP		-1.1576	0			-0.678365	3	0.0296264
11_PHF2	78_LCOR (PALI1)		-0.880015	-0.139117			-0.516523	3	-0.0816677	3
11_PHF2	79_AEBP2	-0.280404	0	0.124067			-0.0326599		0.0597399	1
11_PHF2	80_JARID2
11_PHF2	81_CTCF_PRC2
11_PHF2	82_PHF19	-1.41434	-1.09963	-0.378441			-0.874506	3	-0.63017	3
11_PHF2	83_PHF19_fusion
11_PHF2	84_ZFPM1	0
11_PHF2	85_PRDM14	-1.35278	0	0.0645599			0.0557681		0.00266943	1
11_PHF2	86_vSET(P. bursaria chlorella virus)	3.56975	0	-0.243658			0.0902611		-0.350149	3
11_PHF2	87_RCOR1		0.0135816				0.626058	1
11_PHF2	88_REST_CoREST_complex	2.52555	0.200162	0.386364			0.647553	1	0.371194	1
11_PHF2	89_KLF3
11_PHF2	90_ZEB1	-2.7525	1.41915				1.94353	1
11_PHF2	91_ZEB2	0	0	0.229877			-0.190247		0.252464	1
11_PHF2	92_MBD3(mouse)		2.93993				3.73498	1
11_PHF2	93_SALL1		-3.53238				-3.60979	3
11_PHF2	94_NAB2	-0.549945	-0.0697174	-0.0940177			-0.365072	3	-0.254308	3
11_PHF2	95_MeCP2_Sin3_complex	2.27159	0	0.146332			0.547084		0.0762124	1
11_PHF2	96_REST_Sin3_complex		-2.21619				-1.88547	3
11_PHF2	97_SID4X
11_PHF2	98_MeCP2_NCoR_complex		0.0873497				0.512514	1
11_PHF2	99_NCOR1	4.98008	1.36821	-0.719489			1.59896	1	-0.785428	3
11_PHF2	100_MBD1_TRD
11_PHF2	101_ZBTB18		-0.445087				0.0425746	4
11_PHF2	102_GCNF	-0.808022	-0.669671				-0.654102	3
11_PHF2	103_NR2F6		-0.0369211				0.0562157	4
11_PHF2	104_NR1D1
11_PHF2	105_EZH2_DNMT_recruit
11_PHF2	106_EHMT2_DNMT_recruit	-0.98831	-0.0411284	-0.484518			0.0277429	4	-0.632882	3
11_PHF2	107_CBX5_full	-0.905725	-1.11855	-0.60875			-1.59636	3	-1.04191	3
11_PHF2	108_CBX1_full
11_PHF2	109_CBX3_full
11_PHF2	110_UHRF1	-0.996797	-0.216677	-0.367173			-0.415007	3	-0.503575	3
11_PHF2	111_MYC	-2.24884	-0.227426	0.0897037			0.138308	4	0.131284	1
11_PHF2	112_CTCF_chromatin_organization	0	0	0			-0.107297		-0.0597115
11_PHF2	113_L3MBTL3	3.97545	-0.362783	1.15983			-0.373531	3	1.24787	1
11_PHF2	114_PHC2	-0.252568	-0.200108	-1.18656			-0.0286811	3	-1.28461	3
11_PHF2	115_TRIM28		0.50845	-0.619151			1.15013	1	-0.855855	3
11_PHF2	116_CBX1_chromoshadow		0.448322	-0.342154			0.971793	1	-0.439887	3
11_PHF2	117_CBX3_chromoshadow		0.324368				0.589091	1
11_PHF2	118_CBX5_chromoshadow	-1.72469	1.59507	0.937074			2.11495	1	0.887643	1
11_PHF2	119_DMAP1	0	-0.378723	-0.112182			-0.347774	3	-0.279223	3
11_PHF2	120_UBN1_NHRD	0.762673	-0.700567	-0.254988			-0.36253	3	-0.451382	3
11_PHF2	121_UBN1_HRD	0.351675	1.1454	-0.249562			1.82066	1	-0.289537	3
11_PHF2	122_SETDB1
11_PHF2	123_SUV39H1
11_PHF2	124_dim-5(N.Crassa)
11_PHF2	125_KYP(A.Thaliana)		-0.487593				-0.563654	3
11_PHF2	126_SUVR4(A.Thaliana)
11_PHF2	127_EHMT2	0	-0.295805	-0.0183171			-0.432313	3	-0.0239189	3
11_PHF2	128_EHMT1		0.163029				0.693511	1
11_PHF2	129_KDM2B	-0.211007	0	0.0495526			0.0563392		-0.0670618	2
11_PHF2	130_KDM5B	-0.574454	0	-0.00212593			-0.199528		-0.146898	3
11_PHF2	131_SET8(T.Gondii)
11_PHF2	132_RING1-XTEN20-PCGF1	-2.21517
11_PHF2	133_RING1-XTEN20-PCGF2		1.59064				2.16424	1
11_PHF2	134_RING1-XTEN20-PCGF3	-2.69527	-0.510673	-0.00840225			-0.427078	3	-0.142912	3
11_PHF2	135_EZH1
11_PHF2	136_EZH2	-0.429464	-0.333875	0.227412			-0.164249	3	0.3443	1
11_PHF2	137_HDAC1
11_PHF2	138_DNMT1
11_PHF2	139_DNMT3A1
11_PHF2	140_DNMT3B1
11_PHF2	141_DNMT3B3	-0.822474	-0.00989844	0.189398			-0.326262	3	0.161212	1
11_PHF2	142_DNMT3L		0.913825				0.978356	1
11_PHF2	143_DNMT3C(mouse)
11_PHF2	144_sssIM(MQ1)
11_PHF2	145_DRM2(Arabidopsis)
11_PHF2	146_DRM3(Arabidopsis)		-0.584107				-0.858396	3
11_PHF2	147_MET1(Arabidopsis)
11_PHF2	148_CMT2(Arabidopsis)
11_PHF2	149_CMT3(Arabidopsis)
11_PHF2	150_NtDRM1(N. Tabacum)
11_PHF2	151_DNMT3A1-DNMT3L(mouse,CRRISPRoff)
11_PHF2	152_DNMT3B1-XTEN20-DNMT3B3
11_PHF2	153_DNMT3A1-XTEN20-DNMT3B3
11_PHF2	154_DNMT3B1-XTEN20-DNMT3L
11_PHF2	155_DNMT3A1-XTEN20-DNMT3L
11_PHF2	156_eGFP
12_TRIM24	1_CBX1_chromo	-1.01196	0	0.035224	-1.25973	3	-0.00146183		-0.0038349	2
12_TRIM24	2_CBX3_chromo	-0.405096	-0.103016	0	-0.965621	3	-0.195987	3	-0.0818979
12_TRIM24	3_CBX4	-0.8324	-0.477093	-0.35966	-1.3673	3	-0.0802932	3	-0.458543	3
12_TRIM24	4_CBX5_chromo	-1.94859	-0.291551	0.485135	-2.32042	3	-0.104038	3	0.39218	1
12_TRIM24	5_CBX7	-0.514694	-0.87261	-0.220206	-1.43858	3	-0.752284	3	-0.329821	3
12_TRIM24	6_CBX2	0	0	0.348833	-0.34092		0.0910988		0.233826	1
12_TRIM24	7_CBX6	-3.48631	-0.420611	-0.236388	-4.82169	3	-0.245336	3	-0.248261	3
12_TRIM24	8_RYBP_zf_RanBP	-2.37929	0.0463676	0.098473	-2.44134	3	0.493601	1	-0.0349382	2
12_TRIM24	9_AEBP2
12_TRIM24	10_ING1	0	0	0.0131106	-0.469268		0.606382		0.0178463	1
12_TRIM24	11_PHF2		0				0.290996
12_TRIM24	12_TRIM24	0	-0.234675	0
12_TRIM24	13_KDM5A	3.56296	-2.46998		4.04836	1	-2.1515	3
12_TRIM24	14_KDM5B	-1.95748	0.525039	-1.06638	-2.90085	3	1.00213	1	-1.28373	3
12_TRIM24	15_DNMT3A_PWWP	0	0	0.180376	0.0332485		0.113086		0.0627452	1
12_TRIM24	16_NSD1_PWWP2	-0.270995	-0.121778	0.0308249	-1.50581	3	-0.354563	3	-0.072592	2
12_TRIM24	17_NSD2_PWWP1	-0.463697	-0.300889	0.152803	-0.577076	3	-0.272579	3	0.116254	1
12_TRIM24	18_CREBBP	-0.201415	0	0.171019	-1.40405	3	-0.0797175		0.160786	1
12_TRIM24	19_MeCP2_MBD	0	0	-0.231059	-0.430987		-0.22349		-0.446537	3
12_TRIM24	20_MBD1_MBD	-0.154719	0	0.0234669	-1.56024	3	0.183496		-0.0375218	2
12_TRIM24	21_MBD2	-1.11928	0.161224	0.824722	-2.67966	3	0.568789	1	0.719878	1
12_TRIM24	22_MBD3	0	0.230131	0	-0.540972		0.58419	1	-0.145512
12_TRIM24	23_Tet1	-1.32556	-0.827944	-0.532016	-3.02226	3	-0.50731	3	-0.736535	3
12_TRIM24	24_Tet3		-0.624855	-0.142781			-0.934344	3	-0.32627	3
12_TRIM24	25_Zfp961(mouse)	0	-0.09153	0	0.798639		-0.501768	3	-0.0452111
12_TRIM24	26_Zfp809(mouse)	1.1026	1.03327	0.139193	2.66019	1	1.53997	1	0.219748	1
12_TRIM24	27_ZNF417	0.222458	-0.0872349	0.0465987	-0.543184	2	-0.841703	3	-0.0657188	2
12_TRIM24	28_ZNF587	0	0	-0.328421	-1.06416		-0.394949		-0.562584	3
12_TRIM24	29_ZIM3	0	-1.729		1.46155		-1.49858	3
12_TRIM24	30_ZNF10	1.23384	-0.042692	-0.298428	2.56026	1	0.315917	4	-0.285926	3
12_TRIM24	31_ZNF534	0.104245	0	0.20144	1.2828	1	0.693724		0.435404	1
12_TRIM24	32_ZNF667	-1.62309	0	0.0356935	-4.74832	3	-0.612914		-0.186458	2
12_TRIM24	33_ZNF716	1.63548	2.71528	-0.86329	1.75833	1	2.87332	1	-1.03746	3
12_TRIM24	34_ZNF479	1.4318	0.0186044	0.0632303	2.44151	1	0.684563	1	0.144459	1
12_TRIM24	35_ZNF791	-3.57084	0	-0.230496	-5.49313	3	0.0783259		-0.395471	3
12_TRIM24	36_ZNF563	2.84638	-0.876346	0.115069	3.39411	1	-0.941732	3	0.242006	1
12_TRIM24	37_ZNF20	3.70705	-0.42501	-0.762011	4.94161	1	-0.414802	3	-0.76111	3
12_TRIM24	38_ZNF440	0.931396	1.00065	-0.0372298	1.75758	1	1.2022	1	-0.101061	3
12_TRIM24	39_ZNF878	-0.966442	-0.493358	-0.365698	-1.27625	3	-0.444025	3	-0.427981	3
12_TRIM24	40_ZNF823	-1.28601	0.728768		-3.60811	3	0.842105	1
12_TRIM24	41_ZNF441	2.05088	0.341785	-0.0611945	3.57054	1	0.829974	1	-0.0240221	3
12_TRIM24	42_ZNF763	0	-0.582491	0.684607	-1.54883		-0.742152	3	0.685371	1
12_TRIM24	43_ZNF844	1.76542	1.71105	1.68497	2.87603	1	2.48364	1	1.86992	1
12_TRIM24	44_ZFP69	0.13063	0.169637	-0.272367	1.26185	1	0.698276	1	-0.242879	3
12_TRIM24	45_ZNF606	0	0.417995	-0.686154	-0.368304		0.465392	1	-0.644864	3
12_TRIM24	46_ZNF235	0.38728	1.0539	0	1.41112	1	1.53536	1	0.201484
12_TRIM24	47_ZNF613	0	0.494378	0.807771	0.802204		0.408233	1	0.838326	1
12_TRIM24	48_ZNF627	0	-0.753556	0.307311	-0.0727635		-0.910342	3	0.420383	1
12_TRIM24	49_ZNF649	0	-0.450016	-0.246412	-0.237072		-0.660582	3	-0.203798	3
12_TRIM24	50_PRDM1	-0.00126922	0	0	-0.214369	3	-0.148733		-0.20333
12_TRIM24	51_ZNF644	-2.31261	-0.669703	0	-2.42333	3	-0.82717	3	-0.168735
12_TRIM24	52_WIZ	-2.15702	-0.357246	-0.0202513	-2.42649	3	-0.25001	3	-0.175151	3
12_TRIM24	53_CDYL	-2.40043	-0.0679294	0.0237956	-1.18472	3	-0.0933936	3	-0.0118383	2
12_TRIM24	54_ATRX		0.0915299				0.162625	1
12_TRIM24	55_MPHOSPH8	-1.23584	-0.108613	-0.187587	-1.41121	3	0.307072	4	-0.388762	3
12_TRIM24	56_DAXX		0.570871	0.089273			1.32784	1	0.0284014	1
12_TRIM24	57_MECP2_ATRX_binding	-0.152086	-0.373362	-0.226949	-0.549873	3	-0.019329	3	-0.466616	3
12_TRIM24	58_PPHLN1	-2.19309	0	0.0648648	-2.38016	3	0.171715		0.0121033	1
12_TRIM24	59_BCOR	-1.43229	-1.49736		-2.02954	3	-1.36278	3
12_TRIM24	60_BMI1	-0.768021	-0.407478	0	-2.20043	3	-0.109144	3	-0.310801
12_TRIM24	61_E2F6	0	-0.0102382	0.01141	-0.0584867		0.0396062	4	0.0524916	1
12_TRIM24	62_PCGF1	0	0	-0.00305858	0.159978		-0.273766		-0.272151	3
12_TRIM24	63_RYBP_YAF2_rybp	-1.94075	-2.96695	-2.12602	-2.4665	3	-3.05115	3	-2.42843	3
12_TRIM24	64_YAF2	-0.415193	-0.603482	-0.26955	0.185913	4	-0.324586	3	-0.442809	3
12_TRIM24	65_YY1		0.586737				1.37493	1
12_TRIM24	66_KDM2B	0	0	0.271453	0.446154		-0.12243		0.182036	1
12_TRIM24	67_HNRPK		-0.765291				-0.643953	3
12_TRIM24	68_RUNX1	0.266738	0	-0.0387646	0.937577	1	0.120065		-0.271151	3
12_TRIM24	69_CBX2	-1.27223	0	0.200117	-1.17668	3	0.197992		0.214313	1
12_TRIM24	70_CBX4
12_TRIM24	71_CBX6	-0.87437	0	-0.129256	-1.20528	3	-0.0834436		-0.370763	3
12_TRIM24	72_CBX7	-1.70843	1.96493	-0.305434	-2.91017	3	2.04096	1	-0.483313	3
12_TRIM24	73_CBX8	0	-0.271513	-0.0250117	0.200278		-0.410694	3	-0.279949	3
12_TRIM24	74_PHF1_CTD	-1.58933	0.489924	-0.841611	-1.67643	3	0.876823	1	-0.952107	3
12_TRIM24	75_PHF1_PHD	0	-0.26096	0	-0.256032		-0.595403	3	-0.0977328
12_TRIM24	76_MTF2	-2.77506	-0.683969	0.218971	-3.99177	3	-0.721406	3	0.231116	1
12_TRIM24	77_EPOP	-1.45595	-0.651915	0.148328	-2.17645	3	-0.339979	3	0.186317	1
12_TRIM24	78_LCOR (PALI1)	0	-0.265904	-0.301755	0.473741		-0.0697076	3	-0.29147	3
12_TRIM24	79_AEBP2	0	0	0.2272	1.29362		-0.153528		0.128736	1
12_TRIM24	80_JARID2	-1.64976	-0.960083				-0.922249	3
12_TRIM24	81_CTCF_PRC2
12_TRIM24	82_PHF19	-1.89819	-0.753836	-0.162899	-3.15169	3	-0.696007	3	-0.461791	3
12_TRIM24	83_PHF19_fusion
12_TRIM24	84_ZFPM1	-1.94526	0	0.0938771	-3.75299	3	0.28289		-0.0203944	2
12_TRIM24	85_PRDM14	0	0	0.049729	-0.309146		0.0171627		-0.0462984	2
12_TRIM24	86_vSET(P. bursaria chlorella virus)	0	-0.0908007	-0.102663	-0.477133		-0.255175	3	-0.256318	3
12_TRIM24	87_RCOR1		0				0.373504
12_TRIM24	88_REST_CoREST_complex	-1.90392	-0.286337	-0.337532	-2.70632	3	-0.324552	3	-0.516268	3
12_TRIM24	89_KLF3	-0.672732	0.117767		0.242995	4	-0.233939	2
12_TRIM24	90_ZEB1		0.210186				0.617092	1
12_TRIM24	91_ZEB2	0	0	0	-0.526377		-0.0922714		-0.0342808
12_TRIM24	92_MBD3(mouse)	-3.40954	0.778104	-0.366062	-2.39773	3	1.45569	1	-0.390644	3
12_TRIM24	93_SALL1		1.1042				1.17364	1
12_TRIM24	94_NAB2	0	0	-0.00846072	-0.209923		-0.284744		-0.215915	3
12_TRIM24	95_MeCP2_Sin3_complex	0	-0.282807	-0.180269	-0.0633766		-0.384436	3	-0.413954	3
12_TRIM24	96_REST_Sin3_complex		0.719631				1.10901	1
12_TRIM24	97_SID4X	1.5826	-0.209081	0.0445122
12_TRIM24	98_MeCP2_NCoR_complex	0	-0.0377228	1.02415			-0.0253758	3	0.94265	1
12_TRIM24	99_NCOR1	0	-0.196008	-0.0706325	0.0429089		-0.527864	3	-0.183736	3
12_TRIM24	100_MBD1_TRD		-0.408834				-0.271654	3
12_TRIM24	101_ZBTB18	-0.630638	-0.25597	-0.363579	-0.509675	3	0.0643954	4	-0.852259	3
12_TRIM24	102_GCNF	-0.544	0		-0.97741	3	-0.0389666
12_TRIM24	103_NR2F6	-1.19602	-0.419398		-0.322928	3	-0.493557	3
12_TRIM24	104_NR1D1	-2.20432	-0.724709		-0.863219	3	-1.18872	3
12_TRIM24	105_EZH2_DNMT_recruit
12_TRIM24	106_EHMT2_DNMT_recruit	0	0.0246312	0.0825313	0.42747		0.361903	1	0.016433	1
12_TRIM24	107_CBX5_full		-0.296878	-0.504666			-0.941977	3	-0.984988	3
12_TRIM24	108_CBX1_full		0.448662	0			1.51678	1
12_TRIM24	109_CBX3_full	-1.98882	-0.000449719	0	-1.6411	3	-0.400361	3	-0.0914009
12_TRIM24	110_UHRF1	-0.396627	-0.219314	-0.0713708	-0.759208	3	-0.58494	3	-0.254936	3
12_TRIM24	111_MYC	0	-0.375233	0.275739	-0.689762		-0.176795	3	0.283183	1
12_TRIM24	112_CTCF_chromatin_organization	0	0	0	0.989248		-0.272512		-0.224247
12_TRIM24	113_L3MBTL3	0	-1.34415	-0.159046	-1.57651		-1.5222	3	-0.234571	3
12_TRIM24	114_PHC2	-2.25942	0	0.00375476	-3.13215	3	0.0130307		-0.0120381	2
12_TRIM24	115_TRIM28		-0.185223				0.113036	4
12_TRIM24	116_CBX1_chromoshadow		0.593072				0.999076	1
12_TRIM24	117_CBX3_chromoshadow	-2.33453	-0.927791	-0.658136	-2.4739	3	-1.00648	3	-0.61728	3
12_TRIM24	118_CBX5_chromoshadow		0.114751				0.493555	1
12_TRIM24	119_DMAP1	-0.53367	-0.576892	-0.334098	-1.05709	3	-0.713238	3	-0.548303	3
12_TRIM24	120_UBN1_NHRD	-0.309121	-0.182559	0.0277813	-0.870002	3	-0.0118182	3	-0.0863484	2
12_TRIM24	121_UBN1_HRD	-2.1405	-0.193808	-0.0211584	-2.8774	3	0.138039	4	-0.108298	3
12_TRIM24	122_SETDB1
12_TRIM24	123_SUV39H1
12_TRIM24	124_dim-5(N.Crassa)
12_TRIM24	125_KYP(A.Thaliana)	0	0		0.858184		-0.031377
12_TRIM24	126_SUVR4(A.Thaliana)
12_TRIM24	127_EHMT2	-1.51168	-0.167601	0.230177	-2.20852	3	-0.471404	3	0.30684	1
12_TRIM24	128_EHMT1	-1.82926	-0.978769	0.00782984	-1.48849	3	-0.791702	3	-0.206755	2
12_TRIM24	129_KDM2B	0	0	0	-0.139882		-0.278394		-0.172922
12_TRIM24	130_KDM5B	0	0	0	0.274266		-0.0757265		-0.11032
12_TRIM24	131_SET8(T.Gondii)
12_TRIM24	132_RING1-XTEN20-PCGF1	-0.21179	0.150827	-0.819019	-0.909994	3	0.765396	1	-0.911913	3
12_TRIM24	133_RING1-XTEN20-PCGF2		-0.4567	-0.496365			-0.226514	3	-0.63849	3
12_TRIM24	134_RING1-XTEN20-PCGF3	-0.815302	0	0	-1.71479	3	0.0255567		-0.137852
12_TRIM24	135_EZH1	-3.08489	-0.631097		-1.50033	3	-0.406404	3
12_TRIM24	136_EZH2	-0.201686	-0.417557	-0.245904	-0.0279898	3	-0.415226	3	-0.292582	3
12_TRIM24	137_HDAC1
12_TRIM24	138_DNMT1
12_TRIM24	139_DNMT3A1		-0.478667				-0.409618	3
12_TRIM24	140_DNMT3B1	0	0		-0.21949		0.14919
12_TRIM24	141_DNMT3B3	0	0	-0.204694	-0.114026		-0.232962		-0.396445	3
12_TRIM24	142_DNMT3L	-2.20007	-0.418397	0.267993	-2.73686	3	-0.791626	3	0.135929	1
12_TRIM24	143_DNMT3C(mouse)		0				-0.346119
12_TRIM24	144_sssIM(MQ1)
12_TRIM24	145_DRM2(Arabidopsis)
12_TRIM24	146_DRM3(Arabidopsis)		0				-0.432979
12_TRIM24	147_MET1(Arabidopsis)
12_TRIM24	148_CMT2(Arabidopsis)
12_TRIM24	149_CMT3(Arabidopsis)
12_TRIM24	150_NtDRM1(N. Tabacum)
12_TRIM24	151_DNMT3A1-DNMT3L(mouse,CRRISPRoff)
12_TRIM24	152_DNMT3B1-XTEN20-DNMT3B3
12_TRIM24	153_DNMT3A1-XTEN20-DNMT3B3
12_TRIM24	154_DNMT3B1-XTEN20-DNMT3L
12_TRIM24	155_DNMT3A1-XTEN20-DNMT3L
12_TRIM24	156_eGFP
13_KDM5A	1_CBX1_chromo	-0.557226	-0.329808	0.0226978	-0.490719	3	-0.362865	3	0.0515798	1
13_KDM5A	2_CBX3_chromo	-0.95677	-0.37951	0.0656527	-1.20302	3	-0.45357	3	0.0762525	1
13_KDM5A	3_CBX4	-1.48343	-1.62096		-1.70406	3	-1.20525	3
13_KDM5A	4_CBX5_chromo	-2.43911	-0.00453614	0	-2.49667	3	0.201888	4	-0.026933
13_KDM5A	5_CBX7	-0.521982	-0.759463	0.0388255	-1.1316	3	-0.620227	3	0.12658	1
13_KDM5A	6_CBX2	0	0	-0.230138	-0.0811985		-0.0468412		-0.333822	3
13_KDM5A	7_CBX6	-1.09678	-0.209948	-0.43289	-2.11788	3	-0.0157624	3	-0.304011	3
13_KDM5A	8_RYBP_zf_RanBP	-3.63672	-0.1738	0.232579	-3.3845	3	0.066395	4	0.227199	1
13_KDM5A	9_AEBP2
13_KDM5A	10_ING1	-1.5064	-0.145457	-0.802259	-1.75044	3	0.458997	4	-0.786201	3
13_KDM5A	11_PHF2		-1.39126				-1.17036	3
13_KDM5A	12_TRIM24	-1.72586	-0.422756	0.0610426	-2.35341	3	-0.138378	3	0.0507366	1
13_KDM5A	13_KDM5A	0.364305	-0.252527	-0.315431
13_KDM5A	14_KDM5B	-0.398645	0	-0.557606	-1.02774	3	0.576756		-0.6342	3
13_KDM5A	15_DNMT3A_PWWP	0	0	0	-0.342577		0.24571		-0.0791371
13_KDM5A	16_NSD1_PWWP2	-0.935241	-0.0443354	-0.190707	-1.85578	3	-0.25821	3	-0.282801	3
13_KDM5A	17_NSD2_PWWP1	-2.14555	-0.547809	-0.15714	-1.94466	3	-0.500588	3	-0.182366	3
13_KDM5A	18_CREBBP	-0.774582	-0.0725081	-0.343669	-1.66295	3	-0.221999	3	-0.342579	3
13_KDM5A	19_MeCP2_MBD	0	0	0.011663	-0.609123		-0.124333		0.00831297	1
13_KDM5A	20_MBD1_MBD	0.638718	-0.071461	0	1.82044	1	-0.0091149	3	0.060134
13_KDM5A	21_MBD2	0	-1.38571	-0.540241	-1.1264		-1.23437	3	-0.633762	3
13_KDM5A	22_MBD3	0	0	-0.0891544	-0.409593		0.190167		-0.18354	3
13_KDM5A	23_Tet1		-0.405421				-0.0658765	3
13_KDM5A	24_Tet3	-1.03688	-0.493894		-1.8243	3	-0.784472	3
13_KDM5A	25_Zfp961(mouse)	2.19261	0.0817518	0	2.34742	1	0.0796626	1	0.0166575
13_KDM5A	26_Zfp809(mouse)	0	0.405196	0	0.517228		1.0941	1	0.14551
13_KDM5A	27_ZNF417	0	0	-0.195725	-1.20453		-0.143881		-0.29672	3
13_KDM5A	28_ZNF587	0	0	0.147388	-1.71784		-0.131807		0.110595	1
13_KDM5A	29_ZIM3	0.752097	0.386941	1.96847	1.85303	1	1.0255	1	2.22418	1
13_KDM5A	30_ZNF10	0.778137	0	0.210265	1.18186	1	0.745377		0.420137	1
13_KDM5A	31_ZNF534	1.20727	-1.03335	-0.393927	1.46312	1	-0.531303	3	-0.14864	3
13_KDM5A	32_ZNF667	0	-0.0672281	-0.00590103	-2.33321		-0.809882	3	-0.216729	3
13_KDM5A	33_ZNF716	0	0	0.835659	-0.953341		0.324416		0.858863	1
13_KDM5A	34_ZNF479	0.948419	-0.0884294	0.593209	1.03543	1	0.370491	4	0.742378	1
13_KDM5A	35_ZNF791		1.95222				2.3652	1
13_KDM5A	36_ZNF563	2.4354	0.188533	-0.702498	2.06043	1	0.531296	1	-0.564239	3
13_KDM5A	37_ZNF20	-1.81369	-1.58655	-0.357962	-1.79197	3	-1.55743	3	-0.216309	3
13_KDM5A	38_ZNF440	0.667855	0.639415	0.409805	0.571335	1	1.02316	1	0.543344	1
13_KDM5A	39_ZNF878	1.49145	-1.74612	-0.44689	1.78605	1	-1.67788	3	-0.368421	3
13_KDM5A	40_ZNF823		0.249829	1.48996			0.545366	1	1.606	1
13_KDM5A	41_ZNF441	3.79287	-0.39969	-0.050306	4.38984	1	-0.118539	3	0.127618	4
13_KDM5A	42_ZNF763	0.657557	0.510787	0.022255	-1.0663	2	0.759276	1	0.0909597	1
13_KDM5A	43_ZNF844	0.301498	0	-0.223051	0.489412	1	0.653868		-0.0267819	3
13_KDM5A	44_ZFP69	1.84097	0.98902	-0.163429	2.04949	1	1.69986	1	0.00681003	4
13_KDM5A	45_ZNF606	-0.349502	-0.059392	-0.96085	-0.692213	3	-0.219033	3	-0.778808	3
13_KDM5A	46_ZNF235	0.0238612	0	0.160656	0.125005	1	0.571154		0.460197	1
13_KDM5A	47_ZNF613	0	0	0.238549	0.0960919		-0.274354		0.337046	1
13_KDM5A	48_ZNF627	-1.9984	-0.358097	-0.694279	-2.83232	3	-0.495972	3	-0.569885	3
13_KDM5A	49_ZNF649	0.0452625	0	-0.477887	0.0366994	1	-0.164511		-0.294522	3
13_KDM5A	50_PRDM1	0	-0.112113	0.0755757	0.566604		-0.291965	3	0.0678624	1
13_KDM5A	51_ZNF644	1.97806	0.553651	-0.22733	2.94736	1	0.804333	1	-0.298897	3
13_KDM5A	52_WIZ	4.03102	0	0.0962957	5.1952	1	0.495611		0.152216	1
13_KDM5A	53_CDYL		-0.363324	-0.2396			-0.369877	3	-0.263912	3
13_KDM5A	54_ATRX		-1.02447	0.270152			-1.40225	3	0.207665	1
13_KDM5A	55_MPHOSPH8	-2.89423	0	-0.352507	-2.75533	3	0.484971		-0.412931	3
13_KDM5A	56_DAXX	-0.571705	0.354036	-0.498615	-1.0753	3	1.29321	1	-0.548163	3
13_KDM5A	57_MECP2_ATRX_binding	0	0.454815	0.704564	0.759748		1.217	1	0.662267	1
13_KDM5A	58_PPHLN1	-1.30608	-0.583644		-1.17888	3	-0.573842	3
13_KDM5A	59_BCOR	-0.967157	0.144005	0.464302	-1.25012	3	0.686738	1	0.457153	1
13_KDM5A	60_BMI1	-2.33487	-0.0528067	0	-3.45301	3	0.264438	4	-0.14433
13_KDM5A	61_E2F6	0	0.126391	-0.00456544	-0.430386		0.584384	1	0.0478389	4
13_KDM5A	62_PCGF1	0	0	0.0797919	-0.566591		0.0416422		0.0842238	1
13_KDM5A	63_RYBP_YAF2_rybp		0.322546				0.646486	1
13_KDM5A	64_YAF2	-2.1941		-0.991344	-1.27872	3			-1.02385	3
13_KDM5A	65_YY1		-1.23337				-0.820557	3
13_KDM5A	66_KDM2B	0	0	0.00139497	-0.327056		-0.457835		-0.0200805	2
13_KDM5A	67_HNRPK
13_KDM5A	68_RUNX1	0	0	0	-1.11373		-0.251836		-0.089153
13_KDM5A	69_CBX2	0	0.0481393	0.246909	0.443261		0.570197	1	0.329045	1
13_KDM5A	70_CBX4
13_KDM5A	71_CBX6	0.212734	-0.178797	0.911629	1.17692	1	-0.452014	3	0.86749	1
13_KDM5A	72_CBX7	-0.945475	0	-0.736271	-1.83295	3	0.0256326		-0.773398	3
13_KDM5A	73_CBX8	0	-0.0723274	-0.147306	0.0542145		-0.192598	3	-0.261492	3
13_KDM5A	74_PHF1_CTD	-0.0310429	1.34039	0.284276	0.196128	4	1.90949	1	0.37115	1
13_KDM5A	75_PHF1_PHD	-0.815913	0	0.251383	-1.05796	3	-0.262868		0.278849	1
13_KDM5A	76_MTF2	-1.68244	-0.161694	-0.596808	-2.58487	3	-0.180221	3	-0.573341	3
13_KDM5A	77_EPOP	0	-1.34543	-0.761758	-0.153207		-1.01458	3	-0.712446	3
13_KDM5A	78_LCOR (PALI1)	0	-0.723002	-0.731692	0.895115		-0.507895	3	-0.580655	3
13_KDM5A	79_AEBP2	0	0	0	1.07524		0.0125201		-0.00756905
13_KDM5A	80_JARID2
13_KDM5A	81_CTCF_PRC2
13_KDM5A	82_PHF19	-1.18565	-0.906336	0.953713	-2.12488	3	-0.829596	3	0.90315	1
13_KDM5A	83_PHF19_fusion
13_KDM5A	84_ZFPM1	-2.43252	0.493662	0.268709	-3.92598	3	1.12609	1	0.222379	1
13_KDM5A	85_PRDM14	-0.169632	0	0	-0.785229	3	-0.0390811		-0.0617814
13_KDM5A	86_vSET(P. bursaria chlorella virus)	0.810485	0	0.159391	1.10003	1	0.0686927		0.203106	1
13_KDM5A	87_RCOR1		0				0.147418
13_KDM5A	88_REST_CoREST_complex	3.58721	0.262829	0.372646	3.8737	1	0.632761	1	0.39128	1
13_KDM5A	89_KLF3
13_KDM5A	90_ZEB1		1.05271				1.64182	1
13_KDM5A	91_ZEB2	0	0	0	-0.642603		-0.0187175		0.0481861
13_KDM5A	92_MBD3(mouse)		0	-1.07588			0.676424		-0.959712	3
13_KDM5A	93_SALL1		0	-1.23219			-0.0356245		-1.48122	3
13_KDM5A	94_NAB2	0	0	-0.0748599	0.423012		-0.0542002		-0.141563	3
13_KDM5A	95_MeCP2_Sin3_complex	0	0	0.0367691	0.333656		0.209949		0.0072717	1
13_KDM5A	96_REST_Sin3_complex	-1.64381	-0.343234		0.338371	4	-0.160897	3
13_KDM5A	97_SID4X	-2.7091	-2.30729	0.0247609
13_KDM5A	98_MeCP2_NCoR_complex		-1.75205	0.721311			-1.72079	3	0.780561	1
13_KDM5A	99_NCOR1	3.87187	0.174961	-0.270733	4.06987	1	0.257328	1	-0.243085	3
13_KDM5A	100_MBD1_TRD		-0.329791	0.361919			-0.1737	3	0.431169	1
13_KDM5A	101_ZBTB18	-0.0435099	-0.440021	-0.0692422	0.391728	4	-0.100745	3	-0.417171	3
13_KDM5A	102_GCNF	-0.875975	-0.2643	-0.209172	-0.995111	3	-0.397117	3	-0.149854	3
13_KDM5A	103_NR2F6	-2.60422	-0.35089		-1.41686	3	-0.406138	3
13_KDM5A	104_NR1D1		-0.360953				-0.806056	3
13_KDM5A	105_EZH2_DNMT_recruit		-0.748324				-0.139219	3
13_KDM5A	106_EHMT2_DNMT_recruit	-0.889541	0	0.0222853	-1.07278	3	0.09251		0.0241278	1
13_KDM5A	107_CBX5_full	-2.55514	-0.824519	-0.455017	-1.1916	3	-1.45071	3	-0.794588	3
13_KDM5A	108_CBX1_full		-2.05206	-0.496189			-1.19099	3
13_KDM5A	109_CBX3_full		-0.0204873				-0.401488	3
13_KDM5A	110_UHRF1	-0.818923	-0.220513	-0.0198716	-0.86723	3	-0.567228	3	-0.0626852	3
13_KDM5A	111_MYC	-3.27679	-0.236831	0.16432	-4.11477	3	-0.0194823	3	0.239705	1
13_KDM5A	112_CTCF_chromatin_organization	0	0	0.0119785	-0.8278		0.179743		0.0570226	1
13_KDM5A	113_L3MBTL3	-0.565254	-0.880684	0.23754	-2.45421	3	-1.03982	3	0.359384	1
13_KDM5A	114_PHC2	-0.251856	-0.195518	-0.0827879	-0.810312	3	-0.172476	3	-0.0872581	3
13_KDM5A	115_TRIM28		-0.36891	0.247254			-0.0517401	3	0.180813	1
13_KDM5A	116_CBX1_chromoshadow		0	-0.410268			0.307463		-0.414414	3
13_KDM5A	117_CBX3_chromoshadow	0	0.602743		0.532519		0.932198	1
13_KDM5A	118_CBX5_chromoshadow	-0.356339	-0.313053	-0.498836	-0.707904	3	-0.141288	3	-0.583493	3
13_KDM5A	119_DMAP1	-0.270644	-0.708693	-0.21149	-0.479787	3	-0.826129	3	-0.284943	3
13_KDM5A	120_UBN1_NHRD	0	0	0.191705	-0.0211385		0.237023		0.145516	1
13_KDM5A	121_UBN1_HRD		-0.353164	-0.252729			-0.0024062	3	-0.199117	3
13_KDM5A	122_SETDB1
13_KDM5A	123_SUV39H1
13_KDM5A	124_dim-5(N.Crassa)		-0.581523				-0.853187	3
13_KDM5A	125_KYP(A.Thaliana)	-0.425826	0	-0.142179	0.186908	4	-0.217488		0.0815882	4
13_KDM5A	126_SUVR4(A.Thaliana)
13_KDM5A	127_EHMT2	-1.21019	-0.0752303	-0.026577	-1.59276	3	-0.360123	3	0.0614087	4
[truncated: 22,337 more rows]

## Sheet: Day 0 Heatmap
N/C	1_CBX1_chromo	2_CBX3_chromo	3_CBX4	4_CBX5_chromo	5_CBX7	6_CBX2	7_CBX6	8_RYBP_zf_RanBP	9_AEBP2	10_ING1	11_PHF2	12_TRIM24	13_KDM5A	14_KDM5B	15_DNMT3A_PWWP	16_NSD1_PWWP2	17_NSD2_PWWP1	18_CREBBP	19_MeCP2_MBD	20_MBD1_MBD	21_MBD2	22_MBD3	23_Tet1	24_Tet3	25_Zfp961(mouse)	26_Zfp809(mouse)	27_ZNF417	28_ZNF587	29_ZIM3	30_ZNF10	31_ZNF534	32_ZNF667	33_ZNF716	34_ZNF479	35_ZNF791	36_ZNF563	37_ZNF20	38_ZNF440	39_ZNF878	40_ZNF823	41_ZNF441	42_ZNF763	43_ZNF844	44_ZFP69	45_ZNF606	46_ZNF235	47_ZNF613	48_ZNF627	49_ZNF649
1_CBX1_chromo	-0.34883	-0.263897	-0.443128	nan	-0.0503644	0	-0.311078	-1.14465	nan	nan	nan	1.02859	1.27958	nan	-0.135148	0.0210817	-0.10545	0.590992	0.222491	0.139164	nan	0.0753892	nan	nan	0.381384	-0.826899	-0.110853	0	nan	0.185685	nan	0.0263801	nan	nan	0.303104	nan	nan	nan	nan	nan	-0.101036	-0.236383	nan	nan	nan	0.99581	-0.473431	nan	nan
2_CBX3_chromo	-0.0321514	-0.169714	-1.18367	1.44058	0.0636565	0.00956928	nan	0.639594	nan	0.195678	nan	nan	-0.0611564	nan	-0.0246081	-0.0657673	-0.233896	0	-0.222103	0.108776	-1.05912	-0.270388	nan	nan	-0.086244	nan	-0.0449715	-0.152208	-0.436702	-0.659118	nan	0	0.850251	0	0.0244145	-0.611897	nan	nan	nan	-0.121769	0.737734	-0.16193	nan	-0.608175	nan	2.22233	-0.00193786	1.48558	0.433436
3_CBX4	-0.0202129	-0.148261	-0.56324	-0.165318	nan	0.0485469	nan	-0.274141	nan	0.746083	nan	-0.377858	nan	-0.478614	0	0.0333382	0.252552	0.0565062	0	-0.44313	-1.55186	0	0.427874	nan	-0.245853	-0.514525	-0.114087	0.0484545	nan	0.0690436	0.250387	-0.240758	0.482353	0.878688	-0.439426	0.826912	0.683984	-0.211649	nan	1.16987	nan	nan	nan	nan	nan	-0.828203	0.384364	1.28232	-0.162407
4_CBX5_chromo	0	0.0719018	-0.487372	0	-0.202918	0.0278936	0	0	nan	-1.07409	nan	-0.582302	-2.22943	nan	0.110673	0	0.12267	0	-0.116592	0.00939275	0	0.394935	nan	nan	0.257405	-0.72921	0	-0.0892344	nan	0	nan	0	-0.0195979	nan	nan	-1.65159	nan	nan	-0.0949221	nan	nan	-1.08189	0.10972	nan	-0.725166	nan	nan	nan	nan
5_CBX7	-0.0290262	-0.139353	nan	0.365857	-0.485594	0.298301	-0.038373	-0.43476	nan	-0.838942	nan	0.0679902	-0.107385	1.11113	-0.0444607	-0.656008	0.213769	-0.248032	-0.174566	-0.179885	0.0281634	-0.361556	-0.00317309	nan	-0.184536	0.170833	-0.377063	-0.292886	nan	0.142381	nan	0	0.940339	0.161367	nan	nan	nan	0.259418	2.96543	-1.39956	-0.796833	-1.20576	nan	0.705419	0.669598	-1.25389	0.105265	nan	0.440886
6_CBX2	-0.622275	-0.100633	-0.62418	-0.55627	0.0157885	-0.260103	-0.540751	-0.0779343	nan	-0.163243	nan	-0.129353	-0.586271	0.517428	-0.325884	-0.122776	-0.0351185	-0.322757	-0.21617	-0.306615	-0.783329	-0.0622062	-1.17384	0.320751	-0.180659	0.771882	-0.288178	0	0.174549	0.431466	0.0832914	0	1.41272	1.12591	0.279947	0.36119	0.100815	-0.591047	0.996842	-0.877898	0.0492415	-0.108642	nan	-0.264583	0.343817	0.451946	0.365454	-0.0524704	1.27643
7_CBX6	0	0.0905963	0.629122	nan	-2.00137	-0.0987704	-0.357239	nan	nan	0.307529	nan	-0.271864	-0.469243	0.0619497	0.45659	-0.543484	-0.645852	0	0	-0.168258	nan	0.384814	-0.0242369	-0.738461	-0.0649057	nan	0.300098	0	nan	-0.0541474	1.47412	0.013289	0.379738	-0.000381271	nan	nan	nan	-0.929487	nan	-0.916664	nan	nan	nan	nan	nan	-0.359131	0.51645	nan	0.868107
8_RYBP_zf_RanBP	0.135572	-0.332431	-0.689431	nan	0.400745	-0.142941	1.09582	-0.319211	nan	0.232768	nan	1.55593	0.756893	0.716963	-0.0507451	-0.34235	0.208473	-0.196915	-0.0475626	0.322042	nan	0.185209	nan	1.42025	0	nan	-0.288351	-0.249009	0.2406	-0.145415	nan	-0.305894	-0.260925	0.73572	nan	-0.443371	nan	0.81469	0.278401	nan	-2.59594	-0.749381	nan	0.789455	0	-0.755416	1.04141	-1.00769	0.249823
9_AEBP2	0.639327	0.32539	nan	nan	nan	0	nan	nan	-0.0110959	nan	nan	nan	nan	nan	-0.583377	0.134477	0.216087	-0.18237	-0.390509	nan	nan	nan	nan	nan	0.450348	nan	0.294348	1.49759	nan	nan	nan	-0.685646	nan	nan	nan	nan	nan	nan	nan	nan	nan	nan	nan	nan	nan	nan	nan	nan	nan
10_ING1	0	0	0.0919273	-1.19207	-0.145548	-0.123216	0.427157	nan	nan	-0.435237	nan	-0.487208	-1.43352	-0.578672	0.00570962	-0.000734212	-0.153703	0.033406	-0.116607	-0.244251	-0.693667	-0.0844609	0.494564	-1.67262	0.0181295	0.516458	-0.145439	0	nan	-0.0718647	0.362199	0.0206897	-1.63679	0.560344	nan	-0.135912	nan	nan	nan	-0.66911	-0.387627	0.764873	nan	nan	nan	nan	-0.106688	1.329	-0.309278
11_PHF2	-0.109598	0	-0.188785	nan	0	-0.254879	0.595305	nan	nan	-0.442744	-0.0854303	nan	nan	nan	0.0435677	0.0698013	0	0.130519	0.0838684	0	-0.366363	-0.38325	nan	2.24563	0	nan	0.11719	0	nan	-0.0488323	nan	-0.0906107	-0.726377	1.15764	0.381451	-1.10864	-0.0872838	-1.01273	nan	nan	0	nan	nan	nan	0	nan	nan	nan	-1.27926
12_TRIM24	0.035224	0	-0.35966	0.485135	-0.220206	0.348833	-0.236388	0.098473	nan	0.0131106	nan	0	nan	-1.06638	0.180376	0.0308249	0.152803	0.171019	-0.231059	0.0234669	0.824722	0	-0.532016	-0.142781	0	0.139193	0.0465987	-0.328421	nan	-0.298428	0.20144	0.0356935	-0.86329	0.0632303	-0.230496	0.115069	-0.762011	-0.0372298	-0.365698	nan	-0.0611945	0.684607	1.68497	-0.272367	-0.686154	0	0.807771	0.307311	-0.246412
13_KDM5A	0.0226978	0.0656527	nan	0	0.0388255	-0.230138	-0.43289	0.232579	nan	-0.802259	nan	0.0610426	-0.315431	-0.557606	0	-0.190707	-0.15714	-0.343669	0.011663	0	-0.540241	-0.0891544	nan	nan	0	0	-0.195725	0.147388	1.96847	0.210265	-0.393927	-0.00590103	0.835659	0.593209	nan	-0.702498	-0.357962	0.409805	-0.44689	1.48996	-0.050306	0.022255	-0.223051	-0.163429	-0.96085	0.160656	0.238549	-0.694279	-0.477887
14_KDM5B	0	-0.0909023	-0.436318	nan	-0.487572	0	1.81737	0.333324	nan	-0.228309	1.07772	-0.557873	nan	-0.323879	0.0572144	-0.162389	-0.0464889	-0.223605	0	-0.0480469	nan	-0.105719	nan	-0.0778742	0.0926129	0.290345	0.164669	0.0125506	nan	0.462083	0	0.0629824	-0.283128	-0.213869	0.734781	nan	nan	-0.214306	-1.97971	-1.43963	-0.114524	-0.559885	0.45075	-1.55908	0.924209	-0.900982	-0.347896	nan	-1.18824
15_DNMT3A_PWWP	0.0952659	-0.223987	0.0344939	-0.0343586	-0.300476	0.0273488	-0.125487	0	0.0109488	-0.144413	-0.0226051	-0.047691	-0.115694	-0.292605	-0.182777	0.0895553	0.127501	-0.0203	0.214008	0.0590669	-0.0554429	0.129169	-0.115085	0.0810903	-0.375365	-0.285717	-0.0100774	-0.310826	-0.163369	-0.235597	-0.269893	0.231834	-0.0198422	-0.299138	0.265757	-0.163065	-0.0989735	-0.288776	-0.361431	-0.0368956	-0.231145	0	-0.228954	-0.522475	-0.230019	-0.0578346	-0.0342025	-0.329473	-0.207412
16_NSD1_PWWP2	-0.271112	-0.122882	-0.198091	0	-0.166816	-0.107359	-0.552901	-0.0465908	nan	0.122351	-0.144402	0.211632	0.0765303	0.27699	0.163522	-0.207237	-0.201978	0.11169	0.212876	-1.44254	-0.00990205	-0.0961615	-0.310814	-0.429368	0.0909688	-0.00371193	0.527465	0.0114401	0.944882	0.0828051	-0.110537	0.184693	0	-0.157596	0.20108	0.0181084	-0.00645446	0	-0.35544	0.481053	-0.0568085	-0.149875	-0.36838	-0.522046	-0.0371678	0.274177	-0.054229	0	-0.134041
17_NSD2_PWWP1	0.0887253	-0.129661	0.369573	nan	-0.281292	0.139413	-0.16434	0.122764	nan	-0.32592	nan	-0.464076	0.210679	-0.279463	-0.164749	-0.16539	-0.177093	-0.0544238	0	-0.374088	0.712279	0.111603	0.492501	nan	-0.232443	0.203573	0.0537543	-0.104703	-0.00251389	-0.250476	0.0445739	-0.20125	0.144296	0.267619	-0.520915	0.0119467	-0.665766	0.447603	nan	0.481471	0.820032	0.099252	nan	-0.286149	0.227853	-0.750818	-0.232565	-1.50276	-0.46018
18_CREBBP	0	0	0	-0.125727	-0.293977	-0.0206061	-0.0148401	-0.00841172	nan	-0.195291	0.657796	0	-0.179352	0	0	-0.0801298	-0.157145	-0.321563	0.198628	-0.0352222	0.201439	-0.219942	-0.387898	-0.175598	0	0.272934	-0.0528865	-0.0430202	-1.25422	0	-0.565278	0.282637	0.030893	-0.112149	-0.147098	-0.232464	0.209938	-0.228598	0.547409	-0.479747	-0.240291	0	0.509008	0.167645	0.646892	0.827217	0.0383008	0.258653	-0.118431
19_MeCP2_MBD	0.00250306	-0.187721	0.0314818	nan	0.0472896	-0.0175853	-0.817162	0.0880921	nan	-0.365127	-0.269627	-0.338439	-0.85879	0.148163	0	-0.0882323	0.0716727	-0.198014	-0.283467	0.269008	-0.840913	0.203097	nan	-1.32521	-0.0634783	-1.46838	-0.119405	-0.128039	nan	0.0711463	-2.3643	0	-0.101355	-0.43908	nan	nan	0.530062	-0.350099	1.18072	nan	0.0621091	-0.327495	nan	0.314306	-0.169068	nan	0.374995	1.04795	nan
20_MBD1_MBD	0	0	0.346962	nan	0.239683	0	0	0.0593926	nan	-0.0227845	nan	-0.150125	-2.32535	1.01299	-0.0367958	0.0977935	0	-0.00686317	0	-0.376187	nan	0.111937	-0.703152	0.25093	nan	nan	-0.32025	-0.0676275	nan	-1.03505	nan	0.350915	nan	nan	0.0682646	nan	nan	nan	nan	0.368922	nan	nan	nan	nan	nan	nan	nan	nan	0.0224963
21_MBD2	0.037885	-0.242559	-0.35588	nan	0.0434943	-0.123515	-0.371054	nan	nan	-0.194138	nan	0.122532	nan	0.0374474	0	-0.0846174	-0.0926679	-0.213016	-0.451905	nan	-0.197047	-0.251801	nan	nan	-0.0434462	nan	0.20729	-0.184482	1.45845	0.627994	nan	-0.500611	nan	nan	nan	nan	nan	nan	nan	nan	nan	-0.330621	nan	nan	-0.259656	1.73145	nan	nan	nan
22_MBD3	0.0635111	-0.0941296	nan	-0.417988	nan	0.155647	nan	-0.52071	nan	0.802328	nan	0.137157	0.331506	-1.54	-0.187958	0.565769	0.262511	-0.0157884	0.218251	0.377439	nan	-0.207593	0.134831	nan	0	-0.686993	0.432839	0	nan	-0.160815	0.820321	0.00247785	0.276592	-0.330557	nan	nan	nan	nan	nan	nan	nan	nan	nan	nan	nan	-0.620347	-0.408287	nan	-0.633245
23_Tet1	-0.0776071	0	nan	nan	0.22415	0.0108274	0.152179	nan	nan	-0.264097	nan	-0.597511	1.23547	nan	0	0	0.0023565	-0.24257	0	-0.0267679	0.806949	0.115621	-0.0852423	-0.742906	-0.12846	-0.100633	-0.142667	0.365847	nan	0.26082	nan	-0.0993173	0.327736	-0.433334	-2.34327	nan	nan	nan	nan	nan	nan	nan	-0.256111	nan	nan	nan	0.000361406	nan	nan
24_Tet3	-0.131424	0	0	-0.215468	0.169181	-0.0547152	nan	-1.51611	nan	0.456991	nan	-0.358179	nan	nan	0	-0.0112644	-0.258762	0.079361	-0.225971	-0.186436	nan	-0.0661509	1.50802	-0.360184	0	0	-0.103849	0.152845	-0.728535	-0.231703	0.528851	-0.137573	0.276126	-0.89164	nan	nan	nan	1.0865	0.83707	nan	nan	0.527545	1.65647	nan	nan	-0.212512	nan	nan	nan
25_Zfp961(mouse)	0.05876	-0.094659	0.26687	nan	0	-0.34527	0.363493	-0.430487	nan	-0.0546315	nan	-0.205311	0.0119645	0.0285868	0	0	-0.150432	0.0808286	0	nan	nan	-0.386642	nan	0.777691	-0.151808	0.182099	-0.404028	0.12263	nan	-0.257031	-0.111738	0.0152219	0.140742	0.0192238	0.205902	0.31021	-1.35449	0.630844	0.474143	nan	0.48058	0	-0.515689	1.44884	0.175937	0	0.436894	0.507953	0.0174741
26_Zfp809(mouse)	-0.109352	0.158771	1.12387	-0.955784	0.618882	-0.0360816	0.00566472	-0.0401634	nan	-0.210104	0.921463	0.912151	2.01028	0.520153	-0.159348	0	-0.107124	0.00750285	-0.0902615	nan	nan	0	nan	0.764298	0.0240765	0	-0.45634	-0.571766	-0.391879	0	-0.0381333	-0.200776	0.74419	0	0.682881	0.325117	0.211985	0.017214	0	-0.643184	0.0268898	0.437005	-0.816379	0.271294	0	0.564366	0.170123	0.0105373	0.0252684
27_ZNF417	-0.0831432	0.0357271	-0.286625	0.585803	0.151386	-0.314427	0.0331043	-0.0430567	nan	0.282316	nan	-0.428066	0.533112	-0.0105956	-0.0984906	-0.119526	0.108317	-0.0877775	-0.12176	nan	nan	-0.376672	nan	-0.585179	-0.336205	0	-0.402381	-0.075316	nan	-0.40645	0	-0.211517	-0.187286	0.0104161	0.234099	-0.127416	1.48541	0.0613117	-0.281899	nan	-0.0415898	-0.387976	0	0.164655	0.0221419	-0.193818	0.416256	-0.0307688	0.524243
28_ZNF587	-0.0351544	0.00964994	-0.288617	0.691771	-0.165174	-0.143974	0.0489763	1.21959	nan	0.66071	-0.585484	-0.0507393	1.08083	0.330257	-0.72121	-0.350018	0.468733	0.109159	0	nan	nan	-0.155765	nan	nan	0.191106	0.315752	-0.532687	-0.375463	0.556033	-0.333123	-0.970777	-0.307318	-0.495106	0.093792	-0.486855	-0.113442	-0.154739	0.332974	0.120145	-0.133721	0	0.171443	1.0674	0.348874	-0.264171	-0.165229	0	0.66741	0.166064
29_ZIM3	0.0814769	0.245112	-0.327984	-1.99924	-0.0177428	-0.0882222	0.108722	nan	nan	nan	nan	0.635551	-0.665422	nan	-0.183429	0	-0.457757	-0.0890592	-0.137307	nan	-0.988462	-0.634338	nan	0.731874	0.0939818	0	0.149109	-0.204252	-0.289469	-0.258256	nan	-0.232655	0.112479	-0.0618533	1.22893	0	nan	nan	nan	nan	0	nan	nan	nan	0.634407	nan	1.21074	nan	0.0256495
30_ZNF10	0.245063	0.224203	0.41015	1.56996	0.267493	-0.410779	0.263479	nan	nan	1.88948	0.172593	-1.27007	0.92442	-0.670022	-0.369669	-0.315257	0.169269	0.176326	-0.261454	nan	nan	-0.381191	nan	nan	0.0366574	0	-0.510113	-0.644683	nan	-0.251927	0.157633	0	0	-0.288632	-0.108102	0.50527	0.107278	-1.11136	-2.0274	nan	-0.0992693	0.0368619	nan	0.852354	0	-0.328972	0.6177	1.80733	0.430012
31_ZNF534	-0.244789	0.153745	0.78713	0.415464	0.16201	-0.328586	0	nan	nan	nan	nan	nan	1.79061	1.63451	-0.123818	0.113748	-1.06494	0.0792004	-0.184089	nan	nan	-0.0283158	-0.0826233	-1.22274	0.0408935	0.174053	-0.340434	-0.0604079	nan	-0.216254	-0.354276	-0.0724888	0.125657	-0.226171	0.0978422	-0.383622	0.879816	-0.751053	nan	nan	-0.184912	0.159094	nan	nan	-0.983816	nan	-0.124293	-0.0353544	-0.798508
32_ZNF667	-0.219944	-0.0474444	0.00818848	0.842811	-0.126054	-0.408523	0.226908	0.786599	nan	-0.153538	nan	0.265227	1.35117	0.506111	-0.511972	-0.111684	0.0066049	0.0492186	-0.0169363	nan	nan	-0.537872	0.0785535	-0.0240802	0	0	-0.586005	-0.123159	-0.239422	0	0.466227	-0.15508	0	-0.222001	0.245528	0	0.745729	-0.455109	-0.645738	-0.011306	-0.0591506	0.0785838	0.438611	0.400202	0.456646	0	0	0.388992	-0.0176581
33_ZNF716	0.295398	0.172766	0.561121	-0.546878	0.273264	-0.322	0	nan	nan	-0.452664	-0.27869	-0.531494	-0.205443	-0.381151	-0.300379	-0.054716	0.24445	0.0544847	-0.0269728	nan	nan	-0.301297	-0.692257	0.636969	-0.0831316	0.0666729	-0.311172	-0.107911	-0.530891	-0.139197	-0.101153	-0.339761	0.0702063	0	0.239698	0.0379576	1.08195	0.121526	0.920939	nan	-0.182577	0.410163	nan	0.0358501	0.087318	-0.197723	0.136504	-0.207492	0.0549183
34_ZNF479	0	-0.0419014	0.1106	0.035557	-0.0385065	-0.435689	0	0	nan	-0.449101	-1.12123	0.344956	0.0952342	0.0117441	-0.154039	-0.140478	0.00585063	-0.131842	-0.0463205	0.794162	nan	-0.489302	-0.280411	-0.197922	-0.254612	-0.540621	-0.40052	-0.312071	0.381873	-0.0902202	-0.386086	-0.27786	-0.119398	0	0.0147962	0	-0.0257643	-0.15499	0.243245	1.39285	0	0.5482	1.49429	0	-0.407368	0.221054	0	0.0796111	0
35_ZNF791	-0.326115	-0.166545	nan	nan	-0.403282	0.172516	-0.941618	nan	nan	0.155539	0.378359	2.02102	1.05932	0.848372	-0.213078	-0.169114	-0.32749	0	-0.119087	nan	nan	0.0817364	2.17931	0	0.0245296	-0.87036	-0.0683637	-0.0808672	-2.37004	0.265798	nan	0	0.206738	-0.781507	-0.203442	0.0351571	nan	nan	nan	nan	-0.633502	1.30742	nan	2.34611	0.90278	nan	-0.222295	-0.928316	-1.30158
36_ZNF563	0.159427	0.292093	1.23759	0.184547	0.118218	-0.463573	0.40659	0.80691	nan	1.65463	-0.849481	0.0597304	-0.471935	1.56128	-0.116262	-0.170511	0.466751	-0.0435782	-0.173974	nan	0.0273142	-0.212011	nan	-0.412975	0.138558	-0.0253754	0.173575	-0.216882	-0.445966	-0.527167	0.190767	-0.0474528	0.105629	0.130656	1.50605	-0.130577	0.121524	-0.125888	nan	nan	-0.225643	-0.241894	nan	0.345302	1.11265	0.0845525	-0.219581	0.567845	0.00752964
37_ZNF20	-0.0819588	0.003796	0.615428	nan	-0.00657864	-0.120903	-0.418536	nan	nan	0.551994	-0.180742	-2.3521	-0.218102	nan	-0.20297	0.222729	0.506599	0.356052	0	nan	nan	-0.115563	nan	nan	-0.149685	0.657522	-0.451253	-0.177648	nan	0.176579	0.428933	-0.261767	0.602605	0.0961554	-0.9761	3.23995	-0.289732	nan	nan	nan	0	nan	1.90826	nan	nan	nan	-0.221379	nan	-0.4033
38_ZNF440	-0.104958	-0.0652347	0.256787	nan	0.242034	-0.317233	0	0.875715	nan	nan	nan	0.0788936	-0.0180175	-0.0055577	-0.170355	-0.354738	0.118765	-0.0171413	-0.19329	nan	nan	-0.0673527	0.905152	1.18193	-0.211899	0	-0.00916517	-0.00874744	0.510168	0	-0.464649	-0.333697	0.225092	-0.159604	1.25464	0.648531	0.518975	-0.555088	1.20017	nan	0.544749	0.368065	nan	nan	0	nan	0.145104	nan	0.112574
39_ZNF878	-0.155218	0.157317	0.123329	nan	-0.0119546	-0.183136	0.0440798	0.278323	nan	0.186213	nan	0.838009	0.433091	0.444894	-0.296525	0.106711	0.0396442	0.121923	0	nan	1.76606	-0.128415	nan	nan	0.318473	-0.103216	-0.153341	-0.0503067	nan	0.198833	0.113715	-0.230086	-0.572352	-0.216222	nan	nan	nan	nan	-0.134428	nan	0	nan	nan	-0.487451	-1.94015	-0.737858	0.231446	nan	-0.194917
40_ZNF823	0	0.0234043	nan	0	-0.45847	-0.150694	-0.741765	-1.33677	nan	nan	nan	1.36813	-0.150416	0.115069	0.0845906	0	0	0.131657	-0.0445617	nan	nan	0	-0.766549	-0.0426863	0.221403	-0.425369	0	0	1.49091	0.206358	nan	0.0852158	-0.463078	-1.60786	nan	nan	nan	nan	nan	-0.170139	nan	-0.831655	nan	-0.39904	nan	nan	0.440867	nan	0
41_ZNF441	0.0559868	0.000724997	nan	-0.348154	-0.155554	-0.292462	0.310899	-1.25395	nan	-0.531955	0.414116	-0.327104	0.380136	1.72339	-0.592351	0	-0.0507438	0.182016	-0.177685	nan	nan	-0.224778	0.431175	0.420064	-0.0746887	0.203841	-0.0569221	-0.380059	-0.105432	0.30528	0.0951254	0	0	0	-1.14511	0.987473	-0.956875	0	nan	0.589473	0	1.17994	nan	-0.0420791	0	0.12983	0	-0.471962	0
42_ZNF763	0.220654	0.0170717	0.596294	-0.0989343	0	0	0.664911	-0.824169	nan	-0.627112	-0.343939	0.175755	0.156864	0	0.0207586	0.0521184	0.0897162	0.00703558	-0.164285	nan	nan	-0.313938	0.413801	-0.284667	0	0	0.117389	0.0188276	nan	0	0.0132226	0	0.298701	-0.524787	nan	0.380376	nan	-0.941371	nan	0.417869	-0.0192487	-0.225344	nan	-0.794444	1.0087	nan	0.121817	-0.0295398	0.166858
43_ZNF844	0.154318	0.0507761	nan	nan	0.607384	0.084464	0	0.00182106	nan	-0.30332	nan	-0.424332	0.35731	-0.165553	-0.442375	-0.0735274	0.341417	-0.127446	-0.179687	nan	nan	-0.201239	nan	-2.29428	-0.319786	0.307015	-0.129368	-0.427979	0.610453	-0.350488	0.181557	0	-0.844986	0.971654	nan	nan	-0.740889	nan	nan	nan	1.27768	nan	-0.403781	-0.487863	nan	nan	0	nan	0.18838
44_ZFP69	-0.0231937	0.0429688	-2.14231	nan	0	-0.294488	0.349307	nan	nan	nan	-1.16107	nan	0.0473975	nan	-0.0882001	-0.208861	-0.240784	0.326153	0	nan	nan	0	nan	0.175382	-0.341016	-0.0152094	-0.441014	-0.324249	nan	0.644033	0.0840097	-0.219585	0.0890209	-0.244922	1.22945	0.964618	nan	0.54205	nan	nan	-0.138721	nan	nan	-0.548162	-0.144805	-1.94867	0.10921	-1.86501	0.544145
45_ZNF606	-0.0987799	0.0864704	nan	-0.11541	-0.0573382	-0.196618	-0.651683	0.368561	nan	nan	nan	0.0193116	-0.259235	-0.369716	-0.597323	0.00501094	-0.00115392	-0.22332	0.180929	0.0450163	nan	-0.282394	nan	0.0315178	-0.0949255	0.170336	-0.483172	-0.334096	nan	0.695023	0	-0.204391	-0.0599847	-0.082861	nan	0.11142	nan	nan	nan	nan	0.181458	nan	0	0.49948	-0.520783	0.732266	0.00778538	0.548916	0
46_ZNF235	0.0692057	4.2897e-05	0.299527	0.627044	0.317747	-0.267922	0.562888	0.0880813	nan	0.655382	1.58775	-0.0729636	-0.685535	0.00366657	-0.408841	0	0.364983	-0.0416761	0	0.03481	nan	-0.476361	nan	-0.155001	-0.0872132	0.22281	-0.492362	-0.232573	nan	0	-0.179509	-0.201848	-0.674588	0	nan	0.447349	0.867679	-0.290275	-0.547211	nan	0.845218	0.914392	nan	0	-1.01553	-0.388504	0.939057	0.795124	0.140533
47_ZNF613	0.170446	-0.137066	-0.492186	1.20033	-0.143811	-0.297168	0.250269	0.639075	nan	0.0337155	-0.110962	-0.323854	0.0702769	0.119762	-0.0883038	0	0.534465	0.171149	-0.138569	0.146837	nan	-0.250506	-0.0180009	nan	0	0.350156	-0.0142734	-0.321592	nan	0	-0.411622	-0.210626	0.580092	0	0.787162	0.572481	-0.575713	1.02651	-1.79016	-1.86135	0	1.04642	nan	-0.339797	-0.395218	-0.856195	0.184681	0.850699	0.034108
48_ZNF627	-0.365561	-0.331838	0.480305	nan	0.100332	-0.258516	0.303989	1.37124	nan	-0.0120157	0.712136	nan	-0.329552	-0.530339	0	0.0148961	0.139149	0.346177	-0.1669	nan	nan	-0.356871	nan	-0.210108	0.314334	0.129797	0.0125858	-0.0994544	nan	-0.418512	1.08013	-0.116356	0.0479496	0.359605	nan	-0.129053	-0.816554	nan	nan	nan	1.56141	-0.564833	nan	0.635567	0.833926	-0.185077	-0.11158	-0.482971	-0.433122
49_ZNF649	-0.0275353	0.181526	-0.745787	-0.105135	0.247889	-0.255869	0.218684	0.914108	nan	0.160384	-0.229738	0.590989	1.27786	nan	-0.132371	-0.123324	0.116815	-0.138023	-0.0163882	-0.153343	nan	-0.177271	0.0834609	0.102475	0	0.036245	-0.388449	-0.348135	0.4036	-0.306556	0.671634	-0.193933	0	0.249256	-0.595369	0.27466	0.423847	0	-0.0179736	-0.355968	0	0.00945174	nan	1.02927	-0.0440046	0	0.175711	-0.406821	-0.248892
50_PRDM1	0.0299493	0.263129	-0.292114	nan	0.0439904	-0.0114852	nan	nan	nan	0.5528	nan	0.22381	nan	nan	0.0963706	0	0.185461	-0.121596	0	0.0489113	nan	0.245191	nan	nan	-0.0886388	nan	0	0.0375055	nan	0.134948	nan	0.209038	nan	nan	nan	-1.39361	nan	nan	nan	nan	nan	nan	nan	-0.603853	nan	nan	nan	nan	nan
51_ZNF644	0.104312	-0.267847	-0.139834	nan	0.630556	0.0526125	nan	1.42658	nan	nan	nan	-0.261311	nan	-0.259882	0	-0.193452	0.0380113	0.0166522	0.0368609	nan	nan	0.0330154	nan	nan	-0.288118	-1.22592	0.0949157	-0.138639	nan	-0.0612502	0.6196	-0.150918	-0.360737	0.240015	-0.185515	nan	-0.262867	nan	nan	nan	0.19273	-0.645862	nan	nan	nan	1.60252	1.06899	nan	0.459681
52_WIZ	0.0643016	-0.0503415	0.824199	-0.633652	0.716345	0.0274054	0.0956019	nan	nan	-0.702565	nan	0.515836	0.236413	nan	0.0788383	-0.24707	-0.174587	-0.0696977	0.125791	nan	1.06423	0	nan	-0.495041	0.0761674	-0.561777	-0.112233	-0.0408004	nan	-0.270229	nan	-0.116152	-0.168771	0	0.370914	nan	nan	-0.0686868	-0.347435	nan	-0.36901	-0.0619939	nan	1.00054	nan	-0.381536	0.207817	0.860998	-0.816914
53_CDYL	-0.0607997	-0.243706	nan	nan	0.036522	0	-0.608596	nan	nan	nan	nan	nan	nan	nan	0.00111115	0	0.0616912	0	0.0952767	nan	nan	-0.270116	nan	nan	0.0101446	nan	0.314245	-0.200178	nan	0.12984	nan	0	nan	nan	nan	nan	nan	nan	nan	nan	nan	nan	nan	nan	-0.102366	nan	nan	nan	nan
54_ATRX	-0.152894	0.0760371	-0.471772	nan	-0.219855	0.0039663	0.24454	-0.481772	nan	0.248599	nan	-0.0407284	0.940435	nan	-0.0637865	0.0585179	-0.20518	0.0233365	-0.0657988	-0.138811	nan	0	nan	nan	-0.0746589	nan	-0.127287	0.0212958	0.653729	0.135502	nan	-0.152604	1.21346	-1.52456	nan	nan	nan	nan	0.24001	nan	-0.874183	-2.50688	nan	0.0872106	nan	0	-2.04197	nan	-0.23759
55_MPHOSPH8	0.147201	-0.166059	-0.00564616	-0.0331392	-0.102963	0.084481	-0.194034	0	nan	-0.0196581	-0.212323	0.0264138	0.0420567	0	-0.0248009	0	0	-0.0893215	0	-0.495361	-0.292894	0.333399	0	-0.606389	0.0184458	0.208725	-0.110617	-0.160005	-0.0219889	0	0.215207	-0.160685	0.353038	-0.921494	0	-0.383772	nan	-0.376875	-0.445837	-0.0871595	0.295626	-0.32992	-0.152234	-1.18597	0.105854	-0.0139196	-0.282372	0.408721	-0.246107
56_DAXX	-0.31836	0.0878201	nan	0.98614	-0.377013	0.0139792	nan	nan	nan	0.35576	nan	-0.585622	-0.0860891	-1.65122	-0.0197772	-0.414464	0.228007	-0.0890969	-0.151478	nan	1.02937	0	nan	0.699659	-0.275451	nan	-0.20984	0.126333	nan	0.252924	0.623694	-0.11711	nan	-0.790857	0.0188826	nan	nan	0.400379	nan	nan	2.34142	-0.341462	-1.6437	-0.460544	-0.802107	1.92927	-0.320591	-0.289214	-0.564404
57_MECP2_ATRX_binding	0.0274344	-0.28149	-1.0227	-0.282755	0.297578	-0.169587	-0.0617595	0	nan	-0.375828	1.49589	-0.293616	nan	-0.131852	-0.00311639	-0.0893373	-0.410572	-0.109123	-0.138632	0.197719	-0.127797	0.221668	0.557098	-0.866365	0.0905174	nan	-0.0698696	0.00302297	nan	-0.0574739	1.64133	0	0.0509193	-0.284954	-0.811087	0.160513	nan	0.599335	-0.895094	1.6916	0.469236	-0.0136948	nan	nan	0.402922	0.770821	0.118951	nan	0.851741
58_PPHLN1	-0.043827	0.0516169	-0.269134	nan	-0.198946	0.16247	-0.0583958	-0.437153	nan	0.741289	-1.46113	-0.647254	-0.42337	0.511674	0.0951267	0.0872696	0	0	0.194142	-1.00768	0.58882	-0.0272291	nan	-0.739708	0.027987	nan	0.423979	-0.0230533	nan	-0.189497	nan	0.168228	0.629372	0.117895	nan	-0.560274	nan	0.31042	nan	nan	nan	-0.18952	nan	nan	nan	0.272179	0	nan	nan
59_BCOR	-0.168311	-0.236796	0.604549	nan	0.0375597	-0.0619847	0.617388	nan	nan	nan	-1.28005	-0.412915	-0.563889	0.788082	0.0504268	-0.104371	-0.162919	-0.0131643	-0.0866029	nan	nan	-0.00739502	nan	nan	-0.0149932	-0.0531703	0	-0.0053912	-0.960375	0	-0.225617	0	0	-0.228066	nan	1.1691	nan	0	nan	0.688925	0.920255	nan	0.144185	1.23113	-0.380203	-0.0359439	-0.405424	-0.330755	-0.221065
60_BMI1	0	-0.00825486	-0.565232	-0.638251	-0.253002	0	-0.506286	-0.318115	nan	0.0747179	0	-0.225482	-0.0862263	-0.28524	0	0.272884	0.199533	0	-0.0078778	nan	-0.727516	-0.150274	0	0.349088	-0.161034	0.057119	0	0.142754	0.278395	0	-0.27443	0.177264	0	-0.368729	0.0710566	0	-0.559123	-0.433249	-0.821509	-0.709853	-0.074489	0.122612	nan	0	0	-0.634143	0.330379	0.151856	0.0166485
61_E2F6	-0.0697482	-0.0727307	-0.209261	0.316136	0.0316806	-0.357424	-0.11391	0.00260554	nan	0.0788816	0.102962	-0.0744486	-0.169747	0	-0.157787	0	-0.266594	0.0600456	-0.153366	0	-0.111549	-0.280646	-0.162271	-0.25	-0.00598693	0.424826	-0.0367182	-0.0786615	0.540347	0.101102	0	-0.132658	0.307572	-0.00407041	0.152107	-0.124043	0.333496	-0.0173848	0.0427251	0.149079	-0.190691	0.119661	0.249164	0.258488	0.156726	0.00372651	-0.262667	0	0.130521
62_PCGF1	-0.083391	-0.384261	-0.0691121	-0.00279795	-0.459777	0.0642199	-0.396954	-0.462145	nan	0.402854	-0.113162	-0.209715	0.0225546	0.040409	-0.143575	-0.0116434	-0.00684229	-0.145456	-0.149521	0	0	0.0264798	-0.0636538	0.184843	-0.124597	-0.120936	0.057374	-0.423585	-0.445399	-0.246685	0.0516288	-0.0737385	0	0.0755177	0.173058	-0.126308	0	0.261686	-0.0039991	-0.157494	0.379696	0	-0.0527246	0.026355	0	-0.0691146	0.141046	0.008952	0.0774091
63_RYBP_YAF2_rybp	-0.277726	-0.278948	nan	nan	0.693542	0	0.739897	nan	nan	0.336825	nan	0.771033	-0.042022	nan	0	0.492559	-0.0705654	-0.204568	-0.0161132	nan	nan	0.237605	nan	nan	-0.0501863	-0.0874606	-0.480642	0.48877	nan	-0.418269	nan	0	-0.412887	1.01318	-0.315873	1.74757	nan	nan	0	nan	nan	0	nan	nan	-0.0922679	-0.754834	-0.782643	nan	0.814442
64_YAF2	-0.0459854	-0.196955	-0.186968	nan	0.211565	0.0170801	0.381758	nan	nan	0.618094	nan	0.506399	1.63785	-0.0535469	0	0	-0.204092	-0.0372928	0	nan	nan	0.224121	-0.4858	nan	0.217428	nan	0	0	nan	0	nan	0.205949	-0.378433	nan	nan	nan	-0.290094	-0.882451	0.136703	0.668633	-0.190863	0.238467	-0.0106102	-0.799492	-0.284618	-1.31362	-0.674259	nan	nan
65_YY1	0.2667	0.0231588	nan	nan	nan	-0.00451049	nan	nan	nan	nan	nan	nan	nan	nan	0.223405	0.0125573	nan	-0.276854	0.166732	nan	nan	0.17564	nan	nan	0.429201	nan	0	0	nan	nan	nan	-0.321509	nan	nan	nan	nan	nan	nan	nan	nan	nan	nan	nan	nan	nan	nan	nan	nan	nan
66_KDM2B	0.228649	-0.0125865	0.325932	0	-0.564502	-0.168394	-0.0968695	0.013932	nan	0.160426	-0.590339	-0.0835801	-0.0197217	-0.0291058	0.173335	0.324032	0.518431	-0.358061	-0.110491	0.0842509	0.163609	-0.0456193	0.222755	0	0.01748	0.116898	0.199577	-0.208926	0.618814	-0.482313	-0.428128	-0.241097	-0.0500983	0.175846	-0.173832	-0.556518	0.775173	0	0.28061	-0.304972	-0.150811	-0.649088	0.0101599	-0.413646	-0.338697	0.68297	-0.288034	-0.239139	0.0692084
67_HNRPK	-0.248114	0.392258	nan	nan	nan	0.0997419	nan	nan	nan	nan	nan	nan	nan	nan	0.0121417	nan	nan	-0.0125648	-0.190827	nan	nan	0	nan	nan	0.282293	nan	0.098494	0.0941753	nan	-0.179885	nan	0	nan	nan	nan	nan	nan	nan	nan	nan	nan	nan	nan	nan	nan	nan	nan	nan	nan
68_RUNX1	-0.07925	-0.143158	-0.403353	nan	-0.213379	-0.00967266	0.331005	nan	nan	-0.332957	nan	-1.25711	-0.89066	nan	0.133271	-0.341183	-0.209534	0.107048	-0.0776531	nan	nan	0.236908	nan	nan	0.124555	nan	0.0957997	-0.153374	nan	-0.153538	nan	0.108279	nan	nan	nan	-0.820065	nan	-0.578202	nan	-0.411824	nan	nan	nan	-0.16997	0	nan	-0.683509	nan	0.00874681
69_CBX2	-0.0101735	-0.321919	-0.255545	0.514637	-0.227961	0.200441	0.152146	nan	nan	0.0173455	-1.70185	0.16158	-2.38791	-1.41269	-0.00342826	0.19701	-0.106266	0.124958	0.0361878	-0.84635	0.113673	0.365298	0.209807	nan	0.00205237	0.136699	-0.0107903	0.0338063	0.284695	-0.416358	0.867442	-0.0147418	-0.129116	0.0819256	0.0984498	-0.364069	nan	0.100851	nan	0.627762	-0.0772802	-0.0555198	0.434987	0.831558	1.02734	1.35094	-0.174808	-1.68337	-0.746222
71_CBX6	0	-0.134166	nan	0.587481	0.198103	-0.258287	-0.468778	nan	nan	0.156414	nan	nan	-1.24836	0.323015	-0.03631	-0.00744976	-0.121842	-0.164668	0	-0.889714	nan	0.506984	nan	1.98204	-0.227868	nan	-0.0282527	0.0369633	nan	-0.161729	nan	0.0826339	-0.297109	0.160973	-1.24442	1.2263	0.34063	nan	nan	nan	-0.557298	nan	nan	nan	0.14393	nan	-1.11118	nan	nan
72_CBX7	0.00505397	0	0.934333	1.5892	-0.227264	0	-0.202821	nan	nan	-0.487274	nan	-0.37275	-0.15941	1.09738	0.013675	0.00622451	0	-0.264264	-0.193324	0.593368	nan	0.226704	0.378944	0.473843	0	0.0801592	0	-0.11908	-0.574838	-0.0474283	0	-0.216763	-0.792173	2.47784	-0.352734	-0.686049	nan	0.0829783	0.610633	nan	0.453451	0.145739	-2.23038	nan	-1.13238	-0.396759	-1.63151	nan	0.205282
73_CBX8	0.334144	-0.334778	-1.21702	0	0	-0.0799322	0.600775	nan	nan	0.13667	2.5491	-0.453787	nan	-1.73022	-0.192448	0	0.0267436	-0.00167912	0.0205972	-0.0137595	nan	0	0.240413	nan	0.120292	nan	-0.128997	0.252044	nan	0.0911468	-0.303969	0	-0.296073	-0.222808	-0.371982	nan	nan	-0.599848	nan	-0.591689	0.524324	-0.16232	nan	nan	0.638472	0.241745	-1.4	-1.68129	-0.511493
74_PHF1_CTD	0.097901	-0.0159254	0.392338	nan	-0.113236	0.0941432	0	nan	nan	-0.387544	nan	0	-0.370857	0.109211	-0.0511636	0.267256	0.0904061	-0.0304599	0	nan	0.12133	0.066417	nan	0.097453	0.136643	0.362984	0	-0.0926889	nan	0.165585	-0.876452	-0.0602318	-0.360026	-0.199429	-0.987102	-0.564968	-1.46688	0.734909	1.40277	0.417348	-0.280659	-0.736073	nan	-0.248094	nan	0.00308692	-0.873248	0	nan
75_PHF1_PHD	-0.184808	-0.0189674	-1.26188	0.0313039	-0.498681	-0.124153	-0.142738	-0.467503	nan	-0.0531105	-0.330417	-0.070387	-0.0566787	0.113294	0.00495298	-0.0732507	0.0536971	-0.0322715	0.0743363	-0.123541	-0.365762	-0.00493997	-0.295739	-0.262334	-0.144156	0.0737608	-0.165651	0.144579	nan	-0.150244	0	0	0.0876239	-0.317219	-0.283702	0.0558485	0.184986	0.234132	0.129658	-0.172354	0.392802	0.0465126	-1.08069	0.295839	0.0127528	-0.474133	0.00585082	0.231485	0.347066
76_MTF2	0	-0.135264	-0.220164	0.455867	-0.0203127	0	-0.0683123	nan	nan	0.211005	-0.815711	-0.0855091	-1.60898	nan	0.0669592	-0.080029	0.022694	0.0113306	0	nan	nan	0.0878794	0	nan	0.215743	-0.163159	0.0259625	0.0764301	nan	-0.26833	-0.105102	0	0.493383	0.373833	-0.18998	-0.45966	nan	-0.495544	nan	-0.238661	0.879367	1.6742	0.992911	0.385271	0.68541	1.87509	0.409715	0.156562	-0.0975318
77_EPOP	-0.25945	-0.149758	-0.175245	-0.543713	0.201448	0.137869	-0.13204	0.568989	nan	-0.276057	-0.190953	-0.0783697	0.201713	0.0922649	-0.135752	-0.269184	-0.0995526	-0.11578	-0.217846	-0.24285	0.0628416	-0.200344	-0.0208781	0.027123	0.15093	0.382764	0	-0.0927087	-0.943529	0.269763	-0.171844	-0.254036	0.618761	1.0188	-0.0183734	0.176886	0.329828	0.862681	-0.471819	-0.552988	1.19778	0.197688	2.16552	-0.16004	0.313075	0.328398	-0.0975303	nan	-0.0522187
78_LCOR (PALI1)	0.153084	0.136071	0.164955	nan	0.129032	-0.0240699	-0.396199	0.118237	nan	0.190195	nan	0.279583	nan	0.0714207	-0.00608469	-0.0488762	-0.0621697	-0.176145	-0.210255	nan	nan	-0.113686	nan	0.544538	0.00686418	nan	-0.0265142	0.158955	nan	0.537204	nan	-0.404324	0.512046	nan	nan	0.589448	nan	0.675441	-0.199246	-0.0110264	nan	-0.103003	nan	nan	0.910638	nan	nan	nan	nan
79_AEBP2	-0.131119	-0.00617821	0	-0.146455	0.787892	0	-0.83577	-0.300267	nan	-0.296771	-1.28092	-0.403483	-1.06377	0	0	0.177143	-0.0416599	0	0	0.244266	-1.03657	0.0453082	0.937494	nan	0	-0.707103	0.142828	0	nan	0	-0.100627	0	0.234331	0.762484	-1.13141	-0.700697	-1.06087	0	-0.662043	nan	-0.969971	1.04602	nan	nan	nan	0.651095	0.478399	nan	-0.117404
80_JARID2	-0.696469	0.64604	nan	nan	-0.207458	0.549817	0.584565	nan	nan	nan	nan	nan	nan	nan	0.588545	0.445941	-0.482028	-0.813229	0.142462	nan	nan	-0.297504	nan	nan	-0.455503	nan	0.250262	0.193673	nan	-0.290557	nan	0.367439	nan	nan	nan	nan	nan	nan	nan	nan	nan	nan	nan	nan	nan	nan	nan	nan	nan
82_PHF19	0	-0.261554	0.256852	-1.16987	-0.0697748	-0.00100992	-0.255785	nan	nan	-0.603469	-0.0772591	-1.29539	-1.52545	-0.126391	0.0803218	0.0245623	0.0155827	-0.0574243	-0.133634	nan	nan	0.26629	-0.335633	1.46012	-0.0485833	0.980551	-0.139286	0	0.465058	0.233757	-0.624404	0	-0.0925287	0.573822	-0.469635	-1.12851	1.19422	nan	1.10375	-1.12786	0.0498084	0.121906	0.306239	nan	0	0.175415	-0.138163	0.225833	-0.700882
84_ZFPM1	0	-0.142455	nan	nan	-0.338223	0.0594552	-0.383412	nan	nan	nan	-1.24761	nan	nan	-0.70288	0.0544408	0	-0.0457274	0.0340568	-0.0222525	nan	nan	0	nan	nan	0.15668	0.173549	0	0	nan	-0.345435	nan	-0.0124294	-0.0676904	-0.37132	-0.397858	-0.597949	nan	nan	0.194203	nan	-0.865828	-0.202009	nan	-0.948204	-0.481911	-0.410227	-0.501271	0.415447	1.21129
85_PRDM14	-0.35643	0.397507	-0.310696	0.075832	0.202934	0	-0.30357	-0.355932	nan	-0.0346696	0.93304	-0.263841	0.223217	0.28019	-0.00318216	0	0	0.119555	-0.168558	-0.128561	-0.0681384	0	-0.922919	0	-0.185123	0.123497	0.248299	0	-0.10726	-0.148069	-0.282038	0	0.0774428	-0.0915061	-0.0846551	-0.429041	-0.0479553	-0.224692	0.0321865	-0.207984	-0.10823	-0.21205	-0.184893	-0.285017	-0.109699	-0.0986424	-0.223528	-0.225036	-0.129326
86_vSET(P. bursaria chlorella virus)	0	0.0218606	0	nan	-0.360544	-0.0692234	-0.486903	nan	nan	0.589481	nan	0.241995	nan	-0.455308	-0.0324806	-0.103768	-0.28675	-0.235217	-0.0662122	-0.18018	nan	0	nan	0.673991	0.200321	0.82813	0.0690259	0.139391	nan	0.0377757	0.318413	0	0.326196	-0.541533	nan	0.264721	nan	-0.0586084	0.376293	0.380879	0.22524	0.116908	nan	-0.0306689	0	0.117576	-0.0863957	nan	0.579523
88_REST_CoREST_complex	-0.308308	0	0.0525016	0	0	0.110754	0	-0.038093	nan	-0.0538965	0.174424	0.0161375	0.0740268	-0.119509	0.00633254	-0.125661	-0.13033	0.320102	-0.015353	0.39394	-0.481673	-0.0803525	0	0	-0.491049	-0.555733	-0.0771324	0.263362	-1.05503	-0.421397	-0.0600062	0	-0.303411	-0.215871	-0.0680624	-0.180842	0	-0.434485	0.385069	-0.251276	-0.193509	0.234701	0.161624	-0.790909	0	-0.901514	0.157952	-0.78501	0.191849
89_KLF3	nan	nan	nan	nan	nan	nan	nan	nan	nan	nan	nan	nan	nan	nan	nan	nan	nan	nan	nan	nan	nan	nan	nan	nan	nan	nan	nan	nan	nan	nan	nan	nan	nan	nan	nan	nan	nan	nan	nan	nan	nan	nan	nan	nan	nan	nan	nan	nan	nan
90_ZEB1	-0.142008	0.192965	nan	nan	-0.625846	0.00987303	0.0892213	nan	nan	nan	nan	nan	nan	nan	-0.236453	0	0.0959731	0.0601931	0	nan	nan	0.010403	nan	nan	0	nan	-0.136982	-0.0652334	nan	nan	nan	0	nan	nan	nan	nan	nan	nan	nan	nan	nan	nan	nan	nan	nan	nan	nan	nan	nan
91_ZEB2	-0.10588	0.10109	nan	nan	nan	0.411282	nan	nan	nan	nan	nan	nan	nan	nan	0.461137	nan	nan	-0.147116	0.0577103	nan	nan	nan	nan	nan	0.170897	nan	0.015175	-0.0554634	nan	nan	nan	-0.15051	nan	nan	nan	nan	nan	nan	nan	nan	nan	nan	nan	nan	nan	nan	nan	nan	nan
92_MBD3(mouse)	0	0	-0.360429	-1.95477	0.0725027	0.290822	-0.251177	0.378664	nan	-0.0526874	nan	0	0.579091	0.801136	0.0996845	0.0064372	-0.572667	-0.0538797	0.0228205	-0.916818	-0.218771	0	-1.02881	-1.28242	-0.280121	1.2255	0.19487	0	nan	-0.0155301	0	0.0375962	0	-0.3101	0	-0.0824097	nan	-0.109514	nan	nan	-0.450808	0	nan	nan	-0.0552325	0	0.764685	nan	0.334415
93_SALL1	-0.233502	-0.356388	0.902332	nan	-0.0814032	-0.00106057	-0.47665	-0.376514	nan	nan	nan	1.27856	0.644784	nan	-0.178134	-0.367326	0.156534	0	-0.0959028	nan	nan	0.0420179	nan	nan	0.00299593	nan	-0.266694	0.00798687	nan	0.644306	0.520398	0.158381	0.327638	nan	nan	0	-1.47745	1.65366	nan	nan	-1.01201	-0.826978	nan	0.886898	-0.799418	nan	nan	nan	nan
94_NAB2	0.0488344	-0.255171	0.116754	nan	-0.421608	-0.0185719	-0.555188	nan	nan	0.0188087	nan	0.919099	nan	nan	-0.0317944	0	0.14943	-0.211263	-0.225216	-0.334929	nan	0.18257	nan	nan	-0.0883918	nan	0	0.0229561	nan	-0.251443	nan	0	nan	nan	2.64885	nan	nan	nan	nan	nan	nan	nan	nan	nan	nan	-0.43701	-0.943491	nan	nan
95_MeCP2_Sin3_complex	-0.00775255	0.0115303	-0.0683218	nan	-0.260479	-0.0748966	0	-0.212239	nan	nan	nan	-0.141124	nan	nan	0	0	0	0	0.0194508	-0.396461	nan	0	-0.168985	-0.850811	0.00136864	2.1302	-0.239469	0.428268	nan	0.684319	nan	0.0162345	-0.613803	-0.0573437	nan	nan	nan	nan	nan	nan	nan	-0.344023	nan	nan	nan	nan	-0.542582	-0.52525	nan
96_REST_Sin3_complex	0.275582	-0.0511018	nan	-1.57537	0.418876	0.025062	-0.323728	nan	nan	nan	nan	0.032631	nan	nan	-0.0234223	-0.014113	-0.400476	0.303077	0	nan	nan	-0.0871272	nan	nan	0.226009	-0.754953	-0.01406	-0.0828498	nan	-0.132339	nan	-0.0194657	0.0806177	nan	nan	nan	nan	nan	nan	0.0287126	nan	nan	nan	nan	nan	nan	nan	nan	nan
97_SID4X	nan	nan	nan	nan	nan	0.12706	nan	nan	nan	nan	nan	nan	nan	nan	0.209259	-1.40787	nan	nan	-0.417234	nan	nan	0	nan	nan	nan	nan	0.438296	-0.128447	nan	nan	nan	0.013012	nan	nan	nan	nan	nan	nan	nan	nan	nan	nan	nan	nan	nan	nan	nan	nan	nan
98_MeCP2_NCoR_complex	0.0677871	-0.257182	0.210741	-0.797533	0.467134	-0.0359886	nan	-0.970995	nan	nan	0	0.00533185	nan	nan	-0.15594	0.173453	0	-0.326313	0.0331915	nan	nan	0.115805	0.158878	nan	0.276376	nan	-0.141648	0.214874	nan	-0.111435	-0.32314	-0.0848129	0.678686	-0.0456464	-1.42473	nan	nan	nan	-1.40745	nan	nan	nan	nan	nan	nan	0.385623	-1.82671	1.43475	1.37839
99_NCOR1	-0.0881055	-0.17246	1.11077	0.0204052	-1.24049	0.0272521	2.15501	-0.193387	nan	-0.110175	nan	0	nan	0.216404	0	-0.0116717	0	-0.0248489	-0.0597763	nan	nan	0.0862881	-1.76605	nan	-0.0686939	0.242369	0.0978547	0	2.25494	0	-0.829998	0.0777487	0.548043	-0.0668229	-0.28507	-0.658693	-0.538105	-0.916985	nan	1.46667	0.443833	0.0927524	-2.43508	0.369748	nan	-0.963144	0.79604	0	0.633834
100_MBD1_TRD	0.246208	0.0155015	2.25762	nan	-0.572476	0.236747	0.713836	nan	nan	-0.0490846	nan	-0.198027	0.758887	-1.45807	0.354042	-0.0515124	-0.0302479	-0.0976823	-0.202566	0	0.711843	0.0591574	nan	nan	-0.11662	1.42352	-0.0987484	0.136241	0.890951	-0.227855	nan	-0.141791	0.594266	0.591887	-0.05762	-0.581522	nan	nan	nan	nan	-1.55536	0.755324	nan	-0.729937	nan	-0.0279201	nan	-1.7641	1.02232
101_ZBTB18	-0.0143463	0	0.987556	0.582335	-0.445821	-0.293397	-0.942585	-0.597188	nan	-0.268953	-0.227708	nan	0.261424	nan	-0.0753895	0	-0.271895	0.185091	0.107282	0.786943	-0.119782	-0.217012	-0.985042	-1.30968	0	nan	0.10262	-0.184891	nan	-0.0297696	2.92693	-0.359861	-0.189913	-0.327138	nan	1.6826	nan	nan	1.89994	nan	nan	0.428595	nan	-1.06306	-0.0306467	nan	nan	0.374244	0.753124
102_GCNF	nan	0.737915	0.114394	0.380896	0.30936	-0.0434307	-0.213639	-0.0433435	nan	nan	0.295726	-0.111633	0.124811	-0.041469	nan	nan	nan	-0.23025	0.018762	-0.0475289	0.135048	nan	0.65834	-0.287785	-0.0899268	-0.17611	0.505715	0.181464	nan	-0.71376	nan	nan	-0.724029	0.290825	nan	nan	nan	0.314477	-1.10096	nan	-0.451569	-0.21338	nan	0.311789	0.210887	-0.136145	0.238461	0.5202	-0.0581665
103_NR2F6	-0.422519	0.00771033	nan	nan	nan	-0.318988	nan	nan	nan	nan	nan	-0.931382	-0.109784	nan	0	0.00721776	0.101331	-0.23734	-0.0478219	nan	nan	0.0252625	-0.175039	0	0.313979	0.0446883	0.146918	0.0245416	nan	0.0589121	nan	0.37366	-0.0410059	-0.250763	nan	nan	nan	-0.0217164	nan	nan	nan	nan	nan	nan	0.923287	nan	nan	nan	nan
106_EHMT2_DNMT_recruit	0.501235	-0.165462	-0.0481649	-0.73155	0.0230803	0.346406	-0.121381	-0.532328	nan	0.110483	0.223178	0.29067	0.597689	0.205583	-0.131547	-0.778934	-0.151018	0.697074	0	0	nan	0	-0.940713	-0.726995	0.373661	0.411406	-0.897624	0.611342	nan	0.461398	-0.0997441	0	0.00217019	0.167782	0.0642839	-0.114221	0.030058	-0.589554	nan	-0.0169151	0.657282	0.400415	nan	-1.00066	0.0182691	-0.949665	-0.29218	-0.397133	-0.115018
107_CBX5_full	0.0416837	-0.303611	nan	-0.440226	nan	-0.262252	nan	nan	nan	nan	nan	nan	nan	nan	-0.355998	0.514658	nan	-0.308705	-0.0185597	nan	nan	-0.0620254	nan	nan	0.363391	nan	0.0828876	0.0458175	nan	nan	nan	0.115102	nan	nan	nan	nan	nan	nan	nan	nan	nan	nan	nan	nan	nan	nan	nan	nan	nan
108_CBX1_full	-0.117701	nan	nan	nan	nan	0.0153286	nan	nan	nan	nan	nan	nan	nan	nan	0.21705	nan	nan	0.0346663	0.0691041	nan	nan	0.110297	nan	nan	-0.148656	nan	0.447026	0.40784	nan	nan	nan	0.101296	nan	nan	nan	nan	nan	nan	nan	nan	nan	nan	nan	nan	nan	nan	nan	nan	nan
109_CBX3_full	0	-0.176704	nan	-0.569934	-0.22333	0.0774495	nan	nan	nan	nan	nan	0.0719146	nan	nan	0	-0.0887847	-0.409442	0.0717903	0.0381609	nan	nan	-0.567852	nan	nan	-0.00386944	-1.28569	0.103419	-0.255273	nan	nan	nan	0.246688	-1.18264	nan	nan	nan	nan	nan	nan	nan	nan	nan	nan	nan	nan	nan	nan	0.982003	nan
110_UHRF1	-0.182332	0	-0.197738	-0.399166	0.137583	0	-0.139279	-0.247103	nan	-0.209538	0.5642	0.160201	-0.343961	-0.00365559	-0.108006	0.034275	0	-0.139911	-0.0570149	0	-0.0476934	0.0126512	-0.137465	-0.0176841	-0.140729	0.102119	-0.0569986	-0.254288	0.649959	0.0829118	-0.102645	-0.0368314	-0.0203849	-0.0453884	-0.160557	-0.211302	-0.0948014	0	0	0	-0.0594541	-0.137594	0	0.143467	0.0494113	0.113194	-0.226268	0	-0.215544
111_MYC	-0.119882	-0.0897193	0.117126	-0.458562	0	0	-0.20447	-0.576303	nan	-0.214056	nan	0	-0.119147	0.581904	-0.265475	0.170704	0.247333	0.181691	0	-0.0229769	-0.343093	0	0.264129	0.107593	0	0.106056	-0.0815381	0	nan	-0.0511141	-0.179342	0.0514179	0.44362	nan	nan	-0.0993382	0.619198	nan	-0.375082	nan	0.0378662	0.724569	nan	nan	0.224265	-1.03406	-0.0172634	-1.12023	-1.38023
112_CTCF_chromatin_organization	0.262402	-0.026868	0.73284	1.56657	0.397118	-0.212205	nan	nan	nan	0.357753	nan	1.16089	-0.987905	nan	0.138514	-0.0404616	-0.29712	0	0.0758483	0.946194	nan	0.0281231	nan	nan	-0.0409991	-0.208534	0.196777	-0.0211118	nan	0	nan	0.141905	-0.57208	-0.269005	0.270582	1.6004	nan	0.766374	-0.720298	nan	nan	nan	nan	nan	1.11108	-0.796565	-0.306721	0.410602	-0.570079
113_L3MBTL3	-0.283997	-0.289509	-0.187758	-0.641505	-0.0969158	-0.124545	-0.491108	0.182725	nan	-0.256063	1.6866	-0.387781	0.359968	-0.0555029	-0.246787	-0.320045	-0.0726552	-0.429191	-0.156782	0.406452	nan	-0.284131	-0.205597	-0.668323	-0.0304772	0.742989	0.222442	-0.0558177	-0.709625	1.01356	0.278548	0.186481	0.712903	0.766947	-0.082233	0.455145	0.648078	0.164796	0.524499	-0.440288	0.562091	-0.20845	0.855444	0.482745	0.898762	0.0690608	0.74386	-0.01968	0.482356
114_PHC2	-0.0448236	-0.329001	nan	nan	0.686309	-0.0347564	-1.59619	-0.145723	nan	-0.755393	-0.543274	-0.0224164	nan	-2.27745	0.0851442	-0.0621449	0.259478	-0.126965	0	0.488398	nan	0.177413	nan	0.396572	-0.0316714	-0.340906	-0.20839	-0.100179	nan	0.0649071	nan	-0.00248311	nan	nan	0.425284	nan	nan	0.543678	nan	nan	-1.31358	nan	nan	nan	nan	0.345589	nan	nan	nan
115_TRIM28	0.0716241	0.00885735	-1.18652	-0.638362	-0.175589	0	0	nan	nan	0.416894	nan	1.66973	nan	nan	0.221933	-0.0127201	-0.14394	-0.0567964	-0.177547	nan	1.10699	-0.0405226	-0.68782	0.290258	-0.0671895	-1.36607	0	-0.120265	nan	-0.00324097	nan	0.279049	nan	nan	nan	-0.606496	nan	0.15483	nan	nan	nan	-0.859373	nan	0.330679	0.0370014	nan	0.631404	nan	nan
116_CBX1_chromoshadow	0.211118	0	-0.166005	-0.162739	0.673665	0	1.29652	nan	nan	-0.618259	nan	nan	-0.726286	-0.669516	0.037901	0	-0.0435436	-0.0907268	0.085196	nan	nan	0.113289	0.491632	nan	-0.0469506	nan	0.399058	-0.0224661	-1.91842	-0.21754	nan	-0.0112008	-1.33603	0.117788	nan	-1.93655	nan	0.700879	-0.346551	nan	nan	nan	nan	-0.716301	-0.27406	nan	nan	nan	0
117_CBX3_chromoshadow	0	-0.019315	-0.574962	-0.00771771	1.03151	-0.174917	0	0	nan	nan	nan	-0.0938488	nan	nan	0	0	0.0328342	0	0.00350907	0.645667	1.7378	-0.115617	nan	-0.149037	0.0324253	-0.668459	0	0	nan	-0.366532	0.242938	0.0476568	-0.144816	-0.0748317	nan	1.10684	0	-0.22902	-0.554596	nan	0	0.498803	nan	0.273375	-0.236979	-0.695901	0.265762	0.467766	-1.35252
118_CBX5_chromoshadow	-0.0580166	-0.119528	nan	nan	0.0268217	0.13471	0.277447	nan	nan	nan	nan	nan	0.0831376	nan	-0.184137	-0.213995	-0.0217266	-0.0962504	0	0	nan	0	0.756169	0	0.211303	nan	0.0175801	-0.141989	-0.261031	0.983844	-1.86137	-0.168475	nan	-0.486535	nan	0.142802	-0.0463816	0.876518	nan	nan	nan	-1.81796	nan	-0.0299863	0.778729	0.452915	0.74825	nan	nan
119_DMAP1	-0.0208893	0.30817	-0.341274	-0.0292447	-0.361931	0.0225754	-0.208017	0.353438	nan	-0.171409	nan	-0.226496	nan	0.373461	-0.201943	-0.152556	0.412256	-0.0284843	0	nan	0.0403043	0.0639993	0.183571	0	0.0429727	nan	0.570726	-0.0604945	nan	0.326823	nan	0	-0.0686327	-0.0464249	nan	-0.349531	nan	0.00544668	nan	nan	nan	-0.0855264	nan	nan	-0.305503	nan	nan	nan	nan
120_UBN1_NHRD	0	-0.0588455	0.0728272	-0.0771641	-0.26606	0.0216339	-0.596131	0.159145	nan	0.25475	0	0.0523466	-0.39934	-0.254144	0	0	0.0566214	-0.0565432	0.0203921	-0.114836	0.024832	-0.218888	0.0349087	-0.0774664	0.139603	0	0.239041	-0.0533137	nan	0.333206	-1.67094	-0.188017	0.0929088	-0.722882	-0.326426	-0.326823	0.530906	-0.21603	0.401226	1.1004	-0.194558	0.192248	nan	0.105241	-0.654477	1.41758	0.237174	-0.202467	0.2059
121_UBN1_HRD	0.0983794	0.0437875	0	-0.365756	0.660247	0	0.181649	-2.02031	nan	-1.2261	-0.58198	0	nan	-3.21609	0.215542	-0.0581813	-0.0166516	0	0	0	nan	-0.347537	nan	-0.18092	-0.0998601	-0.632742	0	0	nan	0.0529974	0	0	0.538702	-0.397375	nan	-0.27103	-0.264185	nan	nan	nan	-0.528197	-0.16202	-3.10712	0	-0.971334	-0.81653	0.447463	-0.0894355	nan
125_KYP(A.Thaliana)	nan	nan	nan	nan	nan	nan	nan	nan	nan	nan	nan	nan	nan	nan	nan	nan	nan	0.668333	nan	nan	nan	nan	nan	nan	nan	nan	nan	nan	nan	nan	nan	nan	nan	nan	nan	nan	nan	nan	nan	nan	nan	nan	nan	nan	nan	nan	nan	nan	nan
127_EHMT2	-0.383425	0.0370646	0.0142101	0.363429	0.20424	-0.147811	-0.199092	nan	nan	-0.207077	nan	-0.804142	0.443812	nan	0.162004	0.195662	-0.327433	0.230854	-0.0571024	nan	nan	-0.316043	nan	nan	-0.228791	0.165827	-0.0369956	-0.0530467	nan	0.115565	nan	-0.249484	-0.0722478	-0.0553635	nan	0.494131	nan	nan	nan	nan	0.384165	-0.106143	nan	nan	-0.0799685	0.0297751	0	nan	0.34539
128_EHMT1	nan	nan	nan	nan	nan	nan	nan	nan	nan	nan	nan	nan	nan	nan	nan	nan	nan	0.158481	nan	nan	nan	nan	nan	nan	nan	nan	nan	nan	nan	nan	nan	nan	nan	nan	nan	nan	nan	nan	nan	nan	nan	nan	nan	nan	nan	nan	nan	nan	nan
129_KDM2B	0.117151	-0.169847	-0.0932251	-0.274789	-0.0929002	-0.0688022	-0.186325	0.0347135	nan	-0.387093	0.279635	-0.114459	0.206849	-0.190594	0.0310786	-0.0849637	0.044231	0.207113	0.15052	0.111678	-0.249992	0.111762	-0.0031491	0.159136	-0.419388	-0.125354	0	-0.130279	-0.167933	-0.756862	-0.253146	0.0233572	-0.196842	-0.212138	0.144683	-0.547466	-0.072901	-0.222853	-0.401976	-0.0646229	-0.330241	-0.0326586	-0.401167	-0.272501	-0.251832	-0.434375	-0.0193275	-0.0463873	-0.0732277
130_KDM5B	0.240811	0.0303137	-0.196336	-0.00480347	-0.0611017	0	-0.0137151	-0.180971	nan	0.113284	0.0837754	-0.125628	-0.0907276	0.201935	0.22303	0	-0.0985063	0.0555079	0.112797	-0.0882082	0	-0.145603	0.137593	0.184023	-0.0855431	-0.135877	-0.00149421	-0.0215813	-0.458935	-0.355463	-0.247588	-0.00690992	-0.326211	-0.186192	-0.151474	-0.342329	-0.261787	-0.0973631	-0.174783	0.00183819	-0.496162	0.0697288	-0.526975	-0.193287	-0.303477	-0.176608	-0.387774	-0.309843	-0.336805
132_RING1-XTEN20-PCGF1	-0.0506362	0.07453	-0.252725	-0.720792	-0.111397	0	-0.731547	nan	nan	0.099205	nan	0.0668624	-0.956365	-0.0815548	-0.260828	-0.183001	-0.11911	-0.142505	0.163521	nan	nan	-0.0464089	nan	-0.348528	0.0378739	0.0410652	0.100557	-0.163169	nan	0.749711	0.00809993	0.0480043	-0.5707	0.213956	nan	-0.211366	0.564201	-0.109872	0.574476	nan	0.571479	nan	nan	0.259799	0.46032	1.06863	0.0674653	-1.33316	0.259691
133_RING1-XTEN20-PCGF2	-0.366439	-0.0637646	0.567017	1.13367	0.034867	-0.154234	0.189237	nan	nan	0.202035	nan	-0.118909	0.182289	-2.13503	-0.253466	0.158439	0.0892278	0.0185315	0	0	nan	-0.094487	nan	nan	0.093111	0.266784	0.0708569	0	-1.64804	-0.179251	nan	-0.24916	-0.557369	0.323381	0.655547	-0.0316936	nan	-0.422166	-0.45718	0.711682	1.05943	0.471517	nan	nan	-0.789706	1.61601	0.713203	-0.662432	0.336039
134_RING1-XTEN20-PCGF3	-0.168847	-0.247059	-0.352856	nan	0.123056	0	-0.408139	nan	nan	-0.384589	nan	nan	0.198858	1.50297	-0.145233	-0.106186	-0.204061	-0.120717	-0.0352158	-1.04753	nan	0.0500239	0.605843	-0.913582	-0.0450261	-1.56925	0.144129	0.126969	nan	0.525039	0.88182	0.0451256	-0.984142	-0.834954	nan	0.88496	-0.340847	-0.0318636	nan	0.362856	-0.357581	0.178229	nan	0.195541	-1.05304	nan	nan	nan	-0.0411562
135_EZH1	-0.419996	-0.200898	nan	nan	nan	0.366664	nan	nan	nan	nan	nan	nan	nan	nan	-0.179164	nan	nan	-0.0288584	0.107264	nan	nan	nan	nan	nan	-0.247578	nan	-0.177678	0.930526	nan	nan	nan	nan	nan	nan	nan	nan	nan	nan	nan	nan	nan	nan	nan	nan	nan	nan	nan	nan	nan
136_EZH2	0.147099	0.589429	nan	nan	-0.524437	0	0.529181	0.486428	nan	-0.266192	nan	-0.275277	0.176432	-0.28688	-0.139563	0.399247	0.416197	0.0468549	0.0137192	0.228752	0.23689	0.364375	-0.119936	0.0321242	-0.233722	nan	-0.0809089	0.188405	nan	-0.0973264	nan	-0.248832	-0.321468	-0.233317	nan	0.30872	nan	nan	nan	nan	nan	0.28749	nan	-0.226747	0.0928416	nan	nan	nan	-0.398047
139_DNMT3A1	nan	-0.201074	-0.138457	nan	nan	nan	1.40994	nan	nan	nan	0.278756	nan	nan	nan	nan	-0.191859	nan	nan	-0.0425382	0.863226	nan	nan	nan	0.0856327	-0.180322	nan	-1.29382	-0.837426	nan	1.4336	nan	nan	0.261586	1.3094	nan	nan	nan	nan	nan	nan	nan	nan	nan	-1.18223	1.06604	nan	nan	nan	nan
140_DNMT3B1	0.200412	0.0199329	-0.191801	0.137448	0.107874	0.100231	-0.0705897	-0.0274363	nan	-0.0661819	-0.210389	0.0651935	0.0641092	-0.0897559	-0.236458	0.102419	0.138782	-0.0637677	-0.339716	0.268647	0.00881122	-0.621462	0.00845568	-0.273833	-0.137802	-0.136787	-0.00916279	0.0670885	-0.119948	-0.211832	-0.153854	0.198662	0.11465	0.0583644	-0.150697	-0.025835	-0.439598	-0.189402	-0.01271	-0.0374315	-0.0823944	0.0427561	0.442798	0.527327	0	-0.114222	-0.0755305	-0.298316	-0.261773
141_DNMT3B3	0.242268	0.215812	-0.0775894	0.492063	0	0.252821	-0.00495138	0.211259	nan	-0.282104	-0.113577	0.113986	-0.202771	0.34222	0	0	-0.0188155	0.0806958	0.112856	0.0250299	-0.360027	0.493053	0.09809	-0.0163687	-0.243906	-0.243393	-0.0763474	-0.13457	0.37556	0.0695486	-0.614799	-0.27908	-0.425637	-0.0503112	0.0700743	0.295839	0	-0.431331	-0.0938062	-0.0771475	-0.615091	0.0269569	-0.568611	-0.0925347	-0.402411	-0.405008	-0.433176	-0.0798881	0
142_DNMT3L	0.0752405	0.0172739	nan	nan	0.225455	-0.262384	nan	nan	nan	nan	nan	nan	nan	0.178512	-0.047415	-0.23432	-0.0527342	-0.0347893	-0.0378458	nan	nan	-0.175689	nan	nan	0.715761	nan	0.0654505	0	nan	0.132557	nan	-0.035866	nan	nan	nan	-1.26751	nan	nan	nan	nan	nan	nan	nan	-0.438327	nan	nan	nan	nan	nan
143_DNMT3C(mouse)	nan	nan	nan	nan	nan	nan	nan	nan	nan	nan	nan	nan	nan	nan	nan	nan	nan	nan	nan	nan	nan	nan	nan	nan	nan	nan	nan	nan	nan	nan	nan	nan	nan	nan	nan	nan	nan	nan	nan	nan	nan	nan	nan	nan	nan	nan	nan	nan	nan
[truncated: 81 more columns]

## Sheet: Day 6 Heatmap
N/C	1_CBX1_chromo	2_CBX3_chromo	3_CBX4	4_CBX5_chromo	5_CBX7	6_CBX2	7_CBX6	8_RYBP_zf_RanBP	9_AEBP2	10_ING1	11_PHF2	12_TRIM24	13_KDM5A	14_KDM5B	15_DNMT3A_PWWP	16_NSD1_PWWP2	17_NSD2_PWWP1	18_CREBBP	19_MeCP2_MBD	20_MBD1_MBD	21_MBD2	22_MBD3	23_Tet1	24_Tet3	25_Zfp961(mouse)	26_Zfp809(mouse)	27_ZNF417	28_ZNF587	29_ZIM3	30_ZNF10	31_ZNF534	32_ZNF667	33_ZNF716	34_ZNF479	35_ZNF791	36_ZNF563	37_ZNF20	38_ZNF440	39_ZNF878	40_ZNF823	41_ZNF441	42_ZNF763	43_ZNF844	44_ZFP69	45_ZNF606	46_ZNF235	47_ZNF613	48_ZNF627	49_ZNF649
1_CBX1_chromo	-0.0133202	-0.515718	0	nan	-0.425974	0	-0.858255	-2.63715	nan	-0.388917	nan	0.827105	-0.0985224	0.418399	0	0	-0.459466	-0.0662085	0	0.0662394	nan	0.0954945	-0.0559435	nan	1.32474	-0.818505	0	0	nan	2.3109	2.47291	0	1.03428	2.52102	-0.178508	-1.75355	nan	-1.26221	1.21444	nan	-0.0856018	-0.498693	nan	1.66906	-0.518419	0.513962	0	nan	-1.27361
2_CBX3_chromo	0	0	-0.797142	-2.84278	-0.0654718	0	0.0579895	0	nan	-0.421629	nan	0.747263	-0.693547	0.335037	0	0	0	-0.167692	-0.0894119	0	-1.22572	-0.128753	-1.81016	-0.330279	0.439129	0.730349	0	0	-1.53745	1.47208	-0.478643	0	0.268287	0.524785	-1.54408	1.26306	nan	nan	1.36664	0.194515	-0.00529613	0	nan	-1.42977	0.649905	0.967253	-0.402951	0.637873	-0.854512
3_CBX4	-0.0399553	-0.28342	-0.505222	0	0.420002	0	nan	-2.13049	nan	-0.143703	0	-0.435167	nan	-0.531525	0	0	0	0	0	0.278707	2.39356	0	-1.34962	-0.471627	0.652972	-0.608377	0	0	-4.0827	0.816899	2.34093	0	1.58429	2.75161	-0.599089	0.731518	0	-1.0304	1.22231	-0.94745	-0.212597	0.196379	nan	-1.7553	1.30464	-1.61437	0.558299	0.152978	0
4_CBX5_chromo	-0.110986	-0.352034	0	-0.0743414	0.0350488	0	-0.516196	-1.55924	nan	0.845951	nan	-0.557802	-2.558	nan	0	-0.03992	-0.503888	0	-0.0149758	0.53196	0.342562	0.0784976	-3.52418	nan	0.217402	0.674362	0	-0.002957	nan	0.363549	0	0	-0.549942	0.518024	-1.29996	-0.733281	1.4907	nan	-2.01064	nan	0.32027	-3.7684	-1.6701	nan	-2.52974	0	nan	1.33169	-0.606334
5_CBX7	-0.573937	-0.378023	1.99765	-0.261582	-0.113747	0	0.234168	-0.895669	nan	-1.27152	1.80718	-0.926134	-0.449392	-0.234177	0	-0.904851	-0.889602	-0.758374	-0.404071	0	0.0734478	-0.0608614	-0.504617	nan	0.262641	2.28807	0	0	0.293148	0.887024	2.38377	0	2.69875	0.708026	nan	1.23804	-0.721012	1.09458	2.25895	-0.896576	-0.103301	0.327515	-0.734251	1.47145	2.54558	0.227241	2.91445	-2.14919	0.331807
6_CBX2	-0.542436	-0.472107	-1.30527	0.493445	-0.264845	-0.0525864	-0.398877	-0.214041	nan	-0.211667	-2.29132	-0.463545	0.00752662	0.45326	-0.0256653	-0.308148	-0.343941	-0.60599	-0.275818	-0.0854595	-0.0716325	0	0.133815	0.866291	0.752599	0.944462	0	0	2.2974	1.16931	-0.191379	0	1.97015	1.08875	0.784675	-0.499216	-0.808346	2.40131	-1.81022	-3.1549	0	0.394998	-0.183195	-0.818892	1.59394	0.531778	2.42098	-0.135018	0.72513
7_CBX6	-0.332381	-0.463398	nan	-0.412897	0.659686	0	0	-1.29921	nan	-1.01032	nan	-0.766673	-1.42848	0	0	0	-0.406528	-0.0223468	-0.113918	0.564392	2.03831	0	2.43454	-1.80481	0.366209	1.12351	0	0	nan	0.805121	0.657701	0	0.392923	-0.519051	nan	-0.831519	nan	-0.705897	nan	-3.55483	0.807123	1.07037	nan	0.263537	-0.224513	-2.33918	-0.180131	nan	-1.10888
8_RYBP_zf_RanBP	-0.403241	-0.54315	-0.890242	0.786844	-0.399539	-0.0255369	-1.05974	-0.299842	nan	-1.06357	nan	0.192979	0.785994	-0.919651	0	-0.429025	-0.307041	-0.277634	-0.297751	0.476426	0.258749	-0.00618134	-0.0398972	-0.790647	1.26446	-0.650204	0	0	-0.255779	1.00238	-0.171267	0	0.0801016	-0.75239	0.982095	1.16033	nan	0	-0.954562	nan	1.25847	-0.213717	nan	2.48576	0.00332438	-1.11784	-0.980776	-1.90555	-0.684599
9_AEBP2	-0.0524387	0	-0.998481	nan	0	0.052159	0.0766336	nan	0.236877	nan	nan	-0.305995	nan	nan	0.169009	0	0	0.0685003	0	nan	nan	0.637945	nan	0	0	nan	0	0.358658	nan	nan	nan	0.349553	nan	nan	nan	nan	nan	nan	-0.88994	nan	nan	nan	nan	nan	nan	nan	nan	nan	nan
10_ING1	-0.0494648	-0.120935	-0.372646	-0.134792	-1.06345	0	0	nan	nan	-0.833653	nan	0	-0.510232	-1.71579	0	-0.124	-0.011031	-0.00549191	-0.195895	0	0.145877	0	0	-1.26273	-0.268578	0.37994	0	0	0.358778	0.520103	1.47388	0	-0.17193	-0.0767881	0	-0.016507	nan	0.19574	-0.385527	-0.495087	-1.37799	-0.905107	0.335468	0.178719	1.70341	0.613649	0.254105	-0.0956204	0.888862
11_PHF2	-0.193782	-0.391199	-0.223109	-1.06148	-0.784968	-0.0947218	-0.635146	0	nan	-0.599491	-0.303633	0.870725	nan	-0.664273	0	-0.465115	-0.776672	-0.376629	0	-0.776453	-0.177944	0	nan	0	0.246021	0.38523	0	0	1.84128	0	0.436692	0	0.272116	-0.351624	0	0.118966	-1.39523	0.144441	0.149437	nan	1.04102	0.782736	1.33795	-1.25003	-0.53374	0.198795	-0.792052	nan	-1.55621
12_TRIM24	0	-0.103016	-0.477093	-0.291551	-0.87261	0	-0.420611	0.0463676	nan	0	0	-0.234675	-2.46998	0.525039	0	-0.121778	-0.300889	0	0	0	0.161224	0.230131	-0.827944	-0.624855	-0.09153	1.03327	-0.0872349	0	-1.729	-0.042692	0	0	2.71528	0.0186044	0	-0.876346	-0.42501	1.00065	-0.493358	0.728768	0.341785	-0.582491	1.71105	0.169637	0.417995	1.0539	0.494378	-0.753556	-0.450016
13_KDM5A	-0.329808	-0.37951	-1.62096	-0.00453614	-0.759463	0	-0.209948	-0.1738	nan	-0.145457	-1.39126	-0.422756	-0.252527	0	0	-0.0443354	-0.547809	-0.0725081	0	-0.071461	-1.38571	0	-0.405421	-0.493894	0.0817518	0.405196	0	0	0.386941	0	-1.03335	-0.0672281	0	-0.0884294	1.95222	0.188533	-1.58655	0.639415	-1.74612	0.249829	-0.39969	0.510787	0	0.98902	-0.059392	0	0	-0.358097	0
14_KDM5B	0	0.0459357	-0.46034	nan	-0.64195	0	0.0701638	-1.30538	nan	0	0.588985	-0.498429	1.33654	-0.259483	0	0	-0.0212278	0	0	0	1.77847	0	-1.11744	0	-0.01318	-0.924703	0	0	-1.26528	1.2877	-1.34226	0	-0.622241	-1.47793	-1.50753	0	-1.65876	-0.595936	-0.50633	-2.27871	-1.2586	-1.26335	-1.9161	-0.682975	-0.942156	-0.545754	-0.439799	-0.424499	-0.937325
15_DNMT3A_PWWP	0	0	-0.0526861	-0.0896436	-0.198488	0.0596047	0	0	-0.223298	-0.12096	-0.118125	-0.407864	0	0	0	0	0	0.0264054	0	0	0	0.18309	-0.100228	0	-0.944042	-2.12573	0	0	0	-2.31648	-1.7764	0	-1.38079	-2.00568	0	-1.17436	-0.907338	-0.61225	-0.917245	0	-1.73719	-0.485613	-1.45371	-0.813424	-0.964874	-0.787324	-1.72664	-0.524194	-1.63576
16_NSD1_PWWP2	-0.0713376	-0.011124	-0.073005	-0.341313	-0.913284	0	-0.140908	-0.410669	-1.57888	-0.0721026	2.08423	-0.554501	-0.0417547	-0.0806744	0	0	-0.0355489	0	0	0.173819	0.0752329	0	-0.544649	-0.305285	-0.858133	-0.850511	0	0	1.41704	-0.651496	-0.249528	0	-0.747008	-0.243241	-0.464876	-0.621308	0.57554	0	0.730035	0.340591	-0.178163	-0.499007	0	0	0.037142	0.0738561	-0.721184	0	-0.672499
17_NSD2_PWWP1	-0.112384	-0.307838	-0.051481	-1.82813	-0.327398	0	0	1.02528	nan	-0.174082	-1.27728	-0.652706	-0.0749967	0.295376	0	-0.338753	-0.0866198	0	-0.0372308	0.137588	0.613399	0	0.448352	-0.622805	-0.609917	-0.0245604	0	0	-1.12519	-0.683526	1.15302	0	0.208791	0.330587	-0.169001	-0.459519	-1.85234	0.0225759	-1.01974	-0.0149416	0	-0.202447	0.767512	-0.160963	0	0.144354	0	-0.700647	0.224624
18_CREBBP	0	-0.463864	-0.616851	-0.64004	-0.975991	0	-0.218258	-0.0751828	-1.13644	-0.364496	0	-0.276151	-0.500519	-0.049165	0	-0.174097	-0.275959	0	0	-0.0493309	0	0	-0.828811	-0.443681	-0.744334	0.166434	0	0	-0.569629	-0.391702	0.250415	0	0.588459	0.0326597	-0.100516	-0.41915	1.1097	0.322856	0.707995	0	0	-0.426105	0.344085	0.330752	0.309214	0.585665	0.635964	0.938408	0.402642
19_MeCP2_MBD	0	0	-1.76119	0.0438326	-0.135579	0	-1.37309	-0.772652	nan	-0.135803	nan	0.0826144	-0.447501	-3.19352	0	0	0	-0.0203699	0	1.06989	0.242736	0	0.559696	-0.31805	0.134806	0.654425	0	0	0.425792	0.652034	-0.478795	0	0.139735	-1.47683	-0.147473	1.31942	nan	0.326148	0.426782	0.175012	-0.0330273	-0.533871	0.399159	-2.59271	0.846259	-0.523815	1.05026	-0.780597	0
20_MBD1_MBD	0	0	-0.35867	0.0593943	-0.2473	0.0280789	0	-0.829755	0	0	1.04897	-0.418936	-0.0390737	0.0220905	0	0	0	-0.0249966	0	0	nan	0	0.4689	0	-0.520417	-1.93517	-0.109375	0	nan	-1.08737	-0.294946	-0.878737	-1.51511	nan	0	nan	-0.536708	1.5595	nan	-1.56688	-2.01478	-0.102102	nan	nan	nan	0.534835	-2.35669	-2.20281	-0.778676
21_MBD2	-0.467429	-0.204631	0	-2.90907	0	0	-0.672684	0.688278	nan	-0.643214	0	-0.652345	-0.743244	0.126029	0	-0.0586781	-0.174716	0	-0.131143	0	-0.33412	-0.0405158	0.842185	nan	-0.294323	2.40826	0	0	-0.389746	0.680559	1.65397	0	1.47012	1.90362	1.85956	-1.18974	1.3468	nan	nan	nan	1.59723	-1.30674	-3.61687	0.371514	-1.78524	-2.38558	0.0512398	0.416295	0.119456
22_MBD3	-0.191048	0	nan	-0.809587	nan	0	-1.1256	-0.604364	nan	0.132884	-2.65061	-0.938866	-0.478999	-0.926161	0	-0.339243	0	-0.351014	0	-0.179515	nan	0	-0.670452	nan	-0.237759	-1.64008	0	0	2.2582	0.288872	2.11058	-0.0493279	-1.47975	0.40772	-0.289833	0	nan	-1.60618	nan	-1.72224	1.5408	0.205934	-0.844454	-0.00670478	-0.614669	0.0445641	1.41474	nan	0.64225
23_Tet1	-0.323476	-0.37643	nan	0.230358	-0.583095	0	0.877146	-0.765442	nan	0	nan	-1.35766	-0.556969	0.187945	0	-0.411308	-0.163765	-0.0524469	0	0.187285	-0.284182	0	-0.292489	-0.512686	2.42211	-1.5817	0	0	nan	1.82683	nan	1.20213	-0.951243	2.28832	0	1.30086	nan	-0.68331	nan	1.39813	0.60243	1.41622	-0.584515	-0.755361	-0.723355	1.07643	0.335892	1.19687	0.133812
24_Tet3	-0.452492	-0.162813	-0.728695	-1.00213	-0.735314	0	2.30713	2.11065	nan	0.607961	-0.0137174	-0.486275	0.0304127	-0.95006	0	-0.126236	-0.879083	-0.433797	-0.462142	0.168243	nan	-0.418446	-0.192547	0	2.27492	0.713254	0	0	0.974909	3.24237	2.27706	0.706995	-0.512709	0.684577	nan	-0.712276	nan	-0.147121	-0.504527	nan	1.61937	1.00335	2.18814	nan	-1.89168	-0.78181	1.86515	nan	1.78163
25_Zfp961(mouse)	0.277169	0.70636	0.198065	-1.67981	0.0900261	-1.92921	0.414386	0.73382	0.722421	0.452821	-1.34689	0.478917	0.601432	1.39026	-1.47959	-0.323928	0.161045	0	-0.415558	-1.90333	1.29626	-1.42317	1.28425	0	-0.0221109	0.561379	-1.62703	-1.66264	-0.0130345	0	1.17583	-0.928699	0	0	2.25967	0.278997	0	0.233349	0	0.372452	0	0.439653	0	0.761014	0.686794	-0.0806662	0.20187	2.7444	0.108117
26_Zfp809(mouse)	0.746182	0.747032	1.0776	0.838846	2.5814	-1.69667	2.0033	3.0129	1.12747	-0.191314	-0.589577	0.885827	0.832043	-1.53389	-1.65286	-0.748611	0.31717	0	-0.640146	nan	-0.385217	-1.98566	1.52359	0.882583	0	0	-1.53361	-1.58163	0.38519	0	0	-1.5319	0.0843772	0	0.43153	0	0.322099	1.77612	0	-0.713103	0	1.25704	0.383099	0.445221	0	1.30286	0.0421939	2.04665	0
27_ZNF417	0	0.125401	-0.00298931	0.840747	0.0340628	-1.64858	0.204057	1.35805	nan	1.19217	3.56808	0.363978	-0.034084	1.06592	-1.65831	-0.793681	0.369254	0.30041	-1.30652	-2.29174	0.618543	-1.77256	3.95402	0.38469	0	0	-1.31346	-1.60118	-1.89276	0	0	-1.34129	0	0	2.00069	0	0.104203	0.0406867	0	2.6389	0	0.828579	0.0271203	0.252555	0.102048	0	0	0.0117396	0.596311
28_ZNF587	0.0407356	0.450536	1.9689	0.842059	-0.105456	-1.57067	0	2.17582	-0.5792	1.48559	-1.33156	2.20169	0.0800736	0.0590078	-1.58582	-0.192922	0.487768	1.31211	-0.749238	0.856722	-0.606699	-1.49665	2.52878	2.33043	0	0	-1.68769	-1.27845	0	0	-0.222145	-1.60797	0	0	0.959995	0.144756	0.837396	0	0.181669	1.08126	0	0.471598	1.51854	0	0.0933302	0	0	0.737762	0
29_ZIM3	1.57281	1.18227	-0.178085	-0.325475	2.82469	-1.35216	3.54063	0.165853	nan	0.643475	-0.164912	-0.09676	-0.643743	-0.181193	-1.64182	0	0.787056	0.161532	0	nan	-2.33888	-1.0105	0.261937	2.43139	0	0	-1.23012	-1.57301	-0.107358	0.0720283	0	-0.649713	1.76703	0	2.28746	0.629785	0.516172	-0.822109	-0.500688	nan	1.12819	-0.0297126	-0.0206348	-0.551562	0	1.10117	0.310817	0	1.48033
30_ZNF10	0.484647	0.925225	0.0596497	-0.0716386	1.2994	-1.56273	0.248802	0.853802	nan	5.19295	-1.42169	2.20854	0.346277	-0.183111	-1.87303	-0.435206	0.846424	0.495118	-0.524765	nan	nan	-1.88965	0.540039	-2.26677	-0.35137	0	-2.05321	-1.63738	0	0	0.130584	-1.35311	0	0	0.234149	0	2.05962	-0.11584	-0.231771	3.50107	0	1.06255	0.653438	2.30867	0	0.0399365	0.00324533	0.201187	1.18801
31_ZNF534	-0.0617928	0.569002	-0.604301	0.970425	1.56474	-1.2627	2.32549	1.56773	nan	0.228999	-2.695	0.243871	2.86101	1.86746	-1.49309	0.200219	0.38748	0.109359	-1.08966	nan	-1.11718	-1.39315	0.402562	0.011609	0.166072	0	-1.49709	-1.10786	0.626949	0	0	-0.552377	0	0.447598	1.92067	0	0	0.402134	2.25125	nan	0.191846	3.03005	0.940841	-1.807	-0.675178	0.69421	0.242934	-0.131188	0
32_ZNF667	-0.556586	0.320572	1.27498	0.104826	1.1973	-1.89347	1.40102	1.43073	-0.710243	0.924451	-0.56125	1.20785	-0.21871	1.88068	-2.10444	-0.559621	0.0983214	0	-0.679012	-0.318342	0	-2.04284	-0.850852	1.04852	-0.500331	0	-2.33619	-2.06141	0	0	0	-1.21569	0	0	0.504226	0	0.368525	0	0.249619	1.27048	0	0.517768	0	0.0196058	0	0	0	1.13901	0
33_ZNF716	0.925087	0.825866	-1.16489	1.00864	1.3259	-1.85334	2.67712	3.38496	nan	0.719919	-2.38874	0.290542	-0.754558	0.128608	-1.41413	-0.206354	0.774049	0	-0.61665	0	-1.91488	-1.68318	0.197251	2.52216	0	0	-1.60966	-1.7349	-1.98309	0	0	-0.909528	0	0	0.599638	0.797673	0.356206	0.180951	0.290017	0.4352	0.0141203	1.26843	1.16949	1.06757	0.682622	1.59665	0.814452	0	0.490639
34_ZNF479	0.685926	0.416156	1.49339	0.87305	1.68061	-1.93492	2.19965	-0.0486564	-1.77092	1.74364	-0.748926	0.752648	1.82649	0.435985	-1.9587	0	0.67424	0	-0.295117	-1.29586	0.121123	-1.96862	1.05931	-0.754357	-0.0597988	0	-1.75405	-1.83727	0.998015	0	0.283517	-1.83288	0	0	0.213149	0.158739	0.595539	0	0	0.355247	0	2.14438	0	0.584818	0	0.365635	0.129898	0.264279	0
35_ZNF791	-0.013199	-0.236825	-1.51042	1.21614	0	0	-0.919447	nan	nan	-0.400831	-0.314466	-0.0802485	-0.222555	2.5716	0	0	0	-0.195606	-0.0773359	nan	0	0	-0.36034	-0.868304	0.0283329	1.58264	0	0	nan	0.104904	2.83194	0	1.25821	0.832107	0.0937986	0	0.171103	1.26719	0.860655	nan	0.536715	0.119352	nan	0.351542	0.61681	1.44103	0	-2.3475	-1.11098
36_ZNF563	0.382129	0.627432	2.44302	0.935384	1.5499	-1.31464	1.13957	1.66411	-1.29143	0.585381	0.678224	1.14832	0.460751	1.69545	-1.00258	-0.505059	0.0273119	-0.411999	-0.78533	0.831387	-0.0595616	-0.942089	3.39747	2.67594	-0.342763	0	-1.14161	-0.920458	0	-0.506553	0.159822	-0.691595	0.115884	0	0.625537	0	1.11741	0.274197	0.0554791	2.91469	0	0.788774	0	0	0	0.575809	0.164977	1.95938	0.351908
37_ZNF20	-0.245885	-0.64929	0.736064	1.25242	1.98166	-0.323448	1.00733	0.862622	nan	-1.01509	-2.8467	-0.970728	0.0839608	-0.230458	-0.655301	0.458795	1.05439	0.401303	-0.997852	nan	nan	-0.608444	-1.88701	0.342339	0.0269126	1.47083	-0.515292	-0.739249	-1.07851	0	1.84177	-0.768728	1.80187	1.90914	1.03445	0	0	nan	nan	1.53206	0	1.09753	nan	0	-0.464239	0.0253345	0.886308	0.97588	2.77205
38_ZNF440	-0.0920241	0.223885	3.75597	0.892417	1.62259	-1.00216	1.34507	-0.496611	nan	nan	-2.38173	1.12044	1.68164	0.824884	-1.27305	-0.274377	0.53323	-0.148611	-0.886835	-1.29748	nan	-0.56083	0.300147	0.602451	0	0.920745	-0.744561	-1.33793	-1.42248	0	0	-1.02582	0.912096	0	-0.707594	0.327881	0.100794	0	0	-2.49217	0.970787	1.23575	0.927821	1.22939	0	1.65401	0.49249	0.00437193	1.09175
39_ZNF878	0.603176	0.705954	-1.74788	2.23777	1.63598	-1.33727	0.811293	0.900692	nan	-1.11098	-1.11619	0.464724	-0.91483	-0.992869	-1.29443	0.140241	1.11409	0.108252	-0.383192	nan	-2.84125	-1.15248	3.74181	1.13357	0	0.133884	-1.23664	-1.02518	-0.67585	0	0.75051	-0.98965	0	0.617545	0.485115	2.00794	1.29784	-0.495232	0	nan	0	1.33908	0	0	0	0	0.0240248	nan	0.983882
40_ZNF823	0	-0.349272	0.546099	-1.3116	-0.705504	0	-1.03035	-0.572007	nan	1.17206	-0.970808	-0.421672	-0.362284	-0.813879	0	-0.191592	-0.263487	0	0	nan	nan	0	-0.228167	-1.34828	0	0.426719	0	0	0	0.41002	1.62953	0	0.617172	0.0696867	nan	nan	nan	1.66925	0	0.0448598	0.66551	nan	nan	-2.17965	0.644732	0.0323102	-0.0674777	nan	-1.092
41_ZNF441	0.320572	0.543982	0.00854251	3.04869	0.80182	-1.5265	0.909071	0.694088	-1.38167	1.96119	1.14216	2.28314	0.82509	2.15062	-1.89576	-0.215352	0.191887	0	-1.03107	nan	0.151778	-1.58824	2.34573	0.817707	0	0	-1.71458	-1.76048	0	0	0.930423	-1.16074	0	0.568682	1.6998	0.548863	-0.20226	1.25296	0.216641	-0.872224	0	1.36519	0.372165	0.24489	0.856158	0	0.063098	0.344167	0.774298
42_ZNF763	-0.33132	-0.476205	2.53694	0.266431	1.22134	0	0.814629	1.39066	nan	-0.960333	-1.75938	0.268786	0.303962	-1.02664	-0.148249	0	0	-0.472164	-0.466316	-1.31504	-1.0885	-0.692604	2.48966	-0.235206	0.357145	1.26563	0	-0.0777052	-0.121887	-0.0361939	0.7636	0	0.444942	0	-1.16044	2.73363	0.661202	0	-0.661628	0.134332	0.983338	0.208984	-1.237	0.894383	0.33288	0.307771	0.606565	0.0781042	1.04243
43_ZNF844	0.574739	0.942099	nan	3.01991	1.56691	-1.45676	1.98329	nan	nan	-2.14695	1.2998	-0.299528	-0.783068	0.415089	-1.51213	0.177684	2.19509	0.0785641	-0.734823	nan	nan	-0.730908	nan	-3.19103	0	0.705325	-1.53284	-1.48006	-1.02054	0.001751	0	-1.21214	0.202892	1.52697	-1.61919	2.89801	0.28625	0	nan	-1.70242	0	3.22795	-0.333373	0.0148212	0.692902	0	1.03658	1.22476	2.59697
44_ZFP69	0.919503	1.04544	-0.83313	-0.034187	1.50762	-1.2884	1.27059	0.985953	nan	0.934269	1.47739	0.556464	0.657774	0	-1.3571	0	0.461183	0.306637	-0.252964	nan	0.450482	-1.02274	nan	0.145135	0	0.253632	-0.775338	-1.37866	nan	0	0.624374	-0.550298	0	0.254197	1.72935	0.304177	-0.79427	-1.39474	0	0.132493	0	1.52447	-1.66793	0	0	-0.0270136	0.199189	0.0992607	1.94223
45_ZNF606	0.164108	0.788725	1.94528	1.36305	1.45412	-1.94173	3.28353	2.09792	nan	1.5724	nan	2.50012	-1.64634	-1.52947	-2.10932	-0.259879	0.349858	0	-0.752677	0.863182	-3.70933	-1.60962	2.37197	-1.47301	-0.165279	0.861827	-1.48337	-1.89379	nan	0	0	-0.843311	0	0.0972797	2.70927	0	1.95103	0	0	-2.85954	0.561664	2.60514	-1.57558	0	0	0.146631	0.473918	0	0.314277
46_ZNF235	0.608933	1.11068	2.88731	2.0119	2.0629	-1.19212	1.82688	0.143235	nan	-0.514077	-0.452663	1.72889	0.306413	-1.59065	-1.22243	0	1.36437	0.362245	0	-1.94994	-1.74388	-1.3406	0.672581	0	0	0.0267981	-1.43127	-1.32631	-1.12711	0	0	-0.78636	0	0	0.211342	0	-1.53635	-1.66581	-1.12093	-0.0997954	0	1.71638	1.16083	0	-0.276667	-0.0491301	0.0083539	-1.50623	1.48306
47_ZNF613	0.458642	0.69018	0.293384	0.832874	1.62611	-1.75163	2.04973	1.89626	nan	2.23567	-0.441274	0.925112	0.323766	0	-1.65252	0	1.11952	0.300264	-0.522898	-3.70119	nan	-1.81254	0.244132	0.269169	0	0.22154	-1.75978	-1.66488	-0.755503	0.0682444	0	-0.911268	0.347624	0	1.14646	0.417111	-0.620992	0.932822	-0.551813	0.339116	0	1.12474	1.7457	0.175958	0	0	0.0924401	2.40179	0.384519
48_ZNF627	-0.485711	-0.827744	0.658792	-0.568137	1.54268	-0.241874	0.603167	2.31959	nan	-1.45196	-0.0412065	0.404234	-1.18754	0.0723902	-0.179512	0.167961	1.20004	0.492736	-0.647416	-1.52487	nan	-0.401373	0.260891	0.940889	0.527836	1.78896	-0.386219	-0.354745	-0.155737	0.546464	0.582584	-0.0820966	1.32436	0.326283	0.786887	1.76854	1.15717	0.916812	-2.60125	-0.0523515	1.97314	0.0479897	nan	-1.49423	3.76706	0	1.01294	0.0252573	0.37065
49_ZNF649	0.440854	0.610331	-0.332255	0.39707	1.73504	-1.65596	1.13546	0.5346	0.591392	0.227334	2.23013	0.333431	1.64352	1.45721	-1.73952	0	0.639645	0.195225	-1.00464	-0.171906	nan	-1.37279	-0.245504	0	0	0	-1.71777	-1.7119	1.65677	0	0.095381	-0.764024	0	0	-0.766259	0.809517	-0.335251	0.322582	-1.0512	-0.354184	0.813489	0.7543	2.5863	1.74726	0.437432	-0.566612	0.246916	-0.117204	0
50_PRDM1	-0.353125	0	-0.284777	-0.184794	0	0	-0.289905	0	nan	-0.848258	nan	-0.77609	-0.44662	0.681028	0	-0.0978129	0	0	-0.237658	0.652991	0.376444	0	0.0939444	0	-0.175158	-0.672756	0	0	-0.205908	0.52645	-0.998977	0	0.0275573	-0.343245	-1.58785	-0.9083	nan	-1.46814	-0.346616	-0.467385	-1.22536	-0.878222	nan	-2.72389	0	0	-0.33674	nan	0
51_ZNF644	0	-0.0975446	nan	0.82569	-0.0654962	0.623146	2.46088	0.0213487	nan	1.25278	nan	-0.872171	-1.32945	-1.6383	0	-0.000674668	-0.349711	-0.115916	0	nan	0.268586	0	0.43379	nan	-0.806327	-0.583145	0	0	-2.01763	0	0.309677	0	0	0.798755	-1.27796	0.888473	-1.38191	-2.11374	0.882372	0	0	-0.102157	nan	nan	-0.814962	0.475027	1.38141	-1.66748	-0.14534
52_WIZ	0	-0.277021	0.60719	-0.56304	0.344534	0	0.0285188	0.0634826	nan	0.0425974	2.09152	-0.23174	0.927916	0.245731	0	-0.391041	-0.125022	0	0	0.49608	-0.986816	0	-0.965378	-0.179085	-0.357733	-1.27775	0	0	0.797222	-0.331775	0.0879919	0	0.967066	1.44472	0.573294	0.381828	-1.43823	-0.246293	-0.625863	0.408174	0.158651	-1.10428	nan	0	0.336202	1.30413	0	-0.900586	0.222296
53_CDYL	-0.193708	-0.175137	nan	-0.503242	-0.288303	0	-0.519443	nan	nan	0.539125	0	0	0.392163	-0.238452	0	0	0	-0.0638712	0	0	nan	0	0.644726	-0.671678	0	-2.71215	0	0	nan	0.201442	-0.652621	0	-0.827967	-1.53675	nan	-0.159494	nan	nan	nan	-0.296329	-1.50517	-0.667209	-1.63759	nan	-0.511591	-1.06744	-1.18203	-0.863621	nan
54_ATRX	0	-0.0948265	0	2.74638	-0.0976305	0	-0.573894	-2.73477	nan	0.254943	nan	2.70127	-0.266459	-0.903169	0	0	-0.120977	-0.115825	0	0	nan	0	nan	nan	-0.887562	-0.636666	0	0	-0.879633	0	nan	0	-0.918855	0.43975	nan	0	nan	-0.838658	0	-2.79528	-1.88525	-1.80263	nan	-0.109309	nan	-2.64272	-2.71811	nan	-2.55966
55_MPHOSPH8	-0.0224218	-0.347239	-0.3009	-1.45643	-0.615178	0	-0.112386	-0.103992	nan	-0.271131	-0.942007	-0.321329	-0.302393	-0.290717	0	0	-0.331259	0	0	0.35726	0	0	-0.374482	-0.224149	0	0.122254	0	0	0.438019	-0.067954	-0.140192	0	0	-0.267574	-0.543135	0	-1.21513	0.288113	2.09527	-0.337726	0.77057	-0.743974	-0.598483	0.801558	-0.0790506	-0.742286	0.134553	0	-0.462205
56_DAXX	-0.133403	-0.0968545	0.947233	-1.92904	-1.23019	0	-1.173	-0.516604	nan	0	0.0585574	0.91222	0	1.12296	0	-0.239814	0	-0.101918	-0.0152993	1.45032	-0.475907	0	-1.89681	1.00646	-0.892775	-0.152037	0	0	nan	-0.103572	1.04687	-0.225128	1.24899	0.129027	0.663376	2.36634	0	1.10687	1.03997	nan	1.23858	-0.189952	-4.34434	0.289162	-0.599502	-0.770099	-0.0660016	-1.02063	-0.662832
57_MECP2_ATRX_binding	-0.0332592	-0.26021	-0.867761	0.172662	-0.60295	0	-0.876534	-0.465124	nan	-0.456586	1.48453	-0.571102	1.08978	-0.785988	0	-0.329506	-0.416766	-0.347417	-0.0682895	0.283596	2.22272	0	0.0483073	-0.00111573	0.202257	0.325156	0	0	nan	0.901477	2.15984	0	0	-0.71837	0.406218	0.972299	0	0.773056	nan	nan	0.657341	-0.731984	nan	-0.391936	1.3659	-1.43694	0.488283	-1.57817	2.12508
58_PPHLN1	0	-0.00222309	0	-0.0535155	-0.408359	0	-0.235375	0	nan	0.675535	0	0	0	-0.482698	0.0927024	0	-0.415596	0	0	-0.13221	-1.11507	0	-0.0227351	-0.691396	0	0.103277	0	0	0	0.525726	nan	0	-0.848868	-0.300191	-0.182163	0	0.188077	-0.344146	-2.29892	nan	0	-0.108477	nan	-0.666367	-2.5332	0	-0.814205	-1.19163	nan
59_BCOR	-0.178518	-0.0911189	0	0.704551	-0.57539	0	-0.560535	-0.960469	nan	-1.4025	1.08718	0	-0.704465	0	0	-0.119209	0	0	0	0.0741432	-0.17102	0	nan	-0.429322	0.138971	-0.788031	0	0	0	0.890818	-0.255067	0	0	0	-0.414491	1.93488	nan	-0.187495	-0.302695	0.124565	0.349617	-0.315475	-1.19928	1.51332	0.564836	0	0	-0.985966	-0.23082
60_BMI1	0	-0.0534233	-0.50388	-0.389112	-1.37462	0.00257495	-0.284505	-1.35217	-1.36265	-0.614511	-1.24762	-0.425545	-0.56693	-0.552063	0	0	0	0	0	0	-1.57332	0	-0.614278	0.341172	0	0.765202	0.0700508	0	3.17074	0.284609	0	0.12497	0	0.449183	-0.439416	0	0	0	0	-0.899358	0.838335	-0.425029	-0.495212	0.181893	1.16869	-0.00925321	0.465525	0.133232	-0.119988
61_E2F6	0	0	-0.284081	-0.0339141	-0.803047	-0.00425295	-0.444117	-0.0897812	-0.311579	-0.306765	0.547022	-0.41307	0.461201	-4.2976e-05	-0.047769	-0.0605883	-0.421497	-0.253573	-0.129061	0.305954	0.720703	-0.145503	-0.48483	-0.669467	0	0.151399	-0.00564418	-0.01736	1.60581	-0.294412	-0.274271	0	0.423097	-0.185169	0.00968026	-0.709008	0.583292	0.66034	1.41304	-0.00863374	0.0931171	-0.659624	1.30871	1.38559	0.922071	1.53418	0.357273	0.400718	0.624022
62_PCGF1	-0.179239	-0.204327	0	0	0	0	-0.636146	-0.272952	nan	-0.549098	0	-0.708041	-0.81581	-0.38068	0.0246468	0	-0.323105	0	-0.0044115	0	0	0	-0.998288	-0.174371	-0.517025	-0.0885653	0	0	1.26087	-1.08059	0	0	0	0.415363	-0.747344	-0.27287	-0.0374956	0	0.715871	-0.25137	0.145322	-0.758049	0.531523	1.01443	0.962393	0.660774	0.635951	-0.0210433	0.377538
63_RYBP_YAF2_rybp	0	-0.0827186	-1.02011	nan	-0.476122	0.163047	-0.140868	2.56063	nan	-0.426201	nan	0.968921	nan	-0.341327	0	0	-0.353687	-0.299142	0	nan	nan	0.0624211	2.93877	-0.185083	-0.123339	0	0	0	nan	-0.797876	0.189003	0	-0.44974	0	0	1.32605	-0.0905045	0.784248	-0.486806	-0.441498	0.336749	0	nan	nan	-0.187256	-1.43065	1.71074	nan	0.118011
64_YAF2	-0.124094	-0.365598	-0.445658	0	0.091235	0.0129633	0	0	nan	0.270317	nan	-0.15607	-0.0765392	-0.308886	0	-0.0875843	-0.0517954	-0.320278	0.0296684	nan	-0.698908	0	0.278881	nan	0	2.13442	0	0	1.75177	0	-1.41489	0	-1.85677	-0.783965	nan	0	-1.78657	-1.53795	1.8253	0	-0.914281	1.20915	1.17515	-2.36652	0	-1.26816	0.192731	0.180577	0.343085
65_YY1	0	0	-0.919597	nan	0	0	-0.048376	nan	nan	nan	nan	nan	nan	nan	0	0	0	0	0	nan	nan	0.369867	nan	nan	-0.317505	nan	0	0	nan	-0.247441	nan	0	-1.86517	-0.94644	nan	nan	nan	-2.13148	nan	nan	nan	nan	nan	nan	nan	0	nan	nan	nan
66_KDM2B	0	0	-0.195768	-0.403468	-0.430242	0	-0.182216	-0.303413	nan	0	0	0	-0.166339	0	0.0180231	0	0	0	0.0853192	0	0	0	-0.216865	-0.435332	-0.564898	-1.03222	0.172749	0	0.32923	-1.93883	-1.60132	0.204281	-1.06792	-1.09963	-0.461445	-1.45899	-0.382307	-1.45656	-0.538113	0	-1.68817	-0.707654	-0.583164	-0.40586	-0.484706	0	-0.644219	-0.481847	-0.893745
67_HNRPK	-0.00550173	0	nan	1.1751	nan	0	nan	nan	nan	0.0424972	nan	nan	-1.24034	1.26872	0	0.374646	nan	0	0	nan	nan	0.26021	nan	nan	-0.043483	nan	0	0	nan	-0.871875	nan	-0.0847828	-1.33604	-0.020662	nan	-0.433299	nan	nan	-3.21442	nan	-0.0301848	nan	nan	nan	-2.56358	nan	-1.56175	nan	nan
68_RUNX1	-0.48309	-0.492069	-0.613464	-0.134768	0.14911	0	-0.137266	-1.30219	nan	0	-0.847521	0.200886	-0.697121	-0.310783	0	-0.195209	-0.156752	-0.184296	0	0.610373	1.45053	0	-3.16245	nan	0	0	0	0	-0.749947	1.35831	-0.676978	0	-0.299967	0.380851	-0.342057	-1.6834	0.302386	0	-0.519608	-0.518218	-1.36462	0.221491	-1.01357	-0.0981124	-0.805627	-0.921523	-0.997787	0.765473	-1.99439
69_CBX2	0	-0.230444	-0.233175	-0.811793	-0.448827	0	-0.521911	-0.155463	nan	-0.140789	-0.193731	0	0.857901	0.532924	0	-0.0280408	-0.497948	0	0.0583591	-0.60209	2.22024	0	-0.399832	-0.298657	-0.20614	-0.969055	0	0	-1.43234	-0.829798	0	0	0	0	-0.761941	-0.383151	0	0	-0.146094	0.955487	-0.813385	0.150942	0.489627	0.321313	0.0940401	-0.196686	-0.000226472	0	-0.662554
71_CBX6	-0.0958557	-0.123305	0.149899	-0.120416	-0.24339	0.0523839	-0.348459	-1.76941	nan	0	1.33162	0.140796	-1.17281	0.663157	0	0	-0.218769	-0.143463	0	0.00769361	-0.292255	0	-0.116981	-1.10591	-0.00884583	0	0	0	-1.99844	-0.37332	-0.436591	0	-0.478133	1.26847	-1.48103	0	-0.0795842	-1.14292	-1.09672	-0.293145	-3.04539	0	-1.64599	-2.49455	-1.90141	-0.0267845	-2.25893	1.16195	-1.06766
72_CBX7	-0.00234522	-0.0463081	0.00971547	2.0278	0	0	-1.02131	-0.393125	nan	-0.175654	nan	0.58383	-1.05979	-0.527921	0	0	-0.303606	-0.131942	0	0.831494	-0.160737	0.20062	-0.29627	-0.611214	0	-1.68386	0	0	-0.713814	-0.100531	-0.70181	0	-1.39415	-1.21252	-0.924193	-0.439779	0.0488498	-1.22317	-1.21244	0.947133	-0.508988	-0.959155	-3.40743	nan	-0.67043	0.341133	-0.146624	0	-0.882278
73_CBX8	0	-0.106873	0.58175	-0.366042	-0.174913	0	-0.305806	-1.27852	nan	0	2.90338	0	0.243156	-2.54933	0	0	-0.254694	0	-0.0606529	0.254958	0.728186	0	-0.679722	0.380938	0.0772029	0.323512	0	0	-1.38801	0	-1.92365	-0.059865	0.954557	-0.866508	-1.04847	0	-0.0345241	0	0.0382195	0	-0.809115	-1.46979	0.464495	1.04174	-1.48737	-0.470605	-1.4279	-0.941298	-1.84999
74_PHF1_CTD	0	0	-0.0102945	2.12971	-0.819188	0	-0.0372683	0	nan	-0.408665	nan	0	-2.27062	-0.0018194	0	0	-0.293621	-0.0521752	0.07451	-1.27245	0.711357	0	-0.638319	-2.11566	-0.0384586	-0.104857	0	0	-0.498976	-0.0856174	0.893054	0	0.20741	0	-1.57827	0.178349	-1.54086	0.641644	0.221586	-0.301954	0.0478785	0	-1.48977	-1.10655	2.32698	1.01202	0	0.146059	0
75_PHF1_PHD	-0.331545	-0.211519	-1.1142	0	-1.01002	-0.0225664	-0.18516	0.198149	nan	-0.0381421	-0.0353641	-0.379181	-0.0126865	0.485214	0	-0.231968	-0.367353	0	0	-0.0629139	0	0	-0.102528	-0.392902	-1.2697	-0.200546	0	0	0.854769	-1.2613	-0.118179	-0.0433106	-0.0808616	-0.540814	-0.861643	-0.218709	0	0.446339	0.736002	0	-0.243058	-0.649939	0	1.20358	0	0	0	0.383255	0.319117
76_MTF2	-0.170774	0	0.0586253	0.580377	-0.179107	0.182606	0	-0.642848	nan	0	-0.403875	-0.510745	-0.320035	nan	0	0	-0.199019	0	0	nan	-2.25943	0	0.0409557	-0.613932	0	0.292253	0.0262383	0	0.684378	0.149303	0	0	0.420552	1.18752	-0.806158	0	nan	-1.08845	0	-1.42207	0	-0.518542	0.654205	0.182769	1.43571	-0.111256	0.573073	-1.24649	-0.278306
77_EPOP	-0.476609	-0.220364	-0.618766	-1.04702	-0.67428	0	-1.03841	0.654405	nan	-0.576123	0.206639	-0.93612	0.0212288	-0.111121	-0.211823	-0.426225	-0.603037	-0.477986	0	0.865932	-0.653791	-0.165573	0.027379	0.00334315	2.22525	1.78723	0	0	-0.550844	3.07693	1.3795	0	2.31951	1.98295	-0.536071	2.41293	1.69105	1.16644	0.314802	-0.573255	2.27123	-0.150594	2.89511	1.36755	1.20354	1.82032	1.09456	0.515112	0.790624
78_LCOR (PALI1)	-0.632667	-0.0422521	-1.56342	-1.0539	-0.687017	0	-1.26107	-0.445463	nan	-0.347961	-1.45993	-0.0872004	-0.101687	-0.363153	-0.246974	-0.48044	-1.1574	-0.655597	0	nan	0.175543	0	-0.0840739	0	1.34511	1.60547	-0.0824727	-0.508406	1.57233	2.63636	0.615361	-0.382744	1.88472	1.78564	-0.529779	0.16036	-1.16494	-0.764734	1.24072	-0.185944	1.22365	-0.695947	0	0.821323	2.90361	1.14168	1.3541	-0.331938	1.25226
79_AEBP2	-0.405751	-0.33855	0	-0.914236	0.793854	0	-1.24375	-1.05855	nan	-0.215686	-0.818502	-0.932968	-0.788026	-0.258373	0	0	-0.19045	0	-0.0952621	-0.479389	0.270102	0	1.54611	0.184776	-0.065084	0.395419	0	0	-0.417745	0	0.596761	-0.105371	0.344146	0	-0.340047	1.21417	-0.467562	-0.159999	0	2.37959	-0.203069	0	-0.712985	0.568486	1.25871	-1.09607	0	-0.495075	-0.222491
80_JARID2	-0.0847266	0	0.163476	-1.72926	-0.588515	0	-0.341257	nan	nan	-1.21458	nan	0.00408595	nan	nan	0	0	-0.311022	-0.456922	0.328228	-1.88598	nan	-0.331931	0.465568	nan	0.319609	0.895688	0	0	-1.36085	0.481637	nan	0	0.450395	1.342	nan	0.0247078	nan	nan	nan	nan	0.41197	nan	0.151433	1.9645	nan	1.70336	-0.0636964	nan	nan
82_PHF19	-0.0776834	-0.0936623	-0.647664	-0.245632	-0.221543	0	-0.693676	0	nan	-0.544957	0	-0.603878	-0.954402	-0.0943892	0	0	-0.179332	0	0	-1.07916	nan	0.093009	-1.1036	0.859284	-0.195105	-0.377976	0	0	0.0559272	-0.143092	-0.400748	0	-0.0622992	1.5892	-0.84855	-0.605957	-1.02532	0.187792	2.07398	0.632807	0	-1.98101	1.12516	1.1302	-0.474851	-0.179802	-0.876904	-0.584108	0
84_ZFPM1	-0.214472	0	1.11934	-0.705889	-0.258396	0	-0.0978073	0.178359	nan	0.652388	1.58684	-0.981403	-0.792862	2.44389	0	0	-0.220245	0	0	-0.705988	0.434497	0	nan	-0.724864	0.382101	-2.11099	0	0	-1.19284	0	-1.59279	0	-1.18303	-0.708984	-0.499173	-1.16661	1.90075	-0.746821	0	-0.619846	-1.5288	-0.849137	nan	-1.95296	-0.218429	-0.71741	-0.295668	0.93108	-0.415135
85_PRDM14	-0.322237	0	-0.408407	-0.539413	-0.350196	0	-0.348508	0.163871	nan	-0.286032	0.0509567	-0.624968	0	0	0	0	-0.166818	0	0	-0.0598488	0	0	-1.05908	-0.125007	-1.02632	-1.26248	0	0	0	-2.14303	-1.4109	0	-1.47441	-1.28467	-0.5679	-1.23002	-0.343868	-0.410995	0	-0.456913	-0.404717	-0.613546	-0.118236	-0.428393	-0.226526	-0.231318	-1.11812	0	-0.927123
86_vSET(P. bursaria chlorella virus)	-0.259912	-0.407118	-0.192661	-0.34993	-1.22024	-0.0311618	-0.647119	0.945271	nan	0.132167	0.506259	-0.47641	2.41376	-0.318253	0	-0.0719611	-0.674398	-0.074074	-0.0259842	-0.639181	-0.335511	0	-0.773865	0.950264	-0.46764	-0.115368	0	0	0	-0.216403	-0.582462	0	0.618488	0.222074	0.591958	0.297145	-1.59157	1.07565	0.551316	0.0254392	0.625932	-0.331668	1.11918	-1.09359	0.178342	0.27124	0.0536173	0	1.03075
88_REST_CoREST_complex	-0.169734	0.0738917	0	-0.235611	-0.305016	0	-0.150305	0.305212	-0.792778	-0.431034	0.130948	-0.576043	0.317282	0	0	-0.0397955	-0.167777	0	0	0.219303	-0.391262	-0.00320272	0	0.00830229	-0.523044	0	0	0	0	-0.792473	-0.577079	0	-0.263645	-0.601506	-0.756813	-0.328618	0.875499	-0.0103779	1.25518	-0.280749	0	-0.223966	0.723134	0	0	0.601577	0	-0.563379	-0.301631
89_KLF3	0	0	nan	nan	nan	0	nan	nan	nan	nan	nan	nan	nan	nan	0	0	0	0	0	nan	nan	0.216621	nan	nan	0	nan	0	0	nan	nan	nan	0	nan	nan	nan	nan	nan	nan	nan	nan	nan	nan	nan	nan	nan	nan	nan	nan	nan
90_ZEB1	0	0.324702	-0.748538	-0.718024	-0.11195	0	0.183464	-0.971322	nan	nan	nan	0	-1.75629	0.122144	0	0.054451	0.00267614	0	0	-0.23735	nan	0	-1.06598	-0.340365	0.121727	nan	0	0	0.171014	-0.36382	-2.21863	-0.168408	-1.30551	-0.539412	0.244147	0.541424	nan	-2.7025	0.0900678	nan	nan	-0.834435	-2.96541	-0.702108	-0.594105	nan	0.641709	1.3616	-3.35209
91_ZEB2	0	-0.027407	-0.740823	nan	0	0	nan	nan	nan	nan	nan	-0.466713	nan	nan	0	0.302328	0	0	0	nan	nan	0	nan	-0.54862	-0.470531	nan	-0.0529975	0	nan	-0.581146	nan	0	-0.354231	-1.10361	nan	nan	nan	nan	-2.22104	nan	nan	nan	nan	nan	-0.700938	-0.94827	-2.47887	nan	nan
92_MBD3(mouse)	-0.0623442	0.0344441	-0.345421	0.373371	-0.597591	0.288638	-0.459716	-0.545807	nan	-0.449426	nan	0	0.206642	-0.196109	0	0	-0.346157	0	0	-0.459619	-0.471054	0	-2.53248	-1.57448	-0.939146	0.601159	0	0	2.45186	-0.455281	0.234237	0	0	0.173981	0	-1.52284	0.115174	0	0	0.891234	0	-0.319209	nan	-0.597741	0.00741892	-0.169467	0.659971	nan	0.207579
93_SALL1	-0.282019	-0.227756	0.0563167	0.32225	0	0.0383391	-1.69258	-0.666493	nan	nan	nan	-1.01282	0	-0.646655	0	-0.236695	-0.21644	0	0	nan	nan	0	nan	nan	0	nan	0	0	nan	0.184346	-2.77926	0	-0.462717	1.4372	1.38154	0.908787	-0.1952	2.88206	0.421919	nan	-0.338006	-1.29288	nan	-4.50277	-2.59251	nan	nan	0.232649	-0.164645
94_NAB2	0	-0.213249	-0.496675	-0.999118	-1.02982	0	-0.823344	-0.508598	nan	0	nan	-0.0381856	-0.068668	-0.722834	0	-0.0370872	-0.201927	-0.264409	0	0	-1.43549	0.170042	nan	-0.649604	-0.179661	0.632033	0	0	0.140631	-0.164356	0	0	-0.3951	-1.23811	-0.131753	-1.27738	nan	nan	0	0.781422	1.86422	-0.957293	-0.748068	-0.0735458	0.997845	-0.662206	-0.055486	-0.544402	-0.597511
95_MeCP2_Sin3_complex	0	-0.0682355	-0.759544	-2.24194	-0.123035	0	-0.933954	-0.970081	nan	-0.818063	nan	0	nan	nan	0	0	-0.168573	-0.260747	0	0.449305	-1.24361	0	-0.979734	0	1.00376	0.257889	0	0	2.49793	1.46783	-0.123942	0	0.0641611	-1.47771	nan	-1.07835	nan	0.17229	nan	-0.514264	-0.463074	-1.05666	nan	0.399551	-1.51476	-0.398362	-0.893937	-1.93749	nan
96_REST_Sin3_complex	0	0	-0.305148	-0.853151	0	0	-0.117198	0.343598	nan	0	nan	0.0648843	-0.885485	-0.268304	0	0	-0.147762	0	0	1.14583	nan	0	nan	0.242331	0	-1.93659	0	0	0.596002	-0.423248	nan	0	-1.04263	-1.48564	-0.643196	-0.573608	nan	0	nan	-0.325856	-0.693382	-0.735848	-0.55576	-0.715118	-0.220656	-1.575	-0.429049	-0.714098	-0.941154
97_SID4X	-1.69209	nan	nan	nan	nan	0	nan	nan	nan	nan	nan	nan	nan	nan	-0.2007	1.90654	0.904104	0.248407	0	nan	nan	0	nan	nan	2.52906	nan	-0.239115	-0.290907	nan	nan	nan	-0.544278	nan	nan	nan	nan	nan	nan	nan	nan	0.980468	nan	nan	nan	nan	-1.01651	nan	nan	nan
98_MeCP2_NCoR_complex	0	-0.00200643	-1.14396	-2.96907	0	0	0.985417	0.115077	nan	1.17488	-2.40729	0.579902	nan	-2.39773	0	0.277714	0	0	0.0858797	1.78348	nan	0	-0.710879	-0.945342	1.15289	-1.19163	0	0	nan	0.0150946	0	0	0	0.150597	-0.633865	-0.626188	3.35859	-0.722281	-0.942669	nan	0.248553	-0.513784	-0.399164	nan	1.02644	3.43315	-2.73695	-1.62256	0.0819
99_NCOR1	0	-0.102963	4.14262	-0.0463645	1.95442	0.561499	0.349082	-1.28252	nan	-0.633017	2.65302	-0.133341	-0.0341475	-0.387528	0	-0.435717	-0.318763	-0.251422	0	nan	nan	0	2.1753	0.471275	-0.59795	0.588748	0	0	0.318495	-0.252638	0.134149	0	1.55428	1.0077	-0.780476	-0.100429	-0.888925	-0.278038	1.13093	1.32094	-0.284721	-0.640947	-2.41687	0.819322	-0.0561515	0.938849	0.759465	0.440594	0.111138
100_MBD1_TRD	0.12101	0	0	nan	-0.0825324	0.0528206	0.245531	-0.147634	nan	0	nan	-0.301885	1.64548	0.656472	0	0.0199896	-0.241382	-0.0392008	0	0	0	0	0.209714	0	0.212912	0.817369	0	0	-2.07505	0.982185	0.521159	-0.100797	-0.401067	-0.709449	0	-1.87131	-1.29821	-0.45822	1.18545	-1.66033	-2.20577	-0.522222	nan	-2.86015	nan	-0.306566	2.24931	-0.435345	-1.72541
101_ZBTB18	-0.0911391	-0.549748	1.22313	1.19438	-0.761484	0	-1.5495	-2.25883	nan	0.710094	0.149318	-1.25644	0.968711	-0.395438	0	0	-0.298268	-0.084892	0	0.268901	-0.571775	-0.0461416	-0.374552	0	-0.570535	1.71676	0	0	nan	0	-1.26508	0	-1.12544	1.99773	0	0.495542	0.474135	-0.0721108	-0.303696	2.46131	0.76354	-0.0263187	1.22272	-1.96608	-0.746456	-3.75662	0.577712	0	0.114349
102_GCNF	0	0	-0.359277	-0.548233	-0.648158	0	-0.195478	-0.234392	nan	-0.186495	-0.249828	-0.522249	-0.343777	0	0.25541	0	-0.00258137	-0.425874	0	0	0.0574729	0	-0.401691	0	-0.597447	-0.831091	0	0	0.0772052	-1.76953	-1.63363	0	-0.917159	-0.676999	-0.327575	-0.893532	-0.740676	0	0.360193	0	-1.25519	-0.671753	0	-0.379303	0	0.542394	-0.771941	-0.156982	-0.564294
103_NR2F6	0	0	-0.736178	0.152725	-0.739978	0	-0.248337	-1.00468	nan	0	-0.852453	-0.422276	0	-0.526267	0	-0.090502	0	-0.0407383	0	-0.27063	-0.938698	0	-0.841358	0	0	0	0	0	-0.779028	0.131282	-1.03535	0	0.810593	-0.146671	-1.00969	-0.524952	-0.0741613	0.399381	-0.876888	-1.01526	0.497209	-0.631788	-0.356779	-0.355377	0.256758	0	-0.710023	0.217422	-0.153088
106_EHMT2_DNMT_recruit	0	-0.168187	0	-0.640763	-0.104723	-0.00519697	-0.601604	-0.691165	nan	-0.461566	-0.197927	-0.610227	0	-0.396048	0.389631	-0.178058	-0.0438639	0.0541065	0	-0.61319	-0.720346	0.0608765	-0.442327	0	-0.683535	-1.13907	0	0	0.707916	-1.74551	-0.670562	0	0	-0.0883242	-1.07353	-0.446658	-0.318555	-0.148763	0.867739	0.459758	-0.663448	-0.990558	-0.0171181	0.258407	0.0575118	0	0	-0.719332	-0.4095
107_CBX5_full	0.385385	-0.0687473	0.37725	0.172477	nan	0	-0.607606	0.780373	nan	nan	nan	-0.503588	nan	nan	0	0.0898041	0.0343773	-0.232096	0	nan	nan	0	-0.115773	nan	1.01419	nan	-0.15727	0.556025	-1.72892	0	nan	0	nan	0.0549275	nan	nan	nan	nan	nan	0.286169	nan	nan	nan	1.52663	nan	1.6694	nan	nan	nan
108_CBX1_full	0	-0.326337	nan	nan	nan	0	0.239053	nan	nan	nan	nan	-0.864754	nan	nan	0	0.0161323	-0.128265	0	-0.12303	nan	nan	-0.248894	nan	nan	2.03335	nan	0	0	nan	0.503978	-3.26245	0.234575	nan	-1.83584	nan	nan	nan	nan	nan	nan	nan	nan	nan	-0.492486	nan	nan	-2.25482	nan	nan
109_CBX3_full	0	0	0.145182	-0.8881	-0.589382	0.0671178	0.890183	-1.63892	nan	nan	0	-0.186995	0	0.0433194	0	0.0162424	0	0	0	nan	nan	0	nan	-0.508906	1.13723	-2.35787	0	0	-1.71166	-1.41757	nan	0	-0.806848	nan	nan	nan	nan	-0.614265	2.14461	nan	-1.436	0	-0.417939	-0.298416	nan	nan	-1.74975	-1.98588	nan
110_UHRF1	-0.0760219	0	-0.145531	-0.312655	-0.400095	0	-0.600068	-0.607581	nan	-0.413876	0	-0.257046	0	-0.0548538	0	0	-0.22785	0	0	0	-0.0079628	0	-0.790375	0	-0.662155	-0.207545	0	0	0.313957	-0.982407	-0.663946	0	-0.596433	-0.2511	-0.907168	-0.496427	-0.278684	-0.49528	0	-0.052914	-0.498287	-0.488335	0.0138064	0	0.0871161	0.029217	0	-0.258504	0
111_MYC	-0.183269	-0.35933	-0.29234	-0.301061	-0.58822	0	-0.545725	-0.0704215	nan	-0.322873	0.340175	-0.105228	0	-0.164905	0	-0.256146	0	0	-0.0257615	0.726228	0.285526	-0.27324	-1.00747	0	0	-0.577014	0	0	0	-0.532505	0.191238	0	-0.315384	0	-0.320319	0.243945	-1.11659	1.4764	0.789438	-0.0345971	-0.131707	-0.370234	nan	0	0	-0.676044	1.4342	-0.377862	1.07506
112_CTCF_chromatin_organization	0	-0.172427	-1.13231	nan	-0.304576	0	-0.739271	0.327985	nan	-0.68105	-3.56502	0.372052	nan	nan	0	-0.0359267	-0.253735	-0.136134	-0.0234816	1.1016	0.420854	0.0518738	nan	-3.0261	0.366181	-1.26371	0	0	-2.1205	0.224611	-0.385499	0	-1.26316	0	-0.435941	0.743375	0	-0.774	-0.686124	0.771017	0.619939	-1.39729	1.18831	1.32388	-0.53701	0.319584	0	-0.37756	1.77027
113_L3MBTL3	-0.787349	-1.1502	-1.01239	-0.92267	-0.966653	-0.448904	-1.28132	-0.675349	-1.73069	-1.55621	2.18088	-1.35345	0.1025	-1.46537	-0.147708	-1.07238	-0.920245	-0.892544	-0.725962	-0.448989	-1.83228	0	-1.21613	-0.320056	3.39637	4.74713	0.48736	0.253003	4.65396	5.3063	5.89869	3.70833	5.67799	3.77567	-1.04247	2.77782	2.11806	1.3547	3.26888	-0.81745	4.81455	-1.1876	4.81991	4.23186	4.64081	2.53599	4.47541	0.555598	4.2027
114_PHC2	-0.122429	-0.0690912	0.0233641	0.110399	0	0	-0.562109	-0.287086	nan	-1.61496	0	0.485574	0.907807	-0.0353258	0.0803361	0	-0.386118	-0.0426702	0	0	0.525035	0.202366	nan	0.199838	0	-1.41369	0	0	nan	0.0412181	0.611252	0	-0.111789	0	nan	-0.647571	nan	0	-0.403111	nan	-0.618084	0	0.246332	-1.21614	-0.272194	-0.975697	-1.23485	nan	-0.199242
115_TRIM28	0	-0.150386	-0.472624	-0.0414967	-0.85943	0	-0.64849	0.828296	nan	1.2218	nan	0.346403	nan	0.294199	0	-0.458444	-0.400963	-0.153332	-0.0728127	1.58764	0	0	-2.58739	0.295983	1.29956	-0.48578	0	0	-0.232016	2.16581	-0.626753	0	0.624125	-1.18846	-0.184034	-1.80651	-1.08316	-0.93967	-1.9003	nan	1.58322	1.35305	nan	0.140023	-0.901168	nan	0	-1.36142	-2.78523
116_CBX1_chromoshadow	-0.121876	-0.397943	0	-0.549286	0	0	0.386263	0.350451	nan	-0.919905	1.05345	-0.0423049	-0.0331955	0.151749	0	0.138714	-0.194578	0	0	nan	-0.319839	0	-0.39189	0.598674	0.556947	0.0865722	-0.163569	0	-0.849986	0.651881	-0.872784	-0.259588	-2.12645	-1.46524	0.942581	-2.94032	0.189165	-0.630313	-0.166469	1.49553	0.328552	-0.140239	-2.81194	-1.08153	-0.113743	0.805429	-1.37485	0.511977	-2.41819
117_CBX3_chromoshadow	-0.494763	-0.189892	0.499487	-0.110053	-0.601319	0	-0.182807	-0.589806	0	-1.16002	-0.695941	0.0401175	-0.0177658	-0.243844	0	0	0.0905598	-0.113505	0	0.850252	-0.532866	0	-0.224442	1.05373	0.281497	0.77123	0	-0.0359213	-0.698155	0.0441218	-0.892936	-0.0462646	-0.877122	-0.996043	-0.0289682	-0.905917	-0.233068	0.0610143	0.734399	-0.0171296	-0.629546	0.591187	0.337679	0.338233	0.333207	0.904376	-0.851834	0.681063	0
118_CBX5_chromoshadow	-0.263366	-0.0986139	0.664611	0	0	0	0	-0.860684	nan	0	-1.00492	0.117403	-0.326679	-0.136774	0	0	0	-0.137101	0	-0.788251	nan	0	-0.767242	0.567384	1.03569	0	0	0	1.21428	0.935349	-4.27033	0	-0.252128	-1.58665	0.162621	-1.01152	0	0.704319	0.42238	0.456434	nan	0.721188	nan	0.902609	-0.868763	-0.982613	-2.04726	nan	-0.668161
119_DMAP1	0	0	-0.720052	-0.687588	-0.593079	0	-0.260191	-0.984179	nan	-0.55554	0	-0.629834	-0.439546	-0.547545	0	0	-0.182575	-0.248209	0	-0.0366435	0	0	-1.25555	-0.613919	0	1.27443	0	0	0.536284	0	-0.196069	0	0	0.0259367	-0.249959	0.735026	-0.209845	-0.129225	0.862772	0	0	-0.83539	-0.539948	1.19199	0.20532	0.698846	0.280742	-0.569352	0.783128
120_UBN1_NHRD	-0.0187556	-0.297402	-0.510626	-0.231312	-1.10977	0	-0.843771	-0.569891	nan	-0.39352	-2.39413	-0.247937	0.276423	0.903211	0	0	0	0	0	0	0	0	-0.801164	-0.367023	-0.587082	1.39168	0	0	0	0	-0.130513	-0.0884538	0.428798	0	0	-0.164037	0.395046	-0.0251014	-0.0204616	-0.745156	-0.345413	-0.459633	-1.06429	0.21157	-0.52486	-1.27756	0.203489	-0.823351	0.127749
121_UBN1_HRD	-0.107844	-0.381975	nan	1.64602	-0.626287	0	0	nan	nan	-0.119584	-2.04664	-0.636446	nan	-2.53959	-0.00819625	0	-0.273049	-0.110582	0	0.322111	nan	0	nan	0	-0.0662886	-0.784221	0	0	nan	0.216848	1.29698	0	-0.267218	-1.3597	nan	0.291366	-3.90133	0	-2.29156	0.506202	-0.84417	1.82962	-0.565344	1.24094	-1.68815	-2.62817	-0.500604	-0.181008	0.331761
125_KYP(A.Thaliana)	0	-0.0204914	-0.187575	-0.171261	-0.364513	0.0625565	-0.392702	-0.0229	nan	0.1278	0	-0.23398	0	0	0	0	0	0	0	0	-0.0893205	0	-0.0609979	0	-0.831441	-1.5812	0	0	nan	-2.11491	-1.45375	0	-1.40239	-1.64151	-0.249692	-1.11777	-0.072767	-0.723117	-0.536476	0	-1.44345	-0.186328	nan	-1.01172	-0.783956	-0.472375	-1.08846	0	-1.34506
127_EHMT2	-0.169603	-0.363917	-0.685703	-0.230452	-0.808472	-0.071174	-0.684544	-0.0874204	nan	-0.566412	0	-0.671411	-0.255047	-0.29356	0	0	-0.0289653	-0.0440817	0	0	0	-0.265088	-0.548981	-0.362308	-1.10861	0	0	0	0.607447	-0.808196	0.0006263	0	0.132784	0.153203	0.3972	0.358384	0.696159	1.2469	0.0660996	-0.205965	0.0127177	1.18983	0.514795	1.11955	0.415849	0.57072	0	1.22576	0.224436
128_EHMT1	-0.510595	-0.100224	-2.08768	-0.325347	nan	0.367453	-0.528315	nan	nan	-1.05034	nan	-0.6238	nan	-0.250412	-0.194863	0	-1.14146	-0.244952	0	nan	nan	-0.461909	nan	0.153999	-0.566498	-0.0820076	-0.25246	0	0.936272	-0.351082	-0.230568	-0.00105325	0.697943	0.454399	-0.998738	0.0898544	0.283514	0.995838	1.30675	-0.0343495	0.484381	-0.376902	1.08743	0.933558	0.968777	1.31321	0	0.06782	0.302905
129_KDM2B	0	0	0	-0.107885	0	0.0175	-0.672326	-0.452973	nan	0	0	-0.302668	0	0	0.126734	0	-0.192617	0	0	0	0	0.128386	-0.330457	0	-0.679387	-2.08434	0	0.176264	-0.792173	-2.41919	-1.9266	0	-1.62991	-1.59466	-0.0784678	-0.661047	-1.13678	-0.972068	-0.950706	0	-1.92451	-0.579195	-1.56395	-1.23087	-1.44849	-1.02138	-1.81505	0	-1.81026
130_KDM5B	0	0	0	-0.35125	0	0	-0.304491	-0.192527	-0.205681	-0.29094	0	-0.207611	0	0	0	0	0	0	0	0	0	0	-0.105611	0	-0.623342	-2.27334	0	0.249452	-1.42221	-2.20943	-1.87731	0	-1.81615	-2.02195	-0.240327	-1.22846	-0.809388	-0.762502	-1.27751	0	-1.85553	-0.239637	-1.69062	-1.36794	-1.45214	-1.19685	-2.07362	-0.280313	-1.74254
132_RING1-XTEN20-PCGF1	-0.0231069	0	-0.094104	-0.236237	-0.762152	0	-0.581	-0.521958	nan	-0.186305	0	0.134358	-0.922959	-0.215066	0	-0.160144	-0.0108903	0	0	-1.28293	0.337522	0	0	-0.843687	-0.101358	-1.46224	0	0	1.90508	0.182153	0.547475	0	0.128306	-0.318448	nan	0.438938	-0.327228	-1.23349	-0.157616	nan	0.473172	-0.810205	-1.80183	0.0337682	-0.462947	1.2086	-1.02926	-1.38599	0.876183
133_RING1-XTEN20-PCGF2	-0.0862879	-0.0960016	1.50035	-0.555854	-0.744955	0	0.212843	nan	nan	0.0561687	nan	-0.653656	1.09338	-1.15265	0	0	-0.35163	-0.375607	-0.248244	-0.909198	1.10815	-0.115221	1.44246	-0.346742	-0.0581502	0.127675	0	0	-3.05369	-0.124536	1.02977	0	-0.133999	0.456499	0.799188	0.47078	nan	0.829273	-1.01673	-2.79532	2.68145	-0.254776	0.572244	-0.674336	0	-1.17422	-0.783717	1.04469	1.61085
134_RING1-XTEN20-PCGF3	-0.408982	-0.432726	0.0710964	nan	-0.607936	-0.157303	-0.783871	0.459885	nan	0.494339	0.153334	0.842979	-1.08218	0	0	-0.163065	-0.480422	-0.103847	-0.0208795	0.654428	0.928231	0	-0.151202	0	-0.308945	-1.72543	0	0	nan	0.260126	-1.34189	-0.00431973	-0.109358	1.34707	-2.29162	0.813009	-0.81848	0.0137608	0.0384651	-1.59482	-0.0020752	0.291858	nan	-0.680318	-0.165477	1.42835	0.330337	2.13153	0.205231
135_EZH1	-0.311938	0	nan	nan	-0.826262	0	-0.519718	nan	nan	0	0	0	0	nan	0	0	0	-0.207897	-0.0122836	0	-0.380247	0	nan	nan	-0.954656	-0.160773	0	0	nan	0	nan	0	0.150939	0	nan	-0.640563	nan	-0.0363718	-0.874636	nan	nan	-0.943873	nan	nan	nan	-1.13181	nan	nan	-0.277708
136_EZH2	-0.540905	0	-0.352096	-0.544287	-0.675777	0	-0.670174	-0.464325	nan	-0.318896	0	-0.665463	-0.315673	0.293619	0	0	-0.273868	-0.133034	0	-0.0361638	-0.148773	0.0450539	-0.518836	-0.0258462	-0.642339	-0.253297	0	0	0	-0.956075	-0.611606	-0.117133	-0.335046	-0.343518	-0.792811	-0.549008	0.788495	0.0609498	0.0668148	0	-0.938495	0	-0.412612	0	0	0	-0.267947	-0.105808	0
139_DNMT3A1	-0.315229	-0.0734544	1.41806	-0.0399811	-0.477444	-0.841068	-0.588599	0.0996856	nan	-0.768576	-0.576301	-0.694279	nan	0.686854	-0.874991	-1.26054	-0.450252	-1.06766	-0.166921	0	-1.03833	-1.49291	-0.373522	-2.91296	-1.20722	1.76879	0	-0.879	1.40274	0.821379	0.796059	-0.504153	0.629387	0	0.77053	0.436153	1.11958	-0.326424	2.59817	-0.899355	0.090125	-0.699252	2.41575	-0.911582	-0.425697	0.724954	0.080469	0.398119	0.184791
140_DNMT3B1	0	-0.0431098	-0.144706	-0.389692	-0.113672	0	-0.540966	-0.660044	nan	-0.0914964	-0.559684	-0.215651	1.08453	-0.179198	0	-0.00847594	0	0	0	0.25359	0	0.18969	-0.0934621	0	-1.08899	-0.26555	0	0	0.529042	-1.12258	-0.717332	0	-0.774305	-0.158503	-0.876391	-0.844667	-0.584288	-0.785624	0.358063	0	-0.896658	-1.00618	0	0.174301	0.157917	0.334511	0	-0.288845	-0.00189764
141_DNMT3B3	0	0	-0.194886	-0.110295	-0.207575	0	-0.484328	-0.153427	nan	-0.0139697	0	-0.193415	-0.0280529	0	0	0	0	0	0	0	0	0	0	-0.0699025	-0.694797	-1.45421	0	0	0	-2.0058	-2.20698	0	-1.58319	-1.55397	-0.19995	-1.277	-0.785123	-0.844985	-1.22067	0	-1.95592	-0.522214	-1.05173	-0.91051	-1.55005	-0.89279	-1.83928	-0.3246	-1.55559
142_DNMT3L	-0.144793	0	-1.56159	-0.454894	0	-0.00191882	0.20374	0.109659	nan	-0.647454	-0.877792	-0.141553	0	0	0	-0.0439052	-0.0379105	0	0	-0.718336	1.32671	-0.201921	-0.0400412	-1.43553	1.99864	0	0	0	0.216544	1.22368	-0.310786	0	-1.02093	-0.685068	-1.54347	-0.614762	-0.164171	-0.884859	-0.16578	nan	-1.18577	0	-0.765719	-0.712205	0.169871	-0.800804	0	0	-1.64727
143_DNMT3C(mouse)	0	0	-0.811346	-0.140095	0.0821751	0	-0.672541	-0.0307522	nan	-0.225214	-0.382648	0	0	0	0	0	0	0.0276598	0	0	0	nan	0	0	-0.860327	-2.13385	0	0	-1.00037	-2.08442	nan	0	-2.02236	-0.892478	-0.00633759	-2.20589	-0.854245	0	-0.885834	0	-1.87803	0	nan	-1.20444	-1.53238	0	nan	0	-2.36721
[truncated: 81 more columns]

## Sheet: Day 12 Heatmap
N/C	1_CBX1_chromo	2_CBX3_chromo	3_CBX4	4_CBX5_chromo	5_CBX7	6_CBX2	7_CBX6	8_RYBP_zf_RanBP	9_AEBP2	10_ING1	11_PHF2	12_TRIM24	13_KDM5A	14_KDM5B	15_DNMT3A_PWWP	16_NSD1_PWWP2	17_NSD2_PWWP1	18_CREBBP	19_MeCP2_MBD	20_MBD1_MBD	21_MBD2	22_MBD3	23_Tet1	24_Tet3	25_Zfp961(mouse)	26_Zfp809(mouse)	27_ZNF417	28_ZNF587	29_ZIM3	30_ZNF10	31_ZNF534	32_ZNF667	33_ZNF716	34_ZNF479	35_ZNF791	36_ZNF563	37_ZNF20	38_ZNF440	39_ZNF878	40_ZNF823	41_ZNF441	42_ZNF763	43_ZNF844	44_ZFP69	45_ZNF606	46_ZNF235	47_ZNF613	48_ZNF627	49_ZNF649
1_CBX1_chromo	-0.34883	-0.263897	-0.443128	nan	-0.0503644	0	-0.311078	-1.14465	nan	nan	nan	1.02859	1.27958	nan	-0.135148	0.0210817	-0.10545	0.590992	0.222491	0.139164	nan	0.0753892	nan	nan	0.381384	-0.826899	-0.110853	0	nan	0.185685	nan	0.0263801	nan	nan	0.303104	nan	nan	nan	nan	nan	-0.101036	-0.236383	nan	nan	nan	0.99581	-0.473431	nan	nan
2_CBX3_chromo	-0.0321514	-0.169714	-1.18367	1.44058	0.0636565	0.00956928	nan	0.639594	nan	0.195678	nan	nan	-0.0611564	nan	-0.0246081	-0.0657673	-0.233896	0	-0.222103	0.108776	-1.05912	-0.270388	nan	nan	-0.086244	nan	-0.0449715	-0.152208	-0.436702	-0.659118	nan	0	0.850251	0	0.0244145	-0.611897	nan	nan	nan	-0.121769	0.737734	-0.16193	nan	-0.608175	nan	2.22233	-0.00193786	1.48558	0.433436
3_CBX4	-0.0202129	-0.148261	-0.56324	-0.165318	nan	0.0485469	nan	-0.274141	nan	0.746083	nan	-0.377858	nan	-0.478614	0	0.0333382	0.252552	0.0565062	0	-0.44313	-1.55186	0	0.427874	nan	-0.245853	-0.514525	-0.114087	0.0484545	nan	0.0690436	0.250387	-0.240758	0.482353	0.878688	-0.439426	0.826912	0.683984	-0.211649	nan	1.16987	nan	nan	nan	nan	nan	-0.828203	0.384364	1.28232	-0.162407
4_CBX5_chromo	0	0.0719018	-0.487372	0	-0.202918	0.0278936	0	0	nan	-1.07409	nan	-0.582302	-2.22943	nan	0.110673	0	0.12267	0	-0.116592	0.00939275	0	0.394935	nan	nan	0.257405	-0.72921	0	-0.0892344	nan	0	nan	0	-0.0195979	nan	nan	-1.65159	nan	nan	-0.0949221	nan	nan	-1.08189	0.10972	nan	-0.725166	nan	nan	nan	nan
5_CBX7	-0.0290262	-0.139353	nan	0.365857	-0.485594	0.298301	-0.038373	-0.43476	nan	-0.838942	nan	0.0679902	-0.107385	1.11113	-0.0444607	-0.656008	0.213769	-0.248032	-0.174566	-0.179885	0.0281634	-0.361556	-0.00317309	nan	-0.184536	0.170833	-0.377063	-0.292886	nan	0.142381	nan	0	0.940339	0.161367	nan	nan	nan	0.259418	2.96543	-1.39956	-0.796833	-1.20576	nan	0.705419	0.669598	-1.25389	0.105265	nan	0.440886
6_CBX2	-0.622275	-0.100633	-0.62418	-0.55627	0.0157885	-0.260103	-0.540751	-0.0779343	nan	-0.163243	nan	-0.129353	-0.586271	0.517428	-0.325884	-0.122776	-0.0351185	-0.322757	-0.21617	-0.306615	-0.783329	-0.0622062	-1.17384	0.320751	-0.180659	0.771882	-0.288178	0	0.174549	0.431466	0.0832914	0	1.41272	1.12591	0.279947	0.36119	0.100815	-0.591047	0.996842	-0.877898	0.0492415	-0.108642	nan	-0.264583	0.343817	0.451946	0.365454	-0.0524704	1.27643
7_CBX6	0	0.0905963	0.629122	nan	-2.00137	-0.0987704	-0.357239	nan	nan	0.307529	nan	-0.271864	-0.469243	0.0619497	0.45659	-0.543484	-0.645852	0	0	-0.168258	nan	0.384814	-0.0242369	-0.738461	-0.0649057	nan	0.300098	0	nan	-0.0541474	1.47412	0.013289	0.379738	-0.000381271	nan	nan	nan	-0.929487	nan	-0.916664	nan	nan	nan	nan	nan	-0.359131	0.51645	nan	0.868107
8_RYBP_zf_RanBP	0.135572	-0.332431	-0.689431	nan	0.400745	-0.142941	1.09582	-0.319211	nan	0.232768	nan	1.55593	0.756893	0.716963	-0.0507451	-0.34235	0.208473	-0.196915	-0.0475626	0.322042	nan	0.185209	nan	1.42025	0	nan	-0.288351	-0.249009	0.2406	-0.145415	nan	-0.305894	-0.260925	0.73572	nan	-0.443371	nan	0.81469	0.278401	nan	-2.59594	-0.749381	nan	0.789455	0	-0.755416	1.04141	-1.00769	0.249823
9_AEBP2	0.639327	0.32539	nan	nan	nan	0	nan	nan	-0.0110959	nan	nan	nan	nan	nan	-0.583377	0.134477	0.216087	-0.18237	-0.390509	nan	nan	nan	nan	nan	0.450348	nan	0.294348	1.49759	nan	nan	nan	-0.685646	nan	nan	nan	nan	nan	nan	nan	nan	nan	nan	nan	nan	nan	nan	nan	nan	nan
10_ING1	0	0	0.0919273	-1.19207	-0.145548	-0.123216	0.427157	nan	nan	-0.435237	nan	-0.487208	-1.43352	-0.578672	0.00570962	-0.000734212	-0.153703	0.033406	-0.116607	-0.244251	-0.693667	-0.0844609	0.494564	-1.67262	0.0181295	0.516458	-0.145439	0	nan	-0.0718647	0.362199	0.0206897	-1.63679	0.560344	nan	-0.135912	nan	nan	nan	-0.66911	-0.387627	0.764873	nan	nan	nan	nan	-0.106688	1.329	-0.309278
11_PHF2	-0.109598	0	-0.188785	nan	0	-0.254879	0.595305	nan	nan	-0.442744	-0.0854303	nan	nan	nan	0.0435677	0.0698013	0	0.130519	0.0838684	0	-0.366363	-0.38325	nan	2.24563	0	nan	0.11719	0	nan	-0.0488323	nan	-0.0906107	-0.726377	1.15764	0.381451	-1.10864	-0.0872838	-1.01273	nan	nan	0	nan	nan	nan	0	nan	nan	nan	-1.27926
12_TRIM24	0.035224	0	-0.35966	0.485135	-0.220206	0.348833	-0.236388	0.098473	nan	0.0131106	nan	0	nan	-1.06638	0.180376	0.0308249	0.152803	0.171019	-0.231059	0.0234669	0.824722	0	-0.532016	-0.142781	0	0.139193	0.0465987	-0.328421	nan	-0.298428	0.20144	0.0356935	-0.86329	0.0632303	-0.230496	0.115069	-0.762011	-0.0372298	-0.365698	nan	-0.0611945	0.684607	1.68497	-0.272367	-0.686154	0	0.807771	0.307311	-0.246412
13_KDM5A	0.0226978	0.0656527	nan	0	0.0388255	-0.230138	-0.43289	0.232579	nan	-0.802259	nan	0.0610426	-0.315431	-0.557606	0	-0.190707	-0.15714	-0.343669	0.011663	0	-0.540241	-0.0891544	nan	nan	0	0	-0.195725	0.147388	1.96847	0.210265	-0.393927	-0.00590103	0.835659	0.593209	nan	-0.702498	-0.357962	0.409805	-0.44689	1.48996	-0.050306	0.022255	-0.223051	-0.163429	-0.96085	0.160656	0.238549	-0.694279	-0.477887
14_KDM5B	0	-0.0909023	-0.436318	nan	-0.487572	0	1.81737	0.333324	nan	-0.228309	1.07772	-0.557873	nan	-0.323879	0.0572144	-0.162389	-0.0464889	-0.223605	0	-0.0480469	nan	-0.105719	nan	-0.0778742	0.0926129	0.290345	0.164669	0.0125506	nan	0.462083	0	0.0629824	-0.283128	-0.213869	0.734781	nan	nan	-0.214306	-1.97971	-1.43963	-0.114524	-0.559885	0.45075	-1.55908	0.924209	-0.900982	-0.347896	nan	-1.18824
15_DNMT3A_PWWP	0.0952659	-0.223987	0.0344939	-0.0343586	-0.300476	0.0273488	-0.125487	0	0.0109488	-0.144413	-0.0226051	-0.047691	-0.115694	-0.292605	-0.182777	0.0895553	0.127501	-0.0203	0.214008	0.0590669	-0.0554429	0.129169	-0.115085	0.0810903	-0.375365	-0.285717	-0.0100774	-0.310826	-0.163369	-0.235597	-0.269893	0.231834	-0.0198422	-0.299138	0.265757	-0.163065	-0.0989735	-0.288776	-0.361431	-0.0368956	-0.231145	0	-0.228954	-0.522475	-0.230019	-0.0578346	-0.0342025	-0.329473	-0.207412
16_NSD1_PWWP2	-0.271112	-0.122882	-0.198091	0	-0.166816	-0.107359	-0.552901	-0.0465908	nan	0.122351	-0.144402	0.211632	0.0765303	0.27699	0.163522	-0.207237	-0.201978	0.11169	0.212876	-1.44254	-0.00990205	-0.0961615	-0.310814	-0.429368	0.0909688	-0.00371193	0.527465	0.0114401	0.944882	0.0828051	-0.110537	0.184693	0	-0.157596	0.20108	0.0181084	-0.00645446	0	-0.35544	0.481053	-0.0568085	-0.149875	-0.36838	-0.522046	-0.0371678	0.274177	-0.054229	0	-0.134041
17_NSD2_PWWP1	0.0887253	-0.129661	0.369573	nan	-0.281292	0.139413	-0.16434	0.122764	nan	-0.32592	nan	-0.464076	0.210679	-0.279463	-0.164749	-0.16539	-0.177093	-0.0544238	0	-0.374088	0.712279	0.111603	0.492501	nan	-0.232443	0.203573	0.0537543	-0.104703	-0.00251389	-0.250476	0.0445739	-0.20125	0.144296	0.267619	-0.520915	0.0119467	-0.665766	0.447603	nan	0.481471	0.820032	0.099252	nan	-0.286149	0.227853	-0.750818	-0.232565	-1.50276	-0.46018
18_CREBBP	0	0	0	-0.125727	-0.293977	-0.0206061	-0.0148401	-0.00841172	nan	-0.195291	0.657796	0	-0.179352	0	0	-0.0801298	-0.157145	-0.321563	0.198628	-0.0352222	0.201439	-0.219942	-0.387898	-0.175598	0	0.272934	-0.0528865	-0.0430202	-1.25422	0	-0.565278	0.282637	0.030893	-0.112149	-0.147098	-0.232464	0.209938	-0.228598	0.547409	-0.479747	-0.240291	0	0.509008	0.167645	0.646892	0.827217	0.0383008	0.258653	-0.118431
19_MeCP2_MBD	0.00250306	-0.187721	0.0314818	nan	0.0472896	-0.0175853	-0.817162	0.0880921	nan	-0.365127	-0.269627	-0.338439	-0.85879	0.148163	0	-0.0882323	0.0716727	-0.198014	-0.283467	0.269008	-0.840913	0.203097	nan	-1.32521	-0.0634783	-1.46838	-0.119405	-0.128039	nan	0.0711463	-2.3643	0	-0.101355	-0.43908	nan	nan	0.530062	-0.350099	1.18072	nan	0.0621091	-0.327495	nan	0.314306	-0.169068	nan	0.374995	1.04795	nan
20_MBD1_MBD	0	0	0.346962	nan	0.239683	0	0	0.0593926	nan	-0.0227845	nan	-0.150125	-2.32535	1.01299	-0.0367958	0.0977935	0	-0.00686317	0	-0.376187	nan	0.111937	-0.703152	0.25093	nan	nan	-0.32025	-0.0676275	nan	-1.03505	nan	0.350915	nan	nan	0.0682646	nan	nan	nan	nan	0.368922	nan	nan	nan	nan	nan	nan	nan	nan	0.0224963
21_MBD2	0.037885	-0.242559	-0.35588	nan	0.0434943	-0.123515	-0.371054	nan	nan	-0.194138	nan	0.122532	nan	0.0374474	0	-0.0846174	-0.0926679	-0.213016	-0.451905	nan	-0.197047	-0.251801	nan	nan	-0.0434462	nan	0.20729	-0.184482	1.45845	0.627994	nan	-0.500611	nan	nan	nan	nan	nan	nan	nan	nan	nan	-0.330621	nan	nan	-0.259656	1.73145	nan	nan	nan
22_MBD3	0.0635111	-0.0941296	nan	-0.417988	nan	0.155647	nan	-0.52071	nan	0.802328	nan	0.137157	0.331506	-1.54	-0.187958	0.565769	0.262511	-0.0157884	0.218251	0.377439	nan	-0.207593	0.134831	nan	0	-0.686993	0.432839	0	nan	-0.160815	0.820321	0.00247785	0.276592	-0.330557	nan	nan	nan	nan	nan	nan	nan	nan	nan	nan	nan	-0.620347	-0.408287	nan	-0.633245
23_Tet1	-0.0776071	0	nan	nan	0.22415	0.0108274	0.152179	nan	nan	-0.264097	nan	-0.597511	1.23547	nan	0	0	0.0023565	-0.24257	0	-0.0267679	0.806949	0.115621	-0.0852423	-0.742906	-0.12846	-0.100633	-0.142667	0.365847	nan	0.26082	nan	-0.0993173	0.327736	-0.433334	-2.34327	nan	nan	nan	nan	nan	nan	nan	-0.256111	nan	nan	nan	0.000361406	nan	nan
24_Tet3	-0.131424	0	0	-0.215468	0.169181	-0.0547152	nan	-1.51611	nan	0.456991	nan	-0.358179	nan	nan	0	-0.0112644	-0.258762	0.079361	-0.225971	-0.186436	nan	-0.0661509	1.50802	-0.360184	0	0	-0.103849	0.152845	-0.728535	-0.231703	0.528851	-0.137573	0.276126	-0.89164	nan	nan	nan	1.0865	0.83707	nan	nan	0.527545	1.65647	nan	nan	-0.212512	nan	nan	nan
25_Zfp961(mouse)	0.05876	-0.094659	0.26687	nan	0	-0.34527	0.363493	-0.430487	nan	-0.0546315	nan	-0.205311	0.0119645	0.0285868	0	0	-0.150432	0.0808286	0	nan	nan	-0.386642	nan	0.777691	-0.151808	0.182099	-0.404028	0.12263	nan	-0.257031	-0.111738	0.0152219	0.140742	0.0192238	0.205902	0.31021	-1.35449	0.630844	0.474143	nan	0.48058	0	-0.515689	1.44884	0.175937	0	0.436894	0.507953	0.0174741
26_Zfp809(mouse)	-0.109352	0.158771	1.12387	-0.955784	0.618882	-0.0360816	0.00566472	-0.0401634	nan	-0.210104	0.921463	0.912151	2.01028	0.520153	-0.159348	0	-0.107124	0.00750285	-0.0902615	nan	nan	0	nan	0.764298	0.0240765	0	-0.45634	-0.571766	-0.391879	0	-0.0381333	-0.200776	0.74419	0	0.682881	0.325117	0.211985	0.017214	0	-0.643184	0.0268898	0.437005	-0.816379	0.271294	0	0.564366	0.170123	0.0105373	0.0252684
27_ZNF417	-0.0831432	0.0357271	-0.286625	0.585803	0.151386	-0.314427	0.0331043	-0.0430567	nan	0.282316	nan	-0.428066	0.533112	-0.0105956	-0.0984906	-0.119526	0.108317	-0.0877775	-0.12176	nan	nan	-0.376672	nan	-0.585179	-0.336205	0	-0.402381	-0.075316	nan	-0.40645	0	-0.211517	-0.187286	0.0104161	0.234099	-0.127416	1.48541	0.0613117	-0.281899	nan	-0.0415898	-0.387976	0	0.164655	0.0221419	-0.193818	0.416256	-0.0307688	0.524243
28_ZNF587	-0.0351544	0.00964994	-0.288617	0.691771	-0.165174	-0.143974	0.0489763	1.21959	nan	0.66071	-0.585484	-0.0507393	1.08083	0.330257	-0.72121	-0.350018	0.468733	0.109159	0	nan	nan	-0.155765	nan	nan	0.191106	0.315752	-0.532687	-0.375463	0.556033	-0.333123	-0.970777	-0.307318	-0.495106	0.093792	-0.486855	-0.113442	-0.154739	0.332974	0.120145	-0.133721	0	0.171443	1.0674	0.348874	-0.264171	-0.165229	0	0.66741	0.166064
29_ZIM3	0.0814769	0.245112	-0.327984	-1.99924	-0.0177428	-0.0882222	0.108722	nan	nan	nan	nan	0.635551	-0.665422	nan	-0.183429	0	-0.457757	-0.0890592	-0.137307	nan	-0.988462	-0.634338	nan	0.731874	0.0939818	0	0.149109	-0.204252	-0.289469	-0.258256	nan	-0.232655	0.112479	-0.0618533	1.22893	0	nan	nan	nan	nan	0	nan	nan	nan	0.634407	nan	1.21074	nan	0.0256495
30_ZNF10	0.245063	0.224203	0.41015	1.56996	0.267493	-0.410779	0.263479	nan	nan	1.88948	0.172593	-1.27007	0.92442	-0.670022	-0.369669	-0.315257	0.169269	0.176326	-0.261454	nan	nan	-0.381191	nan	nan	0.0366574	0	-0.510113	-0.644683	nan	-0.251927	0.157633	0	0	-0.288632	-0.108102	0.50527	0.107278	-1.11136	-2.0274	nan	-0.0992693	0.0368619	nan	0.852354	0	-0.328972	0.6177	1.80733	0.430012
31_ZNF534	-0.244789	0.153745	0.78713	0.415464	0.16201	-0.328586	0	nan	nan	nan	nan	nan	1.79061	1.63451	-0.123818	0.113748	-1.06494	0.0792004	-0.184089	nan	nan	-0.0283158	-0.0826233	-1.22274	0.0408935	0.174053	-0.340434	-0.0604079	nan	-0.216254	-0.354276	-0.0724888	0.125657	-0.226171	0.0978422	-0.383622	0.879816	-0.751053	nan	nan	-0.184912	0.159094	nan	nan	-0.983816	nan	-0.124293	-0.0353544	-0.798508
32_ZNF667	-0.219944	-0.0474444	0.00818848	0.842811	-0.126054	-0.408523	0.226908	0.786599	nan	-0.153538	nan	0.265227	1.35117	0.506111	-0.511972	-0.111684	0.0066049	0.0492186	-0.0169363	nan	nan	-0.537872	0.0785535	-0.0240802	0	0	-0.586005	-0.123159	-0.239422	0	0.466227	-0.15508	0	-0.222001	0.245528	0	0.745729	-0.455109	-0.645738	-0.011306	-0.0591506	0.0785838	0.438611	0.400202	0.456646	0	0	0.388992	-0.0176581
33_ZNF716	0.295398	0.172766	0.561121	-0.546878	0.273264	-0.322	0	nan	nan	-0.452664	-0.27869	-0.531494	-0.205443	-0.381151	-0.300379	-0.054716	0.24445	0.0544847	-0.0269728	nan	nan	-0.301297	-0.692257	0.636969	-0.0831316	0.0666729	-0.311172	-0.107911	-0.530891	-0.139197	-0.101153	-0.339761	0.0702063	0	0.239698	0.0379576	1.08195	0.121526	0.920939	nan	-0.182577	0.410163	nan	0.0358501	0.087318	-0.197723	0.136504	-0.207492	0.0549183
34_ZNF479	0	-0.0419014	0.1106	0.035557	-0.0385065	-0.435689	0	0	nan	-0.449101	-1.12123	0.344956	0.0952342	0.0117441	-0.154039	-0.140478	0.00585063	-0.131842	-0.0463205	0.794162	nan	-0.489302	-0.280411	-0.197922	-0.254612	-0.540621	-0.40052	-0.312071	0.381873	-0.0902202	-0.386086	-0.27786	-0.119398	0	0.0147962	0	-0.0257643	-0.15499	0.243245	1.39285	0	0.5482	1.49429	0	-0.407368	0.221054	0	0.0796111	0
35_ZNF791	-0.326115	-0.166545	nan	nan	-0.403282	0.172516	-0.941618	nan	nan	0.155539	0.378359	2.02102	1.05932	0.848372	-0.213078	-0.169114	-0.32749	0	-0.119087	nan	nan	0.0817364	2.17931	0	0.0245296	-0.87036	-0.0683637	-0.0808672	-2.37004	0.265798	nan	0	0.206738	-0.781507	-0.203442	0.0351571	nan	nan	nan	nan	-0.633502	1.30742	nan	2.34611	0.90278	nan	-0.222295	-0.928316	-1.30158
36_ZNF563	0.159427	0.292093	1.23759	0.184547	0.118218	-0.463573	0.40659	0.80691	nan	1.65463	-0.849481	0.0597304	-0.471935	1.56128	-0.116262	-0.170511	0.466751	-0.0435782	-0.173974	nan	0.0273142	-0.212011	nan	-0.412975	0.138558	-0.0253754	0.173575	-0.216882	-0.445966	-0.527167	0.190767	-0.0474528	0.105629	0.130656	1.50605	-0.130577	0.121524	-0.125888	nan	nan	-0.225643	-0.241894	nan	0.345302	1.11265	0.0845525	-0.219581	0.567845	0.00752964
37_ZNF20	-0.0819588	0.003796	0.615428	nan	-0.00657864	-0.120903	-0.418536	nan	nan	0.551994	-0.180742	-2.3521	-0.218102	nan	-0.20297	0.222729	0.506599	0.356052	0	nan	nan	-0.115563	nan	nan	-0.149685	0.657522	-0.451253	-0.177648	nan	0.176579	0.428933	-0.261767	0.602605	0.0961554	-0.9761	3.23995	-0.289732	nan	nan	nan	0	nan	1.90826	nan	nan	nan	-0.221379	nan	-0.4033
38_ZNF440	-0.104958	-0.0652347	0.256787	nan	0.242034	-0.317233	0	0.875715	nan	nan	nan	0.0788936	-0.0180175	-0.0055577	-0.170355	-0.354738	0.118765	-0.0171413	-0.19329	nan	nan	-0.0673527	0.905152	1.18193	-0.211899	0	-0.00916517	-0.00874744	0.510168	0	-0.464649	-0.333697	0.225092	-0.159604	1.25464	0.648531	0.518975	-0.555088	1.20017	nan	0.544749	0.368065	nan	nan	0	nan	0.145104	nan	0.112574
39_ZNF878	-0.155218	0.157317	0.123329	nan	-0.0119546	-0.183136	0.0440798	0.278323	nan	0.186213	nan	0.838009	0.433091	0.444894	-0.296525	0.106711	0.0396442	0.121923	0	nan	1.76606	-0.128415	nan	nan	0.318473	-0.103216	-0.153341	-0.0503067	nan	0.198833	0.113715	-0.230086	-0.572352	-0.216222	nan	nan	nan	nan	-0.134428	nan	0	nan	nan	-0.487451	-1.94015	-0.737858	0.231446	nan	-0.194917
40_ZNF823	0	0.0234043	nan	0	-0.45847	-0.150694	-0.741765	-1.33677	nan	nan	nan	1.36813	-0.150416	0.115069	0.0845906	0	0	0.131657	-0.0445617	nan	nan	0	-0.766549	-0.0426863	0.221403	-0.425369	0	0	1.49091	0.206358	nan	0.0852158	-0.463078	-1.60786	nan	nan	nan	nan	nan	-0.170139	nan	-0.831655	nan	-0.39904	nan	nan	0.440867	nan	0
41_ZNF441	0.0559868	0.000724997	nan	-0.348154	-0.155554	-0.292462	0.310899	-1.25395	nan	-0.531955	0.414116	-0.327104	0.380136	1.72339	-0.592351	0	-0.0507438	0.182016	-0.177685	nan	nan	-0.224778	0.431175	0.420064	-0.0746887	0.203841	-0.0569221	-0.380059	-0.105432	0.30528	0.0951254	0	0	0	-1.14511	0.987473	-0.956875	0	nan	0.589473	0	1.17994	nan	-0.0420791	0	0.12983	0	-0.471962	0
42_ZNF763	0.220654	0.0170717	0.596294	-0.0989343	0	0	0.664911	-0.824169	nan	-0.627112	-0.343939	0.175755	0.156864	0	0.0207586	0.0521184	0.0897162	0.00703558	-0.164285	nan	nan	-0.313938	0.413801	-0.284667	0	0	0.117389	0.0188276	nan	0	0.0132226	0	0.298701	-0.524787	nan	0.380376	nan	-0.941371	nan	0.417869	-0.0192487	-0.225344	nan	-0.794444	1.0087	nan	0.121817	-0.0295398	0.166858
43_ZNF844	0.154318	0.0507761	nan	nan	0.607384	0.084464	0	0.00182106	nan	-0.30332	nan	-0.424332	0.35731	-0.165553	-0.442375	-0.0735274	0.341417	-0.127446	-0.179687	nan	nan	-0.201239	nan	-2.29428	-0.319786	0.307015	-0.129368	-0.427979	0.610453	-0.350488	0.181557	0	-0.844986	0.971654	nan	nan	-0.740889	nan	nan	nan	1.27768	nan	-0.403781	-0.487863	nan	nan	0	nan	0.18838
44_ZFP69	-0.0231937	0.0429688	-2.14231	nan	0	-0.294488	0.349307	nan	nan	nan	-1.16107	nan	0.0473975	nan	-0.0882001	-0.208861	-0.240784	0.326153	0	nan	nan	0	nan	0.175382	-0.341016	-0.0152094	-0.441014	-0.324249	nan	0.644033	0.0840097	-0.219585	0.0890209	-0.244922	1.22945	0.964618	nan	0.54205	nan	nan	-0.138721	nan	nan	-0.548162	-0.144805	-1.94867	0.10921	-1.86501	0.544145
45_ZNF606	-0.0987799	0.0864704	nan	-0.11541	-0.0573382	-0.196618	-0.651683	0.368561	nan	nan	nan	0.0193116	-0.259235	-0.369716	-0.597323	0.00501094	-0.00115392	-0.22332	0.180929	0.0450163	nan	-0.282394	nan	0.0315178	-0.0949255	0.170336	-0.483172	-0.334096	nan	0.695023	0	-0.204391	-0.0599847	-0.082861	nan	0.11142	nan	nan	nan	nan	0.181458	nan	0	0.49948	-0.520783	0.732266	0.00778538	0.548916	0
46_ZNF235	0.0692057	4.2897e-05	0.299527	0.627044	0.317747	-0.267922	0.562888	0.0880813	nan	0.655382	1.58775	-0.0729636	-0.685535	0.00366657	-0.408841	0	0.364983	-0.0416761	0	0.03481	nan	-0.476361	nan	-0.155001	-0.0872132	0.22281	-0.492362	-0.232573	nan	0	-0.179509	-0.201848	-0.674588	0	nan	0.447349	0.867679	-0.290275	-0.547211	nan	0.845218	0.914392	nan	0	-1.01553	-0.388504	0.939057	0.795124	0.140533
47_ZNF613	0.170446	-0.137066	-0.492186	1.20033	-0.143811	-0.297168	0.250269	0.639075	nan	0.0337155	-0.110962	-0.323854	0.0702769	0.119762	-0.0883038	0	0.534465	0.171149	-0.138569	0.146837	nan	-0.250506	-0.0180009	nan	0	0.350156	-0.0142734	-0.321592	nan	0	-0.411622	-0.210626	0.580092	0	0.787162	0.572481	-0.575713	1.02651	-1.79016	-1.86135	0	1.04642	nan	-0.339797	-0.395218	-0.856195	0.184681	0.850699	0.034108
48_ZNF627	-0.365561	-0.331838	0.480305	nan	0.100332	-0.258516	0.303989	1.37124	nan	-0.0120157	0.712136	nan	-0.329552	-0.530339	0	0.0148961	0.139149	0.346177	-0.1669	nan	nan	-0.356871	nan	-0.210108	0.314334	0.129797	0.0125858	-0.0994544	nan	-0.418512	1.08013	-0.116356	0.0479496	0.359605	nan	-0.129053	-0.816554	nan	nan	nan	1.56141	-0.564833	nan	0.635567	0.833926	-0.185077	-0.11158	-0.482971	-0.433122
49_ZNF649	-0.0275353	0.181526	-0.745787	-0.105135	0.247889	-0.255869	0.218684	0.914108	nan	0.160384	-0.229738	0.590989	1.27786	nan	-0.132371	-0.123324	0.116815	-0.138023	-0.0163882	-0.153343	nan	-0.177271	0.0834609	0.102475	0	0.036245	-0.388449	-0.348135	0.4036	-0.306556	0.671634	-0.193933	0	0.249256	-0.595369	0.27466	0.423847	0	-0.0179736	-0.355968	0	0.00945174	nan	1.02927	-0.0440046	0	0.175711	-0.406821	-0.248892
50_PRDM1	0.0299493	0.263129	-0.292114	nan	0.0439904	-0.0114852	nan	nan	nan	0.5528	nan	0.22381	nan	nan	0.0963706	0	0.185461	-0.121596	0	0.0489113	nan	0.245191	nan	nan	-0.0886388	nan	0	0.0375055	nan	0.134948	nan	0.209038	nan	nan	nan	-1.39361	nan	nan	nan	nan	nan	nan	nan	-0.603853	nan	nan	nan	nan	nan
51_ZNF644	0.104312	-0.267847	-0.139834	nan	0.630556	0.0526125	nan	1.42658	nan	nan	nan	-0.261311	nan	-0.259882	0	-0.193452	0.0380113	0.0166522	0.0368609	nan	nan	0.0330154	nan	nan	-0.288118	-1.22592	0.0949157	-0.138639	nan	-0.0612502	0.6196	-0.150918	-0.360737	0.240015	-0.185515	nan	-0.262867	nan	nan	nan	0.19273	-0.645862	nan	nan	nan	1.60252	1.06899	nan	0.459681
52_WIZ	0.0643016	-0.0503415	0.824199	-0.633652	0.716345	0.0274054	0.0956019	nan	nan	-0.702565	nan	0.515836	0.236413	nan	0.0788383	-0.24707	-0.174587	-0.0696977	0.125791	nan	1.06423	0	nan	-0.495041	0.0761674	-0.561777	-0.112233	-0.0408004	nan	-0.270229	nan	-0.116152	-0.168771	0	0.370914	nan	nan	-0.0686868	-0.347435	nan	-0.36901	-0.0619939	nan	1.00054	nan	-0.381536	0.207817	0.860998	-0.816914
53_CDYL	-0.0607997	-0.243706	nan	nan	0.036522	0	-0.608596	nan	nan	nan	nan	nan	nan	nan	0.00111115	0	0.0616912	0	0.0952767	nan	nan	-0.270116	nan	nan	0.0101446	nan	0.314245	-0.200178	nan	0.12984	nan	0	nan	nan	nan	nan	nan	nan	nan	nan	nan	nan	nan	nan	-0.102366	nan	nan	nan	nan
54_ATRX	-0.152894	0.0760371	-0.471772	nan	-0.219855	0.0039663	0.24454	-0.481772	nan	0.248599	nan	-0.0407284	0.940435	nan	-0.0637865	0.0585179	-0.20518	0.0233365	-0.0657988	-0.138811	nan	0	nan	nan	-0.0746589	nan	-0.127287	0.0212958	0.653729	0.135502	nan	-0.152604	1.21346	-1.52456	nan	nan	nan	nan	0.24001	nan	-0.874183	-2.50688	nan	0.0872106	nan	0	-2.04197	nan	-0.23759
55_MPHOSPH8	0.147201	-0.166059	-0.00564616	-0.0331392	-0.102963	0.084481	-0.194034	0	nan	-0.0196581	-0.212323	0.0264138	0.0420567	0	-0.0248009	0	0	-0.0893215	0	-0.495361	-0.292894	0.333399	0	-0.606389	0.0184458	0.208725	-0.110617	-0.160005	-0.0219889	0	0.215207	-0.160685	0.353038	-0.921494	0	-0.383772	nan	-0.376875	-0.445837	-0.0871595	0.295626	-0.32992	-0.152234	-1.18597	0.105854	-0.0139196	-0.282372	0.408721	-0.246107
56_DAXX	-0.31836	0.0878201	nan	0.98614	-0.377013	0.0139792	nan	nan	nan	0.35576	nan	-0.585622	-0.0860891	-1.65122	-0.0197772	-0.414464	0.228007	-0.0890969	-0.151478	nan	1.02937	0	nan	0.699659	-0.275451	nan	-0.20984	0.126333	nan	0.252924	0.623694	-0.11711	nan	-0.790857	0.0188826	nan	nan	0.400379	nan	nan	2.34142	-0.341462	-1.6437	-0.460544	-0.802107	1.92927	-0.320591	-0.289214	-0.564404
57_MECP2_ATRX_binding	0.0274344	-0.28149	-1.0227	-0.282755	0.297578	-0.169587	-0.0617595	0	nan	-0.375828	1.49589	-0.293616	nan	-0.131852	-0.00311639	-0.0893373	-0.410572	-0.109123	-0.138632	0.197719	-0.127797	0.221668	0.557098	-0.866365	0.0905174	nan	-0.0698696	0.00302297	nan	-0.0574739	1.64133	0	0.0509193	-0.284954	-0.811087	0.160513	nan	0.599335	-0.895094	1.6916	0.469236	-0.0136948	nan	nan	0.402922	0.770821	0.118951	nan	0.851741
58_PPHLN1	-0.043827	0.0516169	-0.269134	nan	-0.198946	0.16247	-0.0583958	-0.437153	nan	0.741289	-1.46113	-0.647254	-0.42337	0.511674	0.0951267	0.0872696	0	0	0.194142	-1.00768	0.58882	-0.0272291	nan	-0.739708	0.027987	nan	0.423979	-0.0230533	nan	-0.189497	nan	0.168228	0.629372	0.117895	nan	-0.560274	nan	0.31042	nan	nan	nan	-0.18952	nan	nan	nan	0.272179	0	nan	nan
59_BCOR	-0.168311	-0.236796	0.604549	nan	0.0375597	-0.0619847	0.617388	nan	nan	nan	-1.28005	-0.412915	-0.563889	0.788082	0.0504268	-0.104371	-0.162919	-0.0131643	-0.0866029	nan	nan	-0.00739502	nan	nan	-0.0149932	-0.0531703	0	-0.0053912	-0.960375	0	-0.225617	0	0	-0.228066	nan	1.1691	nan	0	nan	0.688925	0.920255	nan	0.144185	1.23113	-0.380203	-0.0359439	-0.405424	-0.330755	-0.221065
60_BMI1	0	-0.00825486	-0.565232	-0.638251	-0.253002	0	-0.506286	-0.318115	nan	0.0747179	0	-0.225482	-0.0862263	-0.28524	0	0.272884	0.199533	0	-0.0078778	nan	-0.727516	-0.150274	0	0.349088	-0.161034	0.057119	0	0.142754	0.278395	0	-0.27443	0.177264	0	-0.368729	0.0710566	0	-0.559123	-0.433249	-0.821509	-0.709853	-0.074489	0.122612	nan	0	0	-0.634143	0.330379	0.151856	0.0166485
61_E2F6	-0.0697482	-0.0727307	-0.209261	0.316136	0.0316806	-0.357424	-0.11391	0.00260554	nan	0.0788816	0.102962	-0.0744486	-0.169747	0	-0.157787	0	-0.266594	0.0600456	-0.153366	0	-0.111549	-0.280646	-0.162271	-0.25	-0.00598693	0.424826	-0.0367182	-0.0786615	0.540347	0.101102	0	-0.132658	0.307572	-0.00407041	0.152107	-0.124043	0.333496	-0.0173848	0.0427251	0.149079	-0.190691	0.119661	0.249164	0.258488	0.156726	0.00372651	-0.262667	0	0.130521
62_PCGF1	-0.083391	-0.384261	-0.0691121	-0.00279795	-0.459777	0.0642199	-0.396954	-0.462145	nan	0.402854	-0.113162	-0.209715	0.0225546	0.040409	-0.143575	-0.0116434	-0.00684229	-0.145456	-0.149521	0	0	0.0264798	-0.0636538	0.184843	-0.124597	-0.120936	0.057374	-0.423585	-0.445399	-0.246685	0.0516288	-0.0737385	0	0.0755177	0.173058	-0.126308	0	0.261686	-0.0039991	-0.157494	0.379696	0	-0.0527246	0.026355	0	-0.0691146	0.141046	0.008952	0.0774091
63_RYBP_YAF2_rybp	-0.277726	-0.278948	nan	nan	0.693542	0	0.739897	nan	nan	0.336825	nan	0.771033	-0.042022	nan	0	0.492559	-0.0705654	-0.204568	-0.0161132	nan	nan	0.237605	nan	nan	-0.0501863	-0.0874606	-0.480642	0.48877	nan	-0.418269	nan	0	-0.412887	1.01318	-0.315873	1.74757	nan	nan	0	nan	nan	0	nan	nan	-0.0922679	-0.754834	-0.782643	nan	0.814442
64_YAF2	-0.0459854	-0.196955	-0.186968	nan	0.211565	0.0170801	0.381758	nan	nan	0.618094	nan	0.506399	1.63785	-0.0535469	0	0	-0.204092	-0.0372928	0	nan	nan	0.224121	-0.4858	nan	0.217428	nan	0	0	nan	0	nan	0.205949	-0.378433	nan	nan	nan	-0.290094	-0.882451	0.136703	0.668633	-0.190863	0.238467	-0.0106102	-0.799492	-0.284618	-1.31362	-0.674259	nan	nan
65_YY1	0.2667	0.0231588	nan	nan	nan	-0.00451049	nan	nan	nan	nan	nan	nan	nan	nan	0.223405	0.0125573	nan	-0.276854	0.166732	nan	nan	0.17564	nan	nan	0.429201	nan	0	0	nan	nan	nan	-0.321509	nan	nan	nan	nan	nan	nan	nan	nan	nan	nan	nan	nan	nan	nan	nan	nan	nan
66_KDM2B	0.228649	-0.0125865	0.325932	0	-0.564502	-0.168394	-0.0968695	0.013932	nan	0.160426	-0.590339	-0.0835801	-0.0197217	-0.0291058	0.173335	0.324032	0.518431	-0.358061	-0.110491	0.0842509	0.163609	-0.0456193	0.222755	0	0.01748	0.116898	0.199577	-0.208926	0.618814	-0.482313	-0.428128	-0.241097	-0.0500983	0.175846	-0.173832	-0.556518	0.775173	0	0.28061	-0.304972	-0.150811	-0.649088	0.0101599	-0.413646	-0.338697	0.68297	-0.288034	-0.239139	0.0692084
67_HNRPK	-0.248114	0.392258	nan	nan	nan	0.0997419	nan	nan	nan	nan	nan	nan	nan	nan	0.0121417	nan	nan	-0.0125648	-0.190827	nan	nan	0	nan	nan	0.282293	nan	0.098494	0.0941753	nan	-0.179885	nan	0	nan	nan	nan	nan	nan	nan	nan	nan	nan	nan	nan	nan	nan	nan	nan	nan	nan
68_RUNX1	-0.07925	-0.143158	-0.403353	nan	-0.213379	-0.00967266	0.331005	nan	nan	-0.332957	nan	-1.25711	-0.89066	nan	0.133271	-0.341183	-0.209534	0.107048	-0.0776531	nan	nan	0.236908	nan	nan	0.124555	nan	0.0957997	-0.153374	nan	-0.153538	nan	0.108279	nan	nan	nan	-0.820065	nan	-0.578202	nan	-0.411824	nan	nan	nan	-0.16997	0	nan	-0.683509	nan	0.00874681
69_CBX2	-0.0101735	-0.321919	-0.255545	0.514637	-0.227961	0.200441	0.152146	nan	nan	0.0173455	-1.70185	0.16158	-2.38791	-1.41269	-0.00342826	0.19701	-0.106266	0.124958	0.0361878	-0.84635	0.113673	0.365298	0.209807	nan	0.00205237	0.136699	-0.0107903	0.0338063	0.284695	-0.416358	0.867442	-0.0147418	-0.129116	0.0819256	0.0984498	-0.364069	nan	0.100851	nan	0.627762	-0.0772802	-0.0555198	0.434987	0.831558	1.02734	1.35094	-0.174808	-1.68337	-0.746222
71_CBX6	0	-0.134166	nan	0.587481	0.198103	-0.258287	-0.468778	nan	nan	0.156414	nan	nan	-1.24836	0.323015	-0.03631	-0.00744976	-0.121842	-0.164668	0	-0.889714	nan	0.506984	nan	1.98204	-0.227868	nan	-0.0282527	0.0369633	nan	-0.161729	nan	0.0826339	-0.297109	0.160973	-1.24442	1.2263	0.34063	nan	nan	nan	-0.557298	nan	nan	nan	0.14393	nan	-1.11118	nan	nan
72_CBX7	0.00505397	0	0.934333	1.5892	-0.227264	0	-0.202821	nan	nan	-0.487274	nan	-0.37275	-0.15941	1.09738	0.013675	0.00622451	0	-0.264264	-0.193324	0.593368	nan	0.226704	0.378944	0.473843	0	0.0801592	0	-0.11908	-0.574838	-0.0474283	0	-0.216763	-0.792173	2.47784	-0.352734	-0.686049	nan	0.0829783	0.610633	nan	0.453451	0.145739	-2.23038	nan	-1.13238	-0.396759	-1.63151	nan	0.205282
73_CBX8	0.334144	-0.334778	-1.21702	0	0	-0.0799322	0.600775	nan	nan	0.13667	2.5491	-0.453787	nan	-1.73022	-0.192448	0	0.0267436	-0.00167912	0.0205972	-0.0137595	nan	0	0.240413	nan	0.120292	nan	-0.128997	0.252044	nan	0.0911468	-0.303969	0	-0.296073	-0.222808	-0.371982	nan	nan	-0.599848	nan	-0.591689	0.524324	-0.16232	nan	nan	0.638472	0.241745	-1.4	-1.68129	-0.511493
74_PHF1_CTD	0.097901	-0.0159254	0.392338	nan	-0.113236	0.0941432	0	nan	nan	-0.387544	nan	0	-0.370857	0.109211	-0.0511636	0.267256	0.0904061	-0.0304599	0	nan	0.12133	0.066417	nan	0.097453	0.136643	0.362984	0	-0.0926889	nan	0.165585	-0.876452	-0.0602318	-0.360026	-0.199429	-0.987102	-0.564968	-1.46688	0.734909	1.40277	0.417348	-0.280659	-0.736073	nan	-0.248094	nan	0.00308692	-0.873248	0	nan
75_PHF1_PHD	-0.184808	-0.0189674	-1.26188	0.0313039	-0.498681	-0.124153	-0.142738	-0.467503	nan	-0.0531105	-0.330417	-0.070387	-0.0566787	0.113294	0.00495298	-0.0732507	0.0536971	-0.0322715	0.0743363	-0.123541	-0.365762	-0.00493997	-0.295739	-0.262334	-0.144156	0.0737608	-0.165651	0.144579	nan	-0.150244	0	0	0.0876239	-0.317219	-0.283702	0.0558485	0.184986	0.234132	0.129658	-0.172354	0.392802	0.0465126	-1.08069	0.295839	0.0127528	-0.474133	0.00585082	0.231485	0.347066
76_MTF2	0	-0.135264	-0.220164	0.455867	-0.0203127	0	-0.0683123	nan	nan	0.211005	-0.815711	-0.0855091	-1.60898	nan	0.0669592	-0.080029	0.022694	0.0113306	0	nan	nan	0.0878794	0	nan	0.215743	-0.163159	0.0259625	0.0764301	nan	-0.26833	-0.105102	0	0.493383	0.373833	-0.18998	-0.45966	nan	-0.495544	nan	-0.238661	0.879367	1.6742	0.992911	0.385271	0.68541	1.87509	0.409715	0.156562	-0.0975318
77_EPOP	-0.25945	-0.149758	-0.175245	-0.543713	0.201448	0.137869	-0.13204	0.568989	nan	-0.276057	-0.190953	-0.0783697	0.201713	0.0922649	-0.135752	-0.269184	-0.0995526	-0.11578	-0.217846	-0.24285	0.0628416	-0.200344	-0.0208781	0.027123	0.15093	0.382764	0	-0.0927087	-0.943529	0.269763	-0.171844	-0.254036	0.618761	1.0188	-0.0183734	0.176886	0.329828	0.862681	-0.471819	-0.552988	1.19778	0.197688	2.16552	-0.16004	0.313075	0.328398	-0.0975303	nan	-0.0522187
78_LCOR (PALI1)	0.153084	0.136071	0.164955	nan	0.129032	-0.0240699	-0.396199	0.118237	nan	0.190195	nan	0.279583	nan	0.0714207	-0.00608469	-0.0488762	-0.0621697	-0.176145	-0.210255	nan	nan	-0.113686	nan	0.544538	0.00686418	nan	-0.0265142	0.158955	nan	0.537204	nan	-0.404324	0.512046	nan	nan	0.589448	nan	0.675441	-0.199246	-0.0110264	nan	-0.103003	nan	nan	0.910638	nan	nan	nan	nan
79_AEBP2	-0.131119	-0.00617821	0	-0.146455	0.787892	0	-0.83577	-0.300267	nan	-0.296771	-1.28092	-0.403483	-1.06377	0	0	0.177143	-0.0416599	0	0	0.244266	-1.03657	0.0453082	0.937494	nan	0	-0.707103	0.142828	0	nan	0	-0.100627	0	0.234331	0.762484	-1.13141	-0.700697	-1.06087	0	-0.662043	nan	-0.969971	1.04602	nan	nan	nan	0.651095	0.478399	nan	-0.117404
80_JARID2	-0.696469	0.64604	nan	nan	-0.207458	0.549817	0.584565	nan	nan	nan	nan	nan	nan	nan	0.588545	0.445941	-0.482028	-0.813229	0.142462	nan	nan	-0.297504	nan	nan	-0.455503	nan	0.250262	0.193673	nan	-0.290557	nan	0.367439	nan	nan	nan	nan	nan	nan	nan	nan	nan	nan	nan	nan	nan	nan	nan	nan	nan
82_PHF19	0	-0.261554	0.256852	-1.16987	-0.0697748	-0.00100992	-0.255785	nan	nan	-0.603469	-0.0772591	-1.29539	-1.52545	-0.126391	0.0803218	0.0245623	0.0155827	-0.0574243	-0.133634	nan	nan	0.26629	-0.335633	1.46012	-0.0485833	0.980551	-0.139286	0	0.465058	0.233757	-0.624404	0	-0.0925287	0.573822	-0.469635	-1.12851	1.19422	nan	1.10375	-1.12786	0.0498084	0.121906	0.306239	nan	0	0.175415	-0.138163	0.225833	-0.700882
84_ZFPM1	0	-0.142455	nan	nan	-0.338223	0.0594552	-0.383412	nan	nan	nan	-1.24761	nan	nan	-0.70288	0.0544408	0	-0.0457274	0.0340568	-0.0222525	nan	nan	0	nan	nan	0.15668	0.173549	0	0	nan	-0.345435	nan	-0.0124294	-0.0676904	-0.37132	-0.397858	-0.597949	nan	nan	0.194203	nan	-0.865828	-0.202009	nan	-0.948204	-0.481911	-0.410227	-0.501271	0.415447	1.21129
85_PRDM14	-0.35643	0.397507	-0.310696	0.075832	0.202934	0	-0.30357	-0.355932	nan	-0.0346696	0.93304	-0.263841	0.223217	0.28019	-0.00318216	0	0	0.119555	-0.168558	-0.128561	-0.0681384	0	-0.922919	0	-0.185123	0.123497	0.248299	0	-0.10726	-0.148069	-0.282038	0	0.0774428	-0.0915061	-0.0846551	-0.429041	-0.0479553	-0.224692	0.0321865	-0.207984	-0.10823	-0.21205	-0.184893	-0.285017	-0.109699	-0.0986424	-0.223528	-0.225036	-0.129326
86_vSET(P. bursaria chlorella virus)	0	0.0218606	0	nan	-0.360544	-0.0692234	-0.486903	nan	nan	0.589481	nan	0.241995	nan	-0.455308	-0.0324806	-0.103768	-0.28675	-0.235217	-0.0662122	-0.18018	nan	0	nan	0.673991	0.200321	0.82813	0.0690259	0.139391	nan	0.0377757	0.318413	0	0.326196	-0.541533	nan	0.264721	nan	-0.0586084	0.376293	0.380879	0.22524	0.116908	nan	-0.0306689	0	0.117576	-0.0863957	nan	0.579523
88_REST_CoREST_complex	-0.308308	0	0.0525016	0	0	0.110754	0	-0.038093	nan	-0.0538965	0.174424	0.0161375	0.0740268	-0.119509	0.00633254	-0.125661	-0.13033	0.320102	-0.015353	0.39394	-0.481673	-0.0803525	0	0	-0.491049	-0.555733	-0.0771324	0.263362	-1.05503	-0.421397	-0.0600062	0	-0.303411	-0.215871	-0.0680624	-0.180842	0	-0.434485	0.385069	-0.251276	-0.193509	0.234701	0.161624	-0.790909	0	-0.901514	0.157952	-0.78501	0.191849
89_KLF3	nan	nan	nan	nan	nan	nan	nan	nan	nan	nan	nan	nan	nan	nan	nan	nan	nan	nan	nan	nan	nan	nan	nan	nan	nan	nan	nan	nan	nan	nan	nan	nan	nan	nan	nan	nan	nan	nan	nan	nan	nan	nan	nan	nan	nan	nan	nan	nan	nan
90_ZEB1	-0.142008	0.192965	nan	nan	-0.625846	0.00987303	0.0892213	nan	nan	nan	nan	nan	nan	nan	-0.236453	0	0.0959731	0.0601931	0	nan	nan	0.010403	nan	nan	0	nan	-0.136982	-0.0652334	nan	nan	nan	0	nan	nan	nan	nan	nan	nan	nan	nan	nan	nan	nan	nan	nan	nan	nan	nan	nan
91_ZEB2	-0.10588	0.10109	nan	nan	nan	0.411282	nan	nan	nan	nan	nan	nan	nan	nan	0.461137	nan	nan	-0.147116	0.0577103	nan	nan	nan	nan	nan	0.170897	nan	0.015175	-0.0554634	nan	nan	nan	-0.15051	nan	nan	nan	nan	nan	nan	nan	nan	nan	nan	nan	nan	nan	nan	nan	nan	nan
92_MBD3(mouse)	0	0	-0.360429	-1.95477	0.0725027	0.290822	-0.251177	0.378664	nan	-0.0526874	nan	0	0.579091	0.801136	0.0996845	0.0064372	-0.572667	-0.0538797	0.0228205	-0.916818	-0.218771	0	-1.02881	-1.28242	-0.280121	1.2255	0.19487	0	nan	-0.0155301	0	0.0375962	0	-0.3101	0	-0.0824097	nan	-0.109514	nan	nan	-0.450808	0	nan	nan	-0.0552325	0	0.764685	nan	0.334415
93_SALL1	-0.233502	-0.356388	0.902332	nan	-0.0814032	-0.00106057	-0.47665	-0.376514	nan	nan	nan	1.27856	0.644784	nan	-0.178134	-0.367326	0.156534	0	-0.0959028	nan	nan	0.0420179	nan	nan	0.00299593	nan	-0.266694	0.00798687	nan	0.644306	0.520398	0.158381	0.327638	nan	nan	0	-1.47745	1.65366	nan	nan	-1.01201	-0.826978	nan	0.886898	-0.799418	nan	nan	nan	nan
94_NAB2	0.0488344	-0.255171	0.116754	nan	-0.421608	-0.0185719	-0.555188	nan	nan	0.0188087	nan	0.919099	nan	nan	-0.0317944	0	0.14943	-0.211263	-0.225216	-0.334929	nan	0.18257	nan	nan	-0.0883918	nan	0	0.0229561	nan	-0.251443	nan	0	nan	nan	2.64885	nan	nan	nan	nan	nan	nan	nan	nan	nan	nan	-0.43701	-0.943491	nan	nan
95_MeCP2_Sin3_complex	-0.00775255	0.0115303	-0.0683218	nan	-0.260479	-0.0748966	0	-0.212239	nan	nan	nan	-0.141124	nan	nan	0	0	0	0	0.0194508	-0.396461	nan	0	-0.168985	-0.850811	0.00136864	2.1302	-0.239469	0.428268	nan	0.684319	nan	0.0162345	-0.613803	-0.0573437	nan	nan	nan	nan	nan	nan	nan	-0.344023	nan	nan	nan	nan	-0.542582	-0.52525	nan
96_REST_Sin3_complex	0.275582	-0.0511018	nan	-1.57537	0.418876	0.025062	-0.323728	nan	nan	nan	nan	0.032631	nan	nan	-0.0234223	-0.014113	-0.400476	0.303077	0	nan	nan	-0.0871272	nan	nan	0.226009	-0.754953	-0.01406	-0.0828498	nan	-0.132339	nan	-0.0194657	0.0806177	nan	nan	nan	nan	nan	nan	0.0287126	nan	nan	nan	nan	nan	nan	nan	nan	nan
97_SID4X	nan	nan	nan	nan	nan	0.12706	nan	nan	nan	nan	nan	nan	nan	nan	0.209259	-1.40787	nan	nan	-0.417234	nan	nan	0	nan	nan	nan	nan	0.438296	-0.128447	nan	nan	nan	0.013012	nan	nan	nan	nan	nan	nan	nan	nan	nan	nan	nan	nan	nan	nan	nan	nan	nan
98_MeCP2_NCoR_complex	0.0677871	-0.257182	0.210741	-0.797533	0.467134	-0.0359886	nan	-0.970995	nan	nan	0	0.00533185	nan	nan	-0.15594	0.173453	0	-0.326313	0.0331915	nan	nan	0.115805	0.158878	nan	0.276376	nan	-0.141648	0.214874	nan	-0.111435	-0.32314	-0.0848129	0.678686	-0.0456464	-1.42473	nan	nan	nan	-1.40745	nan	nan	nan	nan	nan	nan	0.385623	-1.82671	1.43475	1.37839
99_NCOR1	-0.0881055	-0.17246	1.11077	0.0204052	-1.24049	0.0272521	2.15501	-0.193387	nan	-0.110175	nan	0	nan	0.216404	0	-0.0116717	0	-0.0248489	-0.0597763	nan	nan	0.0862881	-1.76605	nan	-0.0686939	0.242369	0.0978547	0	2.25494	0	-0.829998	0.0777487	0.548043	-0.0668229	-0.28507	-0.658693	-0.538105	-0.916985	nan	1.46667	0.443833	0.0927524	-2.43508	0.369748	nan	-0.963144	0.79604	0	0.633834
100_MBD1_TRD	0.246208	0.0155015	2.25762	nan	-0.572476	0.236747	0.713836	nan	nan	-0.0490846	nan	-0.198027	0.758887	-1.45807	0.354042	-0.0515124	-0.0302479	-0.0976823	-0.202566	0	0.711843	0.0591574	nan	nan	-0.11662	1.42352	-0.0987484	0.136241	0.890951	-0.227855	nan	-0.141791	0.594266	0.591887	-0.05762	-0.581522	nan	nan	nan	nan	-1.55536	0.755324	nan	-0.729937	nan	-0.0279201	nan	-1.7641	1.02232
101_ZBTB18	-0.0143463	0	0.987556	0.582335	-0.445821	-0.293397	-0.942585	-0.597188	nan	-0.268953	-0.227708	nan	0.261424	nan	-0.0753895	0	-0.271895	0.185091	0.107282	0.786943	-0.119782	-0.217012	-0.985042	-1.30968	0	nan	0.10262	-0.184891	nan	-0.0297696	2.92693	-0.359861	-0.189913	-0.327138	nan	1.6826	nan	nan	1.89994	nan	nan	0.428595	nan	-1.06306	-0.0306467	nan	nan	0.374244	0.753124
102_GCNF	nan	0.737915	0.114394	0.380896	0.30936	-0.0434307	-0.213639	-0.0433435	nan	nan	0.295726	-0.111633	0.124811	-0.041469	nan	nan	nan	-0.23025	0.018762	-0.0475289	0.135048	nan	0.65834	-0.287785	-0.0899268	-0.17611	0.505715	0.181464	nan	-0.71376	nan	nan	-0.724029	0.290825	nan	nan	nan	0.314477	-1.10096	nan	-0.451569	-0.21338	nan	0.311789	0.210887	-0.136145	0.238461	0.5202	-0.0581665
103_NR2F6	-0.422519	0.00771033	nan	nan	nan	-0.318988	nan	nan	nan	nan	nan	-0.931382	-0.109784	nan	0	0.00721776	0.101331	-0.23734	-0.0478219	nan	nan	0.0252625	-0.175039	0	0.313979	0.0446883	0.146918	0.0245416	nan	0.0589121	nan	0.37366	-0.0410059	-0.250763	nan	nan	nan	-0.0217164	nan	nan	nan	nan	nan	nan	0.923287	nan	nan	nan	nan
106_EHMT2_DNMT_recruit	0.501235	-0.165462	-0.0481649	-0.73155	0.0230803	0.346406	-0.121381	-0.532328	nan	0.110483	0.223178	0.29067	0.597689	0.205583	-0.131547	-0.778934	-0.151018	0.697074	0	0	nan	0	-0.940713	-0.726995	0.373661	0.411406	-0.897624	0.611342	nan	0.461398	-0.0997441	0	0.00217019	0.167782	0.0642839	-0.114221	0.030058	-0.589554	nan	-0.0169151	0.657282	0.400415	nan	-1.00066	0.0182691	-0.949665	-0.29218	-0.397133	-0.115018
107_CBX5_full	0.0416837	-0.303611	nan	-0.440226	nan	-0.262252	nan	nan	nan	nan	nan	nan	nan	nan	-0.355998	0.514658	nan	-0.308705	-0.0185597	nan	nan	-0.0620254	nan	nan	0.363391	nan	0.0828876	0.0458175	nan	nan	nan	0.115102	nan	nan	nan	nan	nan	nan	nan	nan	nan	nan	nan	nan	nan	nan	nan	nan	nan
108_CBX1_full	-0.117701	nan	nan	nan	nan	0.0153286	nan	nan	nan	nan	nan	nan	nan	nan	0.21705	nan	nan	0.0346663	0.0691041	nan	nan	0.110297	nan	nan	-0.148656	nan	0.447026	0.40784	nan	nan	nan	0.101296	nan	nan	nan	nan	nan	nan	nan	nan	nan	nan	nan	nan	nan	nan	nan	nan	nan
109_CBX3_full	0	-0.176704	nan	-0.569934	-0.22333	0.0774495	nan	nan	nan	nan	nan	0.0719146	nan	nan	0	-0.0887847	-0.409442	0.0717903	0.0381609	nan	nan	-0.567852	nan	nan	-0.00386944	-1.28569	0.103419	-0.255273	nan	nan	nan	0.246688	-1.18264	nan	nan	nan	nan	nan	nan	nan	nan	nan	nan	nan	nan	nan	nan	0.982003	nan
110_UHRF1	-0.182332	0	-0.197738	-0.399166	0.137583	0	-0.139279	-0.247103	nan	-0.209538	0.5642	0.160201	-0.343961	-0.00365559	-0.108006	0.034275	0	-0.139911	-0.0570149	0	-0.0476934	0.0126512	-0.137465	-0.0176841	-0.140729	0.102119	-0.0569986	-0.254288	0.649959	0.0829118	-0.102645	-0.0368314	-0.0203849	-0.0453884	-0.160557	-0.211302	-0.0948014	0	0	0	-0.0594541	-0.137594	0	0.143467	0.0494113	0.113194	-0.226268	0	-0.215544
111_MYC	-0.119882	-0.0897193	0.117126	-0.458562	0	0	-0.20447	-0.576303	nan	-0.214056	nan	0	-0.119147	0.581904	-0.265475	0.170704	0.247333	0.181691	0	-0.0229769	-0.343093	0	0.264129	0.107593	0	0.106056	-0.0815381	0	nan	-0.0511141	-0.179342	0.0514179	0.44362	nan	nan	-0.0993382	0.619198	nan	-0.375082	nan	0.0378662	0.724569	nan	nan	0.224265	-1.03406	-0.0172634	-1.12023	-1.38023
112_CTCF_chromatin_organization	0.262402	-0.026868	0.73284	1.56657	0.397118	-0.212205	nan	nan	nan	0.357753	nan	1.16089	-0.987905	nan	0.138514	-0.0404616	-0.29712	0	0.0758483	0.946194	nan	0.0281231	nan	nan	-0.0409991	-0.208534	0.196777	-0.0211118	nan	0	nan	0.141905	-0.57208	-0.269005	0.270582	1.6004	nan	0.766374	-0.720298	nan	nan	nan	nan	nan	1.11108	-0.796565	-0.306721	0.410602	-0.570079
113_L3MBTL3	-0.283997	-0.289509	-0.187758	-0.641505	-0.0969158	-0.124545	-0.491108	0.182725	nan	-0.256063	1.6866	-0.387781	0.359968	-0.0555029	-0.246787	-0.320045	-0.0726552	-0.429191	-0.156782	0.406452	nan	-0.284131	-0.205597	-0.668323	-0.0304772	0.742989	0.222442	-0.0558177	-0.709625	1.01356	0.278548	0.186481	0.712903	0.766947	-0.082233	0.455145	0.648078	0.164796	0.524499	-0.440288	0.562091	-0.20845	0.855444	0.482745	0.898762	0.0690608	0.74386	-0.01968	0.482356
114_PHC2	-0.0448236	-0.329001	nan	nan	0.686309	-0.0347564	-1.59619	-0.145723	nan	-0.755393	-0.543274	-0.0224164	nan	-2.27745	0.0851442	-0.0621449	0.259478	-0.126965	0	0.488398	nan	0.177413	nan	0.396572	-0.0316714	-0.340906	-0.20839	-0.100179	nan	0.0649071	nan	-0.00248311	nan	nan	0.425284	nan	nan	0.543678	nan	nan	-1.31358	nan	nan	nan	nan	0.345589	nan	nan	nan
115_TRIM28	0.0716241	0.00885735	-1.18652	-0.638362	-0.175589	0	0	nan	nan	0.416894	nan	1.66973	nan	nan	0.221933	-0.0127201	-0.14394	-0.0567964	-0.177547	nan	1.10699	-0.0405226	-0.68782	0.290258	-0.0671895	-1.36607	0	-0.120265	nan	-0.00324097	nan	0.279049	nan	nan	nan	-0.606496	nan	0.15483	nan	nan	nan	-0.859373	nan	0.330679	0.0370014	nan	0.631404	nan	nan
116_CBX1_chromoshadow	0.211118	0	-0.166005	-0.162739	0.673665	0	1.29652	nan	nan	-0.618259	nan	nan	-0.726286	-0.669516	0.037901	0	-0.0435436	-0.0907268	0.085196	nan	nan	0.113289	0.491632	nan	-0.0469506	nan	0.399058	-0.0224661	-1.91842	-0.21754	nan	-0.0112008	-1.33603	0.117788	nan	-1.93655	nan	0.700879	-0.346551	nan	nan	nan	nan	-0.716301	-0.27406	nan	nan	nan	0
117_CBX3_chromoshadow	0	-0.019315	-0.574962	-0.00771771	1.03151	-0.174917	0	0	nan	nan	nan	-0.0938488	nan	nan	0	0	0.0328342	0	0.00350907	0.645667	1.7378	-0.115617	nan	-0.149037	0.0324253	-0.668459	0	0	nan	-0.366532	0.242938	0.0476568	-0.144816	-0.0748317	nan	1.10684	0	-0.22902	-0.554596	nan	0	0.498803	nan	0.273375	-0.236979	-0.695901	0.265762	0.467766	-1.35252
118_CBX5_chromoshadow	-0.0580166	-0.119528	nan	nan	0.0268217	0.13471	0.277447	nan	nan	nan	nan	nan	0.0831376	nan	-0.184137	-0.213995	-0.0217266	-0.0962504	0	0	nan	0	0.756169	0	0.211303	nan	0.0175801	-0.141989	-0.261031	0.983844	-1.86137	-0.168475	nan	-0.486535	nan	0.142802	-0.0463816	0.876518	nan	nan	nan	-1.81796	nan	-0.0299863	0.778729	0.452915	0.74825	nan	nan
119_DMAP1	-0.0208893	0.30817	-0.341274	-0.0292447	-0.361931	0.0225754	-0.208017	0.353438	nan	-0.171409	nan	-0.226496	nan	0.373461	-0.201943	-0.152556	0.412256	-0.0284843	0	nan	0.0403043	0.0639993	0.183571	0	0.0429727	nan	0.570726	-0.0604945	nan	0.326823	nan	0	-0.0686327	-0.0464249	nan	-0.349531	nan	0.00544668	nan	nan	nan	-0.0855264	nan	nan	-0.305503	nan	nan	nan	nan
120_UBN1_NHRD	0	-0.0588455	0.0728272	-0.0771641	-0.26606	0.0216339	-0.596131	0.159145	nan	0.25475	0	0.0523466	-0.39934	-0.254144	0	0	0.0566214	-0.0565432	0.0203921	-0.114836	0.024832	-0.218888	0.0349087	-0.0774664	0.139603	0	0.239041	-0.0533137	nan	0.333206	-1.67094	-0.188017	0.0929088	-0.722882	-0.326426	-0.326823	0.530906	-0.21603	0.401226	1.1004	-0.194558	0.192248	nan	0.105241	-0.654477	1.41758	0.237174	-0.202467	0.2059
121_UBN1_HRD	0.0983794	0.0437875	0	-0.365756	0.660247	0	0.181649	-2.02031	nan	-1.2261	-0.58198	0	nan	-3.21609	0.215542	-0.0581813	-0.0166516	0	0	0	nan	-0.347537	nan	-0.18092	-0.0998601	-0.632742	0	0	nan	0.0529974	0	0	0.538702	-0.397375	nan	-0.27103	-0.264185	nan	nan	nan	-0.528197	-0.16202	-3.10712	0	-0.971334	-0.81653	0.447463	-0.0894355	nan
125_KYP(A.Thaliana)	nan	nan	nan	nan	nan	nan	nan	nan	nan	nan	nan	nan	nan	nan	nan	nan	nan	0.668333	nan	nan	nan	nan	nan	nan	nan	nan	nan	nan	nan	nan	nan	nan	nan	nan	nan	nan	nan	nan	nan	nan	nan	nan	nan	nan	nan	nan	nan	nan	nan
127_EHMT2	-0.383425	0.0370646	0.0142101	0.363429	0.20424	-0.147811	-0.199092	nan	nan	-0.207077	nan	-0.804142	0.443812	nan	0.162004	0.195662	-0.327433	0.230854	-0.0571024	nan	nan	-0.316043	nan	nan	-0.228791	0.165827	-0.0369956	-0.0530467	nan	0.115565	nan	-0.249484	-0.0722478	-0.0553635	nan	0.494131	nan	nan	nan	nan	0.384165	-0.106143	nan	nan	-0.0799685	0.0297751	0	nan	0.34539
128_EHMT1	nan	nan	nan	nan	nan	nan	nan	nan	nan	nan	nan	nan	nan	nan	nan	nan	nan	0.158481	nan	nan	nan	nan	nan	nan	nan	nan	nan	nan	nan	nan	nan	nan	nan	nan	nan	nan	nan	nan	nan	nan	nan	nan	nan	nan	nan	nan	nan	nan	nan
129_KDM2B	0.117151	-0.169847	-0.0932251	-0.274789	-0.0929002	-0.0688022	-0.186325	0.0347135	nan	-0.387093	0.279635	-0.114459	0.206849	-0.190594	0.0310786	-0.0849637	0.044231	0.207113	0.15052	0.111678	-0.249992	0.111762	-0.0031491	0.159136	-0.419388	-0.125354	0	-0.130279	-0.167933	-0.756862	-0.253146	0.0233572	-0.196842	-0.212138	0.144683	-0.547466	-0.072901	-0.222853	-0.401976	-0.0646229	-0.330241	-0.0326586	-0.401167	-0.272501	-0.251832	-0.434375	-0.0193275	-0.0463873	-0.0732277
130_KDM5B	0.240811	0.0303137	-0.196336	-0.00480347	-0.0611017	0	-0.0137151	-0.180971	nan	0.113284	0.0837754	-0.125628	-0.0907276	0.201935	0.22303	0	-0.0985063	0.0555079	0.112797	-0.0882082	0	-0.145603	0.137593	0.184023	-0.0855431	-0.135877	-0.00149421	-0.0215813	-0.458935	-0.355463	-0.247588	-0.00690992	-0.326211	-0.186192	-0.151474	-0.342329	-0.261787	-0.0973631	-0.174783	0.00183819	-0.496162	0.0697288	-0.526975	-0.193287	-0.303477	-0.176608	-0.387774	-0.309843	-0.336805
132_RING1-XTEN20-PCGF1	-0.0506362	0.07453	-0.252725	-0.720792	-0.111397	0	-0.731547	nan	nan	0.099205	nan	0.0668624	-0.956365	-0.0815548	-0.260828	-0.183001	-0.11911	-0.142505	0.163521	nan	nan	-0.0464089	nan	-0.348528	0.0378739	0.0410652	0.100557	-0.163169	nan	0.749711	0.00809993	0.0480043	-0.5707	0.213956	nan	-0.211366	0.564201	-0.109872	0.574476	nan	0.571479	nan	nan	0.259799	0.46032	1.06863	0.0674653	-1.33316	0.259691
133_RING1-XTEN20-PCGF2	-0.366439	-0.0637646	0.567017	1.13367	0.034867	-0.154234	0.189237	nan	nan	0.202035	nan	-0.118909	0.182289	-2.13503	-0.253466	0.158439	0.0892278	0.0185315	0	0	nan	-0.094487	nan	nan	0.093111	0.266784	0.0708569	0	-1.64804	-0.179251	nan	-0.24916	-0.557369	0.323381	0.655547	-0.0316936	nan	-0.422166	-0.45718	0.711682	1.05943	0.471517	nan	nan	-0.789706	1.61601	0.713203	-0.662432	0.336039
134_RING1-XTEN20-PCGF3	-0.168847	-0.247059	-0.352856	nan	0.123056	0	-0.408139	nan	nan	-0.384589	nan	nan	0.198858	1.50297	-0.145233	-0.106186	-0.204061	-0.120717	-0.0352158	-1.04753	nan	0.0500239	0.605843	-0.913582	-0.0450261	-1.56925	0.144129	0.126969	nan	0.525039	0.88182	0.0451256	-0.984142	-0.834954	nan	0.88496	-0.340847	-0.0318636	nan	0.362856	-0.357581	0.178229	nan	0.195541	-1.05304	nan	nan	nan	-0.0411562
135_EZH1	-0.419996	-0.200898	nan	nan	nan	0.366664	nan	nan	nan	nan	nan	nan	nan	nan	-0.179164	nan	nan	-0.0288584	0.107264	nan	nan	nan	nan	nan	-0.247578	nan	-0.177678	0.930526	nan	nan	nan	nan	nan	nan	nan	nan	nan	nan	nan	nan	nan	nan	nan	nan	nan	nan	nan	nan	nan
136_EZH2	0.147099	0.589429	nan	nan	-0.524437	0	0.529181	0.486428	nan	-0.266192	nan	-0.275277	0.176432	-0.28688	-0.139563	0.399247	0.416197	0.0468549	0.0137192	0.228752	0.23689	0.364375	-0.119936	0.0321242	-0.233722	nan	-0.0809089	0.188405	nan	-0.0973264	nan	-0.248832	-0.321468	-0.233317	nan	0.30872	nan	nan	nan	nan	nan	0.28749	nan	-0.226747	0.0928416	nan	nan	nan	-0.398047
139_DNMT3A1	nan	-0.201074	-0.138457	nan	nan	nan	1.40994	nan	nan	nan	0.278756	nan	nan	nan	nan	-0.191859	nan	nan	-0.0425382	0.863226	nan	nan	nan	0.0856327	-0.180322	nan	-1.29382	-0.837426	nan	1.4336	nan	nan	0.261586	1.3094	nan	nan	nan	nan	nan	nan	nan	nan	nan	-1.18223	1.06604	nan	nan	nan	nan
140_DNMT3B1	0.200412	0.0199329	-0.191801	0.137448	0.107874	0.100231	-0.0705897	-0.0274363	nan	-0.0661819	-0.210389	0.0651935	0.0641092	-0.0897559	-0.236458	0.102419	0.138782	-0.0637677	-0.339716	0.268647	0.00881122	-0.621462	0.00845568	-0.273833	-0.137802	-0.136787	-0.00916279	0.0670885	-0.119948	-0.211832	-0.153854	0.198662	0.11465	0.0583644	-0.150697	-0.025835	-0.439598	-0.189402	-0.01271	-0.0374315	-0.0823944	0.0427561	0.442798	0.527327	0	-0.114222	-0.0755305	-0.298316	-0.261773
141_DNMT3B3	0.242268	0.215812	-0.0775894	0.492063	0	0.252821	-0.00495138	0.211259	nan	-0.282104	-0.113577	0.113986	-0.202771	0.34222	0	0	-0.0188155	0.0806958	0.112856	0.0250299	-0.360027	0.493053	0.09809	-0.0163687	-0.243906	-0.243393	-0.0763474	-0.13457	0.37556	0.0695486	-0.614799	-0.27908	-0.425637	-0.0503112	0.0700743	0.295839	0	-0.431331	-0.0938062	-0.0771475	-0.615091	0.0269569	-0.568611	-0.0925347	-0.402411	-0.405008	-0.433176	-0.0798881	0
142_DNMT3L	0.0752405	0.0172739	nan	nan	0.225455	-0.262384	nan	nan	nan	nan	nan	nan	nan	0.178512	-0.047415	-0.23432	-0.0527342	-0.0347893	-0.0378458	nan	nan	-0.175689	nan	nan	0.715761	nan	0.0654505	0	nan	0.132557	nan	-0.035866	nan	nan	nan	-1.26751	nan	nan	nan	nan	nan	nan	nan	-0.438327	nan	nan	nan	nan	nan
143_DNMT3C(mouse)	nan	nan	nan	nan	nan	nan	nan	nan	nan	nan	nan	nan	nan	nan	nan	nan	nan	nan	nan	nan	nan	nan	nan	nan	nan	nan	nan	nan	nan	nan	nan	nan	nan	nan	nan	nan	nan	nan	nan	nan	nan	nan	nan	nan	nan	nan	nan	nan	nan
[truncated: 81 more columns]

## Sheet: KRAB Synergy
Name	Average Synergy Score with KRAB (Day 0)	q-value (Day 0)	Average Log2(HIGH/LOW) (Day 0)	Average Synergy Score with KRAB (Day 6)	q-value (Day 6)	Average Log2(HIGH/LOW) (Day 6)	Average Synergy Score with KRAB (Day 12)	q-value (Day 12)	Average Log2(HIGH/LOW) (Day 12)
1_CBX1_chromo	1.48865	3.57619e-05	-4.70848	0.399958	0.0243277	-1.77698	0.00610316	0.996208	-0.235941
2_CBX3_chromo	1.60949	0.000191842	-4.59112	0.407198	0.00298502	-1.78873	0.0877679	0.599223	-0.308881
3_CBX4	0.935958	0.00190106	-4.08765	0.398459	0.123285	-1.77708	0.0855691	0.599663	-0.313446
4_CBX5_chromo	0.632907	0.00388306	-3.69935	0.390534	0.0468771	-1.80963	-0.0330734	1	-0.115053
5_CBX7	2.15875	9.21492e-06	-5.33271	1.19244	3.79959e-06	-2.79364	0.160522	0.307471	-0.421738
6_CBX2	-1.67701	0.00318916	-0.57102	-0.47406	0.0475465	-0.679292	0.0288445	0.825846	-0.311952
7_CBX6	1.39579	0.000203364	-4.50459	0.796927	0.00125567	-2.29077	0.129291	0.169064	-0.393445
8_RYBP_zf_RanBP	0.648874	0.00808243	-3.8127	0.656546	0.00430055	-2.17438	0.103653	0.562585	-0.36676
9_AEBP2	-0.860449	0.0373234	-0.558904	-0.267223	0.46142	-0.751596	0.389161	0.848771	-0.473
10_ING1	0.897661	0.000827744	-3.93663	0.49318	0.0121924	-1.89753	0.0897838	0.851984	-0.291841
11_PHF2	-0.474873	0.161425	-2.92219	-0.190202	0.391554	-1.17914	-0.180015	0.402572	0.0143549
12_TRIM24	1.2181	3.26796e-05	-4.33116	0.549735	0.00306645	-1.98406	-0.0786783	0.770022	-0.129615
13_KDM5A	0.560769	0.00806723	-3.85975	0.124881	0.410377	-1.46281	0.200609	0.604924	-0.426472
14_KDM5B	-0.0141471	0.687266	-2.75415	-0.159812	0.308014	-1.08482	0.0268638	0.851984	-0.231609
15_DNMT3A_PWWP	-3.78523	9.34113e-07	2.63825	-1.32988	5.85924e-07	0.538123	-0.236203	3.01304e-06	0.0866704
16_NSD1_PWWP2	1.75281	2.40637e-06	-4.97543	-0.154703	0.028027	-1.06037	-0.0296741	0.369631	-0.163516
17_NSD2_PWWP1	1.59494	1.65413e-05	-4.63637	0.258788	0.0100089	-1.63336	0.0113528	0.829397	-0.255005
18_CREBBP	1.83362	3.10834e-06	-5.05472	0.172201	0.0090725	-1.49274	0.0357066	0.715184	-0.257903
19_MeCP2_MBD	0.115244	0.175562	-3.00779	-0.302422	0.0305619	-0.851233	-0.114963	0.152602	-0.0913522
20_MBD1_MBD	-1.05734	0.0225653	-0.299385	-0.781236	0.0120325	-0.304133	-0.0182034	1	-0.138128
21_MBD2	-0.0586021	0.685929	-2.41905	-0.29816	0.578563	-1.03686	0.349264	0.821436	-0.530282
22_MBD3	-2.17033	0.000489494	0.409446	-0.679462	0.00338896	-0.345825	-0.2041	0.00472432	0.0593656
23_Tet1	0.62477	0.0158192	-4.17755	0.770877	0.0147609	-2.25539	0.012183	0.949493	-0.162977
24_Tet3	0.428091	0.111771	-3.92481	0.542269	0.0270298	-1.95028	0.072069	0.822101	-0.262313
25_Zfp961(mouse)	-0.0315921	0.188054	-4.03826	-0.0032208	0.519948	-1.33702	-0.0112027	0.599663	-0.179364
26_Zfp809(mouse)	0.0402798	0.0869606	-4.53917	-0.0490201	0.578563	-2.11196	-0.0119476	0.932213	-0.273491
27_ZNF417	-0.283787	0.412928	-0.8072	-0.112775	0.046014	-0.650902	-0.0269402	0.434467	-0.0976296
28_ZNF587	-0.289721	0.37584	-0.888668	-0.118846	0.0734924	-0.586651	-0.0185677	0.159852	-0.141867
29_ZIM3	0.0766489	0.408609	-3.28211	-0.030437	0.463237	-1.39149	-0.00362225	0.833262	-0.343226
30_ZNF10	0.048912	0.0696354	-4.75862	-0.00281952	0.580387	-2.02158	0.00181481	0.562585	-0.265202
31_ZNF534	-0.00239517	0.227628	-3.99368	-0.0311	0.519948	-1.67931	0.00469153	0.639893	-0.295511
32_ZNF667	-0.11623	0.249536	-1.27438	-0.0701022	0.0536125	-0.788701	-0.0257771	0.193867	-0.135211
33_ZNF716	-0.0392936	0.32565	-3.84619	-0.0361517	0.431113	-1.6566	-0.0076942	0.894787	-0.221861
34_ZNF479	-0.0102565	0.426523	-4.27852	-0.0149415	0.67593	-1.95136	0.00292435	0.489647	-0.315434
35_ZNF791	0.781344	0.00224742	-4.28548	0.718291	0.000251815	-2.26694	0.0583762	0.833262	-0.306789
36_ZNF563	-0.141363	0.362103	-3.2824	-0.0391939	0.266401	-1.11524	-0.00578515	0.599663	-0.23762
37_ZNF20	-0.175326	0.325441	-2.01806	-0.0591163	0.151543	-0.745255	-0.00862649	0.848771	-0.177964
38_ZNF440	-0.125346	1	-2.30618	-0.0425108	0.226795	-0.930769	-0.00354769	0.620649	-0.159305
39_ZNF878	0.0574865	0.349425	-3.21993	-0.0241042	0.511002	-1.25494	-0.00556867	0.894787	-0.197349
40_ZNF823	0.072194	0.507493	-3.11677	0.230704	0.209124	-1.6004	-0.0775685	0.833262	-0.0924122
41_ZNF441	0.0380528	0.325441	-4.17956	-0.0397749	0.519948	-1.80049	-0.00349485	0.832541	-0.333026
42_ZNF763	0.680374	0.00118218	-4.84906	0.857828	2.62861e-05	-2.4973	0.147606	0.159852	-0.388215
43_ZNF844	0.0246672	0.482847	-3.258	-0.0775724	0.359922	-1.5306	-0.00670361	0.894787	-0.249346
44_ZFP69	0.00507401	0.694697	-3.37355	-0.0498101	0.580387	-1.26416	-0.0135113	0.822101	-0.1879
45_ZNF606	0.0372484	0.227628	-3.76029	-0.0341584	0.497424	-1.64349	-0.000123477	0.810602	-0.323273
46_ZNF235	0.0870996	0.54811	-3.28841	-0.00837479	0.615809	-1.40793	0.00302225	0.639893	-0.326485
47_ZNF613	0.0285414	0.743626	-4.27719	-0.069132	0.722891	-1.88457	-0.0141522	0.973806	-0.277425
48_ZNF627	-0.093353	0.423437	-4.28425	0.584713	0.00443178	-2.2683	0.177958	0.489647	-0.483028
49_ZNF649	-0.0231933	0.32471	-4.0573	-0.0540733	0.46142	-1.76694	-0.0118435	0.832541	-0.311337
50_PRDM1	-0.0152488	0.741711	-2.84962	-0.424479	4.35438e-05	-0.611877	-0.115704	0.181464	-0.0946888
51_ZNF644	0.895269	0.000369552	-3.95725	0.28537	0.110729	-1.70122	0.101988	0.833262	-0.350745
52_WIZ	0.0570065	0.54811	-2.71688	0.230703	0.16107	-1.59398	-0.0665178	0.60596	-0.133425
53_CDYL	-0.553472	0.00269582	-2.23786	-0.282057	0.0871895	-0.888848	-0.165505	0.501273	-0.0348774
54_ATRX	-1.54162	8.11262e-05	-0.671253	-0.682031	0.00663176	-0.358482	-0.327862	0.518186	0.139525
55_MPHOSPH8	0.600706	0.000244341	-3.61258	0.279633	0.100328	-1.59677	-0.110213	0.562585	-0.0953848
56_DAXX	-0.302369	0.318492	-2.39792	-0.245356	0.379583	-1.04954	0.0543656	0.955259	-0.290116
57_MECP2_ATRX_binding	1.12222	0.000153484	-4.09867	0.65743	0.000525353	-2.06026	0.178955	0.281415	-0.431807
58_PPHLN1	-0.0918486	0.687266	-2.82244	0.223798	0.0973817	-1.43933	-0.014206	0.98386	-0.169654
59_BCOR	0.382839	0.0182033	-3.41599	0.277365	0.151543	-1.62806	0.0665427	0.822101	-0.246007
60_BMI1	0.754828	1.65413e-05	-3.80939	0.440625	5.12276e-05	-1.75307	-0.0743464	0.562585	0.0244057
61_E2F6	1.75185	2.20552e-06	-4.99711	0.408738	0.00157978	-1.84198	0.0598365	0.489647	-0.359665
62_PCGF1	-1.26459	0.0581521	-0.780876	-0.658011	0.00262922	-0.382184	-0.128733	0.00348514	-0.0325549
63_RYBP_YAF2_rybp	0.653573	0.015627	-3.51686	-0.00442403	0.697482	-1.17605	0.0302724	0.825846	-0.157872
64_YAF2	0.430457	0.0470883	-3.26838	-0.144155	0.450569	-1.04167	-0.149657	0.423992	0.00975672
65_YY1	-1.36909	0.0227034	-0.777951	-0.562499	0.0190018	-0.15072	0.026923	0.957879	-0.026563
66_KDM2B	-1.3606	4.20802e-05	-0.374698	-0.861454	7.23518e-07	-0.00862626	-0.0832809	0.193867	-0.133113
67_HNRPK	-0.85211	0.0012553	-2.06519	-0.746772	0.00430055	-0.368258	0.0590155	0.793904	-0.193099
68_RUNX1	-2.53431	1.65413e-05	0.690806	-0.966424	6.07311e-06	0.0280577	-0.251169	0.000420608	0.100582
69_CBX2	1.53449	7.65226e-06	-4.63929	0.0878237	0.450569	-1.3781	0.134723	0.446605	-0.364213
70_CBX4
71_CBX6	0.15372	0.372495	-2.92511	-0.337334	0.0878861	-0.886196	-0.0848094	0.821436	-0.144518
72_CBX7	-0.0077261	0.488194	-2.30246	-0.427358	0.010635	-0.76497	0.0100925	0.894787	-0.229672
73_CBX8	1.03438	0.000513288	-4.13649	-0.261857	0.0305619	-0.907717	-0.0914515	0.281415	-0.107887
74_PHF1_CTD	0.155229	0.318492	-2.92192	-0.101055	0.521694	-1.15307	-0.0884007	0.770022	-0.074827
75_PHF1_PHD	0.974697	3.57619e-05	-4.03047	-0.209239	0.00290701	-0.779016	-0.0428144	0.783454	-0.196904
76_MTF2	1.12966	9.5731e-06	-4.23291	0.533727	0.00122755	-1.89098	0.213997	0.169064	-0.422468
77_EPOP	1.86534	2.56867e-06	-5.11447	1.98423	5.85924e-07	-3.68625	0.363407	0.00270879	-0.640591
78_LCOR (PALI1)	0.540826	0.0238961	-3.38839	1.74347	1.84298e-06	-3.38553	0.414673	0.000400666	-0.818345
79_AEBP2	-0.326104	0.143035	-2.10547	-0.465671	0.000794805	-0.59476	-0.119924	0.179663	-0.0327719
80_JARID2	-1.01152	0.000457412	-2.24316	0.532366	0.00216036	-2.22661	0.013063	1	-0.216669
81_CTCF_PRC2	0	1	1.46498	-0.0143355	0.521694	0.850674
82_PHF19	1.10741	1.10349e-05	-4.10505	0.146002	0.689958	-1.36972	0.0341398	1	-0.230428
83_PHF19_fusion
84_ZFPM1	-0.817921	0.00493966	-1.8333	-0.646953	0.000794805	-0.583043	-0.0951867	0.600714	-0.0893798
85_PRDM14	-0.583728	0.0313086	-1.6553	-0.875826	5.85924e-07	-0.06097	-0.113216	0.000420608	-0.0816941
86_vSET(P. bursaria chlorella virus)	0.966432	0.000217393	-4.09263	-0.0412889	0.463237	-1.15964	0.0566556	0.501273	-0.311221
87_RCOR1	-4.31897	0.101935	2.48783	-1.35139	0.000128613	0.815599
88_REST_CoREST_complex	1.3597	7.33449e-06	-4.50297	0.0534345	0.46142	-1.33623	-0.151027	0.0561743	-0.0524128
89_KLF3	-0.736777	0.0227034	-1.84068	-0.471778	0.0791023	-0.41943
90_ZEB1	-0.945868	0.000775426	-2.1892	-0.690383	0.000703179	-0.702582	0.022427	0.932213	-0.16206
91_ZEB2	-3.41633	2.65809e-05	1.70206	-1.27176	9.17387e-06	0.521753	-0.174587	0.00172319	-0.0565029
92_MBD3(mouse)	0.753967	0.00318916	-3.80587	0.0975586	0.611968	-1.39943	0.0618215	0.894787	-0.223771
93_SALL1	-0.313488	0.256729	-2.70983	-0.376188	0.578563	-0.858668	-0.136309	0.833262	-0.0356033
94_NAB2	-1.49866	9.19966e-06	-0.503652	-0.762285	0.000101663	-0.192221	-0.205835	0.000736854	0.0358298
95_MeCP2_Sin3_complex	-0.431004	0.0930646	-2.16803	-0.380897	0.00260845	-0.637431	-0.0410983	0.152602	-0.128262
96_REST_Sin3_complex	-1.00759	2.59523e-05	-2.22077	-0.545646	0.00216036	-0.744083	-0.288052	0.281415	0.116266
97_SID4X	-0.257889	0.0567769	-4.5577	0.594422	0.0422613	-3.28826	-0.116974	0.821436	-0.00996791
98_MeCP2_NCoR_complex	-0.176761	0.743626	-2.88771	-0.00989652	0.657007	-1.2858	-0.137246	0.832541	-0.0320877
99_NCOR1	-0.939162	0.00298201	-2.14304	-0.541187	0.00294047	-0.657275	-0.136944	0.169064	-0.0605084
100_MBD1_TRD	-0.346277	0.172354	-2.65991	-0.189533	0.521694	-1.06218	0.0435552	0.973806	-0.23949
101_ZBTB18	0.372987	0.118717	-3.34404	0.268722	0.104555	-1.60754	0.112661	0.894787	-0.239334
102_GCNF	0.226246	0.198585	-3.18848	-0.464482	2.60138e-05	-0.562305	-0.0359114	0.973806	-0.235869
103_NR2F6	-0.482417	0.000293056	-2.58886	-0.213725	0.0362486	-1.0012	0.0621307	0.825846	-0.297686
104_NR1D1	-1.16326	0.101935	-2.76344	-0.905719	0.000101725	-0.0237338
105_EZH2_DNMT_recruit	-1.16548	1	-3.54795	-0.187786	0.294554	-0.506674
106_EHMT2_DNMT_recruit	0.850389	0.000325398	-3.85768	-0.162867	0.0766228	-0.950531	-0.0379695	0.933817	-0.190701
107_CBX5_full	0.84602	0.00664076	-3.86676	0.289803	0.204952	-1.5887	-0.0209307	1	-0.17263
108_CBX1_full	-0.122118	0.575708	-3.11957	0.128676	0.372383	-1.52793	0.0279962	0.940225	-0.101519
109_CBX3_full	-1.47417	0.00156496	-1.25376	-0.53426	0.0244743	-0.528283	-0.167852	0.833262	0.0118546
110_UHRF1	1.56355	9.21492e-06	-4.70976	-0.218769	0.000908124	-0.827073	-0.0299191	0.169064	-0.228749
111_MYC	0.845274	3.44211e-05	-3.86507	0.434099	0.00443178	-1.80004	-0.00342257	0.825846	-0.220032
112_CTCF_chromatin_organization	-2.38647	0.000153484	0.513252	-0.786311	0.000512685	-0.229889	-0.129859	0.0124383	-0.0240483
113_L3MBTL3	2.65627	9.3409e-07	-7.14463	3.94607	6.36646e-11	-5.74218	0.562787	3.69866e-08	-0.829296
114_PHC2	-0.252745	0.372495	-2.521	-0.22336	0.2732	-1.03127	0.031676	0.833262	-0.252873
115_TRIM28	-0.0329813	0.894255	-2.76754	-0.3243	0.13305	-1.00346	-0.0611284	1	-0.140653
116_CBX1_chromoshadow	-0.348862	0.161425	-2.38142	-0.304247	0.202995	-1.03948	-0.257168	0.369631	0.0957092
117_CBX3_chromoshadow	0.251816	0.325441	-3.22309	-0.436423	0.0245751	-0.908501	0.0243156	0.973806	-0.246301
118_CBX5_chromoshadow	-0.0100723	0.962532	-2.77264	-0.62425	0.0437635	-0.637082	0.0600498	0.894787	-0.258288
119_DMAP1	1.2479	6.14471e-06	-4.41226	0.356851	0.000110824	-1.66395	0.0552762	0.599663	-0.272266
120_UBN1_NHRD	0.675307	0.000321627	-3.55781	0.254465	0.0372558	-1.57328	-0.00472763	0.878112	-0.218152
121_UBN1_HRD	0.635119	0.00452434	-3.71637	0.139384	0.606562	-1.54297	-0.239553	0.510446	0.106013
122_SETDB1
123_SUV39H1				-1.03088	0.00220753	0.521041
124_dim-5(N.Crassa)	-0.623279	0.273261	-3.54024	0.788513	0.100831	-2.39661
125_KYP(A.Thaliana)	-1.34986	0.000775508	-0.484761	-1.02238	7.23518e-07	0.217805	-0.535094	0.825846	0.205937
126_SUVR4(A.Thaliana)
127_EHMT2	1.09601	1.0185e-05	-4.28779	0.168381	0.00784629	-1.46225	0.0641416	0.254676	-0.390177
128_EHMT1	-0.104194	0.583046	-3.55068	0.397864	0.00338896	-1.83075	-0.163193	0.833262	-0.0145175
129_KDM2B	-4.13164	9.3409e-07	3.12507	-1.40786	5.85924e-07	0.626102	-0.264643	1.13254e-06	0.059
130_KDM5B	-4.31959	9.3409e-07	3.2399	-1.43324	5.85924e-07	0.71449	-0.254346	5.86624e-11	0.0328731
131_SET8(T.Gondii)	-0.546747	0.296423	0.894828	0.236717	0.521694	-0.509705
132_RING1-XTEN20-PCGF1	0.409909	0.0212122	-3.35948	0.0580204	0.93194	-1.4012	0.0967448	0.518186	-0.345963
133_RING1-XTEN20-PCGF2	0.581278	0.0161829	-3.66512	0.168269	0.348167	-1.61118	-0.0289137	0.940225	-0.205689
134_RING1-XTEN20-PCGF3	1.37364	8.12388e-05	-4.48204	0.0659989	0.316363	-1.3945	-0.0904541	0.809063	-0.134843
135_EZH1	-0.404919	0.000217393	-2.6168	0.0342148	0.521694	-1.26355	0.168423	1	-0.394642
136_EZH2	0.872914	4.20802e-05	-3.97285	0.0738244	0.218092	-1.31767	-0.0440143	0.600714	-0.229578
137_HDAC1
138_DNMT1
139_DNMT3A1	-0.449055	0.00579788	-2.90757	0.337442	0.00430055	-2.67247	0.072103	0.894787	-0.546275
140_DNMT3B1	-0.877218	0.211154	-1.55358	-0.896355	1.46363e-05	-0.103172	-0.0267601	0.544631	-0.185153
141_DNMT3B3	-1.8688	2.14726e-06	0.224199	-1.14581	5.85924e-07	0.509873	-0.14397	0.00270879	-0.106016
142_DNMT3L	-0.44204	0.0579165	-2.53365	-0.0370352	0.555545	-1.16476	0.0280399	0.894787	-0.299179
143_DNMT3C(mouse)				-1.18305	2.65986e-06	0.441412
144_sssIM(MQ1)
145_DRM2(Arabidopsis)
146_DRM3(Arabidopsis)	-1.79695	1	-1.2462	-1.39571	0.000118224	0.707669
147_MET1(Arabidopsis)
148_CMT2(Arabidopsis)
149_CMT3(Arabidopsis)
150_NtDRM1(N. Tabacum)				-0.545679	0.657007	-0.195529
151_DNMT3A1-DNMT3L(mouse,CRRISPRoff)
152_DNMT3B1-XTEN20-DNMT3B3
153_DNMT3A1-XTEN20-DNMT3B3
154_DNMT3B1-XTEN20-DNMT3L
155_DNMT3A1-XTEN20-DNMT3L
156_eGFP	-1.01176	1	-4.37666	-0.792282	1	-1.47752	-4.81761e-05	1	-0.548311
