# Supplementary material for: A combinatorial domain screening platform reveals epigenetic effector interactions for transcriptional perturbation
Source: Nat Commun. 2026 Apr 24;17:5697. doi: 10.1038/s41467-026-72227-9 (PMC13319239; doi:10.1038/s41467-026-72227-9)
Supplement: Supplementary file 9 — Supplementary Data 7 [file 41467_2026_72227_MOESM9_ESM.xlsx]

## Sheet: Synergy Scores
Effector 1 N-term	Effector 2 C-term	Synergy Score (Day 0)	Synergy Score (Day 12)	Synergy score (Residual & homodimer based) (Day 0)	Within distribution (Day 0)	Quadrant (Day 0)	Synergy score (Residual & homodimer based) (Day 12)	Within distribution (Day 12)	Quadrant (Day 12)
RNF40	RNF40	0.734935	0.352051
RNF40	RNF20
RNF40	RBX1	0.433684		-1.09074	TRUE	2
RNF40	BMI1	1.28487	-1.17545	0.302713	TRUE	1	1.05599	TRUE	4
RNF40	RING1	0	-0.929276	-0.513637	TRUE		-0.922454	TRUE	3
RNF40	UBR5	-0.205275	-0.23159	-0.0786236	TRUE	3	-0.235572	TRUE	3
RNF40	RNF2	1.12691	-0.0799106	0.965985	TRUE	1	-0.141145	TRUE	3
RNF40	UHRF1	-0.404267	0.90897	-0.905374	TRUE	3	-0.978477	FALSE	2
RNF40	HSF1	0.33683	0.448159	1.2357	TRUE	1	-0.577273	TRUE	2
RNF40	UBR2	-1.28353	0.273263	-1.52836	TRUE	3
RNF40	MCM3AP	0.15725	-0.117964
RNF40	RNF8	0.423338	-0.170839	-0.46322	TRUE	2	-0.194453	TRUE	3
RNF40	UBE2D2	0.417074	1.60683
RNF40	UBE2D3	-0.0190347	0.0419925	-0.32774	TRUE	3
RNF40	UBE2U	-0.388354	-0.818878	0.26518	TRUE	4
RNF40	UBE2B	0.479057	0.0647333	-0.917802	TRUE	2	0.101565	TRUE	1
RNF40	UBE2N	0.286049	1.76003	-0.910158	TRUE	2	1.79566	TRUE	1
RNF40	UBE2A	0.0172077	0.281957	-0.367703	TRUE	2	0.262029	TRUE	1
RNF40	KMT5A	-0.199469	-0.432255
RNF40	NAA50	-0.445101	-0.834228	-0.025046	TRUE	3	-0.815463	TRUE	3
RNF40	PRDM5	-0.27313	1.69098	-1.86242	TRUE	3	1.7427	TRUE	1
RNF40	PRDM10	0	0.38497	-0.217662	TRUE		-0.480502	TRUE	2
RNF40	DTX3L	-0.240978	-1.10664	-0.897506	TRUE	3	1.09675	TRUE	4
RNF40	PRDM9	-0.483652	1.65627	-0.432462	TRUE	3	1.58083	TRUE	1
RNF40	RNF168	-0.460155		0.481909	TRUE	4
RNF40	PRDM13	-0.365528	0.0729771	-0.526483	TRUE	3	-0.206814	TRUE	2
RNF40	UBE2E1	1.23096	0.0402552	1.1622	TRUE	1
RNF40	PRDM7	0.100808	0.178791	-0.119905	TRUE	2	-0.319486	TRUE	2
RNF40	MECOM	0	0.264572	-0.245734	TRUE		0.283159	TRUE	1
RNF40	PRDM8	0.071259	-0.0978153	-0.335999	TRUE	2
RNF40	PRDM2	0	0.577437	0.0268824	TRUE
RNF40	NCOA3	0.750711	-0.371006	0.344165	TRUE	1	-0.355535	TRUE	3
RNF40	KMT2D	0	-0.503377	-0.591088	TRUE
RNF40	EZH2	-1.05786	-0.754358	-1.31805	TRUE	3	-0.691163	TRUE	3
RNF40	KMT2C	0.754249	0.802192	-1.35805	TRUE	2	0.850374	TRUE	1
RNF40	PRDM11	-0.0456675	0.90698	-0.064492	TRUE	3	0.895393	TRUE	1
RNF40	PRDM4	0.930526	0.177524	-1.12642	TRUE	2	0.119841	TRUE	1
RNF40	KMT2A	0.248758	0.00298912	0.146756	TRUE	1	0.044062	TRUE	1
RNF40	PRDM6	-0.331986	0.21503	-0.785085	TRUE	3	-0.348686	TRUE	2
RNF40	KMT2B	0.334244	0.376815	-0.662465	TRUE	2	0.386355	TRUE	1
RNF40	KMT2E	-0.620288	0.643453	-0.666525	TRUE	3	0.707184	TRUE	1
RNF40	RYBP
RNF40	PRDM14	0.0789146	-0.253322	-0.702001	TRUE	2	0.185763	TRUE	4
RNF40	SETD1A	-0.433941	0.721146	-0.753634	TRUE	3	0.754092	TRUE	1
RNF40	GTF3C1	-0.17925	0.416587	-0.0769843	TRUE	3	-0.512564	TRUE	2
RNF40	EZH1	0.818624		0.840666	TRUE	1
RNF40	NAA40	-0.406697	-0.25751	-0.692452	TRUE	3	-0.221996	TRUE	3
RNF40	ATF2	0.279125	-0.683524	-0.397983	TRUE	2	-0.679686	TRUE	3
RNF40	SETD1B	0.111952	0	-0.564072	TRUE	2	0.0228378	TRUE
RNF40	NAA60	-0.209129	-0.525184	-0.438684	TRUE	3	-0.505272	TRUE	3
RNF40	SETD5	0.229641	-0.397017	0.286705	TRUE	1	-0.466286	TRUE	3
RNF40	TRIM37	-0.187346	-0.173898	-0.353239	TRUE	3	0.040754	TRUE	4
RNF40	PRDM1	0.215918	-0.0656239	0.235434	TRUE	1	-0.0325127	TRUE	3
RNF40	PRDM12	0		-0.408233	TRUE
RNF40	PRDM16	0.599211	-0.0682585	-1.0888	TRUE	2	-0.0376265	TRUE	3
RNF40	EYA2	0	-0.284516	-0.505648	TRUE		-0.258465	TRUE	3
RNF40	KMT5C	0.697282	-0.172161	0.332666	TRUE	1	-0.112471	TRUE	3
RNF40	ASH1L	0		-0.550314	TRUE
RNF40	NSD3	0.472757	0.145969	0.502782	TRUE	1	0.0839941	TRUE	1
RNF40	NSD1	0.16004	0.551623	-0.264607	TRUE	2	0.58557	TRUE	1
RNF40	KAT6B	-0.0743351	0.625637	-0.365486	TRUE	3	-0.727768	FALSE	2
RNF40	NSD2	0		-0.0820215	TRUE
RNF40	SMYD1	-0.0933555	-0.290255	-0.0124607	TRUE	3	0.18903	TRUE	4
RNF40	EHMT1	1.2645	-0.396023	1.00445	TRUE	1	0.350532	TRUE	4
RNF40	EHMT2	2.00152	-0.217812	1.65735	TRUE	1	-0.274502	TRUE	3
RNF40	JAK2-JH1	-1.42931		-0.359222	TRUE	3
RNF40	CDK1	-0.362296	-0.666904	0.150774	TRUE	4	-0.701652	TRUE	3
RNF40	SETD2	0.0449855	0.196692	-0.159193	TRUE	2
RNF40	CDK2	0.391874		0.426879	TRUE	1
RNF40	SUV39H2	-0.196973	-0.495612	-0.590204	TRUE	3	-0.454101	TRUE	3
RNF40	SETD9	-0.396335	-0.582834	-0.0904329	TRUE	3	-0.575296	TRUE	3
RNF40	PRDM15	0.029624	-0.159707	-0.514264	TRUE	2	-0.190611	TRUE	3
RNF40	DNMT3B	1.29254	0.760751	1.05106	TRUE	1	-0.984141	FALSE	2
RNF40	KAT6A	-0.337811	0.848366	0.0511358	TRUE	4	-0.971498	FALSE	2
RNF40	DNMT3A	1.26462	1.48051	1.44401	TRUE	1	1.90694	TRUE	1
RNF40	PPP6C	-0.667314	0.896994	-0.964917	TRUE	3	0.901301	TRUE	1
RNF40	PPP4C	0.0486524	-0.233173	-0.413745	TRUE	2
RNF40	PPP2CA	-0.19319	-0.604319	0.29557	TRUE	4	-0.598025	TRUE	3
RNF40	AURKC	-0.249427	0.0465305	-0.602212	TRUE	3	0.0867359	TRUE	1
RNF40	PPP2CB
RNF40	SETMAR	0	-0.928147	-0.141796	TRUE		-0.977214	TRUE	3
RNF40	SETD6	0.327612	0.229819	-0.835953	TRUE	2	0.223523	TRUE	1
RNF40	SETD4	-0.681879		-0.85091	TRUE	3
RNF40	PRKAA2	-0.872553	0.67427	-0.997987	TRUE	3	0.643621	TRUE	1
RNF40	PRKAA1	0.258556	0.0451852	-0.522166	TRUE	2	-0.248919	TRUE	2
RNF40	SETD7	0.506105	0.662502	-0.861437	TRUE	2	0.661835	TRUE	1
RNF40	JMJD7	0.420634	0.142248	-0.957404	TRUE	2	0.235575	TRUE	1
RNF40	KAT14	-0.55774		-0.646581	TRUE	3
RNF40	PPP1CC	-0.408064
RNF40	SETD3	-0.0416145	0	-0.327952	TRUE	3	0.0348532	TRUE
RNF40	PPP1CB	-0.267117	0.346583	-0.688665	TRUE	3
RNF40	HASPIN	-0.0553538	1.62438	-0.308547	TRUE	3	1.65165	TRUE	1
RNF40	PPP1CA	-0.1112	-0.261847	-0.459679	TRUE	3
RNF40	SUV39H1	0	-0.409203	0.0143182	TRUE		-0.44884	TRUE	3
RNF40	JAK2-JH2	0.0992383	-0.0766317	-0.0938755	TRUE	2	-0.175072	TRUE	3
RNF40	KAT8	-0.0629943		-0.674434	TRUE	3
RNF40	PRMT8	-0.578102	0.280154	0.472294	TRUE	4
RNF40	EYA1	-0.317488	0.424649	-0.584061	TRUE	3	0.417866	TRUE	1
RNF40	EYA3	0.330311	-0.281661	0.0963496	TRUE	1	0.217775	TRUE	4
RNF40	NCOA1	0.567695	-0.443056	0.267324	TRUE	1	-0.456203	TRUE	3
RNF40	HUWE1	0.563757	0.030928	-0.819094	TRUE	2	-0.115527	TRUE	2
RNF40	KDM4E	0.391444	-0.321752	0.12971	TRUE	1	-0.3561	TRUE	3
RNF40	PKN1	0.550179	-0.0667067	0.472872	TRUE	1	-0.0624385	TRUE	3
RNF40	AURKB	-0.707622		0.155838	TRUE	4
RNF40	BAZ1B	0.951143	0.223664	0.750374	TRUE	1	0.286432	TRUE	1
RNF40	HDAC11	0	0.508594	-0.384304	TRUE		0.608342	TRUE	1
RNF40	GTF3C2	-0.417504	-0.360257	-0.0975484	TRUE	3	-0.346148	TRUE	3
RNF40	SIRT6	0.95197	-0.0609346	1.02925	TRUE	1	-0.127942	TRUE	3
RNF40	KDM4D	-0.562316	0.470291	-0.939551	TRUE	3	0.499921	TRUE	1
RNF40	KDM4A	-1.36358	1.18241	-1.78627	TRUE	3	1.16252	TRUE	1
RNF40	KDM4B	-0.905598	-0.294405	0.244128	TRUE	4	0.27808	TRUE	4
RNF40	KDM4C	-0.228429	0.559374	-0.513998	TRUE	3	0.636553	TRUE	1
RNF40	PHF8	0.652533	-0.568841	-1.17419	TRUE	2	-0.565744	TRUE	3
RNF40	PRMT1	-0.354671	0	-0.18745	TRUE	3	-0.126409	TRUE
RNF40	PHF2	0.290833	-0.932797	-0.875389	TRUE	2	-0.957026	TRUE	3
RNF40	PRKCB	0.755427	-0.375995	-1.52399	FALSE	2
RNF40	PRKCA	-1.23099	0.362102	-1.76025	TRUE	3
RNF40	PRMT6	-0.563305	0.300306	0.116508	TRUE	4	-0.38167	TRUE	2
RNF40	HDAC8	-0.10883	0.257913	-0.437652	TRUE	3	0.308128	TRUE	1
RNF40	KMT5B	0.355783	-0.546273	0.22062	TRUE	1	-0.546391	TRUE	3
RNF40	RAG1	-0.75645	-0.281474	-0.537385	TRUE	3	0.132723	TRUE	4
RNF40	SIRT2	-0.125528	0.0930638	-0.281019	TRUE	3	0.0384097	TRUE	1
RNF40	CREBBP	0.291728	-0.055233	-0.893011	TRUE	2	0.0623747	TRUE	4
RNF40	SMYD2	0.352913	-0.284041	-0.691154	TRUE	2	-0.257941	TRUE	3
RNF40	PPM1D	0.295448	0.140761	0.299086	TRUE	1	-0.244579	TRUE	2
RNF40	VRK1	0.0107701	0.0543358	0.190174	TRUE	1	0.143769	TRUE	1
RNF40	SIRT7	0	-0.211863	-0.213797	TRUE		-0.216448	TRUE	3
RNF40	DMD	0.7482	0.868812	-1.1721	TRUE	2	0.769052	TRUE	1
RNF40	DCAF1	-0.357417	-0.79146	0.288836	TRUE	4	-0.8424	TRUE	3
RNF40	JMJD6	0.196792	-0.29395	0.244544	TRUE	1	-0.287841	TRUE	3
RNF40	AURKA	0.183662	0.161659	-0.0615056	TRUE	2	0.21102	TRUE	1
RNF40	HDAC9	-0.159389	0.362627	0.152922	TRUE	4	0.304595	TRUE	1
RNF40	TDG	-0.466022	1.55567	-0.631899	TRUE	3	1.45427	TRUE	1
RNF40	KAT7	0.109371	0.169664	-0.36543	TRUE	2	0.235765	TRUE	1
RNF40	BRCA2	-0.333145	-0.692548	0.0503723	TRUE	4	0.657053	TRUE	4
RNF40	KDM8	-0.362231	0.341845	-0.539835	TRUE	3	0.323414	TRUE	1
RNF40	SMYD5	-0.45103	-0.0759514	-0.642177	TRUE	3	-0.0850209	TRUE	3
RNF40	SMYD3	-0.682871	0.0101951	-0.557447	TRUE	3	-0.033489	TRUE	2
RNF40	HDAC3	-0.0456437	0.0177097	-0.267491	TRUE	3	0.05411	TRUE	1
RNF40	DOT1L	0.40569	1.02371	-0.205458	TRUE	2	1.34753	TRUE	1
RNF40	PRMT2	-0.411404	0.156693	0.0593309	TRUE	4	-0.285267	TRUE	2
RNF40	HDAC6-2	0.269056
RNF40	KDM7A	1.13694	0.695864	0.79542	TRUE	1	0.645125	TRUE	1
RNF40	KDM6B	-0.243422	0.455897	-0.0616723	TRUE	3	-0.583317	TRUE	2
RNF40	HDAC4	2.16786		2.67692	TRUE	1
RNF40	HDAC6-1	-0.06035	-0.567683	-0.48339	TRUE	3	-0.580031	TRUE	3
RNF40	TAF1	-0.242176	-0.118426	0.123601	TRUE	4	-0.17006	TRUE	3
RNF40	TAF1L	-0.310635	-0.234139	0.227952	TRUE	4
RNF40	KDM6A	0.192123	-0.44693	-0.701983	TRUE	2	-0.42743	TRUE	3
RNF40	RIOX2	-0.483994	0.648249	-0.852609	TRUE	3	0.734332	TRUE	1
RNF40	SETDB2	0	0.372512	-0.6048	TRUE		0.458349	TRUE	1
RNF40	CHEK1	-0.548051	0.851951	-0.834331	TRUE	3	0.794968	TRUE	1
RNF40	KAT2A	-0.249699	-1.16175	-0.450754	TRUE	3	-1.13978	TRUE	3
RNF40	HDAC5	1.37077	-0.16752	1.44415	TRUE	1	-0.154396	TRUE	3
RNF40	EP300	1.41668	-1.15212	2.87491	TRUE	1	1.0874	TRUE	4
RNF40	KAT2B	0.0431614	-0.673235	-0.39777	TRUE	2	-0.772451	TRUE	3
RNF40	HDAC1	-0.53042	0.241459	-1.03949	TRUE	3	-0.320982	TRUE	2
RNF40	HDAC2	-0.298135	0.34677	-0.74038	TRUE	3	0.269671	TRUE	1
RNF40	HDAC7	1.89312	-0.327261	2.01388	TRUE	1	-0.34093	TRUE	3
RNF40	KAT5	0	0.209342	1.20722	TRUE		0.341689	TRUE	1
RNF40	KDM2A	-0.43963	-0.565265	0.162668	TRUE	4	0.459735	TRUE	4
RNF40	USP3	0.591167	0.467475	-1.05359	TRUE	2	0.569906	TRUE	1
RNF40	USP22	0.418958	-0.391459	-1.01029	TRUE	2	-0.321849	TRUE	3
RNF40	UTY	-0.258002	-0.691401	0.200126	TRUE	4	-0.717416	TRUE	3
RNF40	CDY1	-0.303714		0.113293	TRUE	4
RNF40	CDY2	0.272766	-0.236884	0.175108	TRUE	1
RNF40	DNMT3A-3L	2.45158		2.52299	TRUE	1
RNF40	USP21	-1.16044		0.393854	TRUE	4
RNF40	KDM2B	0.331493	-0.209791	-0.715804	TRUE	2	-0.211134	TRUE	3
RNF40	SETDB1	-0.0950612	0.787952	-0.106159	TRUE	3	0.786101	TRUE	1
RNF40	CLOCK	0.329716	0.939949	0.157681	TRUE	1	-1.05281	FALSE	2
RNF40	CARM1	-0.135412	-0.240055	-0.157102	TRUE	3	-0.330848	TRUE	3
RNF40	HR	0	-0.365588	-0.417386	TRUE		-0.392877	TRUE	3
RNF40	PRMT5	0.79908	-0.0819732	-1.34916	FALSE	2	-0.0943908	TRUE	3
RNF40	RIOX1	-0.374846		0.036368	TRUE	4
RNF40	KDM1A	0.327683	-1.0947	0.080091	TRUE	1	1.05584	TRUE	4
RNF40	HDAC10	0.0502286	0.0988728	-0.658516	TRUE	2	-0.143944	TRUE	2
RNF40	PRMT7	-0.0719965	0.229047	-0.258511	TRUE	3	-0.357382	TRUE	2
RNF40	JMJD1C	-0.572231	0.583649	-0.957155	TRUE	3	0.610389	TRUE	1
RNF40	TET1	0.147042	0.358454	0.00446092	TRUE	1	0.884975	TRUE	1
RNF40	BAP1	0.71053	1.02968	-1.25646	TRUE	2	1.02414	TRUE	1
RNF40	KDM5A	0.104172		-0.552729	TRUE	2
RNF40	SIRT1	0.499813	-0.42129	0.423246	TRUE	1	-0.434128	TRUE	3
RNF40	KDM5B	-0.385598	-0.0836676	-0.600315	TRUE	3	-0.100533	TRUE	3
RNF40	KDM5D	0.297245	-0.238335	-0.948921	TRUE	2	-0.241661	TRUE	3
RNF40	MSK1	0.835035		0.740363	TRUE	1
RNF40	KDM5C	0.170742	1.05947	-0.599374	TRUE	2	0.999253	TRUE	1
RNF40	USP36	0		-0.540017	TRUE
RNF40	KDM3A	0	-0.292005	-0.281124	TRUE		-0.271989	TRUE	3
RNF40	SMYD4	-0.536465	0	0.493988	TRUE	4	-0.0803146	TRUE
RNF40	KDM1B	0.0455373	-0.567956	-0.473487	TRUE	2	0.446536	TRUE	4
RNF40	GTF3C4	0.429119	-0.223018	0.20062	TRUE	1	-0.236099	TRUE	3
RNF40	USP16	-0.202158	0	-0.409882	TRUE	3	0.147061	TRUE
RNF40	MYSM1	0.559183	-0.916949	-0.130291	TRUE	2	0.85161	TRUE	4
RNF40	TET2	-0.184821	-0.558356	-0.534661	TRUE	3	-0.578285	TRUE	3
RNF40	KDM3B	0.957313	-0.515365	0.695979	TRUE	1	-0.513865	TRUE	3
RNF40	TET3	0.376841	-0.122447	0.145687	TRUE	1	-0.151849	TRUE	3
RNF40	DNMT1	-0.487294		0.0165826	TRUE	4
RNF20	RNF40	0.31232	0.398125	-0.0388893	TRUE	2
RNF20	RNF20	0.217733
RNF20	RBX1	0.408109	-0.594526	-0.797385	TRUE	2
RNF20	BMI1	1.19094	-0.791647	0.382995	TRUE	1
RNF20	RING1	0.541828	-0.530554	0.231879	TRUE	1
RNF20	UBR5	-0.924622		-0.599173	TRUE	3
RNF20	RNF2	0.447925	-0.254199	0.461209	TRUE	1
RNF20	UHRF1	0.175596	0.192365	-0.535668	TRUE	2
RNF20	HSF1	1.7195	0.702967	2.35058	TRUE	1
RNF20	UBR2	0.285876	0.278539	0.232571	TRUE	1
RNF20	MCM3AP	0.483134
RNF20	RNF8	1.35147	-0.828803	1.12357	TRUE	1
RNF20	UBE2D2	-0.392462	-0.001901
RNF20	UBE2D3	-0.16954	0.479256	-0.304033	TRUE	3
RNF20	UBE2U	-0.254027	0.431211	-0.305064	TRUE	3
RNF20	UBE2B	0.543183		-0.714147	TRUE	2
RNF20	UBE2N	0.618168	-0.788129	-0.974494	TRUE	2
RNF20	UBE2A	0.631254	-0.865698	-0.713968	TRUE	2
RNF20	KMT5A	0.146237	0.744758
RNF20	NAA50	0.398337	-0.672077	-0.727449	TRUE	2
RNF20	PRDM5	0.352423	-0.246128	-0.935913	TRUE	2
RNF20	PRDM10	-0.580585	0.428364	0.466862	TRUE	4
RNF20	DTX3L	0.559758	1.24984	0.116422	TRUE	1
RNF20	PRDM9	0.534429	-0.364258	-0.342204	TRUE	2
RNF20	RNF168	-0.129176		0.325142	TRUE	4
RNF20	PRDM13	0.783924		-0.803844	TRUE	2
RNF20	UBE2E1	2.7024		2.80786	TRUE	1
RNF20	PRDM7	-0.748357	0.726702	-1.03022	TRUE	3
RNF20	MECOM	0.524782	-0.75749	-0.543605	TRUE	2
RNF20	PRDM8	-0.0544103	0.650463	-0.289841	TRUE	3
RNF20	PRDM2	0.518186	-0.360025	0.793248	TRUE	1
RNF20	NCOA3	0.515603		0.283269	TRUE	1
RNF20	KMT2D	0.585002	-0.0401364	-0.92033	TRUE	2
RNF20	EZH2	-0.518611	0.511688	0.432642	TRUE	4
RNF20	KMT2C	0.820346		-1.15636	TRUE	2
RNF20	PRDM11	-1.61251	0.154789	-1.45712	TRUE	3
RNF20	PRDM4	-0.973686	1.28536	1.07875	TRUE	4
RNF20	KMT2A	-0.133808	0.299079	-0.067313	TRUE	3
RNF20	PRDM6	1.38134	1.11467	1.14934	TRUE	1
RNF20	KMT2B	-0.123236		0.0959729	TRUE	4
RNF20	KMT2E	1.04396	0.493983	1.17298	TRUE	1
RNF20	RYBP
RNF20	PRDM14	0.989391	0.123892	0.382687	TRUE	1
RNF20	SETD1A	-0.0476609	0.194092	-0.0978214	TRUE	3
RNF20	GTF3C1	0.195564	-0.271742	-0.310763	TRUE	2
RNF20	EZH1	-0.174932	-0.595027	0.28532	TRUE	4
RNF20	NAA40	0.148786	-0.589645	-0.293506	TRUE	2
RNF20	ATF2	0.454783	0.462146	-0.0481141	TRUE	2
RNF20	SETD1B	0.239615	-0.81685	-0.423954	TRUE	2
RNF20	NAA60	0	-0.0121275	-0.487894	TRUE
RNF20	SETD5	0.718729	0.942793	0.950004	TRUE	1
RNF20	TRIM37	-0.623353	-0.537388	-0.545495	TRUE	3
RNF20	PRDM1	0.652599	-0.43651	0.846326	TRUE	1
RNF20	PRDM12	0.653595		0.467168	TRUE	1
RNF20	PRDM16	0.853945	-0.0757852	-1.07575	TRUE	2
RNF20	EYA2	-0.126844	-0.516849	-0.118956	TRUE	3
RNF20	KMT5C	-0.542628	-0.305533	0.274634	TRUE	4
RNF20	ASH1L	-0.921309		-1.21858	TRUE	3
RNF20	NSD3	-0.234467	0.30035	-0.063407	TRUE	3
RNF20	NSD1	0.988342	0.542652	0.737906	TRUE	1
RNF20	KAT6B	-0.0266737	-0.833829	-0.0629059	TRUE	3
RNF20	NSD2	0.147165	-1.6851	0.248951	TRUE	1
RNF20	SMYD1	-0.178968	0.574171	0.434074	TRUE	4
RNF20	EHMT1	-0.0491974	-0.914782	-0.168211	TRUE	3
RNF20	EHMT2	1.28364	-0.40982	1.11369	TRUE	1
RNF20	JAK2-JH1
RNF20	CDK1	-0.452311	0.723765	0.415001	TRUE	4
RNF20	SETD2	0.195689	1.1525	0.165722	TRUE	1
RNF20	CDK2	1.04525	0.779982	-0.970248	TRUE	2
RNF20	SUV39H2	-0.22541	0.0697805	-0.35086	TRUE	3
RNF20	SETD9	-0.402997	0.174511	0.0904404	TRUE	4
RNF20	PRDM15	0.705794		-0.922652	TRUE	2
RNF20	DNMT3B	0.822396	0.943176	0.755125	TRUE	1
RNF20	KAT6A	0.12404	0.393526	-0.26968	TRUE	2
RNF20	DNMT3A	0.925993	0.18678	1.27959	TRUE	1
RNF20	PPP6C	0.134422	-0.297221	-0.29099	TRUE	2
RNF20	PPP4C	-0.435513	0.878988	0.371378	TRUE	4
RNF20	PPP2CA	0.863822	0.0467864	0.620407	TRUE	1
RNF20	AURKC	0.924461	0.0816505	-1.13621	TRUE	2
RNF20	PPP2CB	-1.10564
RNF20	SETMAR	-0.264254	0.354037	0.401564	TRUE	4
RNF20	SETD6	0.410462		-0.651022	TRUE	2
RNF20	SETD4	-0.046874	0.0958795	0.0520543	TRUE	4
RNF20	PRKAA2	0.28288	0.110587	0.36712	TRUE	1
RNF20	PRKAA1	-0.732022	-0.423641	-1.37171	TRUE	3
RNF20	SETD7	0.77164		0.859191	TRUE	1
RNF20	JMJD7	0.819806	-0.106154	-1.08879	TRUE	2
RNF20	KAT14	0.471003	1.87633	0.567913	TRUE	1
RNF20	PPP1CC
RNF20	SETD3	0.376902	0.313148	-0.605434	TRUE	2
RNF20	PPP1CB	-0.686904	-0.349893	0.439567	TRUE	4
RNF20	HASPIN	0.276994	-0.449862	-0.49986	TRUE	2
RNF20	PPP1CA	-0.413601		0.0169331	TRUE	4
RNF20	SUV39H1	0.00137933	0.136979	0.210652	TRUE	1
RNF20	JAK2-JH2	1.0711	-0.147579	-1.15887	FALSE	2
RNF20	KAT8	1.09535	0.872092	0.66513	TRUE	1
RNF20	PRMT8	0.0425035	0.157804	-0.00727668	TRUE	2
RNF20	EYA1	0.259267	0.229299	0.167653	TRUE	1
RNF20	EYA3	0.416837	0.724029	0.357087	TRUE	1
RNF20	NCOA1	0.798388		-0.992318	TRUE	2
RNF20	HUWE1	0.03979	-0.045777	-0.0273447	TRUE	2
RNF20	KDM4E	-0.776143	0.376561	-0.896842	TRUE	3
RNF20	PKN1	0.182703		0.279608	TRUE	1
RNF20	AURKB	0.6278		-1.03855	TRUE	2
RNF20	BAZ1B	-0.0136694	0.586904	-0.0734031	TRUE	3
RNF20	HDAC11	-0.405745	-0.544235	0.319793	TRUE	4
RNF20	GTF3C2	0.0778078	0.297101	-0.451825	TRUE	2
RNF20	SIRT6	-0.145112	-0.220344	0.0732059	TRUE	4
RNF20	KDM4D	0.977876	-0.480506	-1.21408	FALSE	2
RNF20	KDM4A	-0.349991	0.0761224	0.101505	TRUE	4
RNF20	KDM4B	0.743837	-0.384817	-1.26427	TRUE	2
RNF20	KDM4C	1.05398	0.237799	-1.19851	FALSE	2
RNF20	PHF8	-0.474125	2.01134	0.253428	TRUE	4
RNF20	PRMT1	0.74159	0.531237	-1.14268	TRUE	2
RNF20	PHF2	0.897386	-1.06562	-1.21416	FALSE	2
RNF20	PRKCB	0.382577	-0.617263	-0.883356	TRUE	2
RNF20	PRKCA	0.128176	0.453852	-0.100127	TRUE	2
RNF20	PRMT6	-0.274814	-0.209483	0.00222821	TRUE	4
RNF20	HDAC8	-0.394248	0.0571567	0.239638	TRUE	4
RNF20	KMT5B	0.83048		0.869528	TRUE	1
RNF20	RAG1	0.611765	-0.521483	1.13179	TRUE	1
RNF20	SIRT2	0.0156855	-0.390497	0.107825	TRUE	1
RNF20	CREBBP	0	0.123344	0.329264	TRUE
RNF20	SMYD2	-0.0818324	0.150482	0.0445489	TRUE	4
RNF20	PPM1D	0.978631	0.269574	1.15648	TRUE	1
RNF20	VRK1	0.104259	0.298974	0.457874	TRUE	1
RNF20	SIRT7	-0.0232	0.569296	-0.0455047	TRUE	3
RNF20	DMD	0.223043		-0.379158	TRUE	2
RNF20	DCAF1	0.00113505	-0.0525134	0.071319	TRUE	1
RNF20	JMJD6	-0.922824	1.06703	-0.715373	TRUE	3
RNF20	AURKA	-1.16396		1.03393	TRUE	4
RNF20	HDAC9	0.335396	-0.784945	0.200828	TRUE	1
RNF20	TDG	-0.540821	0.876697	-0.438917	TRUE	3
RNF20	KAT7	0.651584	0.689909	0.639862	TRUE	1
RNF20	BRCA2	0	-0.790541	-0.138136	TRUE
RNF20	KDM8	-0.0290856	0.873952	0.061092	TRUE	4
RNF20	SMYD5	0.448594	-0.289288	-0.498705	TRUE	2
RNF20	SMYD3	0.512538	-0.156697	0.24608	TRUE	1
RNF20	HDAC3	-0.917552	-0.731957	0.778629	TRUE	4
RNF20	DOT1L	0.0830178	-0.833609	-0.353919	TRUE	2
RNF20	PRMT2	0.204774	-0.503035	-0.415813	TRUE	2
RNF20	HDAC6-2	-1.96342	-0.253206
RNF20	KDM7A	1.75487		1.58757	TRUE	1
RNF20	KDM6B	-0.254693	0.221395	0.12381	TRUE	4
RNF20	HDAC4	1.94789	0.196403	2.63116	TRUE	1
RNF20	HDAC6-1	-0.341907	0.494944	-0.027622	TRUE	3
RNF20	TAF1	-0.687601	0.109054	0.743237	TRUE	4
RNF20	TAF1L	0.866994	0.219881	-0.808643	TRUE	2
RNF20	KDM6A	0.18264	-0.536043	-0.424719	TRUE	2
RNF20	RIOX2	-0.392965	-0.0774054	-0.550126	TRUE	3
RNF20	SETDB2	-0.630733	-0.361809	-1.01058	TRUE	3
RNF20	CHEK1	0.235288		-0.380533	TRUE	2
RNF20	KAT2A	0.993561	-0.170936	-1.55298	FALSE	2
RNF20	HDAC5	1.74149	-0.701644	1.98907	TRUE	1
RNF20	EP300	-0.0693211		1.08795	TRUE	4
RNF20	KAT2B	0.303967	1.69279	0.390795	TRUE	1
RNF20	HDAC1	-0.830552	0.0748991	-1.16541	TRUE	3
RNF20	HDAC2	-0.216602	0.900743	-0.391065	TRUE	3
RNF20	HDAC7	0.807452	-0.672017	1.10242	TRUE	1
RNF20	KAT5	0.845483	0.0637251	1.87553	TRUE	1
RNF20	KDM2A	0.17358	-0.284874	-0.309507	TRUE	2
RNF20	USP3	0.780032	0.326785	-0.974678	TRUE	2
RNF20	USP22	0.742223	1.06627	-1.06577	TRUE	2
RNF20	UTY	0.230352	-1.09865	-0.147193	TRUE	2
RNF20	CDY1	1.23916		1.95712	TRUE	1
RNF20	CDY2	0.774214		0.850767	TRUE	1
RNF20	DNMT3A-3L	1.4975	1.83943	1.74312	TRUE	1
RNF20	USP21	0.0263327	0.224302	0.651885	TRUE	1
RNF20	KDM2B	-0.0358491	-0.386314	-0.0475042	TRUE	3
RNF20	SETDB1	-0.370974	0.213708	0.343965	TRUE	4
RNF20	CLOCK	-0.0791742		-0.0308518	TRUE	3
RNF20	CARM1	-0.157723	-0.0596811	0.0394199	TRUE	4
RNF20	HR	0.5393	0.707139	-0.811652	TRUE	2
RNF20	PRMT5	-0.444803	-0.161953	0.195685	TRUE	4
RNF20	RIOX1	-0.213805		0.049539	TRUE	4
RNF20	KDM1A	0.623585	0.0454744	0.550204	TRUE	1
RNF20	HDAC10	-0.162104	-0.563487	-0.145226	TRUE	3
RNF20	PRMT7	0.366377	-0.381057	-0.55585	TRUE	2
RNF20	JMJD1C	0.051552	0.3581	-0.0983692	TRUE	2
RNF20	TET1	0.163088	1.85169	0.194718	TRUE	1
RNF20	BAP1	1.0095		1.28765	TRUE	1
RNF20	KDM5A	-0.416515	0.384849	0.268916	TRUE	4
RNF20	SIRT1	0.77376	0.0642938	0.871405	TRUE	1
RNF20	KDM5B	-0.0483078	-0.350686	0.00475607	TRUE	4
RNF20	KDM5D	0.0903292		-0.474224	TRUE	2
RNF20	MSK1	0.105742	-1.69	0.185282	TRUE	1
RNF20	KDM5C	-0.669518	0.924566	0.541844	TRUE	4
RNF20	USP36	-0.0450362		-0.283604	TRUE	3
RNF20	KDM3A	-0.604716	-0.246513	0.615953	TRUE	4
RNF20	SMYD4	0.545412	0.577155	-0.446854	TRUE	2
RNF20	KDM1B	-0.56857		0.441578	TRUE	4
RNF20	GTF3C4	0.12866	-0.329382	0.0743728	TRUE	1
RNF20	USP16	-0.278035	-1.49967	-0.159793	TRUE	3
RNF20	MYSM1	-1.397	0.160673	0.83696	TRUE	4
RNF20	TET2	-0.240345	-0.149212	-0.412011	TRUE	3
RNF20	KDM3B	0.92639	0.140341	0.839267	TRUE	1
RNF20	TET3	-0.489916	0.216568	0.371771	TRUE	4
RNF20	DNMT1	-0.501037	-0.287874	0.270621	TRUE	4
RBX1	RNF40	-0.165216	-0.565828	-0.21547	TRUE	3	0.521999	TRUE	4
RBX1	RNF20	0.0796589	0.338197	-0.327163	TRUE	2
RBX1	RBX1	-0.305323	0.13839
RBX1	BMI1	0	0.4545	-0.936474	TRUE		-0.63349	TRUE	2
RBX1	RING1	0.0407901	0.57509	-0.115295	TRUE	2	0.571478	TRUE	1
RBX1	UBR5	0.319775	0.0510548	0.0483894	TRUE	1	0.044602	TRUE	1
RBX1	RNF2	-0.281797	0.725267	-0.29799	TRUE	3	0.708413	TRUE	1
RBX1	UHRF1	0.441067	0.0566652	-0.797439	TRUE	2	-0.139376	TRUE	2
RBX1	HSF1	1.53795	-0.175414	2.16534	TRUE	1	0.0358652	TRUE	4
RBX1	UBR2	0.187421	0.394379	-0.287521	TRUE	2
RBX1	MCM3AP	0.00706192	-0.235534
RBX1	RNF8	-0.0138199	-0.195809	-0.428759	TRUE	3	0.185398	TRUE	4
RBX1	UBE2D2	-0.0276898	0.611681
RBX1	UBE2D3	0.401878	0.352702	-0.565849	TRUE	2
RBX1	UBE2U	0.758507	1.2571	0.736947	TRUE	1
RBX1	UBE2B	0.0950119	-0.508814	-0.262277	TRUE	2	-0.522475	TRUE	3
RBX1	UBE2N	0.242426	-0.471533	-0.595054	TRUE	2	-0.495426	TRUE	3
RBX1	UBE2A	0.02904	-1.08171	-0.108054	TRUE	2	1.05317	TRUE	4
RBX1	KMT5A	0.389887	0.43531
RBX1	NAA50	0.103206	-0.163237	-0.428618	TRUE	2	-0.195204	TRUE	3
RBX1	PRDM5	-1.04747	-0.325813	-0.270339	TRUE	3	-0.263658	TRUE	3
RBX1	PRDM10	0.337319	0.113909	-0.480518	TRUE	2	0.152677	TRUE	1
RBX1	DTX3L	0.289253	-0.989321	-0.801046	TRUE	2	-0.992626	TRUE	3
RBX1	PRDM9	0.366561	-0.160224	0.170637	TRUE	1	0.0952022	TRUE	4
RBX1	RNF168	-0.523978	-0.327101	-0.84763	TRUE	3	0.155352	TRUE	4
RBX1	PRDM13	0.57329	-0.227817	-0.58951	TRUE	2	0.153512	TRUE	4
RBX1	UBE2E1	-0.474786	0.389265	-0.398807	TRUE	3
RBX1	PRDM7	0.00341351	0.495835	-0.24897	TRUE	2	-0.579767	TRUE	2
RBX1	MECOM	0.780474	-0.205581	0.795598	TRUE	1	0.17602	TRUE	4
RBX1	PRDM8	-0.465887	-0.128885	0.203363	TRUE	4
RBX1	PRDM2	-0.876602	-0.235792	-0.631017	TRUE	3
RBX1	NCOA3	0	-0.175475	-0.316363	TRUE		-0.173207	TRUE	3
RBX1	KMT2D	0.530674	0.184717	-0.862302	TRUE	2
RBX1	EZH2	0.188339	0.074526	-0.303786	TRUE	2	0.127286	TRUE	1
RBX1	KMT2C	0.589107	0.041107	0.921426	TRUE	1	0.102492	TRUE	1
RBX1	PRDM11	-0.187578	0.145277	0.339249	TRUE	4	0.146893	TRUE	1
RBX1	PRDM4	0.288405	-0.0506849	0.212815	TRUE	1	-0.0302684	TRUE	3
RBX1	KMT2A	-0.854692	-0.894672	0.897425	TRUE	4	0.843165	TRUE	4
RBX1	PRDM6	-0.234581	0.154813	-0.0268877	TRUE	3	-0.231705	TRUE	2
RBX1	KMT2B	0	-0.31567	-0.018137	TRUE		-0.318064	TRUE	3
RBX1	KMT2E	0.339377	0.643181	-0.240879	TRUE	2	-0.720115	FALSE	2
RBX1	RYBP	2.29666	-0.0410764	3.53977	TRUE	1
RBX1	PRDM14	-0.363034	-0.332714	-0.273147	TRUE	3	0.251545	TRUE	4
RBX1	SETD1A	0.201449	-0.88612	-0.376408	TRUE	2	-0.914641	TRUE	3
RBX1	GTF3C1	-0.358087	-0.0308131	0.429928	TRUE	4	0.00563281	TRUE	4
RBX1	EZH1	-0.00264059	0.168668	0.169417	TRUE	4	0.16172	TRUE	1
RBX1	NAA40	0.752873	0.474041	-0.893894	TRUE	2	-0.524472	TRUE	2
RBX1	ATF2	0.0170837	-0.699434	-0.586485	TRUE	2	0.676973	TRUE	4
RBX1	SETD1B	0.365491	-0.179191	-0.54613	TRUE	2	-0.107273	TRUE	3
RBX1	NAA60	-0.969963		-0.650225	TRUE	3
RBX1	SETD5	0.150259	0.0626949	-0.0516533	TRUE	2	-0.12153	TRUE	2
RBX1	TRIM37	-0.0696278	1.71404	0.151185	TRUE	4	1.83675	TRUE	1
RBX1	PRDM1	0.367228	-0.146524	0.714819	TRUE	1	-0.0615903	TRUE	3
RBX1	PRDM12	-0.258607		0.0427023	TRUE	4
RBX1	PRDM16	0.774321	0.0642062	0.992429	TRUE	1	-0.15437	TRUE	2
RBX1	EYA2	0.0163095	0.175791	-0.291587	TRUE	2	-0.261374	TRUE	2
RBX1	KMT5C	0.0534425	-0.628797	-0.350913	TRUE	2	0.512343	TRUE	4
RBX1	ASH1L	-0.528069	-0.250859	0.234497	TRUE	4	-0.198014	TRUE	3
RBX1	NSD3	-0.0401183	-1.07885	0.214878	TRUE	4	-1.13039	TRUE	3
RBX1	NSD1	-0.483482	-0.135589	-0.763394	TRUE	3	-0.170532	TRUE	3
RBX1	KAT6B	-0.527888	0.418219	0.495355	TRUE	4	0.317569	TRUE	1
RBX1	NSD2	0.295765	-0.758731	-0.236412	TRUE	2	-0.720943	TRUE	3
RBX1	SMYD1	0.244817	-0.313307	0.0191882	TRUE	1	-0.225284	TRUE	3
RBX1	EHMT1	-0.541773	-0.517578	-0.657087	TRUE	3	-0.576272	TRUE	3
RBX1	EHMT2	0.631447	-0.100531	0.615358	TRUE	1	-0.100458	TRUE	3
RBX1	JAK2-JH1	-1.08026		0.261309	TRUE	4
RBX1	CDK1	-0.152048	1.00341	0.221453	TRUE	4	-1.02772	FALSE	2
RBX1	SETD2	0.186236	-1.32891	-0.418599	TRUE	2
RBX1	CDK2	0.0981965	-0.0716027	0.0195001	TRUE	1	-0.0102317	TRUE	3
RBX1	SUV39H2	0	-0.241148	-0.269505	TRUE		-0.21284	TRUE	3
RBX1	SETD9	0.418816	0.193875	-0.760849	TRUE	2	-0.232894	TRUE	2
RBX1	PRDM15	0.189907	0.0379257	-0.403066	TRUE	2	0.0202299	TRUE	1
RBX1	DNMT3B	-0.24455	-0.295761	-0.341298	TRUE	3	-0.131903	TRUE	3
RBX1	KAT6A	0.465109	-0.448609	-0.60705	TRUE	2	0.385008	TRUE	4
RBX1	DNMT3A	0	-0.0345281	0.379995	TRUE		0.332364	TRUE	4
RBX1	PPP6C	-1.09902	-1.02617	1.0056	TRUE	4	-1.01142	TRUE	3
RBX1	PPP4C	0.0380649	0.37702	0.131677	TRUE	1
RBX1	PPP2CA	-0.682049	-0.502747	-1.1125	TRUE	3	-0.43969	TRUE	3
RBX1	AURKC	-0.325405	-0.503306	0.215195	TRUE	4	-0.452666	TRUE	3
RBX1	PPP2CB	-0.821233
RBX1	SETMAR	-0.051977	0.659466	-0.331361	TRUE	3	0.641201	TRUE	1
RBX1	SETD6	-0.0729747	0.167686	0.0194543	TRUE	4	0.174593	TRUE	1
RBX1	SETD4	-0.290874	-0.206123	0.383254	TRUE	4	-0.228839	TRUE	3
RBX1	PRKAA2	0.671024	-0.0134343	-0.651724	TRUE	2	-0.0336491	TRUE	3
RBX1	PRKAA1	0.104431	0.876104	-0.846848	TRUE	2	-1.09304	FALSE	2
RBX1	SETD7	0.192604	-0.0598527	0.276454	TRUE	1	-0.0500849	TRUE	3
RBX1	JMJD7	0	0.334497	-0.21069	TRUE		-0.441026	TRUE	2
RBX1	KAT14	-0.373657	0.025149	0.44109	TRUE	4	0.0670415	TRUE	1
RBX1	PPP1CC	-0.418792
RBX1	SETD3	0.138073	0.631464	-0.362905	TRUE	2	-0.702269	FALSE	2
RBX1	PPP1CB	-0.124518	-0.207003	-0.0483422	TRUE	3
RBX1	HASPIN	-0.287101	-0.439722	0.251275	TRUE	4	-0.471978	TRUE	3
RBX1	PPP1CA	0	-0.267664	-0.398916	TRUE
RBX1	SUV39H1	0	1.24013	-0.156269	TRUE		1.22682	TRUE	1
RBX1	JAK2-JH2	0.00361193	0.633891	-0.0876893	TRUE	2	-0.721897	FALSE	2
RBX1	KAT8	-0.767881	0.456641	0.308184	TRUE	4
RBX1	PRMT8	0.807903	-0.91036	0.768977	TRUE	1
RBX1	EYA1	-0.00253397	0.237851	-0.118557	TRUE	3	-0.248136	TRUE	2
RBX1	EYA3	-0.113149	0.353668	0.0239217	TRUE	4	-0.438673	TRUE	2
RBX1	NCOA1	-0.731293	-0.411863	0.575656	TRUE	4	-0.403591	TRUE	3
RBX1	HUWE1	-0.724592	-1.26133	-0.924077	TRUE	3	-1.39735	TRUE	3
RBX1	KDM4E	-0.242875	-0.213493	0.125876	TRUE	4	-0.191689	TRUE	3
RBX1	PKN1	0.413522	-0.198475	0.664289	TRUE	1	-0.137444	TRUE	3
RBX1	AURKB	0.417164		-0.824214	TRUE	2
RBX1	BAZ1B	-0.846169		-0.902203	TRUE	3
RBX1	HDAC11	0.0855624	0.179165	-0.200991	TRUE	2	-0.292116	TRUE	2
RBX1	GTF3C2	0.178989	0.0439516	-0.549307	TRUE	2	-0.108763	TRUE	2
RBX1	SIRT6	0.208724	-0.547199	0.614082	TRUE	1	-0.557444	TRUE	3
RBX1	KDM4D	0	0.190729	-0.200782	TRUE		-0.233562	TRUE	2
RBX1	KDM4A	0	0.396306	-0.261327	TRUE		-0.419358	TRUE	2
RBX1	KDM4B	-0.143459	0.94399	-0.213537	TRUE	3	0.91723	TRUE	1
RBX1	KDM4C	-0.318171	0.0197091	0.285253	TRUE	4	-0.110091	TRUE	2
RBX1	PHF8	0	1.16805	-0.0855294	TRUE		1.15452	TRUE	1
RBX1	PRMT1	0.791073		-1.18846	TRUE	2
RBX1	PHF2	0.650602	-1.27724	-0.963676	TRUE	2	-1.26621	TRUE	3
RBX1	PRKCB	0.115121	0.142405	-0.612201	TRUE	2
RBX1	PRKCA	0.130482	0.00957587	-0.5411	TRUE	2
RBX1	PRMT6	0	-0.511752	-0.137572	TRUE		0.419954	TRUE	4
RBX1	HDAC8	0.656974	0.188938	-0.841061	TRUE	2	-0.252356	TRUE	2
RBX1	KMT5B	-0.2243	0.624257	-0.214729	TRUE	3	0.68367	TRUE	1
RBX1	RAG1	0.426988	0.344587	1.10087	TRUE	1	-0.482904	TRUE	2
RBX1	SIRT2	0.140478	0.0436749	-0.151235	TRUE	2	-0.0923219	TRUE	2
RBX1	CREBBP	0.136766	-0.11711	0.466568	TRUE	1	-0.0572609	TRUE	3
RBX1	SMYD2	0.0160385	0.0260716	0.0827989	TRUE	1	-0.0104632	TRUE	2
RBX1	PPM1D	-0.627195	0.742539	-0.478822	TRUE	3	-0.789594	FALSE	2
RBX1	VRK1	0.192166	-0.083535	0.699644	TRUE	1	-0.016333	TRUE	3
RBX1	SIRT7	-0.311026	-0.211737	-0.329631	TRUE	3	-0.203119	TRUE	3
RBX1	DMD	-0.028403	0.149959	0.0343369	TRUE	4	0.063401	TRUE	1
RBX1	DCAF1	-0.0502632	0.570166	-0.309757	TRUE	3	0.533268	TRUE	1
RBX1	JMJD6	0.634827	0.827015	0.456852	TRUE	1	-0.887209	FALSE	2
RBX1	AURKA	0.308913	0.0208117	-0.468421	TRUE	2	-0.0112582	TRUE	2
RBX1	HDAC9	0.338906	-1.0315	0.200639	TRUE	1	0.982356	TRUE	4
RBX1	TDG	-0.113376	0.198693	-0.00777174	TRUE	3	0.110495	TRUE	1
RBX1	KAT7	0.682251	0.849514	0.66683	TRUE	1	-0.928819	FALSE	2
RBX1	BRCA2	0	0.732326	-0.110181	TRUE		0.757387	TRUE	1
RBX1	KDM8	0	0.557543	0.0349868	TRUE		-0.586967	TRUE	2
RBX1	SMYD5	0.154715	0.322001	-0.201127	TRUE	2	0.320635	TRUE	1
RBX1	SMYD3	-0.171894	0.553252	-0.552855	TRUE	3	0.52277	TRUE	1
RBX1	HDAC3	-0.0904433	0.321226	0.105384	TRUE	4	-0.370829	TRUE	2
RBX1	DOT1L	0.0458887	-0.351579	-0.595825	TRUE	2	0.0173308	TRUE	4
RBX1	PRMT2	0.222335	0.261023	-0.429673	TRUE	2	-0.332834	TRUE	2
RBX1	HDAC6-2	-0.780021	-0.100013
RBX1	KDM7A	-0.530244	-0.479836	-0.727026	TRUE	3	0.405212	TRUE	4
RBX1	KDM6B	0.357631	-0.644896	-0.517991	TRUE	2	0.577007	TRUE	4
RBX1	HDAC4	-0.0436124	-0.38337	0.610185	TRUE	4	-0.442567	TRUE	3
RBX1	HDAC6-1	0.0989745	-0.228693	-0.49798	TRUE	2	-0.229548	TRUE	3
RBX1	TAF1	0	-0.964403	-0.0837953	TRUE		-0.997538	TRUE	3
RBX1	TAF1L	0.203481	0.323633	0.14143	TRUE	1
RBX1	KDM6A	-0.0675505	-0.525654	0.012511	TRUE	4	0.468705	TRUE	4
RBX1	RIOX2	-0.343712	0.367184	0.19025	TRUE	4	-0.466469	TRUE	2
RBX1	SETDB2	-0.10906	0.30048	-0.267086	TRUE	3	-0.39952	TRUE	2
RBX1	CHEK1	-0.0522471	-0.776128	0.0337858	TRUE	4	-0.822676	TRUE	3
RBX1	KAT2A	0.585326	-0.583407	-1.14104	TRUE	2	-0.618579	TRUE	3
RBX1	HDAC5	1.58053	-0.00324014	1.98198	TRUE	1	-0.0295673	TRUE	3
RBX1	EP300	-0.326462	-0.219708	0.676949	TRUE	4	-0.297628	TRUE	3
RBX1	KAT2B	0.0755775	0.196926	0.158705	TRUE	1	0.157241	TRUE	1
RBX1	HDAC1	0.0680957	-0.0568074	-0.432427	TRUE	2	-0.0331499	TRUE	3
RBX1	HDAC2	-0.601206	-0.472266	-0.77197	TRUE	3	0.391578	TRUE	4
RBX1	HDAC7	2.04607	-0.0493102	2.4949	TRUE	1	0.0488436	TRUE	4
RBX1	KAT5	0.433	0.0133699	1.45935	TRUE	1	-0.15892	TRUE	2
RBX1	KDM2A	0.66534	-0.0556864	-0.797567	TRUE	2	-0.174419	TRUE	3
RBX1	USP3	0.420238	0.601331	0.611185	TRUE	1	-0.716964	FALSE	2
RBX1	USP22	0	-0.561891	-0.217407	TRUE		0.435518	TRUE	4
RBX1	UTY	0	0.1895	-0.20072	TRUE		0.20508	TRUE	1
RBX1	CDY1	0.752882	0.445365	1.62471	TRUE	1	-0.545969	TRUE	2
RBX1	CDY2	1.00799	0.311673	1.2384	TRUE	1
RBX1	DNMT3A-3L	1.13191	1.4377	1.5314	TRUE	1	2.66544	TRUE	1
RBX1	USP21	0.287834	-0.994553	0.909687	TRUE	1	-0.782349	TRUE	3
RBX1	KDM2B	0.409963	-0.322581	-0.522794	TRUE	2	-0.334441	TRUE	3
RBX1	SETDB1	0.138341	-0.0613616	-0.194826	TRUE	2	-0.0594314	TRUE	3
RBX1	CLOCK	0.327004	-0.97598	-0.466507	TRUE	2	0.92265	TRUE	4
RBX1	CARM1	0.189996	-0.314472	-0.337775	TRUE	2	0.236882	TRUE	4
RBX1	HR	0	-0.0603307	-0.23999	TRUE		-0.0330566	TRUE	3
RBX1	PRMT5	-0.286365	-0.323072	0.19111	TRUE	4	-0.278726	TRUE	3
RBX1	RIOX1	0.655872	-0.000698455	-0.849616	TRUE	2	-0.081423	TRUE	3
RBX1	KDM1A	0.43041	0.446904	0.510893	TRUE	1	0.475329	TRUE	1
RBX1	HDAC10	-0.596518	1.32807	0.443053	TRUE	4	1.31638	TRUE	1
RBX1	PRMT7	1.00335	0.126796	-1.18912	FALSE	2	-0.198367	TRUE	2
RBX1	JMJD1C	0.13296	0.0100766	-0.37315	TRUE	2	-0.00535588	TRUE	2
RBX1	TET1	-0.360122	0.581225	-0.357969	TRUE	3	1.12095	TRUE	1
RBX1	BAP1	0.738333	-0.0723533	1.01278	TRUE	1	-0.0674655	TRUE	3
RBX1	KDM5A	0.124826	-0.315434	-0.301902	TRUE	2	-0.31258	TRUE	3
RBX1	SIRT1	0.122143		0.373651	TRUE	1
RBX1	KDM5B	-0.643596	-0.414859	-0.586832	TRUE	3	0.411197	TRUE	4
RBX1	KDM5D	0.295762	0.0920045	-0.675957	TRUE	2	0.084896	TRUE	1
RBX1	MSK1	-0.0107214	-0.207732	0.0393411	TRUE	4	0.132728	TRUE	4
RBX1	KDM5C	0.675534	0.602106	-0.832685	TRUE	2	0.555097	TRUE	1
RBX1	USP36	0.239434	0.627838	-0.597552	TRUE	2	0.659574	TRUE	1
RBX1	KDM3A	-0.352208	-0.382351	-0.517308	TRUE	3	0.305571	TRUE	4
RBX1	SMYD4	0	0.771306	-0.246507	TRUE		0.735979	TRUE	1
RBX1	KDM1B	-0.343914	-0.461516	0.314436	TRUE	4	0.283333	TRUE	4
RBX1	GTF3C4	0.565253	0.506578	-0.76081	TRUE	2	0.513082	TRUE	1
RBX1	USP16	-0.990317		0.706352	TRUE	4
RBX1	MYSM1	0.163825	0.795213	-0.753341	TRUE	2	-0.900862	FALSE	2
RBX1	TET2	0.236538	-0.0339667	-0.441644	TRUE	2	-0.0113758	TRUE	3
RBX1	KDM3B	0.154803	-0.0276794	0.221544	TRUE	1	-0.01719	TRUE	3
RBX1	TET3	-0.145883	0.128351	0.059463	TRUE	4	0.147319	TRUE	1
RBX1	DNMT1	0.327597	0.0777646	1.28629	TRUE	1	-0.235822	TRUE	2
BMI1	RNF40	1.5293	1.04919	0.377333	TRUE	1	-1.11749	FALSE	2
BMI1	RNF20	0.20325	-0.369188	-0.668391	TRUE	2
BMI1	RBX1	-0.878055	-1.47956	-0.278806	TRUE	3	1.36446	FALSE	4
BMI1	BMI1	1.93517	-0.633489
BMI1	RING1	0.501057	-0.198159	-0.609653	TRUE	2	-0.297209	TRUE	3
BMI1	UBR5	-0.317018	-1.91351	-0.759387	TRUE	3	1.81162	FALSE	4
BMI1	RNF2	0.731122	0.223754	-0.0563555	TRUE	2	0.29957	TRUE	1
BMI1	UHRF1	0.1763	0.0565087	-1.30419	TRUE	2	-0.231888	TRUE	2
BMI1	HSF1	1.91425	0.77978	3.31315	TRUE	1	-1.01477	FALSE	2
BMI1	UBR2	0.927023	-0.266898	0.0729569	TRUE	1
BMI1	MCM3AP	0.127492	0.597418
BMI1	RNF8	-0.210514	-1.03093	-0.329171	TRUE	3	0.948671	TRUE	4
BMI1	UBE2D2	-0.535692	0.438732
BMI1	UBE2D3	0.502066	-0.161869	-0.405457	TRUE	2
BMI1	UBE2U	0.581297	0.513282	-1.33125	TRUE	2
BMI1	UBE2B	0.0629107	-0.673446	-1.00169	TRUE	2	0.567115	TRUE	4
BMI1	UBE2N	-0.224671	-0.483919	-0.899241	TRUE	3	0.367357	TRUE	4
BMI1	UBE2A	0.114045	0.173819	-0.964577	TRUE	2	-0.259763	TRUE	2
BMI1	KMT5A	0.566024	-0.258196
BMI1	NAA50	0.0735663	-0.962225	-1.1705	TRUE	2	0.837589	TRUE	4
BMI1	PRDM5	-0.0278536	0.521592	-2.11718	TRUE	3	-0.679185	TRUE	2
BMI1	PRDM10	0.539691		-1.45441	TRUE	2
BMI1	DTX3L	0.282451	-0.483874	-0.961646	TRUE	2	-0.579848	TRUE	3
BMI1	PRDM9	0.80699	0.648518	-1.38258	FALSE	2	0.678944	TRUE	1
BMI1	RNF168	0.367371	0.411109	-0.972399	TRUE	2	-0.678295	TRUE	2
BMI1	PRDM13	0.47948		-1.26722	TRUE	2
BMI1	UBE2E1	-1.2116	-0.363332	-1.90714	TRUE	3
BMI1	PRDM7	0.226442	-0.104151	-0.745575	TRUE	2	-0.115656	TRUE	3
BMI1	MECOM	1.02776	0.188313	-1.8144	FALSE	2	-0.312772	TRUE	2
BMI1	PRDM8	0.268772	0.347384	-0.765036	TRUE	2
BMI1	PRDM2	-0.500746	0.306103	-1.02668	TRUE	3
BMI1	NCOA3	-0.319623	-0.288592	-1.35295	TRUE	3	-0.378993	TRUE	3
BMI1	KMT2D	-0.544982	0.0333962	-0.55793	TRUE	3
BMI1	EZH2	-0.951568	0.241821	0.0648372	TRUE	4	0.255361	TRUE	1
BMI1	KMT2C	0.3627	0.753797	-1.46654	TRUE	2	-0.907851	FALSE	2
BMI1	PRDM11	0.16465		-0.810258	TRUE	2
BMI1	PRDM4	0.223531	-0.418584	-0.919459	TRUE	2	-0.406868	TRUE	3
BMI1	KMT2A	0.19066		-0.537892	TRUE	2
BMI1	PRDM6	-0.381925	0.088027	-1.41491	TRUE	3	-0.159672	TRUE	2
BMI1	KMT2B	0.00418979	0.157507	-0.832448	TRUE	2	-0.272919	TRUE	2
BMI1	KMT2E	-0.811653	0.562953	-1.48362	TRUE	3	-0.732556	FALSE	2
BMI1	RYBP	-0.702314		-0.41406	TRUE	3
BMI1	PRDM14	0.366388	-0.175286	-1.04108	TRUE	2	0.00185462	TRUE	4
BMI1	SETD1A	0.503333	0.872517	-1.44981	TRUE	2	-1.01133	FALSE	2
BMI1	GTF3C1	-0.0249387	0.685672	-0.857846	TRUE	3	0.685666	TRUE	1
BMI1	EZH1	0.13701	-0.123329	-0.827616	TRUE	2	0.0209436	TRUE	4
BMI1	NAA40	0.53158	-0.167459	-1.44412	TRUE	2	0.0260735	TRUE	4
BMI1	ATF2	-0.170571	0.52834	-1.47446	TRUE	3	-0.646238	TRUE	2
BMI1	SETD1B	-0.328653	-0.83341	-0.623271	TRUE	3	0.722272	TRUE	4
BMI1	NAA60	-0.0236426	0.0673172	-1.25072	TRUE	3	-0.205184	TRUE	2
BMI1	SETD5	0.475626	1.72773	-0.09386	TRUE	2	-1.80513	FALSE	2
BMI1	TRIM37	-0.43283	-0.570367	-1.12279	TRUE	3	-0.543094	TRUE	3
BMI1	PRDM1	-0.263404	-1.37357	-0.870672	TRUE	3	-1.38131	TRUE	3
BMI1	PRDM12	-1.16051	-1.29449	-2.14793	TRUE	3	1.09987	FALSE	4
BMI1	PRDM16	0.642137	0.608542	-1.63176	FALSE	2	-0.791375	FALSE	2
BMI1	EYA2	0.0398383	0.326645	-1.08663	TRUE	2	-0.504897	TRUE	2
BMI1	KMT5C	-0.107319	-0.583489	-0.961435	TRUE	3	0.427815	TRUE	4
BMI1	ASH1L	0.301596	0	-0.763261	TRUE	2	-0.0976078	TRUE
BMI1	NSD3	0.13641	-0.468145	-0.460116	TRUE	2	-0.433053	TRUE	3
BMI1	NSD1	0.10503	0.407797	-0.946167	TRUE	2	-0.547616	TRUE	2
BMI1	KAT6B	-0.274371	0.310381	-1.07842	TRUE	3	-0.518385	TRUE	2
BMI1	NSD2	0.393901	0.829731	-1.10607	TRUE	2	-0.962957	FALSE	2
BMI1	SMYD1	0.0186291	0.629764	-0.564517	TRUE	2	0.681334	TRUE	1
BMI1	EHMT1	0.750615	-0.307868	-0.135984	TRUE	2	0.156506	TRUE	4
BMI1	EHMT2	1.69437	-0.12717	0.723656	TRUE	1	-0.087877	TRUE	3
BMI1	JAK2-JH1	-0.593503		-0.0234514	TRUE	3
BMI1	CDK1	0.437254	0.0419165	-1.27556	TRUE	2	-0.136828	TRUE	2
BMI1	SETD2	-0.231278	-0.382575	-1.06224	TRUE	3
BMI1	CDK2	0.616985	0.143974	-1.30981	TRUE	2	-0.300782	TRUE	2
BMI1	SUV39H2	0.647946	-0.769966	-0.245088	TRUE	2	-0.834327	TRUE	3
BMI1	SETD9	0.419417	0.534859	-1.53297	TRUE	2	-0.666547	TRUE	2
BMI1	PRDM15	-0.0351119	-2.06304	-0.949331	TRUE	3	1.98807	FALSE	4
BMI1	DNMT3B	1.50447	1.08529	0.636437	TRUE	1	1.21269	TRUE	1
BMI1	KAT6A	-0.143508	0.177375	-0.769718	TRUE	3	0.204524	TRUE	1
BMI1	DNMT3A	2.4749	1.61159	2.02774	TRUE	1	1.94203	TRUE	1
BMI1	PPP6C	0.216251	-0.101864	-1.14064	TRUE	2	-0.0479027	TRUE	3
BMI1	PPP4C	-0.981939	-2.34099	0.117042	TRUE	4
BMI1	PPP2CA	-0.286521	-0.144747	-0.237649	TRUE	3	-0.0424689	TRUE	3
BMI1	AURKC	0.0625604	-0.35219	-1.04213	TRUE	2	0.251777	TRUE	4
BMI1	PPP2CB	0.694566	-0.171627
BMI1	SETMAR	-0.305405	-0.0969183	-0.358046	TRUE	3	-0.0401139	TRUE	3
BMI1	SETD6	0.316463	0.0114663	-1.32484	TRUE	2	-0.111042	TRUE	2
BMI1	SETD4	-0.0401792	0.0807569	-0.755402	TRUE	3	-0.20983	TRUE	2
BMI1	PRKAA2	-0.425336	-0.340638	-1.14209	TRUE	3	0.272255	TRUE	4
BMI1	PRKAA1	-0.532881		-1.94039	TRUE	3
BMI1	SETD7	0.736909	0.252021	-1.59228	FALSE	2	-0.357226	TRUE	2
BMI1	JMJD7	-0.0264066		-1.01017	TRUE	3
BMI1	KAT14	-1.25297	0.713568	-1.95705	TRUE	3	-0.84813	FALSE	2
BMI1	PPP1CC	-1.38484
BMI1	SETD3	0.178313	-0.0637039	-1.17466	TRUE	2	-0.0701118	TRUE	3
BMI1	PPP1CB	-0.522325	-0.811522	-0.525774	TRUE	3
BMI1	HASPIN	-0.097052	-0.232771	-0.893398	TRUE	3	-0.357697	TRUE	3
BMI1	PPP1CA	-0.424333		-0.773097	TRUE	3
BMI1	SUV39H1	-0.325748	-0.316045	-0.297158	TRUE	3	0.24981	TRUE	4
BMI1	JAK2-JH2	0.978525	0.0819189	-1.83412	FALSE	2	0.11528	TRUE	1
BMI1	KAT8	-0.697517	0.547191	-1.92873	TRUE	3
BMI1	PRMT8	0.810121	-0.836841	-1.54271	FALSE	2
BMI1	EYA1	-0.455748	0.174639	-1.34836	TRUE	3	-0.273728	TRUE	2
BMI1	EYA3	-0.0660455	0.879795	-0.92679	TRUE	3	-1.05747	FALSE	2
BMI1	NCOA1	-0.126145	-0.252163	-0.835369	TRUE	3	0.159438	TRUE	4
BMI1	HUWE1	0.255427	0.33698	-1.0108	TRUE	2	0.296397	TRUE	1
BMI1	KDM4E	-0.277848	0.11466	-1.16636	TRUE	3	-0.231901	TRUE	2
BMI1	PKN1	0.333818	-0.290936	-0.37004	TRUE	2	-0.190684	TRUE	3
BMI1	AURKB	0.203852	0.55627	-1.38242	TRUE	2
BMI1	BAZ1B	-0.650584	-0.0630612	-1.47814	TRUE	3	-0.0792999	TRUE	3
BMI1	HDAC11	-0.369664	-0.407728	-0.517049	TRUE	3	0.258326	TRUE	4
BMI1	GTF3C2	0.0502846	-0.0300538	-1.19212	TRUE	2	-0.0899279	TRUE	3
BMI1	SIRT6	0.48158	0.082857	-0.0676871	TRUE	2	0.16805	TRUE	1
BMI1	KDM4D	-0.479911	-0.432832	-0.523874	TRUE	3	0.312308	TRUE	4
BMI1	KDM4A	-0.397035	0.0642855	-0.652212	TRUE	3	-0.150268	TRUE	2
BMI1	KDM4B	0.390338	0.140822	-1.67859	TRUE	2	-0.308078	TRUE	2
BMI1	KDM4C	-0.626592	-0.097835	-0.285527	TRUE	3	-0.028999	TRUE	3
BMI1	PHF8	0.048019	-0.539537	-1.06971	TRUE	2	0.430567	TRUE	4
BMI1	PRMT1	0.377225	0.15918	-1.54613	TRUE	2	-0.415371	TRUE	2
BMI1	PHF2	-0.708758	-0.658249	-0.375601	TRUE	3	0.576606	TRUE	4
BMI1	PRKCB	-0.664737	-0.660447	-0.603627	TRUE	3
BMI1	PRKCA	-0.282395	-0.417737	-1.31169	TRUE	3
BMI1	PRMT6	0.320406	0.108215	-1.39399	TRUE	2	-0.29545	TRUE	2
BMI1	HDAC8	0.541004		-1.49661	TRUE	2
BMI1	KMT5B	-0.496863		-1.25881	TRUE	3
BMI1	RAG1	-0.0477337	-0.0711823	-0.328705	TRUE	3	0.0283029	TRUE	4
BMI1	SIRT2	1.06933	-1.1502	0.360713	TRUE	1	-1.10341	TRUE	3
BMI1	CREBBP	0.151458	-0.476711	-1.25278	TRUE	2	0.26312	TRUE	4
BMI1	SMYD2	-0.0162651	0.696578	-0.82178	TRUE	3	-0.843506	FALSE	2
BMI1	PPM1D	0.562569	-1.34181	-0.0603434	TRUE	2	1.29342	FALSE	4
BMI1	VRK1	-0.213568	-0.362423	-0.660947	TRUE	3	0.223335	TRUE	4
BMI1	SIRT7	-0.0240196	0.24758	-0.814142	TRUE	3	-0.349688	TRUE	2
BMI1	DMD	0.200804	-0.887787	-1.12474	TRUE	2	-0.909022	TRUE	3
BMI1	DCAF1	0.26627	-0.41513	-0.961634	TRUE	2	-0.360198	TRUE	3
BMI1	JMJD6	-0.833851	0.581585	-1.41288	TRUE	3	-0.734449	FALSE	2
BMI1	AURKA	-0.721519		-0.209273	TRUE	3
BMI1	HDAC9	-0.178319	-0.385923	-0.454698	TRUE	3	-0.342397	TRUE	3
BMI1	TDG	-0.562656	-0.0707939	-1.22857	TRUE	3	-0.122539	TRUE	3
BMI1	KAT7	0.290511	1.13662	-1.04661	TRUE	2	-1.3086	FALSE	2
BMI1	BRCA2	0.282418	0.0484795	-1.19197	TRUE	2	-0.166968	TRUE	2
BMI1	KDM8	-0.136936	-0.328088	-0.814577	TRUE	3	0.262075	TRUE	4
BMI1	SMYD5	0.784331	-0.350724	-1.60226	FALSE	2	0.253921	TRUE	4
BMI1	SMYD3	-0.464737	-0.107837	-0.0363897	TRUE	3	-0.0575328	TRUE	3
BMI1	HDAC3	-0.447578	0.0111035	-0.492107	TRUE	3	-0.153376	TRUE	2
BMI1	DOT1L	-0.972981	0.419981	-2.21091	TRUE	3	-0.849666	FALSE	2
BMI1	PRMT2	0.448052	0.515775	-1.42691	TRUE	2	-0.589932	TRUE	2
BMI1	HDAC6-2	4.9922	-0.0305599
BMI1	KDM7A	0.88911	0.436679	-0.0789561	TRUE	2	0.491811	TRUE	1
BMI1	KDM6B	0.276732	0.195017	-1.20861	TRUE	2	-0.275097	TRUE	2
BMI1	HDAC4	0.653404	0.0708241	0.535916	TRUE	1	-0.263941	TRUE	2
BMI1	HDAC6-1	0.484901	0.79748	-1.65542	TRUE	2	-0.906701	FALSE	2
BMI1	TAF1	0.163248	-0.233134	-0.908606	TRUE	2	-0.178896	TRUE	3
BMI1	TAF1L	-0.45877	-0.314895	-0.250463	TRUE	3
BMI1	KDM6A	0.719549	0.63365	-1.72945	FALSE	2	-0.786036	FALSE	2
BMI1	RIOX2	-0.866565	-0.35402	-1.79154	TRUE	3	0.203325	TRUE	4
BMI1	SETDB2	0.360747	0.776553	-0.786683	TRUE	2	-0.968262	FALSE	2
BMI1	CHEK1	0.640101	0.483118	-1.55316	FALSE	2	0.532007	TRUE	1
BMI1	KAT2A	0.899782	0	-2.22702	FALSE	2	-0.141793	TRUE
BMI1	HDAC5	0.981969	0.156767	0.42879	TRUE	1	-0.285839	TRUE	2
BMI1	EP300	-0.238234	-0.514161	-1.7198	TRUE	3	0.343571	TRUE	4
BMI1	KAT2B	1.0295	-0.470824	-1.88414	FALSE	2	-0.474056	TRUE	3
BMI1	HDAC1	0.787477	0.974736	-1.92333	FALSE	2	-1.16013	FALSE	2
BMI1	HDAC2	0.689251	0.18063	-0.252797	TRUE	2	0.209403	TRUE	1
BMI1	HDAC7	0.169916	0.287818	-0.335876	TRUE	2	-0.383119	TRUE	2
BMI1	KAT5	1.20098	-0.0166529	-2.99885	FALSE	2	-0.16535	TRUE	3
BMI1	KDM2A	0.0207984	-0.200081	-0.924543	TRUE	2	-0.0113213	TRUE	3
BMI1	USP3	0.392761	0.209489	-1.35523	TRUE	2	-0.417792	TRUE	2
BMI1	USP22	0.344714	0.72272	-1.43608	TRUE	2	-0.94453	FALSE	2
BMI1	UTY	0.187673	0.392756	-0.872332	TRUE	2	-0.501582	TRUE	2
BMI1	CDY1	1.70178	-0.0699602	1.61898	TRUE	1	-0.0862328	TRUE	3
BMI1	CDY2	0.678471	-0.62566	-0.0457372	TRUE	2
BMI1	DNMT3A-3L	2.15493		1.59979	TRUE	1
BMI1	USP21	-0.202888	-0.447674	-1.19025	TRUE	3	0.19625	TRUE	4
BMI1	KDM2B	0.676243	-0.0697147	-1.56059	FALSE	2	-0.0348141	TRUE	3
BMI1	SETDB1	0.123753	-0.862613	-0.951757	TRUE	2	0.771874	TRUE	4
BMI1	CLOCK	-0.65373	-0.145441	-0.257057	TRUE	3	0.106102	TRUE	4
BMI1	CARM1	-0.0948684	0.135524	-0.824196	TRUE	3	0.187641	TRUE	1
BMI1	HR	0.315795	0.418449	-1.35597	TRUE	2	-0.54116	TRUE	2
BMI1	PRMT5	0.183997	-1.22959	-1.23411	TRUE	2	1.14602	FALSE	4
BMI1	RIOX1	1.05602	0.148533	-2.02128	FALSE	2	-0.326092	TRUE	2
BMI1	KDM1A	0.682519	-0.754231	-0.191622	TRUE	2	-0.821242	TRUE	3
BMI1	HDAC10	-0.237242	-0.3587	-0.870849	TRUE	3	0.25157	TRUE	4
BMI1	PRMT7	0.739286	-0.42603	-1.69658	FALSE	2	-0.449895	TRUE	3
BMI1	JMJD1C	-0.776886	0.487379	-1.7278	TRUE	3	-0.619991	TRUE	2
BMI1	TET1	0.155564	0.568961	-0.613568	TRUE	2	1.20135	TRUE	1
BMI1	BAP1	-0.445657	0.0859967	-0.600078	TRUE	3	-0.186322	TRUE	2
BMI1	KDM5A	0.609479	0.420783	-1.55807	FALSE	2	-0.519074	TRUE	2
BMI1	SIRT1	-0.568347	-0.166074	-1.2717	TRUE	3	0.0473638	TRUE	4
BMI1	KDM5B	-0.263648	0.349966	-0.978402	TRUE	3	-0.447577	TRUE	2
BMI1	KDM5D	0.0990343	0.301468	-1.25075	TRUE	2	-0.415746	TRUE	2
BMI1	MSK1	-0.274581	-0.105965	-0.996036	TRUE	3	-0.0206593	TRUE	3
BMI1	KDM5C	0.245515	0.284351	-1.17418	TRUE	2	0.330011	TRUE	1
BMI1	USP36	-0.322916		-0.806486	TRUE	3
BMI1	KDM3A	0.648612	0.464409	-1.43837	TRUE	2	-0.636626	TRUE	2
BMI1	SMYD4	0.0158896	0.503935	-0.68515	TRUE	2	0.561278	TRUE	1
BMI1	KDM1B	0.296942	0.70563	-1.22493	TRUE	2	-0.979251	FALSE	2
BMI1	GTF3C4	0.103834	0.0992087	-0.751215	TRUE	2	-0.198382	TRUE	2
BMI1	USP16	1.06473	0.726385	-2.30356	FALSE	2	-1.00507	FALSE	2
BMI1	MYSM1	0.105117	0.534134	-1.46615	TRUE	2	-0.732453	FALSE	2
BMI1	TET2	0.373642	-0.198313	-0.565608	TRUE	2	0.11237	TRUE	4
BMI1	KDM3B	0.939586	-0.149841	0.0517013	TRUE	1	0.0424686	TRUE	4
BMI1	TET3	-0.0242866	-0.0907617	-0.894621	TRUE	3	0.0142923	TRUE	4
BMI1	DNMT1	0.967962	0.668139	0.972034	TRUE	1	-0.786976	FALSE	2
RING1	RNF40	0.460939	-0.412557	-0.161646	TRUE	2	-0.372814	TRUE	3
RING1	RNF20	0.845994	0.226373	0.503739	TRUE	1
RING1	RBX1	-0.44896	0.420904	-0.178515	TRUE	3	0.413847	TRUE	1
RING1	BMI1	1.18917	-1.04054	0.109855	TRUE	1	0.876923	TRUE	4
RING1	RING1	0.80858	0.382159
RING1	UBR5	0.252283	-0.662203	0.339533	TRUE	1	-0.673948	TRUE	3
RING1	RNF2	0.582571	1.38366	0.324479	TRUE	1	-1.44707	FALSE	2
RING1	UHRF1	-0.219255	-0.0285826	-0.817525	TRUE	3	-0.0959163	TRUE	3
RING1	HSF1	1.69694	-0.40756	2.67163	TRUE	1	-0.5345	TRUE	3
RING1	UBR2	0.000259608	-0.32343	-0.324421	TRUE	2
RING1	MCM3AP	0.0188476	0.314195
RING1	RNF8	0.374869	-0.322873	-0.490572	TRUE	2	-0.30713	TRUE	3
RING1	UBE2D2	-0.370829	0.182501
RING1	UBE2D3	-0.303029	-1.04974	-0.708898	TRUE	3
RING1	UBE2U	0.527328	-0.426864	-0.853069	TRUE	2
RING1	UBE2B	-0.236236	-0.0105088	-0.172927	TRUE	3	-0.0451667	TRUE	3
RING1	UBE2N	0.201398	0.664226	-0.901328	TRUE	2	0.65571	TRUE	1
RING1	UBE2A	-0.643604	0.177086	0.322692	TRUE	4	0.221001	TRUE	1
RING1	KMT5A	0.437073	0.749214
RING1	NAA50	-0.378577	-0.2447	-0.188734	TRUE	3	-0.294378	TRUE	3
RING1	PRDM5	-0.0328906	1.03682	-1.69801	TRUE	3	-1.13467	FALSE	2
RING1	PRDM10	0.0831347	0.283581	-0.217617	TRUE	2	0.334958	TRUE	1
RING1	DTX3L	-0.120091	-0.204263	-0.873783	TRUE	3	-0.240496	TRUE	3
RING1	PRDM9	0.261816	-0.117964	0.270122	TRUE	1	0.0403446	TRUE	4
RING1	RNF168	-0.474216	0.396396	0.398806	TRUE	4	0.263644	TRUE	1
RING1	PRDM13	0.189109		0.000477446	TRUE	1
RING1	UBE2E1	-2.02248	-1.57231	-2.2938	TRUE	3
RING1	PRDM7	-0.503468	-0.929037	0.513954	TRUE	4	-0.880802	TRUE	3
RING1	MECOM	0.543193	0.00891673	-0.905619	TRUE	2	-0.0052671	TRUE	2
RING1	PRDM8	0.515182	0.47924	0.0107602	TRUE	1
RING1	PRDM2	-0.620248	0.390908	-0.721965	TRUE	3
RING1	NCOA3	-0.694858	-0.204667	-1.29612	TRUE	3	-0.235328	TRUE	3
RING1	KMT2D	0.618145	0.24822	-1.29708	TRUE	2
RING1	EZH2	-0.570695	0.207001	0.21335	TRUE	4	0.272369	TRUE	1
RING1	KMT2C	0.0330778	-0.268852	-0.7127	TRUE	2	0.222843	TRUE	4
RING1	PRDM11	0.0848035	-0.67154	-0.0054246	TRUE	2	-0.657779	TRUE	3
RING1	PRDM4	0.629166	-0.157732	-0.900879	TRUE	2	0.0978757	TRUE	4
RING1	KMT2A	-0.338971	0.0629093	-0.543852	TRUE	3	0.0563247	TRUE	1
RING1	PRDM6	0.894403	0.230553	0.391035	TRUE	1	0.320054	TRUE	1
RING1	KMT2B	-0.431857	0.725376	0.133218	TRUE	4	0.73836	TRUE	1
RING1	KMT2E	-0.226403	0.266074	-0.369804	TRUE	3	-0.375936	TRUE	2
RING1	RYBP	-1.3867		-0.674236	TRUE	3
RING1	PRDM14	0.293314	0.392412	-0.584766	TRUE	2	0.327026	TRUE	1
RING1	SETD1A	-0.369933	0.397059	-0.786791	TRUE	3	0.383915	TRUE	1
RING1	GTF3C1	-0.234786	0.258733	-0.118612	TRUE	3	0.310556	TRUE	1
RING1	EZH1	-0.22039	0.47738	-0.381377	TRUE	3	0.483041	TRUE	1
RING1	NAA40	0.012885	0.51852	-0.320725	TRUE	2	0.48518	TRUE	1
RING1	ATF2	-0.264997	0.0322279	-1.0763	TRUE	3	0.0305636	TRUE	1
RING1	SETD1B	-0.0752069	-0.349486	-0.34733	TRUE	3	0.290177	TRUE	4
RING1	NAA60	0.195508	-0.336991	-1.04589	TRUE	2	-0.366811	TRUE	3
RING1	SETD5	0.330318	-0.714045	0.290218	TRUE	1	-0.683399	TRUE	3
RING1	TRIM37	-0.585827	0.208347	-0.848884	TRUE	3	0.343665	TRUE	1
RING1	PRDM1	-0.0319913	-0.126841	-0.215043	TRUE	3	-0.0748356	TRUE	3
RING1	PRDM12	0.209172		-0.248631	TRUE	2
RING1	PRDM16	0.014916	0.44281	-0.580327	TRUE	2	-0.565902	TRUE	2
RING1	EYA2	0.514059	0.50191	-1.13664	TRUE	2	-0.62042	TRUE	2
RING1	KMT5C	0.378749	0.300705	-0.083031	TRUE	2	-0.452855	TRUE	2
RING1	ASH1L	-0.00421855	-0.597366	-0.645093	TRUE	3	0.557129	TRUE	4
RING1	NSD3	0.517807	0.144975	0.450668	TRUE	1	-0.217929	TRUE	2
RING1	NSD1	0.158295	0.285084	-0.363516	TRUE	2	0.265518	TRUE	1
RING1	KAT6B	-0.102614	0.0348942	-0.482449	TRUE	3	-0.0531473	TRUE	2
RING1	NSD2	0.523502	0.0197153	0.353912	TRUE	1	0.0419709	TRUE	1
RING1	SMYD1	0	1.70779	0.0282934	TRUE		1.81118	TRUE	1
RING1	EHMT1	1.17271	-0.303407	0.815497	TRUE	1	-0.366836	TRUE	3
RING1	EHMT2	1.1478	-0.579689	0.706473	TRUE	1	-0.592225	TRUE	3
RING1	JAK2-JH1	0.570226		1.6699	TRUE	1
RING1	CDK1	-0.427905	0.361198	0.11922	TRUE	4	0.398121	TRUE	1
RING1	SETD2	0.0564389	-0.0398971	-0.244904	TRUE	2
RING1	CDK2	0.520933	-0.920771	0.458774	TRUE	1	0.872009	TRUE	4
RING1	SUV39H2	0.959886	0.640522	0.596237	TRUE	1	0.684208	TRUE	1
RING1	SETD9	-0.385061	0.200271	-0.198871	TRUE	3	0.194906	TRUE	1
RING1	PRDM15	-0.804486	0.510898	0.349428	TRUE	4	0.543976	TRUE	1
RING1	DNMT3B	1.13741	0.146253	0.798762	TRUE	1	0.325488	TRUE	1
RING1	KAT6A	0.17945	-0.258662	-0.668693	TRUE	2	-0.227989	TRUE	3
RING1	DNMT3A	1.29401	0.32706	1.37623	TRUE	1	0.709328	TRUE	1
RING1	PPP6C	-0.7927	0.799314	-1.18747	TRUE	3	0.849752	TRUE	1
RING1	PPP4C	0.0434513	-0.751173	-0.484365	TRUE	2
RING1	PPP2CA	0.0585218	-0.447924	-0.158709	TRUE	2	-0.397475	TRUE	3
RING1	AURKC	-0.220431	-0.180281	-0.67038	TRUE	3	-0.218312	TRUE	3
RING1	PPP2CB	-0.385452	0.109721
RING1	SETMAR	0.191745	-0.93484	-0.431214	TRUE	2	0.901199	TRUE	4
RING1	SETD6	-0.184347	-0.631086	-0.294412	TRUE	3	-0.622616	TRUE	3
RING1	SETD4	-0.0912941	0.298957	-0.174901	TRUE	3	0.291617	TRUE	1
RING1	PRKAA2	-0.475819	0.309752	-0.698417	TRUE	3	0.349415	TRUE	1
RING1	PRKAA1	-0.358332	-0.508614	-1.34162	TRUE	3	-0.710174	TRUE	3
RING1	SETD7	-0.294918	0.357607	-0.0308319	TRUE	3	0.376053	TRUE	1
RING1	JMJD7	-0.461029	-0.305669	-0.046159	TRUE	3	0.214516	TRUE	4
RING1	KAT14	-0.00997727	0.0455328	-0.195983	TRUE	3	-0.120354	TRUE	2
RING1	PPP1CC
RING1	SETD3	-0.221333	0.200191	-0.245398	TRUE	3	0.174422	TRUE	1
RING1	PPP1CB	0.382815	-0.41683	-0.0319435	TRUE	2
RING1	HASPIN	0.202064	-0.84019	-0.768532	TRUE	2	-0.905375	TRUE	3
RING1	PPP1CA	-0.892096		0.224052	TRUE	4
RING1	SUV39H1	0.222421	-0.116544	0.160318	TRUE	1	0.0878627	TRUE	4
RING1	JAK2-JH2	-1.1454	-0.220834	-1.47138	TRUE	3	0.146149	TRUE	4
RING1	KAT8	-0.113639	0.119607	-0.822243	TRUE	3
RING1	PRMT8	0.184765		-0.493141	TRUE	2
RING1	EYA1	-0.749607	-0.33919	-1.11334	TRUE	3	-0.330233	TRUE	3
RING1	EYA3	-0.45356	-0.834995	-0.824034	TRUE	3	-0.904623	TRUE	3
RING1	NCOA1	-0.207012	-1.02137	-0.639141	TRUE	3	-1.01704	TRUE	3
RING1	HUWE1	0.376133	-0.751316	-0.707291	TRUE	2	0.602687	TRUE	4
RING1	KDM4E	0.405337	-0.260387	0.0464395	TRUE	1	-0.269582	TRUE	3
RING1	PKN1	-0.985148	0.346645	-1.26502	TRUE	3	0.443374	TRUE	1
RING1	AURKB	-0.492382		-0.156566	TRUE	3
RING1	BAZ1B	-0.132373	0.420028	-0.535709	TRUE	3	0.385713	TRUE	1
RING1	HDAC11	-0.0261195	0.494771	-0.331208	TRUE	3	-0.64065	TRUE	2
RING1	GTF3C2	-0.202362	0.381578	-0.409854	TRUE	3	0.369642	TRUE	1
RING1	SIRT6	-0.174643	0.0462975	-0.299928	TRUE	3	0.0717499	TRUE	1
RING1	KDM4D	-0.32925	-0.225226	-0.145149	TRUE	3	-0.252682	TRUE	3
RING1	KDM4A	-0.683307	0.023675	0.163446	TRUE	4	0.0593356	TRUE	1
RING1	KDM4B	0	0.700097	-0.758771	TRUE		0.685946	TRUE	1
RING1	KDM4C	-0.340812	-0.12452	-0.0419211	TRUE	3	0.0495147	TRUE	4
RING1	PHF8	-0.316686	-0.348357	-0.175387	TRUE	3	-0.362489	TRUE	3
RING1	PRMT1	-0.529023	-0.687191	-0.110262	TRUE	3	0.539046	TRUE	4
RING1	PHF2	0.167256	0.0804592	-0.827633	TRUE	2	0.106862	TRUE	1
RING1	PRKCB	0.447334	-0.27044	-1.29172	TRUE	2
RING1	PRKCA	-0.415696	-0.133156	-1.02078	TRUE	3
RING1	PRMT6	0	-0.413718	-0.622162	TRUE		-0.492908	TRUE	3
RING1	HDAC8	0	0.893489	-0.477009	TRUE		0.86684	TRUE	1
RING1	KMT5B	0.488247	-0.235569	0.25592	TRUE	1	-0.191533	TRUE	3
RING1	RAG1	-0.571039	-0.238629	-0.427795	TRUE	3	0.136008	TRUE	4
RING1	SIRT2	0.333976	-0.631097	0.15474	TRUE	1	0.574269	TRUE	4
RING1	CREBBP	0.151169	0.0467394	-0.828273	TRUE	2	-0.256807	TRUE	2
RING1	SMYD2	-0.183869	0.151223	-0.12479	TRUE	3	0.127297	TRUE	1
RING1	PPM1D	0.429868	0	0.336342	TRUE	1	0.0274915	TRUE
RING1	VRK1	0.0191998	-0.633259	0.10144	TRUE	1	0.545999	TRUE	4
RING1	SIRT7	-0.12314	0.11558	-0.489048	TRUE	3	0.122339	TRUE	1
RING1	DMD	-0.510598	-0.0995682	0.116284	TRUE	4	-0.00236633	TRUE	3
RING1	DCAF1	0.00685051	-0.412682	-0.277999	TRUE	2	0.360407	TRUE	4
RING1	JMJD6	-1.1525	-0.166401	-1.21642	TRUE	3	-0.211219	TRUE	3
RING1	AURKA	-0.485728	-0.0884957	-0.887134	TRUE	3	-0.135682	TRUE	3
RING1	HDAC9	0.376268	-0.471924	-0.585303	TRUE	2	0.411717	TRUE	4
RING1	TDG	0.161202	-1.36411	0.0249076	TRUE	1	-1.46769	TRUE	3
RING1	KAT7	0.80215	-0.566529	-1.13403	TRUE	2	-0.630457	TRUE	3
RING1	BRCA2	0.228181	-0.08846	-0.713521	TRUE	2	-0.0989025	TRUE	3
RING1	KDM8	0.182427	0.485301	0.0344055	TRUE	1	0.527334	TRUE	1
RING1	SMYD5	0.348212	0.00665749	-0.741926	TRUE	2	0.0179009	TRUE	1
RING1	SMYD3	-0.126455	0.24245	0.154715	TRUE	4	-0.300192	TRUE	2
RING1	HDAC3	-0.383387	0.0147927	-0.0269119	TRUE	3	0.00480434	TRUE	1
RING1	DOT1L	0.720062	0.354938	0.0117496	TRUE	1	-0.724882	TRUE	2
RING1	PRMT2	0	-0.17929	-0.519746	TRUE		-0.143176	TRUE	3
RING1	HDAC6-2	1.42593	-0.244606
RING1	KDM7A	-0.473861	-0.510828	-1.01795	TRUE	3	0.457915	TRUE	4
RING1	KDM6B	0.00884019	0.403947	-0.516502	TRUE	2	0.487213	TRUE	1
RING1	HDAC4	-0.0915306	0.0834833	0.214964	TRUE	4	0.0396623	TRUE	1
RING1	HDAC6-1	0.0441864	-0.530056	-0.790494	TRUE	2	-0.531231	TRUE	3
RING1	TAF1	0	0.986332	-0.283571	TRUE		-1.04014	FALSE	2
RING1	TAF1L	0.156006	0.00859507	-0.441257	TRUE	2
RING1	KDM6A	0	-0.0265231	-0.56484	TRUE		-0.0708634	TRUE	3
RING1	RIOX2	-1.19653	-0.832439	-1.66231	TRUE	3	-0.916347	TRUE	3
RING1	SETDB2	0.734807	0.0708979	0.116764	TRUE	1	-0.202866	TRUE	2
RING1	CHEK1	1.04909	-0.243746	-1.53794	FALSE	2	0.184588	TRUE	4
RING1	KAT2A	0.094433	0.471277	-0.997454	TRUE	2	0.451483	TRUE	1
RING1	HDAC5	0.297138	-0.554758	0.273345	TRUE	1	-0.575784	TRUE	3
RING1	EP300	1.24035	0	2.77441	TRUE	1	-0.0634192	TRUE
RING1	KAT2B	0.440511	-0.445214	-0.870941	TRUE	2	-0.500275	TRUE	3
RING1	HDAC1	-0.237224	-0.348676	-0.843454	TRUE	3	-0.426025	TRUE	3
RING1	HDAC2	-0.0988289	0.624578	-0.616895	TRUE	3	-0.720644	FALSE	2
RING1	HDAC7	0	-0.0109252	-0.0192691	TRUE		0.00181917	TRUE	4
RING1	KAT5	0	-0.0947063	1.35672	TRUE		-0.0354672	TRUE	3
RING1	KDM2A	-0.0725321	0.230552	-0.301594	TRUE	3	0.127196	TRUE	1
RING1	USP3	-0.450097	-0.357511	0.0172514	TRUE	4	0.257254	TRUE	4
RING1	USP22	-0.0157069	-0.129763	-0.546041	TRUE	3	0.0159985	TRUE	4
RING1	UTY	0	-0.182491	-0.215207	TRUE		-0.183272	TRUE	3
RING1	CDY1	-0.253882	0.215218	0.0873042	TRUE	4	0.167071	TRUE	1
RING1	CDY2	0.448141	-0.166269	0.253319	TRUE	1
RING1	DNMT3A-3L	1.72136		1.6956	TRUE	1
RING1	USP21	0.688944	-0.243519	-1.6581	FALSE	2	0.0439245	TRUE	4
RING1	KDM2B	0.720807	0.276555	-1.18094	TRUE	2	0.280072	TRUE	1
RING1	SETDB1	0.120653	0.44586	-0.524441	TRUE	2	0.463167	TRUE	1
RING1	CLOCK	0.679339	-0.0417494	-1.16614	TRUE	2	-0.0196045	TRUE	3
RING1	CARM1	-0.223202	0.796198	-0.166476	TRUE	3	-0.889165	FALSE	2
RING1	HR	0	-0.138613	-0.562356	TRUE		-0.153278	TRUE	3
RING1	PRMT5	-0.13475	-0.402929	-0.385743	TRUE	3	0.371191	TRUE	4
RING1	RIOX1	0.329345	0.175647	-0.870391	TRUE	2	0.151444	TRUE	1
RING1	KDM1A	0.389869	-0.111242	0.0451136	TRUE	1	-0.118513	TRUE	3
RING1	HDAC10	0	-0.319814	-0.638845	TRUE		-0.367202	TRUE	3
RING1	PRMT7	-0.258144	-0.0920482	-0.169528	TRUE	3	-0.0561731	TRUE	3
RING1	JMJD1C	0.621345	1.29259	0.200048	TRUE	1	1.28976	TRUE	1
RING1	TET1	0.559142	1.66373	0.319396	TRUE	1	2.23639	TRUE	1
RING1	BAP1	-0.0439678	-0.443821	-0.472382	TRUE	3	-0.4361	TRUE	3
RING1	KDM5A	-0.0632663	0.0194831	-0.355708	TRUE	3	0.0446219	TRUE	1
RING1	SIRT1	-0.572177	0.116364	-0.851311	TRUE	3	0.1057	TRUE	1
RING1	KDM5B	0	-0.500778	-0.195666	TRUE		-0.490343	TRUE	3
RING1	KDM5D	0.107694	-0.529041	-0.835191	TRUE	2	-0.535274	TRUE	3
RING1	MSK1	-0.250519	-0.0125842	-0.547758	TRUE	3	-0.0749799	TRUE	3
RING1	KDM5C	0.0886317	0.365723	-0.593085	TRUE	2	-0.442655	TRUE	2
RING1	USP36	0.0762028	-1.30429	-0.781623	TRUE	2	-1.28793	TRUE	3
RING1	KDM3A	-0.479779	-0.189582	0.219641	TRUE	4	-0.253753	TRUE	3
RING1	SMYD4	-0.314783	0.460577	0.175141	TRUE	4	-0.544065	TRUE	2
RING1	KDM1B	-0.157285	0.605829	-0.241082	TRUE	3	-0.819709	FALSE	2
RING1	GTF3C4	0	0.965195	-0.378119	TRUE		0.98045	TRUE	1
RING1	USP16	0.205405	0.327287	-1.02001	TRUE	2	-0.546234	TRUE	2
RING1	MYSM1	0.534334	-0.244231	-0.252304	TRUE	2	-0.334504	TRUE	3
RING1	TET2	0.0240479	-0.00580775	-0.385817	TRUE	2	-0.0157902	TRUE	3
RING1	KDM3B	0.464793	0.687015	0.106294	TRUE	1	0.687688	TRUE	1
RING1	TET3	0.437688	0.614063	0.10937	TRUE	1	0.64564	TRUE	1
RING1	DNMT1	0.0878259		0.621285	TRUE	1
UBR5	RNF40	-1.00975	-0.072614	-0.918383	TRUE	3	-0.0576676	TRUE	3
UBR5	RNF20	0.518417	-0.224647	0.933252	TRUE	1
UBR5	RBX1	0.0337069	-0.171013	-0.0527745	TRUE	2	-0.0974944	TRUE	3
UBR5	BMI1	0.0299395	0.732327	-0.292288	TRUE	2	-0.903275	FALSE	2
UBR5	RING1	-0.617038	0.0537148	-0.484406	TRUE	3	0.153249	TRUE	1
UBR5	UBR5	-0.775773	-0.000323581
UBR5	RNF2	0.0102817	-0.179041	0.50928	TRUE	1	0.0562724	TRUE	4
UBR5	UHRF1	0.562059	-0.143289	-0.446374	TRUE	2	-0.120084	TRUE	3
UBR5	HSF1	2.40883	0.498393	2.56416	TRUE	1	0.481944	TRUE	1
UBR5	UBR2	0.289395	-0.353602	-0.0825633	TRUE	2
UBR5	MCM3AP	0.187917	0.586966
UBR5	RNF8	0.461802	0.225284	-0.241855	TRUE	2	-0.341611	TRUE	2
UBR5	UBE2D2	-0.348276	0
UBR5	UBE2D3	0.436779	0.347082	0.128692	TRUE	1
UBR5	UBE2U	0.358849	-0.176459	-0.13477	TRUE	2
UBR5	UBE2B	0.750534	0.622047	0.445741	TRUE	1	0.714302	TRUE	1
UBR5	UBE2N	-0.0801464	1.14072	-0.24271	TRUE	3	1.22274	TRUE	1
UBR5	UBE2A	-0.0027298	-0.447739	-0.438907	TRUE	3	0.335098	TRUE	4
UBR5	KMT5A	0.635132	-0.673
UBR5	NAA50	0.44094	-0.418349	0.294294	TRUE	1	-0.377488	TRUE	3
UBR5	PRDM5	0.233689	-0.970767	-0.568933	TRUE	2	0.929775	TRUE	4
UBR5	PRDM10	-0.498078	-0.0146227	-0.870069	TRUE	3	0.0757077	TRUE	4
UBR5	DTX3L	0.726712	-0.475789	-0.766447	TRUE	2	-0.435991	TRUE	3
UBR5	PRDM9	0.158394	-0.16905	-0.509588	TRUE	2	0.000892333	TRUE	4
UBR5	RNF168	0.992942	0.316842	0.354395	TRUE	1	0.274628	TRUE	1
UBR5	PRDM13	-0.404149		-0.903119	TRUE	3
UBR5	UBE2E1	0.611813	-0.250544	1.20298	TRUE	1
UBR5	PRDM7	-0.14699	0.475198	-0.914565	TRUE	3	-0.662277	TRUE	2
UBR5	MECOM	0.434949	0.0501447	-0.0219854	TRUE	2	0.1265	TRUE	1
UBR5	PRDM8	0.197343	-0.274613	0.00980653	TRUE	1
UBR5	PRDM2	0.0294574		-0.790233	TRUE	2
UBR5	NCOA3	0	-0.728832	0.222561	TRUE		-0.70415	TRUE	3
UBR5	KMT2D	0.352332	0.0250427	0.211902	TRUE	1
UBR5	EZH2	0.277927	0.701603	-0.0786845	TRUE	2	0.857511	TRUE	1
UBR5	KMT2C	2.41472		2.27498	TRUE	1
UBR5	PRDM11	0.392555	-0.760852	-0.205413	TRUE	2	0.656552	TRUE	4
UBR5	PRDM4	-0.280271	0.459099	-0.871052	TRUE	3	-0.645968	TRUE	2
UBR5	KMT2A	-0.173274	0.0934202	-0.688064	TRUE	3	0.177374	TRUE	1
UBR5	PRDM6	-0.115375	0	0.0952141	TRUE	4	-0.150514	TRUE
UBR5	KMT2B	-0.135832	0.329613	-0.594282	TRUE	3	0.433135	TRUE	1
UBR5	KMT2E	0.505731	-0.112743	-0.0648252	TRUE	2	0.0837617	TRUE	4
UBR5	RYBP	0.333733		1.9087	TRUE	1
UBR5	PRDM14	0.244252	0.0100181	-0.418852	TRUE	2	0.0351716	TRUE	1
UBR5	SETD1A	-0.242806	-0.122071	-0.577496	TRUE	3	-0.0623039	TRUE	3
UBR5	GTF3C1	0.217546	-0.155141	-0.143012	TRUE	2	-0.0825078	TRUE	3
UBR5	EZH1	0.174886	0.00154745	-0.378084	TRUE	2	0.097747	TRUE	1
UBR5	NAA40	0.486101	0.138599	0.155064	TRUE	1	0.195798	TRUE	1
UBR5	ATF2	0.101721	-0.114451	-0.199064	TRUE	2	-0.0337641	TRUE	3
UBR5	SETD1B	0.483888	0.261583	0.192469	TRUE	1	-0.388641	TRUE	2
UBR5	NAA60	0.207237	-0.522266	0.238257	TRUE	1	-0.461548	TRUE	3
UBR5	SETD5	-0.372144	-0.075593	-0.301712	TRUE	3	-0.045592	TRUE	3
UBR5	TRIM37	0.120612	0.2774	-0.71736	TRUE	2	-0.503257	TRUE	2
UBR5	PRDM1	0.594079	1.13167	1.27352	TRUE	1	1.32252	TRUE	1
UBR5	PRDM12	-1.25167		-0.995516	TRUE	3
UBR5	PRDM16	0.246268	-0.241688	-0.00768117	TRUE	2	-0.225936	TRUE	3
UBR5	EYA2	0.492752	-0.10634	0.295971	TRUE	1	-0.0860069	TRUE	3
UBR5	KMT5C	-0.651201	-0.61014	0.868922	TRUE	4	-0.623446	TRUE	3
UBR5	ASH1L	-0.379439	-0.146392	-0.200954	TRUE	3	0.0960898	TRUE	4
UBR5	NSD3	0.153866	0.0827098	-0.843816	TRUE	2	-0.246203	TRUE	2
UBR5	NSD1	0.564606	0.421593	0.799885	TRUE	1	0.492565	TRUE	1
UBR5	KAT6B	0.134585	-0.41645	-0.617244	TRUE	2	-0.425869	TRUE	3
UBR5	NSD2	0.17778	0.0452177	-0.353631	TRUE	2	-0.158012	TRUE	2
UBR5	SMYD1	0.160812	0.125691	-0.536876	TRUE	2	-0.319629	TRUE	2
UBR5	EHMT1	-0.317925	-0.287774	0.038818	TRUE	4	-0.260665	TRUE	3
UBR5	EHMT2	1.6452	-0.400187	1.96096	TRUE	1	0.297113	TRUE	4
UBR5	JAK2-JH1
UBR5	CDK1	0.363592	-0.0454972	-0.0416795	TRUE	2	-0.0581757	TRUE	3
UBR5	SETD2	0.38802	0.0753	0.843766	TRUE	1
UBR5	CDK2	0.313511	-0.758031	-0.237244	TRUE	2	0.716254	TRUE	4
UBR5	SUV39H2	0.086131	0.551652	0.479572	TRUE	1	0.685877	TRUE	1
UBR5	SETD9	0.196493	0.650832	0.066469	TRUE	1	0.736006	TRUE	1
UBR5	PRDM15	0.11084	-0.856651	-0.148059	TRUE	2	0.733039	TRUE	4
UBR5	DNMT3B	0.408114	0.0131693	0.826557	TRUE	1	0.282943	TRUE	1
UBR5	KAT6A	-0.23086	-0.0924211	-0.60411	TRUE	3	-0.0191184	TRUE	3
UBR5	DNMT3A	1.54933	1.18507	2.38864	TRUE	1	1.65788	TRUE	1
UBR5	PPP6C	0.263183		-0.0560067	TRUE	2
UBR5	PPP4C	0.409334	-0.4418	0.0308882	TRUE	1
UBR5	PPP2CA	-0.657271	-0.621202	-1.41958	TRUE	3	-0.661292	TRUE	3
UBR5	AURKC	0.326739		0.0627321	TRUE	1
UBR5	PPP2CB	-1.15946
UBR5	SETMAR	0.201644	-0.00404312	-0.378246	TRUE	2	-0.120137	TRUE	3
UBR5	SETD6	0.214306	-0.0806941	-0.0208914	TRUE	2	-0.0183148	TRUE	3
UBR5	SETD4	-0.210608	0.598076	-0.701503	TRUE	3	0.681275	TRUE	1
UBR5	PRKAA2	0.0153289	0.759862	-0.47603	TRUE	2	-0.890064	FALSE	2
UBR5	PRKAA1	-0.397445	-0.46867	-0.561374	TRUE	3	-0.579692	TRUE	3
UBR5	SETD7	-0.041856	-0.286108	-0.473196	TRUE	3	0.192728	TRUE	4
UBR5	JMJD7	0.0307036	0.110704	-0.176065	TRUE	2	0.168693	TRUE	1
UBR5	KAT14	-0.499335		-1.03883	TRUE	3
UBR5	PPP1CC	0.223829
UBR5	SETD3	0.772076	-0.698214	0.52485	TRUE	1	-0.663103	TRUE	3
UBR5	PPP1CB	-0.347454	-0.0863696	0.585831	TRUE	4
UBR5	HASPIN	-0.399346	-0.632091	-0.695371	TRUE	3	-0.619406	TRUE	3
UBR5	PPP1CA	-0.0461484		-0.135195	TRUE	3
UBR5	SUV39H1	0.331441	-0.970845	-0.288995	TRUE	2	0.851624	TRUE	4
UBR5	JAK2-JH2	0.215271	0.687411	-0.172709	TRUE	2	-0.878565	FALSE	2
UBR5	KAT8	-0.927327		0.939688	TRUE	4
UBR5	PRMT8	-0.12744	0.787122	-0.681558	TRUE	3
UBR5	EYA1	0.398571	0.462123	0.0483515	TRUE	1	-0.575556	TRUE	2
UBR5	EYA3	-0.126149	0.0706411	-0.50898	TRUE	3	0.0994677	TRUE	1
UBR5	NCOA1	-0.20986	0.441573	-0.526282	TRUE	3	-0.547432	TRUE	2
UBR5	HUWE1	0	0.0441312	-0.494724	TRUE		-0.326582	TRUE	2
UBR5	KDM4E	-0.179162	-0.197015	0.175897	TRUE	4	0.115671	TRUE	4
UBR5	PKN1	0	1.47851	0.546431	TRUE		-1.61405	FALSE	2
UBR5	AURKB	0.381293	0.695242	0.316285	TRUE	1
UBR5	BAZ1B	-0.0047311	0.328332	0.411293	TRUE	4	0.384555	TRUE	1
UBR5	HDAC11	0.287407	-0.432584	-0.069222	TRUE	2	-0.439619	TRUE	3
UBR5	GTF3C2	0.102419	0.101303	0.000678772	TRUE	1	0.179906	TRUE	1
UBR5	SIRT6	0.977304	-0.263139	1.71451	TRUE	1	0.149747	TRUE	4
UBR5	KDM4D	-0.0439155	-0.960348	-0.326606	TRUE	3	-0.897266	TRUE	3
UBR5	KDM4A	0.224339	-0.580524	0.0302434	TRUE	1	0.467921	TRUE	4
UBR5	KDM4B	-0.0417261	0.129639	0.0401807	TRUE	4	0.206027	TRUE	1
UBR5	KDM4C	0.215937	-0.12471	-0.115287	TRUE	2	0.109176	TRUE	4
UBR5	PHF8	-0.0272894	-0.727217	-0.292306	TRUE	3	-0.650811	TRUE	3
UBR5	PRMT1	0.101296	0.373428	0.0266242	TRUE	1	0.401782	TRUE	1
UBR5	PHF2	-0.0715202	0.231845	-0.273637	TRUE	3	0.348787	TRUE	1
UBR5	PRKCB	0.428439	-0.549748	0.453461	TRUE	1
UBR5	PRKCA	0	-0.177143	0.215672	TRUE
UBR5	PRMT6	-0.228126	-0.31103	-0.441255	TRUE	3	-0.299681	TRUE	3
UBR5	HDAC8	0.303784	0.725136	0.015813	TRUE	1	0.789026	TRUE	1
UBR5	KMT5B	0.534629	-0.0366508	1.05939	TRUE	1	-0.083153	TRUE	3
UBR5	RAG1	0.370893	0.0284097	-1.37663	TRUE	2	-0.269874	TRUE	2
UBR5	SIRT2	-0.477731	-0.413457	-0.0569894	TRUE	3	0.26609	TRUE	4
UBR5	CREBBP	0.316771	-0.548539	0.174515	TRUE	1	0.477315	TRUE	4
UBR5	SMYD2	0.408291	-0.160989	0.00299341	TRUE	1	-0.109332	TRUE	3
UBR5	PPM1D	0.701551	-0.532591	1.36511	TRUE	1	0.435738	TRUE	4
UBR5	VRK1	0.100261	0.28138	0.93959	TRUE	1	0.356972	TRUE	1
UBR5	SIRT7	0.13674	-0.130071	0.633326	TRUE	1	0.0335935	TRUE	4
UBR5	DMD	0.10637	-0.457835	-0.213273	TRUE	2	0.265362	TRUE	4
UBR5	DCAF1	-0.024155	0.386643	-0.615499	TRUE	3	-0.530296	TRUE	2
UBR5	JMJD6	-0.358287	0.772773	-1.02283	TRUE	3	0.859377	TRUE	1
UBR5	AURKA	0.631196	-0.585804	0.318646	TRUE	1	-0.542451	TRUE	3
UBR5	HDAC9	0.309768	-0.595434	-0.300557	TRUE	2	0.444688	TRUE	4
UBR5	TDG	-0.355812	-0.360226	0.221851	TRUE	4	0.166113	TRUE	4
UBR5	KAT7	0.0915114	0.447042	-0.395968	TRUE	2	0.505074	TRUE	1
UBR5	BRCA2	-0.319897	0.429583	-0.69705	TRUE	3	0.557791	TRUE	1
UBR5	KDM8	-0.019599	0.0732391	-0.546336	TRUE	3	-0.205811	TRUE	2
UBR5	SMYD5	0.385819	0	-0.039827	TRUE	2	-0.0960544	TRUE
UBR5	SMYD3	0.774125	-0.21793	0.0319095	TRUE	1	0.0815333	TRUE	4
UBR5	HDAC3	0.432265	0.0646975	0.128607	TRUE	1	0.145248	TRUE	1
UBR5	DOT1L	0.288772	0.0622237	0.337549	TRUE	1	-0.391197	TRUE	2
UBR5	PRMT2	0.233349	-0.127872	-0.0313702	TRUE	2	0.00344419	TRUE	4
UBR5	HDAC6-2	-0.968342	1.02932
UBR5	KDM7A	0.943292	-0.742369	1.2617	TRUE	1	0.598917	TRUE	4
UBR5	KDM6B	0.477099	-1.02233	0.165401	TRUE	1	0.903824	TRUE	4
UBR5	HDAC4	1.36657	0.394077	2.53556	TRUE	1	0.440795	TRUE	1
UBR5	HDAC6-1	-0.107898	-0.0264813	-0.224083	TRUE	3	0.0628825	TRUE	4
UBR5	TAF1	0.34856	-0.430188	-0.149657	TRUE	2	0.293905	TRUE	4
UBR5	TAF1L	-0.0519845	0.302227	-0.629226	TRUE	3
UBR5	KDM6A	-0.197834	0.190745	-0.474645	TRUE	3	0.263958	TRUE	1
UBR5	RIOX2	0.115384	0	0.477113	TRUE	1	0.0271115	TRUE
UBR5	SETDB2	0	0.214604	0.111921	TRUE		0.274221	TRUE	1
UBR5	CHEK1	-0.133648	0.466774	-0.507294	TRUE	3	-0.622071	TRUE	2
UBR5	KAT2A	0.037646	-0.496466	0.121307	TRUE	1	-0.450049	TRUE	3
UBR5	HDAC5	0.997411	1.61494	1.73071	TRUE	1	1.69453	TRUE	1
UBR5	EP300	-0.0982959	-0.415937	0.573265	TRUE	4	-0.413415	TRUE	3
UBR5	KAT2B	0.0301771	-0.112949	-0.358753	TRUE	2	-0.0326513	TRUE	3
UBR5	HDAC1	0.442764	-0.0954336	-0.335037	TRUE	2	-0.0822435	TRUE	3
UBR5	HDAC2	1.30531	1.02286	1.64974	TRUE	1	-1.20946	FALSE	2
UBR5	HDAC7	2.36089	-0.162544	3.14157	TRUE	1	0.0592604	TRUE	4
UBR5	KAT5	0.421719	0	0.97601	TRUE	1	-0.116646	TRUE
UBR5	KDM2A	-0.146423	-0.402263	-0.529387	TRUE	3	-0.454989	TRUE	3
UBR5	USP3	0.533797	0.604208	0.252686	TRUE	1	0.683746	TRUE	1
UBR5	USP22	-0.639619	0.915478	-0.834961	TRUE	3	0.956617	TRUE	1
UBR5	UTY	0.397406	-0.223473	-0.161511	TRUE	2	-0.133714	TRUE	3
UBR5	CDY1	1.8174		-3.02108	FALSE	2
UBR5	CDY2	0.189768		0.752035	TRUE	1
UBR5	DNMT3A-3L	1.58753	0.00409143	2.31887	TRUE	1	1.33498	TRUE	1
UBR5	USP21	0.69349	0	0.843285	TRUE	1	0.203247	TRUE
UBR5	KDM2B	-0.0230075	0.786138	-0.425368	TRUE	3	0.880194	TRUE	1
UBR5	SETDB1	0.653065	-0.691951	0.237493	TRUE	1	0.597388	TRUE	4
UBR5	CLOCK	0.333753	-0.880897	0.00119807	TRUE	1	0.768213	TRUE	4
UBR5	CARM1	-0.233441	0.587694	-0.600853	TRUE	3	-0.7712	FALSE	2
UBR5	HR	-0.25869	0.626152	-0.505228	TRUE	3	-0.746154	FALSE	2
UBR5	PRMT5	-0.0118794	-1.09784	-0.248476	TRUE	3	1.03904	TRUE	4
UBR5	RIOX1	-0.179166	-0.38179	-0.500614	TRUE	3	-0.360764	TRUE	3
UBR5	KDM1A	0.362765	-0.186162	0.775098	TRUE	1	-0.113312	TRUE	3
UBR5	HDAC10	0.0689345	0.682538	-0.0663172	TRUE	2	0.773993	TRUE	1
UBR5	PRMT7	0.472463	-0.0454698	0.186178	TRUE	1	-0.0562276	TRUE	3
UBR5	JMJD1C	0.379622	0	0.715415	TRUE	1	0.0870298	TRUE
UBR5	TET1	0.37583	0.251744	0.893174	TRUE	1	0.783425	TRUE	1
UBR5	BAP1	0.55292	0.623842	0.355313	TRUE	1	-0.744988	FALSE	2
UBR5	KDM5A	-0.24893	-0.331524	-0.587045	TRUE	3	0.23123	TRUE	4
UBR5	SIRT1	0.141436		0.724795	TRUE	1
UBR5	KDM5B	0.360518	-0.531477	-0.932472	TRUE	2	0.430503	TRUE	4
UBR5	KDM5D	-0.549978	0.559049	-0.684974	TRUE	3	0.655088	TRUE	1
UBR5	MSK1	0.47838		1.04363	TRUE	1
UBR5	KDM5C	-0.144206	-0.359384	-0.502246	TRUE	3	0.206459	TRUE	4
UBR5	USP36	0.327266	0.122606	0.213326	TRUE	1	-0.261086	TRUE	2
UBR5	KDM3A	0.413392	0.77923	-0.040426	TRUE	2	0.852277	TRUE	1
UBR5	SMYD4	0.0196188	-0.108265	-0.554696	TRUE	2	-0.0329771	TRUE	3
UBR5	KDM1B	0.0439961	-0.0882043	-0.271593	TRUE	2	-0.163241	TRUE	3
UBR5	GTF3C4	0.47367	0.672191	0.905096	TRUE	1	-0.777986	FALSE	2
UBR5	USP16	0.905904	0.845185	0.901152	TRUE	1	1.02316	TRUE	1
UBR5	MYSM1	-0.530256	0.102719	0.455931	TRUE	4	0.130093	TRUE	1
UBR5	TET2	0.189976	-0.633131	0.0769765	TRUE	1	0.552574	TRUE	4
UBR5	KDM3B	0.761906	-0.238616	1.1605	TRUE	1	0.180338	TRUE	4
UBR5	TET3	0.190744	0.0171481	-0.133691	TRUE	2	0.139263	TRUE	1
UBR5	DNMT1	0.923083		-2.21363	FALSE	2
RNF2	RNF40	0.635753	-0.513397	0.221264	TRUE	1	-0.557693	TRUE	3
RNF2	RNF20	-0.268645	0.669014	-0.435566	TRUE	3
RNF2	RBX1	-0.300438	-0.267682	-0.118942	TRUE	3	-0.245714	TRUE	3
RNF2	BMI1	-0.142176		-1.04616	TRUE	3
RNF2	RING1	-0.327013		-0.733003	TRUE	3
RNF2	UBR5	0.107596	-0.341251	0.402941	TRUE	1	-0.332496	TRUE	3
RNF2	RNF2	0.21156	0.512413
RNF2	UHRF1	-0.246872	-0.623265	-0.143304	TRUE	3	-0.553511	TRUE	3
RNF2	HSF1	1.76801	0.0793217	2.46196	TRUE	1	-0.221172	TRUE	2
RNF2	UBR2	-0.359079		-0.492982	TRUE	3
RNF2	MCM3AP	0.71175	0.0888652
RNF2	RNF8	0.29535	-0.338927	0.130316	TRUE	1	-0.349804	TRUE	3
RNF2	UBE2D2	-0.286099	0.29995
RNF2	UBE2D3	0.0945227	-0.927141	-0.0755194	TRUE	2
RNF2	UBE2U	0.530259	0.502357	0.575263	TRUE	1
RNF2	UBE2B	0.134476	-0.161755	-0.368306	TRUE	2	-0.14856	TRUE	3
RNF2	UBE2N	-0.61895	-0.118642	0.232519	TRUE	4	-0.0952147	TRUE	3
RNF2	UBE2A	0.423078	0.434257	-0.568657	TRUE	2	0.427066	TRUE	1
RNF2	KMT5A	-0.23453
RNF2	NAA50	-0.341897	1.02196	-0.0173183	TRUE	3	1.08655	TRUE	1
RNF2	PRDM5	0.715745	0.241084	-0.635872	TRUE	2	0.305542	TRUE	1
RNF2	PRDM10	0.421252	0.48054	-0.631017	TRUE	2	0.495659	TRUE	1
RNF2	DTX3L	0.485427	0.429598	-0.021189	TRUE	2	0.495249	TRUE	1
RNF2	PRDM9	-0.493739	-0.785759	0.65586	TRUE	4	-0.851247	TRUE	3
RNF2	RNF168	-0.00259668	0.717056	0.135282	TRUE	4	-0.891107	FALSE	2
RNF2	PRDM13	-0.0600172	0.399786	0.00999345	TRUE	4	0.401284	TRUE	1
RNF2	UBE2E1	-1.38653	0.00391773	-1.37712	TRUE	3
RNF2	PRDM7	0.36751	0.715177	-0.181691	TRUE	2	0.712513	TRUE	1
RNF2	MECOM	0.867301	0.239285	-0.94899	TRUE	2	0.270609	TRUE	1
RNF2	PRDM8	0.852976	-1.1046	0.556649	TRUE	1
RNF2	PRDM2	-0.614812	0.0846777	-0.435792	TRUE	3
RNF2	NCOA3	-0.101475	0.0815826	-0.42985	TRUE	3	-0.167048	TRUE	2
RNF2	KMT2D	-0.00896083	0.328995	-0.35647	TRUE	3
RNF2	EZH2	-0.69032	0.679816	0.54107	TRUE	4	-0.813005	FALSE	2
RNF2	KMT2C	0.317748	0.859999	-0.716632	TRUE	2	0.920918	TRUE	1
RNF2	PRDM11	-0.210723	0.638025	-0.118616	TRUE	3	0.639174	TRUE	1
RNF2	PRDM4	0.365387	0.11187	-0.356362	TRUE	2	0.0669244	TRUE	1
RNF2	KMT2A	-0.0336438	0.231374	-0.0304293	TRUE	3	0.285183	TRUE	1
RNF2	PRDM6	0.225954	0.203688	-0.0693179	TRUE	2	0.182198	TRUE	1
RNF2	KMT2B	-0.480957	-0.380879	0.390413	TRUE	4	-0.378951	TRUE	3
RNF2	KMT2E	0.563643		0.629386	TRUE	1
RNF2	RYBP	-0.193657		0.79955	TRUE	4
RNF2	PRDM14	0.52958	-0.0102654	-0.140404	TRUE	2	0.0700306	TRUE	4
RNF2	SETD1A	0.83119	0.0510429	-1.07271	TRUE	2	0.0967255	TRUE	1
RNF2	GTF3C1	0.471037		-0.649102	TRUE	2
RNF2	EZH1	0.212884	0.607553	-0.198537	TRUE	2	0.64557	TRUE	1
RNF2	NAA40	0.273724	0.783601	-0.481309	TRUE	2	0.833567	TRUE	1
RNF2	ATF2	0.541122	-0.0546387	-0.0250551	TRUE	2	-0.0380638	TRUE	3
RNF2	SETD1B	-0.0256074	-0.68643	-0.188835	TRUE	3	-0.694941	TRUE	3
RNF2	NAA60	-0.34934	-0.512613	-0.187542	TRUE	3	-0.479964	TRUE	3
RNF2	SETD5	1.27828	-0.229023	1.44628	TRUE	1	-0.285556	TRUE	3
RNF2	TRIM37	0.368597	0.00937478	0.416352	TRUE	1	-0.212514	TRUE	2
RNF2	PRDM1	0.31277		0.443217	TRUE	1
RNF2	PRDM12	0.108914		-0.140793	TRUE	2
RNF2	PRDM16	0.399536	0.382319	-0.684209	TRUE	2	0.472016	TRUE	1
RNF2	EYA2	-0.0301107	-0.813834	-0.27897	TRUE	3	-0.781472	TRUE	3
RNF2	KMT5C	-0.210305	0.819132	-0.120969	TRUE	3	0.937888	TRUE	1
RNF2	ASH1L	0.0774867	0.149563	-0.249889	TRUE	2	0.204711	TRUE	1
RNF2	NSD3	0.0435509		0.184507	TRUE	1
RNF2	NSD1	0.222185	0.415667	-0.0915307	TRUE	2	0.462351	TRUE	1
RNF2	KAT6B	-0.00516317	0.188278	-0.104261	TRUE	3	-0.303146	TRUE	2
RNF2	NSD2	0.890246	-0.074051	0.928751	TRUE	1	-0.081396	TRUE	3
RNF2	SMYD1	-0.293141	0.209319	0.484967	TRUE	4	-0.380539	TRUE	2
RNF2	EHMT1	1.62162	-0.692276	1.47251	TRUE	1	-0.634048	TRUE	3
RNF2	EHMT2	1.2476		1.01437	TRUE	1
RNF2	JAK2-JH1	-0.100262		1.17474	TRUE	4
RNF2	CDK1	0	0.249022	-0.131405	TRUE		0.250799	TRUE	1
RNF2	SETD2	-0.0887592		-0.214768	TRUE	3
RNF2	CDK2	-0.296855	0.676591	0.341748	TRUE	4	0.740264	TRUE	1
RNF2	SUV39H2	0.359283	-0.704439	0.20373	TRUE	1	0.675664	TRUE	4
RNF2	SETD9	-0.310327	-0.470276	-0.0655092	TRUE	3	-0.450001	TRUE	3
RNF2	PRDM15	0.262174	1.38875	-0.541897	TRUE	2	1.37059	TRUE	1
RNF2	DNMT3B	0.986475	-0.336182	0.855923	TRUE	1	0.171858	TRUE	4
RNF2	KAT6A	0.200139	-0.137388	-0.408645	TRUE	2	-0.201456	TRUE	3
RNF2	DNMT3A	0.64843	0.44586	0.938746	TRUE	1	0.895949	TRUE	1
RNF2	PPP6C	0.534769	0.0468777	-0.754202	TRUE	2	0.0639212	TRUE	1
RNF2	PPP4C	-0.425736	-0.140205	0.298321	TRUE	4
RNF2	PPP2CA	0.703299	0.349895	0.522749	TRUE	1	0.415255	TRUE	1
RNF2	AURKC	-0.104588	0.204209	-0.137266	TRUE	3	0.257151	TRUE	1
RNF2	PPP2CB	0.0711664	-0.113406
RNF2	SETMAR	0.0300631	-0.798862	0.0112051	TRUE	1	-0.835193	TRUE	3
RNF2	SETD6	-0.681198	-0.952788	0.410534	TRUE	4	-0.947902	TRUE	3
RNF2	SETD4	0.115642	0.334738	-0.206504	TRUE	2	0.370676	TRUE	1
RNF2	PRKAA2	0.291936	-1.18484	0.312896	TRUE	1	-1.2096	TRUE	3
RNF2	PRKAA1	-0.00405383	-0.11881	-0.706605	TRUE	3	-0.0950658	TRUE	3
RNF2	SETD7	0.9473	-0.656254	-1.09772	TRUE	2	-0.659789	TRUE	3
RNF2	JMJD7	-0.355567	-0.305048	0.0564749	TRUE	4	-0.257588	TRUE	3
RNF2	KAT14	-0.142109	0.437356	-0.120019	TRUE	3	0.478783	TRUE	1
RNF2	PPP1CC	-0.598723
RNF2	SETD3	0.0836319	0.435773	-0.375029	TRUE	2	0.506112	TRUE	1
RNF2	PPP1CB	-0.324244	0.213206	0.013627	TRUE	4
RNF2	HASPIN	-0.186989	-0.0352984	-0.0659802	TRUE	3	0.00350826	TRUE	4
RNF2	PPP1CA	-0.324331	0.0405775	-0.135617	TRUE	3
RNF2	SUV39H1	0.277588	-0.484744	0.423581	TRUE	1	-0.511644	TRUE	3
RNF2	JAK2-JH2	1.32535	0.0830902	-1.47599	FALSE	2	0.0233162	TRUE	1
RNF2	KAT8	-0.022628		-0.523136	TRUE	3
RNF2	PRMT8	-0.335111		0.340234	TRUE	4
RNF2	EYA1	0.0992952	-0.678528	-0.0555988	TRUE	2	-0.686511	TRUE	3
RNF2	EYA3	-0.567107	0.188201	-0.722899	TRUE	3	0.27274	TRUE	1
RNF2	NCOA1	-0.838617	0.013278	0.614584	TRUE	4	0.0238524	TRUE	1
RNF2	HUWE1	0.235647	-0.445268	-0.286067	TRUE	2	-0.62227	TRUE	3
RNF2	KDM4E	-0.138227	0.320998	-0.321791	TRUE	3	0.345104	TRUE	1
RNF2	PKN1
RNF2	AURKB	-0.350641	-0.0889031	-0.090212	TRUE	3
RNF2	BAZ1B	0.0759267	-0.293134	-0.0139106	TRUE	2	-0.243908	TRUE	3
RNF2	HDAC11	0	-0.115042	-0.15173	TRUE		-0.0642364	TRUE	3
RNF2	GTF3C2	0.00524879	0.334837	-0.442131	TRUE	2	0.399182	TRUE	1
RNF2	SIRT6	-0.452202	0.278012	-0.296749	TRUE	3	0.27007	TRUE	1
RNF2	KDM4D	-0.479227	-2.61216	0.212924	TRUE	4	-2.58477	TRUE	3
RNF2	KDM4A	0.107658	-0.0857771	-0.452186	TRUE	2	-0.106527	TRUE	3
RNF2	KDM4B	-0.401231	-0.392995	-0.149309	TRUE	3	-0.363933	TRUE	3
RNF2	KDM4C	-0.599874	-0.0427225	0.425236	TRUE	4	-0.0304183	TRUE	3
RNF2	PHF8	0.0376882	-0.752752	-0.354427	TRUE	2	-0.736918	TRUE	3
RNF2	PRMT1	-0.781011	-0.513	0.349822	TRUE	4	-0.432675	TRUE	3
RNF2	PHF2	-0.281148		-0.0657296	TRUE	3
RNF2	PRKCB	0.0363992	-0.429717	-0.600044	TRUE	2
RNF2	PRKCA	-0.296499	0	-0.620844	TRUE	3
RNF2	PRMT6	0.84668	0.101846	-1.21531	TRUE	2	0.195946	TRUE	1
RNF2	HDAC8	0.0013053	0.218961	-0.251957	TRUE	2	0.281913	TRUE	1
RNF2	KMT5B	0.66386	-0.514379	0.639629	TRUE	1	-0.538164	TRUE	3
RNF2	RAG1	-1.12944	0.0906747	-0.705459	TRUE	3	0.0209738	TRUE	1
RNF2	SIRT2	1.32806	-0.602425	1.35692	TRUE	1	-0.64877	TRUE	3
RNF2	CREBBP	-0.0443869		0.319218	TRUE	4
RNF2	SMYD2	-0.355201	0.173437	0.254637	TRUE	4	0.227229	TRUE	1
RNF2	PPM1D	-0.0862296	-0.58929	-0.00442194	TRUE	3	-0.634043	TRUE	3
RNF2	VRK1	-0.541733	0.517951	-0.284159	TRUE	3	0.620121	TRUE	1
RNF2	SIRT7	0	-0.496516	-0.0833528	TRUE		-0.488364	TRUE	3
RNF2	DMD	-0.741459	-0.538633	0.555241	TRUE	4	-0.653003	TRUE	3
RNF2	DCAF1	0.245379	0.0587319	-0.23579	TRUE	2	0.0213678	TRUE	1
RNF2	JMJD6	-0.989589	1.07877	-0.845417	TRUE	3	1.1385	TRUE	1
RNF2	AURKA	-0.0800862	0.320241	-0.113225	TRUE	3	0.382338	TRUE	1
RNF2	HDAC9	0.144576	-0.027964	0.0728739	TRUE	1	-0.0775737	TRUE	3
RNF2	TDG	0	-0.69999	0.0566626	TRUE		-0.845657	TRUE	3
RNF2	KAT7	-0.160027	-0.0566796	-0.141645	TRUE	3	-0.00926131	TRUE	3
RNF2	BRCA2	0.014074	0.425427	-0.218677	TRUE	2	0.450781	TRUE	1
RNF2	KDM8	0.696883	-0.0681094	0.756957	TRUE	1	-0.0952315	TRUE	3
RNF2	SMYD5	0.667107	0.882884	-0.780084	TRUE	2	0.896006	TRUE	1
RNF2	SMYD3	-0.492932	-0.126794	0.729287	TRUE	4	-0.169625	TRUE	3
RNF2	HDAC3	-0.401024	-0.142095	0.198821	TRUE	4	-0.117196	TRUE	3
RNF2	DOT1L	-0.270813	0.8057	-0.803792	TRUE	3	1.14225	TRUE	1
RNF2	PRMT2	0.139046	0.209921	-0.41295	TRUE	2	0.190943	TRUE	1
RNF2	HDAC6-2	2.23164
RNF2	KDM7A	0.0700142	-1.33472	-0.16057	TRUE	2	-1.40981	TRUE	3
RNF2	KDM6B	-0.203489	0.0664898	0.00932651	TRUE	4	0.0534346	TRUE	1
RNF2	HDAC4	-0.074906	0.34167	0.512326	TRUE	4	-0.441651	TRUE	2
RNF2	HDAC6-1	0.0210733	-0.501024	-0.486644	TRUE	2	-0.500635	TRUE	3
RNF2	TAF1	0.400783	0.491119	-0.441189	TRUE	2	0.460286	TRUE	1
RNF2	TAF1L	0.362141	0	-0.366654	TRUE	2
RNF2	KDM6A	0.321536	0.324723	-0.626481	TRUE	2	0.383974	TRUE	1
RNF2	RIOX2	-1.06063	0.53851	-1.28066	TRUE	3	0.637329	TRUE	1
RNF2	SETDB2	-0.378888	1.12237	-0.821599	TRUE	3	1.22095	TRUE	1
RNF2	CHEK1	0.746426	-0.169954	-0.954536	TRUE	2	-0.219802	TRUE	3
RNF2	KAT2A	0.802094	-0.236539	-1.42438	FALSE	2	-0.201834	TRUE	3
RNF2	HDAC5	0.127029	-0.893315	0.311332	TRUE	1	-0.867453	TRUE	3
RNF2	EP300	1.28328	-0.703876	2.5366	TRUE	1	0.626421	TRUE	4
RNF2	KAT2B	0.268465	-0.40268	0.418157	TRUE	1	-0.51828	TRUE	3
RNF2	HDAC1	0.929298	-0.928246	0.563783	TRUE	1	-0.858235	TRUE	3
RNF2	HDAC2	0	0.694047	-0.232789	TRUE		0.629685	TRUE	1
RNF2	HDAC7	-0.517884	0.00443435	-0.318956	TRUE	3	0.00660071	TRUE	1
RNF2	KAT5	0.457452	0.738679	1.55037	TRUE	1	0.883764	TRUE	1
RNF2	KDM2A	0.413334	-0.340922	-0.612126	TRUE	2	0.222655	TRUE	4
RNF2	USP3	0.128217	0.420539	-0.385729	TRUE	2	0.535707	TRUE	1
RNF2	USP22	0.787103	0.254366	-1.17352	TRUE	2	0.383041	TRUE	1
RNF2	UTY	-0.224233	-0.592382	0.277289	TRUE	4	-0.60566	TRUE	3
RNF2	CDY1	0.392419		1.0471	TRUE	1
RNF2	CDY2	0.145104	0.375779	0.158377	TRUE	1
RNF2	DNMT3A-3L	-0.264288		-0.114708	TRUE	3
RNF2	USP21	0.160214	0.237312	0.848631	TRUE	1	0.451817	TRUE	1
RNF2	KDM2B	0.402964	0.826512	-0.582359	TRUE	2	0.853503	TRUE	1
RNF2	SETDB1	0.0313199	0.206171	-0.15437	TRUE	2	0.217057	TRUE	1
RNF2	CLOCK	0.174372	0.301619	-0.38044	TRUE	2	0.294385	TRUE	1
RNF2	CARM1	-0.0628399	-0.347967	-0.118743	TRUE	3	-0.426023	TRUE	3
RNF2	HR	-0.342603	-0.361144	0.0401469	TRUE	4	-0.375697	TRUE	3
RNF2	PRMT5	-0.29349	0.121052	-0.0189081	TRUE	3	0.167699	TRUE	1
RNF2	RIOX1	0.491721	0	-0.752029	TRUE	2	0.0523584	TRUE
RNF2	KDM1A	0.629725	-0.311057	0.493065	TRUE	1	-0.337181	TRUE	3
RNF2	HDAC10	-0.249706	-0.520574	-0.120904	TRUE	3	-0.50658	TRUE	3
RNF2	PRMT7	0.0223461	0.360537	-0.274684	TRUE	2	0.36429	TRUE	1
RNF2	JMJD1C	-0.000877801	0.415025	-0.246841	TRUE	3	0.454501	TRUE	1
RNF2	TET1	-0.502434	0.355244	-0.566846	TRUE	3	0.894502	TRUE	1
RNF2	BAP1	0.297437	0.748933	-0.638453	TRUE	2	0.756123	TRUE	1
RNF2	KDM5A	0.619463	0.563849	-0.863104	TRUE	2	0.569005	TRUE	1
RNF2	SIRT1	-0.81911	-1.07287	-0.817507	TRUE	3	-1.04729	TRUE	3
RNF2	KDM5B	0.661767		0.684727	TRUE	1
RNF2	KDM5D	0.577666	0.0823285	-1.02443	TRUE	2	0.103472	TRUE	1
RNF2	MSK1	-0.88821	0.0563062	-0.904712	TRUE	3	0.133613	TRUE	1
RNF2	KDM5C	-0.0542388	-0.600475	-0.136715	TRUE	3	-0.662496	TRUE	3
RNF2	USP36	-0.130409	0.912428	-0.261511	TRUE	3	0.943698	TRUE	1
RNF2	KDM3A	-0.504098	-0.680265	0.452055	TRUE	4	-0.647863	TRUE	3
RNF2	SMYD4	-0.452347	-0.208611	0.520801	TRUE	4	-0.277188	TRUE	3
RNF2	KDM1B	0.420877	0.31751	-0.64391	TRUE	2	-0.497996	TRUE	2
RNF2	GTF3C4	0	-0.264555	-0.13459	TRUE		-0.2649	TRUE	3
RNF2	USP16	0.0535039	0.672322	-0.587374	TRUE	2	0.857875	TRUE	1
RNF2	MYSM1	-0.134878	-0.558196	-0.488441	TRUE	3	-0.480121	TRUE	3
RNF2	TET2	0.0494932	0.480782	-0.152276	TRUE	2	0.505675	TRUE	1
RNF2	KDM3B	0.861119	-0.143291	0.710716	TRUE	1	-0.129054	TRUE	3
RNF2	TET3	-0.243912	-0.0490841	0.0624868	TRUE	4	-0.0657499	TRUE	3
RNF2	DNMT1	0.234417		0.975971	TRUE	1
UHRF1	RNF40	1.12461	2.03363	0.674996	TRUE	1	2.06621	TRUE	1
UHRF1	RNF20	0.102188	-0.596114	-0.067092	TRUE	2
UHRF1	RBX1	-0.0169327	0.2221	-0.437567	TRUE	3	0.188412	TRUE	1
UHRF1	BMI1	0.125877		-0.780464	TRUE	2
UHRF1	RING1	0.0285887	0.302169	-0.37976	TRUE	2	0.284534	TRUE	1
UHRF1	UBR5	-0.337337	0.134971	-0.0794901	TRUE	3	0.114496	TRUE	1
UHRF1	RNF2	0.926097	0.292024	0.840981	TRUE	1	0.310225	TRUE	1
UHRF1	UHRF1	-0.587968	0.488851
UHRF1	HSF1	2.28916	-0.0649344	2.98785	TRUE	1	-0.218505	TRUE	3
UHRF1	UBR2	-0.552495	-0.0978251	-0.706578	TRUE	3
UHRF1	MCM3AP	0.325526	-0.389637
UHRF1	RNF8	-0.0783444	0.343646	-0.24102	TRUE	3	0.342804	TRUE	1
UHRF1	UBE2D2	0.316127	0.0713864
UHRF1	UBE2D3	-0.447275	0.091496	-0.654815	TRUE	3
UHRF1	UBE2U	0.515422	0.384022	0.565163	TRUE	1
UHRF1	UBE2B	0.0236104	-0.421341	-0.262176	TRUE	2	-0.470056	TRUE	3
UHRF1	UBE2N	0.197723	0.334439	-0.621652	TRUE	2	0.299292	TRUE	1
UHRF1	UBE2A	0.408144	0.172447	-0.558459	TRUE	2	0.189731	TRUE	1
UHRF1	KMT5A	0.396655	0.34859
UHRF1	NAA50	0.201791	0.640296	-0.598504	TRUE	2	0.597075	TRUE	1
UHRF1	PRDM5	0.114691	-1.15822	-1.27205	TRUE	2	1.08205	TRUE	4
UHRF1	PRDM10	0.258512	-0.175256	-0.473013	TRUE	2	-0.17431	TRUE	3
UHRF1	DTX3L	0.0151704	0.388964	-0.526566	TRUE	2	0.374405	TRUE	1
UHRF1	PRDM9	-0.244697	-0.107733	0.371698	TRUE	4	0.0567447	TRUE	4
UHRF1	RNF168	0.151434	-1.25292	-0.0562467	TRUE	2	1.06715	FALSE	4
UHRF1	PRDM13	0.232013	-0.00399699	-0.319535	TRUE	2	0.0352537	TRUE	4
UHRF1	UBE2E1	0.0309114	0.652244	0.0379666	TRUE	1
UHRF1	PRDM7	-0.398011	-0.358636	0.581472	TRUE	4	-0.312527	TRUE	3
UHRF1	MECOM	-0.126293	0.309596	0.0422456	TRUE	4	0.268781	TRUE	1
UHRF1	PRDM8	-0.359241	0.42202	-0.693065	TRUE	3
UHRF1	PRDM2	0.948537	0.6211	1.1252	TRUE	1
UHRF1	NCOA3	0.2674	0	-0.0633342	TRUE	2	-0.0310837	TRUE
UHRF1	KMT2D	0.232813	0.697952	-0.635743	TRUE	2
UHRF1	EZH2	-0.196725	-0.341849	0.0123554	TRUE	4	-0.326911	TRUE	3
UHRF1	KMT2C	0.668875	0.0748429	-1.0725	TRUE	2	-0.171282	TRUE	2
UHRF1	PRDM11	-0.0965965	-0.324092	0.153583	TRUE	4	-0.336962	TRUE	3
UHRF1	PRDM4	0.00273719	-0.597674	0.00155125	TRUE	1	0.551775	TRUE	4
UHRF1	KMT2A	0.777561	-1.36523	0.75137	TRUE	1	1.2997	FALSE	4
UHRF1	PRDM6	-0.129773	0.477136	-0.462543	TRUE	3	0.540006	TRUE	1
UHRF1	KMT2B	-0.0485291	0.626994	-0.0771346	TRUE	3	0.613346	TRUE	1
UHRF1	KMT2E	-0.0509935	-0.0637968	-0.0214188	TRUE	3	-0.0243914	TRUE	3
UHRF1	RYBP	-0.591144	-1.33423	0.397326	TRUE	4
UHRF1	PRDM14	-1.00474	-0.0433555	-1.71222	TRUE	3	-0.138547	TRUE	3
UHRF1	SETD1A	0.416699	-0.403597	-0.66296	TRUE	2	-0.461	TRUE	3
UHRF1	GTF3C1	-0.322847	-0.386044	0.142424	TRUE	4	-0.384652	TRUE	3
UHRF1	EZH1	0.514368	0.0912453	-0.504758	TRUE	2	0.0702751	TRUE	1
UHRF1	NAA40	0.00319584	0.507388	-0.215518	TRUE	2	0.447417	TRUE	1
UHRF1	ATF2	0.263644	-0.0658521	-0.337653	TRUE	2	-0.102334	TRUE	3
UHRF1	SETD1B	0.8508	0.578059	-1.10274	TRUE	2	-0.687799	FALSE	2
UHRF1	NAA60	-0.0796802	0	-0.492322	TRUE	3	-0.0541447	TRUE
UHRF1	SETD5	-0.244031	-0.968359	-0.113534	TRUE	3	-0.947346	TRUE	3
UHRF1	TRIM37	-0.353606	-1.07158	-0.34335	TRUE	3	-0.986695	TRUE	3
UHRF1	PRDM1	0.366584	0.397366	0.46191	TRUE	1	0.471046	TRUE	1
UHRF1	PRDM12	-0.106046	-0.491849	-0.393252	TRUE	3	0.32242	TRUE	4
UHRF1	PRDM16	0.0690885	-0.0753498	-0.358499	TRUE	2	-0.026068	TRUE	3
UHRF1	EYA2	-0.387898	-0.645729	0.0436975	TRUE	4	0.548893	TRUE	4
UHRF1	KMT5C	-0.0355021	-0.0204124	-0.330891	TRUE	3	-0.110064	TRUE	3
UHRF1	ASH1L	-0.800186	0.524851	-1.16506	TRUE	3	-0.615519	TRUE	2
UHRF1	NSD3	0.585938	0.296971	0.691774	TRUE	1	-0.343295	TRUE	2
UHRF1	NSD1	-0.346594	-0.537392	-0.697807	TRUE	3	-0.595796	TRUE	3
UHRF1	KAT6B	0.302775	-0.241074	0.201319	TRUE	1	-0.367662	TRUE	3
UHRF1	NSD2	0.893098	1.04441	-0.905046	TRUE	2	-1.12002	FALSE	2
UHRF1	SMYD1	0.354556	0.454231	-0.200228	TRUE	2	0.530999	TRUE	1
UHRF1	EHMT1	0.872408	-0.140426	0.68817	TRUE	1	-0.230487	TRUE	3
UHRF1	EHMT2	0.552891	-0.374369	0.284538	TRUE	1	-0.360273	TRUE	3
UHRF1	JAK2-JH1
UHRF1	CDK1	0.646151	-0.110689	-0.784239	TRUE	2	-0.124186	TRUE	3
UHRF1	SETD2	-0.412775	-0.522619	-0.54352	TRUE	3
UHRF1	CDK2	0.476883	0.677049	-0.469488	TRUE	2	-0.776242	FALSE	2
UHRF1	SUV39H2	0.09409	-0.350185	-0.0965833	TRUE	2	-0.35693	TRUE	3
UHRF1	SETD9	-1.20689	0.327754	0.795928	TRUE	4	0.295758	TRUE	1
UHRF1	PRDM15	0.00430009	-0.125971	-0.28876	TRUE	2	-0.11953	TRUE	3
UHRF1	DNMT3B	0.451446	0.819893	0.285774	TRUE	1	0.972497	TRUE	1
UHRF1	KAT6A	-0.159222	0.257049	-0.0516424	TRUE	3	0.309396	TRUE	1
UHRF1	DNMT3A	1.12982	1.54404	1.38502	TRUE	1	1.89967	TRUE	1
UHRF1	PPP6C	0.859083	0.344055	-1.08325	TRUE	2	0.396618	TRUE	1
UHRF1	PPP4C	-0.624634	0.217872	0.462099	TRUE	4
UHRF1	PPP2CA	-0.337738		-0.51593	TRUE	3
UHRF1	AURKC	0.804727	1.43401	-1.08408	TRUE	2	-1.52247	FALSE	2
UHRF1	PPP2CB	-1.07391
UHRF1	SETMAR	-0.621361	0.154465	0.66027	TRUE	4	-0.179076	TRUE	2
UHRF1	SETD6	0.0200791	0.431283	-0.328241	TRUE	2	0.414677	TRUE	1
UHRF1	SETD4	0.535434	0.632938	-0.631032	TRUE	2	0.598967	TRUE	1
UHRF1	PRKAA2	0.462405	0.386452	0.448245	TRUE	1	0.399485	TRUE	1
UHRF1	PRKAA1	0.0848668	0.613874	-0.620043	TRUE	2	0.388278	TRUE	1
UHRF1	SETD7	0.54855	0.0696452	-0.703703	TRUE	2	0.0614595	TRUE	1
UHRF1	JMJD7	-0.452013	-0.617196	0.117801	TRUE	4	0.499412	TRUE	4
UHRF1	KAT14	0.351242	0.510428	0.349752	TRUE	1	-0.587375	TRUE	2
UHRF1	PPP1CC	-0.278871	0.41831
UHRF1	SETD3	1.19586	0.768876	-1.49199	FALSE	2	-0.874735	FALSE	2
UHRF1	PPP1CB	-0.848503		0.502766	TRUE	4
UHRF1	HASPIN	-0.00665059	-0.541417	-0.281439	TRUE	3	-0.608727	TRUE	3
UHRF1	PPP1CA	0.224178	0.648425	-0.721624	TRUE	2
UHRF1	SUV39H1	0.187154	-0.590378	-0.110076	TRUE	2	-0.588328	TRUE	3
UHRF1	JAK2-JH2	0.442547	-1.00625	-0.597926	TRUE	2	0.956064	TRUE	4
UHRF1	KAT8	-0.0221538	0.0443231	-0.553152	TRUE	3
UHRF1	PRMT8	-0.453069	-0.852489	0.423072	TRUE	4
UHRF1	EYA1	0.879049	-0.366564	0.689035	TRUE	1	-0.384238	TRUE	3
UHRF1	EYA3	-0.0214893	-0.0752897	-0.182017	TRUE	3	-0.171549	TRUE	3
UHRF1	NCOA1	0.0416797	-0.895247	-0.303211	TRUE	2	-0.917541	TRUE	3
UHRF1	HUWE1	0.488142	0.877889	-0.543298	TRUE	2	0.779691	TRUE	1
UHRF1	KDM4E	1.05072	-0.136453	0.864802	TRUE	1	0.100627	TRUE	4
UHRF1	PKN1	0.835053	-0.297126	0.833557	TRUE	1	-0.222072	TRUE	3
UHRF1	AURKB	0.287744	-0.109299	-0.766095	TRUE	2
UHRF1	BAZ1B	-0.887951	0.117332	-1.01529	TRUE	3	-0.228357	TRUE	2
UHRF1	HDAC11	-0.243226	0.386055	0.0588734	TRUE	4	-0.53406	TRUE	2
UHRF1	GTF3C2	0.247973	0.274789	-0.689592	TRUE	2	-0.374655	TRUE	2
UHRF1	SIRT6	0.746982	-0.265342	0.900076	TRUE	1	-0.261564	TRUE	3
UHRF1	KDM4D	0.195421	0.200336	-0.499222	TRUE	2	0.161226	TRUE	1
UHRF1	KDM4A	0.659636	-0.227481	-1.0089	TRUE	2	-0.232048	TRUE	3
UHRF1	KDM4B	0.427498	-1.76939	-1.01554	TRUE	2	-1.83397	TRUE	3
UHRF1	KDM4C	0.154574	-0.215172	-0.36671	TRUE	2	0.113536	TRUE	4
UHRF1	PHF8	0.276785	0.170227	-0.598261	TRUE	2	0.142673	TRUE	1
UHRF1	PRMT1	0.439659	-0.517807	-0.908347	TRUE	2	0.343031	TRUE	4
UHRF1	PHF2	0.00926112	-0.610899	-0.393637	TRUE	2	-0.634927	TRUE	3
UHRF1	PRKCB	0.0749199	-0.694603	-0.643301	TRUE	2
UHRF1	PRKCA	0.843455		0.516751	TRUE	1
UHRF1	PRMT6	-0.963997	-0.830162	0.593012	TRUE	4	0.724341	TRUE	4
UHRF1	HDAC8	0.452942	-0.216156	-0.70833	TRUE	2	-0.290829	TRUE	3
UHRF1	KMT5B	0.289787	1.13904	0.230435	TRUE	1	1.23351	TRUE	1
UHRF1	RAG1	0.920713	0.116596	1.34234	TRUE	1	-0.240891	TRUE	2
UHRF1	SIRT2	0.127891	0.54126	0.121631	TRUE	1	-0.575885	TRUE	2
UHRF1	CREBBP	-0.471457	-0.447928	-0.0727322	TRUE	3	0.259535	TRUE	4
UHRF1	SMYD2	0.267123	0.221619	-0.405185	TRUE	2	0.171062	TRUE	1
UHRF1	PPM1D	-0.268277	0.0651658	-0.191206	TRUE	3	0.0981984	TRUE	1
UHRF1	VRK1	0.0702001	0.139509	0.325415	TRUE	1	-0.2772	TRUE	2
UHRF1	SIRT7	0.247266	0.171519	0.159737	TRUE	1	0.151647	TRUE	1
UHRF1	DMD	0.451636	0.669576	-0.675353	TRUE	2	0.618073	TRUE	1
UHRF1	DCAF1	-0.334764	-0.353678	0.341994	TRUE	4	0.328034	TRUE	4
UHRF1	JMJD6	0.778533	-0.43811	0.902097	TRUE	1	0.366662	TRUE	4
UHRF1	AURKA	0.627008	0.0936899	-0.857817	TRUE	2	0.0475976	TRUE	1
UHRF1	HDAC9	0.51975	-0.558115	0.452784	TRUE	1	0.524539	TRUE	4
UHRF1	TDG	-0.611231	0.37118	-0.576928	TRUE	3	0.318036	TRUE	1
UHRF1	KAT7	0.611995	0	0.667875	TRUE	1	-0.10527	TRUE
UHRF1	BRCA2	0.487271	0.4424	-0.69661	TRUE	2	0.453438	TRUE	1
UHRF1	KDM8	-0.178738	-0.355806	-0.156162	TRUE	3	-0.361831	TRUE	3
UHRF1	SMYD5	0.6772	-0.301912	-0.794914	TRUE	2	-0.326754	TRUE	3
UHRF1	SMYD3	-0.313031	0.280946	0.514266	TRUE	4	-0.312056	TRUE	2
UHRF1	HDAC3	0.369251	0.524549	-0.608952	TRUE	2	-0.609207	TRUE	2
UHRF1	DOT1L	-0.0163452	0.16041	-0.55406	TRUE	3	-0.53248	TRUE	2
UHRF1	PRMT2	0.230519	-0.528233	-0.509159	TRUE	2	-0.494246	TRUE	3
UHRF1	HDAC6-2	-1.12886	-1.04153
UHRF1	KDM7A	0.692838	0.0803796	0.427133	TRUE	1	-0.143749	TRUE	2
UHRF1	KDM6B	1.00218	-0.454996	-1.23384	FALSE	2	-0.422161	TRUE	3
UHRF1	HDAC4	1.257	0.21051	1.84187	TRUE	1	0.140058	TRUE	1
UHRF1	HDAC6-1	-0.529887	-0.367899	0.0619579	TRUE	4	-0.395705	TRUE	3
UHRF1	TAF1	-0.0189233	0.0990059	-0.0238404	TRUE	3	-0.126183	TRUE	2
UHRF1	TAF1L	-0.250584	0.675204	0.243711	TRUE	4
UHRF1	KDM6A	0.223532	-0.127348	-0.533213	TRUE	2	0.0563765	TRUE	4
UHRF1	RIOX2	-0.408466	0.428953	-0.63323	TRUE	3	-0.563292	TRUE	2
UHRF1	SETDB2	-0.711313	0.188295	-1.15876	TRUE	3	-0.322389	TRUE	2
UHRF1	CHEK1	1.06697	-0.563341	-1.27982	FALSE	2	0.530815	TRUE	4
UHRF1	KAT2A	0.355659	1.01393	-0.982679	TRUE	2	0.967507	TRUE	1
UHRF1	HDAC5	2.77726	-0.294123	2.92645	TRUE	1	-0.34178	TRUE	3
UHRF1	EP300	0.223285	0.942441	1.48134	TRUE	1	0.853266	TRUE	1
UHRF1	KAT2B	0.901587	0.32167	1.05602	TRUE	1	0.31704	TRUE	1
UHRF1	HDAC1	0.0203462	0.0702126	-0.455978	TRUE	2	-0.0115185	TRUE	2
UHRF1	HDAC2	2.22968	0.580601	1.98999	TRUE	1	-0.650035	FALSE	2
UHRF1	HDAC7	2.69963	-0.263652	2.8962	TRUE	1	-0.277539	TRUE	3
UHRF1	KAT5	0.233559	0.762974	1.33121	TRUE	1	-0.943579	FALSE	2
UHRF1	KDM2A	0.350749	-0.54454	-0.554278	TRUE	2	-0.698327	TRUE	3
UHRF1	USP3	0.143987	-0.22167	-0.406235	TRUE	2	0.0947823	TRUE	4
UHRF1	USP22	0.712976	0.0172343	-1.10413	TRUE	2	-0.181429	TRUE	2
UHRF1	UTY	-0.141917	0.216332	0.159853	TRUE	4	0.217889	TRUE	1
UHRF1	CDY1	-0.376534	-1.19896	0.240653	TRUE	4	1.0871	TRUE	4
UHRF1	CDY2	-0.43358		-0.457805	TRUE	3
UHRF1	DNMT3A-3L	1.9092	3.03831	2.05642	TRUE	1	4.25203	TRUE	1
UHRF1	USP21	0.864796	0.49575	1.55795	TRUE	1	-0.745776	TRUE	2
UHRF1	KDM2B	0.359224	0.323386	-0.543356	TRUE	2	0.300273	TRUE	1
UHRF1	SETDB1	0.753023	-0.770755	-0.88081	TRUE	2	-0.793361	TRUE	3
UHRF1	CLOCK	0.239326	0.149671	-0.45013	TRUE	2	0.191747	TRUE	1
UHRF1	CARM1	-0.184685	1.49091	-0.0320181	TRUE	3	-1.55724	FALSE	2
UHRF1	HR	0.0270314	-0.367239	-0.366985	TRUE	2	0.325942	TRUE	4
UHRF1	PRMT5	-0.0097204	-0.271014	-0.337798	TRUE	3	0.212645	TRUE	4
UHRF1	RIOX1	0.091254	-0.0637338	-0.356299	TRUE	2	-0.03241	TRUE	3
UHRF1	KDM1A	0.936785	0.86999	0.765005	TRUE	1	0.884393	TRUE	1
UHRF1	HDAC10	0.105116	-0.330797	-0.513224	TRUE	2	-0.380311	TRUE	3
UHRF1	PRMT7	0.205942	-0.216203	-0.463017	TRUE	2	-0.182454	TRUE	3
UHRF1	JMJD1C	0	0	-0.248643	TRUE		-0.0408591	TRUE
UHRF1	TET1	0.725033	0.159545	0.658262	TRUE	1	0.734323	TRUE	1
UHRF1	BAP1	0.594621	0.481055	-0.940374	TRUE	2	0.485031	TRUE	1
UHRF1	KDM5A	-0.306781	0.161621	0.0607814	TRUE	4	0.160129	TRUE	1
UHRF1	SIRT1	0.217264	0.744798	0.216508	TRUE	1	0.707503	TRUE	1
UHRF1	KDM5B	0.269346	-0.181885	0.257186	TRUE	1	-0.198081	TRUE	3
UHRF1	KDM5D	0.161582	-0.256037	-0.613078	TRUE	2	-0.288901	TRUE	3
UHRF1	MSK1	1.53043		1.51157	TRUE	1
UHRF1	KDM5C	0.424403	0.109077	-0.652856	TRUE	2	-0.159379	TRUE	2
UHRF1	USP36	0.222056		-0.651475	TRUE	2
UHRF1	KDM3A	-0.699512	-0.0583553	0.612349	TRUE	4	-0.0324465	TRUE	3
UHRF1	SMYD4	0.358284	0.254107	-0.327328	TRUE	2	0.253834	TRUE	1
UHRF1	KDM1B	0.0122923	0.061217	-0.240062	TRUE	2	-0.277223	TRUE	2
UHRF1	GTF3C4	0.355988	-0.488111	0.203301	TRUE	1	-0.505869	TRUE	3
UHRF1	USP16	0.39452	-0.114976	-0.933127	TRUE	2	-0.0822973	TRUE	3
UHRF1	MYSM1	-0.283522	0.292477	-0.374917	TRUE	3	-0.433181	TRUE	2
UHRF1	TET2	0.0183657	0.628851	-0.218524	TRUE	2	-0.689264	FALSE	2
UHRF1	KDM3B	0.387459	0.0254597	0.201936	TRUE	1	-0.108151	TRUE	2
UHRF1	TET3	0.291847	-0.0891459	-0.510771	TRUE	2	-0.108	TRUE	3
UHRF1	DNMT1	-0.976435	0.0879594	-0.272379	TRUE	3	-0.231994	TRUE	2
HSF1	RNF40	2.47803	-0.22771	3.01729	TRUE	1	0.14861	TRUE	4
HSF1	RNF20	2.00504	0.243537	2.27652	TRUE	1
HSF1	RBX1	0.550182	0.139792	0.959738	TRUE	1	-0.295118	TRUE	2
HSF1	BMI1	0.940594	-0.151654	1.97966	TRUE	1	-0.114535	TRUE	3
HSF1	RING1	1.78221	0	2.39729	TRUE	1	-0.110536	TRUE
HSF1	UBR5	1.47757	-0.741147	1.23016	TRUE	1	0.608996	TRUE	4
HSF1	RNF2	1.82221	-0.197088	2.15656	TRUE	1	0.122191	TRUE	4
HSF1	UHRF1	2.24782	0.13273	2.62817	TRUE	1	-0.33837	TRUE	2
HSF1	HSF1	0	-1.05063
HSF1	UBR2	0.652901	-0.64281	0.776979	TRUE	1
HSF1	MCM3AP	-1.3308	0.0922774
HSF1	RNF8	-0.647548	0.346607	-1.06053	TRUE	3	-0.46917	TRUE	2
HSF1	UBE2D2	0.258433	-0.183643
HSF1	UBE2D3	-0.43886	-0.656349	-0.278642	TRUE	3
HSF1	UBE2U	1.63609	-0.566782	1.63851	TRUE	1
HSF1	UBE2B	-2.54923	0.381068	-2.48747	TRUE	3	0.280208	TRUE	1
HSF1	UBE2N	0	-0.528437	0.299625	TRUE		-0.67526	TRUE	3
HSF1	UBE2A	-1.5965	-0.174596	-1.63007	TRUE	3	0.0802044	TRUE	4
HSF1	KMT5A	1.90892	0.786965
HSF1	NAA50	1.36352	0.368134	1.71291	TRUE	1	-0.556117	TRUE	2
HSF1	PRDM5	-0.174018	0.589304	-1.16777	TRUE	3	-0.777157	FALSE	2
HSF1	PRDM10	2.06036	0.294147	2.22754	TRUE	1	0.242948	TRUE	1
HSF1	DTX3L	-0.897529		-0.400738	TRUE	3
HSF1	PRDM9	1.64136	0.210848	1.46941	TRUE	1	-0.271535	TRUE	2
HSF1	RNF168	1.39395	0.248752	1.25144	TRUE	1	-0.546198	TRUE	2
HSF1	PRDM13	1.28129		1.32149	TRUE	1
HSF1	UBE2E1	1.52431	0.084312	2.49257	TRUE	1
HSF1	PRDM7	-0.446152	-0.267227	-0.813179	TRUE	3	-0.308992	TRUE	3
HSF1	MECOM	2.55503	-0.261002	2.59413	TRUE	1	0.108513	TRUE	4
HSF1	PRDM8	2.82653	-0.37817	3.11541	TRUE	1
HSF1	PRDM2	0.462885	-0.320603	0.516361	TRUE	1
HSF1	NCOA3	2.4257	-1.66457	2.80904	TRUE	1	-1.78524	TRUE	3
HSF1	KMT2D	0.513409		0.869016	TRUE	1
HSF1	EZH2	0.721334	-0.530599	0.860759	TRUE	1	-0.603537	TRUE	3
HSF1	KMT2C	0	1.25003	0.0969295	TRUE		-1.43434	FALSE	2
HSF1	PRDM11	2.33647		2.23453	TRUE	1
HSF1	PRDM4	0.656262	0.263231	0.604651	TRUE	1	0.256986	TRUE	1
HSF1	KMT2A	0.902221	-0.109526	0.889182	TRUE	1	-0.0353643	TRUE	3
HSF1	PRDM6	2.07625		2.40859	TRUE	1
HSF1	KMT2B	-0.736882		-0.862126	TRUE	3
HSF1	KMT2E	0.725032		0.650513	TRUE	1
HSF1	RYBP
HSF1	PRDM14	-0.102133	-0.059886	0.558027	TRUE	4	-0.143805	TRUE	3
HSF1	SETD1A	0.611998	0.110906	0.810936	TRUE	1	-0.279984	TRUE	2
HSF1	GTF3C1	-1.66908	0.41216	-1.75503	TRUE	3	0.361407	TRUE	1
HSF1	EZH1	3.19807	0.343257	3.14113	TRUE	1	-0.504669	TRUE	2
HSF1	NAA40	0.594151	0.288827	0.759151	TRUE	1	-0.462187	TRUE	2
HSF1	ATF2	1.42022	0.289623	2.0136	TRUE	1	-0.43778	TRUE	2
HSF1	SETD1B	-0.0956194	-0.349226	-0.0702709	TRUE	3	0.187341	TRUE	4
HSF1	NAA60	-0.589616		-0.74531	TRUE	3
HSF1	SETD5	0.616629	0.690871	0.542002	TRUE	1	0.659739	TRUE	1
HSF1	TRIM37	-0.704788	-0.750028	-0.762366	TRUE	3	-0.753016	TRUE	3
HSF1	PRDM1	2.14513	0.57191	2.51788	TRUE	1	0.569645	TRUE	1
HSF1	PRDM12	-0.747974	-0.869641	-0.50809	TRUE	3	0.624268	TRUE	4
HSF1	PRDM16	0.374976	0.259459	0.617063	TRUE	1	-0.472552	TRUE	2
HSF1	EYA2	-0.232881	-0.0592166	-0.0844261	TRUE	3	-0.113564	TRUE	3
HSF1	KMT5C	0.85942	0.00578755	1.18087	TRUE	1	-0.247939	TRUE	2
HSF1	ASH1L	2.40345	1.28194	2.87409	TRUE	1	-1.46048	FALSE	2
HSF1	NSD3	1.39492	-0.454363	1.3868	TRUE	1	0.389011	TRUE	4
HSF1	NSD1	1.2562		1.75625	TRUE	1
HSF1	KAT6B	0.706174		0.876569	TRUE	1
HSF1	NSD2	-1.69408	-0.745128	-1.74241	TRUE	3	0.617373	TRUE	4
HSF1	SMYD1	0.978935	-0.790228	0.777284	TRUE	1	-0.825135	TRUE	3
HSF1	EHMT1	0.291035	0.682073	0.904736	TRUE	1	-0.883808	FALSE	2
HSF1	EHMT2	0.12744	-0.189438	0.98874	TRUE	1	-0.099398	TRUE	3
HSF1	JAK2-JH1	-2.77477		-4.09236	TRUE	3
HSF1	CDK1	0.301216		0.391982	TRUE	1
HSF1	SETD2	0.324899	0.634738	0.58124	TRUE	1
HSF1	CDK2	0.932138		0.87742	TRUE	1
HSF1	SUV39H2	-0.755622		-0.609893	TRUE	3
HSF1	SETD9	-0.776505	0.332245	-0.624932	TRUE	3	-0.494192	TRUE	2
HSF1	PRDM15	-0.269581	-0.0877491	-0.243864	TRUE	3	-0.0174787	TRUE	3
HSF1	DNMT3B	-1.42033	-0.501022	-1.29961	TRUE	3	-0.460093	TRUE	3
HSF1	KAT6A	-2.23857	0.396918	-2.21397	TRUE	3	0.37332	TRUE	1
HSF1	DNMT3A	0	0.291063	0.122074	TRUE		0.570757	TRUE	1
HSF1	PPP6C	-1.82902	0.196326	-1.71163	TRUE	3	-0.336764	TRUE	2
HSF1	PPP4C	-1.34254	-0.35855	-1.62469	TRUE	3
HSF1	PPP2CA	-1.25306	0.578032	-1.65958	TRUE	3	-0.766787	FALSE	2
HSF1	AURKC	-1.69026		-1.55607	TRUE	3
HSF1	PPP2CB	-0.800192	-0.187411
HSF1	SETMAR	0.201759	-0.473262	0.117905	TRUE	1	0.386198	TRUE	4
HSF1	SETD6	-0.95713	0.000283838	-1.03411	TRUE	3	-0.13012	TRUE	2
HSF1	SETD4	-1.49537	-0.377185	-1.56377	TRUE	3	0.231539	TRUE	4
HSF1	PRKAA2	1.15432	-0.463376	1.159	TRUE	1	0.364733	TRUE	4
HSF1	PRKAA1	1.42025	-0.287473	2.18664	TRUE	1	-0.0497981	TRUE	3
HSF1	SETD7	0	0.0379917	-0.128186	TRUE		-0.173457	TRUE	2
HSF1	JMJD7	0.301164	-0.822181	0.590432	TRUE	1	0.628453	TRUE	4
HSF1	KAT14	-1.31085		-1.3543	TRUE	3
HSF1	PPP1CC
HSF1	SETD3	-1.74286	-0.435467	-1.64866	TRUE	3	0.271391	TRUE	4
HSF1	PPP1CB	-0.834254	0.635694	-0.637415	TRUE	3
HSF1	HASPIN	-1.37798	0.202238	-1.42606	TRUE	3	0.0827828	TRUE	1
HSF1	PPP1CA	-0.394112	0.099635	-0.279852	TRUE	3
HSF1	SUV39H1	-1.41117	-0.0622445	-1.56698	TRUE	3	-0.0342505	TRUE	3
HSF1	JAK2-JH2	0.908448		1.0165	TRUE	1
HSF1	KAT8	0.349339		0.840023	TRUE	1
HSF1	PRMT8	-0.253621	1.51258	-0.450615	TRUE	3
HSF1	EYA1	2.10782	0.705699	2.25364	TRUE	1	-0.835048	FALSE	2
HSF1	EYA3	2.52292	0.731438	2.67548	TRUE	1	-0.939373	FALSE	2
HSF1	NCOA1	-0.10186		0.0777549	TRUE	4
HSF1	HUWE1	-1.55894	0.115931	-1.82716	TRUE	3	0.105608	TRUE	1
HSF1	KDM4E	0	-0.371587	0.141601	TRUE		0.259816	TRUE	4
HSF1	PKN1	-0.770331		-0.81378	TRUE	3
HSF1	AURKB	-0.199744	0.780359	-0.0849195	TRUE	3
HSF1	BAZ1B	2.31056	0.436399	2.9257	TRUE	1	-0.635298	TRUE	2
HSF1	HDAC11	-0.858518	0.340308	-0.871748	TRUE	3	-0.576188	TRUE	2
HSF1	GTF3C2	-1.37085	-0.226863	-1.34338	TRUE	3	0.0748532	TRUE	4
HSF1	SIRT6	0.392076	0.175758	1.17789	TRUE	1	-0.291211	TRUE	2
HSF1	KDM4D	-0.457028	-0.655242	-0.309169	TRUE	3	0.504457	TRUE	4
HSF1	KDM4A	-0.0212566	-0.563902	0.159336	TRUE	4	0.461256	TRUE	4
HSF1	KDM4B	-1.00064	-0.274757	-0.619668	TRUE	3	-0.427214	TRUE	3
HSF1	KDM4C	-0.729206	-0.173617	-0.672309	TRUE	3	-0.00396356	TRUE	3
HSF1	PHF8	-1.32595	-0.747247	-1.24019	TRUE	3	0.608017	TRUE	4
HSF1	PRMT1	0	0.301241	0.199137	TRUE		-0.587692	TRUE	2
HSF1	PHF2	-1.5223	-0.433954	-1.38571	TRUE	3	0.322051	TRUE	4
HSF1	PRKCB	-1.97743	-0.290435	-1.81846	TRUE	3
HSF1	PRKCA	-3.61415	-0.953942	-3.33239	TRUE	3
HSF1	PRMT6	-0.0239098		0.0971409	TRUE	4
HSF1	HDAC8	1.84267	-0.0860651	2.05074	TRUE	1	-0.0788896	TRUE	3
HSF1	KMT5B	0.0840314	0.446932	0.299918	TRUE	1	-0.629274	TRUE	2
HSF1	RAG1	-2.01359	0.688666	-2.48016	TRUE	3	0.737016	TRUE	1
HSF1	SIRT2	-0.247517	0.632067	-0.286201	TRUE	3	-0.713545	FALSE	2
HSF1	CREBBP	0.536852	-0.372148	0.890632	TRUE	1	0.10781	TRUE	4
HSF1	SMYD2	-1.40515	0.0987893	-1.61645	TRUE	3	-0.275977	TRUE	2
HSF1	PPM1D	-1.53469	-0.488138	-1.65909	TRUE	3	-0.566781	TRUE	3
HSF1	VRK1	0.560222	0.146424	1.12341	TRUE	1	-0.371989	TRUE	2
HSF1	SIRT7	0.084324	-0.0943566	0.346719	TRUE	1	-0.0371907	TRUE	3
HSF1	DMD	1.41759	0.265169	1.59398	TRUE	1	0.30154	TRUE	1
HSF1	DCAF1	-1.32867	1.10483	-1.59574	TRUE	3	-1.19086	FALSE	2
HSF1	JMJD6	0.00908011		-0.144916	TRUE	2
HSF1	AURKA	-0.0534627	0.453999	0.0709491	TRUE	4	-0.639492	TRUE	2
HSF1	HDAC9	-1.53686	-0.290396	-1.99263	TRUE	3	0.21661	TRUE	4
HSF1	TDG	1.693	-0.281963	1.9756	TRUE	1	-0.282962	TRUE	3
HSF1	KAT7	0		-0.361928	TRUE
HSF1	BRCA2	0.915985	0.136537	1.078	TRUE	1	0.0716309	TRUE	1
HSF1	KDM8	1.58732	-0.617749	1.676	TRUE	1	0.521475	TRUE	4
HSF1	SMYD5	1.37161	-0.732831	1.44201	TRUE	1	0.605768	TRUE	4
HSF1	SMYD3	0.730806	0.167079	0.484627	TRUE	1	-0.259527	TRUE	2
HSF1	HDAC3	-1.83781	-0.0794623	-1.91364	TRUE	3	-0.0688321	TRUE	3
HSF1	DOT1L	0.510155	0.246689	1.08407	TRUE	1	-0.706634	TRUE	2
HSF1	PRMT2	1.40442	0.205835	1.63573	TRUE	1	0.187679	TRUE	1
HSF1	HDAC6-2	-1.62289	-0.514333
HSF1	KDM7A
HSF1	KDM6B	-0.924498	-0.0713769	-0.986113	TRUE	3	-0.126417	TRUE	3
HSF1	HDAC4	-1.28397	-0.495321	-0.654148	TRUE	3	-0.677448	TRUE	3
HSF1	HDAC6-1	-1.04529	0.230783	-0.951486	TRUE	3	-0.370264	TRUE	2
HSF1	TAF1	-1.65207	-0.200159	-1.95099	TRUE	3	0.115661	TRUE	4
HSF1	TAF1L	-1.73011	0.979451	-2.00876	TRUE	3
HSF1	KDM6A	-0.664098	0.701051	-0.677828	TRUE	3	-0.883697	FALSE	2
HSF1	RIOX2	0.330514	-0.116122	0.578373	TRUE	1	-0.0703617	TRUE	3
HSF1	SETDB2	-0.454707	1.19181	-0.054583	TRUE	3	-1.41378	FALSE	2
HSF1	CHEK1	0.35068		0.516205	TRUE	1
HSF1	KAT2A	0		0.410124	TRUE
HSF1	HDAC5	-1.74245	-0.554876	-1.54832	TRUE	3	0.40562	TRUE	4
HSF1	EP300	0	0.849181	-0.583827	TRUE		-1.0755	FALSE	2
HSF1	KAT2B	0.612213		0.719319	TRUE	1
HSF1	HDAC1	-1.71962	-0.21418	-1.36393	TRUE	3	0.0207743	TRUE	4
HSF1	HDAC2	-1.43736	0.917168	-1.24262	TRUE	3	-0.976201	FALSE	2
HSF1	HDAC7	-3.26893	0.0232686	-3.02741	TRUE	3	-0.14883	TRUE	2
HSF1	KAT5	0.0958004	0.0400258	1.14613	TRUE	1	-0.308505	TRUE	2
HSF1	KDM2A	-0.0550067	-0.0608346	-0.0808157	TRUE	3	-0.302497	TRUE	3
HSF1	USP3	0.901609	-0.961651	1.11653	TRUE	1	0.758818	TRUE	4
HSF1	USP22	0.767909	-0.498788	1.11174	TRUE	1	0.282448	TRUE	4
HSF1	UTY	-1.12221	0.9038	-1.41441	TRUE	3	-1.04289	FALSE	2
HSF1	CDY1
HSF1	CDY2	-0.127476		-0.150574	TRUE	3
HSF1	DNMT3A-3L	-0.313839	0.407803	-0.121673	TRUE	3	1.54558	TRUE	1
HSF1	USP21	0	-0.406272	0.61671	TRUE		0.104102	TRUE	4
HSF1	KDM2B	0.0461888	-0.3328	0.182998	TRUE	1	0.198011	TRUE	4
HSF1	SETDB1	-1.33929	-0.201677	-1.46279	TRUE	3	0.0806781	TRUE	4
HSF1	CLOCK	-1.71904	1.09189	-1.66776	TRUE	3	1.05802	TRUE	1
HSF1	CARM1	0.740241	0.139354	0.911999	TRUE	1	0.129745	TRUE	1
HSF1	HR	-0.82355	0.00895197	-0.761793	TRUE	3	-0.161924	TRUE	2
HSF1	PRMT5	0.194227	-0.00463089	0.496801	TRUE	1	-0.129682	TRUE	3
HSF1	RIOX1	-0.203261	-0.558159	-0.181556	TRUE	3	0.386071	TRUE	4
HSF1	KDM1A	-2.59377	0.398497	-2.46694	TRUE	3	0.336956	TRUE	1
HSF1	HDAC10	-0.93549	0.576755	-0.868432	TRUE	3	0.475097	TRUE	1
HSF1	PRMT7	0.973417	0.110777	1.18317	TRUE	1	0.0923825	TRUE	1
HSF1	JMJD1C	-0.951794	0.125571	-0.748418	TRUE	3	-0.288443	TRUE	2
HSF1	TET1	0.106603	1.72293	0.347011	TRUE	1	2.38559	TRUE	1
HSF1	BAP1	0.0742793	0.710825	0.372709	TRUE	1	-0.84141	FALSE	2
HSF1	KDM5A	-2.02452	-0.609108	-2.16651	TRUE	3	0.49594	TRUE	4
HSF1	SIRT1	0	-0.147784	0.775521	TRUE		-0.296754	TRUE	3
HSF1	KDM5B	-0.925047	0.777809	-0.957831	TRUE	3	-0.90568	FALSE	2
HSF1	KDM5D	-0.995919	-0.23471	-0.896062	TRUE	3	0.101904	TRUE	4
HSF1	MSK1	-0.404759	-0.726607	-0.430843	TRUE	3	0.561636	TRUE	4
HSF1	KDM5C	-1.10704	-0.239961	-1.11165	TRUE	3	0.178588	TRUE	4
HSF1	USP36	0.756989		1.13909	TRUE	1
HSF1	KDM3A	-0.0614213	0.331253	-0.243131	TRUE	3	-0.53373	TRUE	2
HSF1	SMYD4	-1.37976	0.271065	-1.65913	TRUE	3	-0.358667	TRUE	2
HSF1	KDM1B	0	-0.748323	0.102523	TRUE		0.480173	TRUE	4
HSF1	GTF3C4	0.64018	0.19946	0.859715	TRUE	1	-0.328894	TRUE	2
HSF1	USP16	-0.348628		-0.447834	TRUE	3
HSF1	MYSM1	0.688916	0.198091	1.30241	TRUE	1	-0.42667	TRUE	2
HSF1	TET2	-1.35574	-0.843688	-1.1638	TRUE	3	0.727485	TRUE	4
HSF1	KDM3B	-0.700999	-0.0645577	-0.56042	TRUE	3	-0.0730747	TRUE	3
HSF1	TET3	-2.26941	0.373558	-2.15901	TRUE	3	-0.51411	TRUE	2
HSF1	DNMT1	-0.623961	-0.932566	-1.37534	TRUE	3	0.900206	TRUE	4
UBR2	RNF40	0.24154	-0.469732	0.0045588	TRUE	1
UBR2	RNF20	-0.0607364	0	-0.0869742	TRUE	3
UBR2	RBX1	0.952216	-1.11513	-1.26367	FALSE	2
UBR2	BMI1	-0.405752	0.0152413	-1.16905	TRUE	3
UBR2	RING1	0.347186	1.20412	0.151466	TRUE	1
UBR2	UBR5	-0.0695341	-0.0204779	-0.472801	TRUE	3
UBR2	RNF2	0.607683	-0.460112	0.735195	TRUE	1
UBR2	UHRF1	0.355963	-0.672651	-0.638217	TRUE	2
UBR2	HSF1	2.64049	-0.0575456	3.19376	TRUE	1
UBR2	UBR2	-0.121024
UBR2	MCM3AP	-0.495567	-0.0704272
UBR2	RNF8	0.261055		-0.0446628	TRUE	2
UBR2	UBE2D2	-0.480764	1.14521
UBR2	UBE2D3	-0.760202	0.413227	0.698081	TRUE	4
UBR2	UBE2U	0.986003		0.890324	TRUE	1
UBR2	UBE2B	-0.293778	0.422246	0.270219	TRUE	4
UBR2	UBE2N	0.488908	0.00253384	-0.767417	TRUE	2
UBR2	UBE2A	-0.447643	0.514585	0.512334	TRUE	4
UBR2	KMT5A	0.128513	-0.241028
UBR2	NAA50	-1.34783	1.32908	1.16612	FALSE	4
UBR2	PRDM5	0.637419	-0.895714	-0.536688	TRUE	2
UBR2	PRDM10	0.0274043	-0.863135	-0.0964856	TRUE	2
UBR2	DTX3L	0.311872	-0.116406	-0.749546	TRUE	2
UBR2	PRDM9	1.07862	-0.39338	0.808573	TRUE	1
UBR2	RNF168	-0.0669866	-0.474188	-0.377181	TRUE	3
UBR2	PRDM13	0.487191		-0.429294	TRUE	2
UBR2	UBE2E1	1.33104	0.14292	1.55073	TRUE	1
UBR2	PRDM7	0.114221	-0.5983	-0.212281	TRUE	2
UBR2	MECOM	-0.0914956	0.189925	-0.220077	TRUE	3
UBR2	PRDM8	0.190847	0.634137	-0.381637	TRUE	2
UBR2	PRDM2	0.452863	-0.0394987	0.842153	TRUE	1
UBR2	NCOA3	0.198559	-0.167119	0.0804533	TRUE	1
UBR2	KMT2D	0.100423	-0.588895	-0.357932	TRUE	2
UBR2	EZH2	1.43853	-0.459169	-1.47986	FALSE	2
UBR2	KMT2C	0.528992	-0.573944	0.787193	TRUE	1
UBR2	PRDM11	0.0868121	-0.11658	0.113216	TRUE	1
UBR2	PRDM4	-0.0221443	-0.263172	-0.241439	TRUE	3
UBR2	KMT2A	0.422901	-0.229393	-0.311765	TRUE	2
UBR2	PRDM6	0.00144009	0.72623	-0.235686	TRUE	2
UBR2	KMT2B	0.644703	-0.631506	-0.627325	TRUE	2
UBR2	KMT2E	-0.0795241	-0.760627	0.253189	TRUE	4
UBR2	RYBP	1.00654	0.256418	2.21002	TRUE	1
UBR2	PRDM14	-0.734437	0.34696	0.172374	TRUE	4
UBR2	SETD1A	0.0603989	0.284369	-0.16124	TRUE	2
UBR2	GTF3C1	-0.42162	0	0.453825	TRUE	4
UBR2	EZH1	0.661104	-1.24249	-0.506074	TRUE	2
UBR2	NAA40	-0.385522	0.458566	0.367929	TRUE	4
UBR2	ATF2	-0.0695493	0.892788	-0.388706	TRUE	3
UBR2	SETD1B	0	-0.889418	-0.0687432	TRUE
UBR2	NAA60	-0.987412	0.231734	0.628039	TRUE	4
UBR2	SETD5
UBR2	TRIM37	0	0.017784	0.219446	TRUE
UBR2	PRDM1	1.223	0.121458	1.53096	TRUE	1
UBR2	PRDM12	1.10012		1.02792	TRUE	1
UBR2	PRDM16	0.209158		-0.353148	TRUE	2
UBR2	EYA2	0.248797	-0.429717	-0.449955	TRUE	2
UBR2	KMT5C	0.596709	0.0388817	-0.82006	TRUE	2
UBR2	ASH1L	0	0.494489	-0.199227	TRUE
UBR2	NSD3	0.220033	-1.08947	0.538498	TRUE	1
UBR2	NSD1	0	-0.115868	-0.18212	TRUE
UBR2	KAT6B	-0.343437	-0.899857	-0.301851	TRUE	3
UBR2	NSD2	0.898485	-0.619038	-0.765014	TRUE	2
UBR2	SMYD1	0	0.938974	-0.338677	TRUE
UBR2	EHMT1	0.0524757	-0.349701	0.0808664	TRUE	1
UBR2	EHMT2	0.0622261	0.435426	0.00650175	TRUE	1
UBR2	JAK2-JH1
UBR2	CDK1	0.38716	-0.469014	-0.379828	TRUE	2
UBR2	SETD2	0.482109	-0.5829	0.56637	TRUE	1
UBR2	CDK2	-0.0104222	-0.185766	0.232824	TRUE	4
UBR2	SUV39H2	-0.107401	-0.0206114	-0.155032	TRUE	3
UBR2	SETD9	-0.0442292	1.25622	-0.154099	TRUE	3
UBR2	PRDM15	0.226119	-0.472413	-0.365159	TRUE	2
UBR2	DNMT3B
UBR2	KAT6A	0.787909	-1.43023	-0.855732	TRUE	2
UBR2	DNMT3A	-0.0315953	1.31483	0.366643	TRUE	4
UBR2	PPP6C	0.00282435	0.126258	-0.0815745	TRUE	2
UBR2	PPP4C	0.137216	0.890846	0.156709	TRUE	1
UBR2	PPP2CA
UBR2	AURKC	-0.0659682	-0.49746	0.00162281	TRUE	4
UBR2	PPP2CB
UBR2	SETMAR	-0.228343	-0.360263	-0.479881	TRUE	3
UBR2	SETD6	-0.0837046	-0.0341119	-0.00945089	TRUE	3
UBR2	SETD4	0.615866	-0.462265	-0.566044	TRUE	2
UBR2	PRKAA2	0.730778	-0.128006	-0.637359	TRUE	2
UBR2	PRKAA1	-0.559442	-0.283385	-1.12131	TRUE	3
UBR2	SETD7	0.135636	-0.474081	0.145369	TRUE	1
UBR2	JMJD7	-0.424542	0.187516	0.302959	TRUE	4
UBR2	KAT14	-0.290493		0.432044	TRUE	4
UBR2	PPP1CC	-0.33913
UBR2	SETD3	-0.251329	0.524113	0.170202	TRUE	4
UBR2	PPP1CB	-0.0579513		-0.0751575	TRUE	3
UBR2	HASPIN	0.0722496	0.302205	-0.217297	TRUE	2
UBR2	PPP1CA	0.220863		-0.572889	TRUE	2
UBR2	SUV39H1	-0.0121098	-1.58776	0.266024	TRUE	4
UBR2	JAK2-JH2	0.408305	0.259659	-0.418264	TRUE	2
UBR2	KAT8	1.03916	-0.216662	-1.43175	FALSE	2
UBR2	PRMT8	-0.116062	0.764533	-0.298694	TRUE	3
UBR2	EYA1	0.120394	0.0399045	-0.168114	TRUE	2
UBR2	EYA3	-0.407679		0.39257	TRUE	4
UBR2	NCOA1	0.349637	-0.21691	-0.465748	TRUE	2
UBR2	HUWE1	-0.772032	0.175344	-0.931882	TRUE	3
UBR2	KDM4E	0.233807	0.851545	0.260513	TRUE	1
UBR2	PKN1	0.310832	-0.469239	0.521965	TRUE	1
UBR2	AURKB	0.372311	0.262596	-0.705242	TRUE	2
UBR2	BAZ1B	-0.146955	-0.0720107	-0.128871	TRUE	3
UBR2	HDAC11	0.115935	-0.0839709	-0.157246	TRUE	2
UBR2	GTF3C2	0	-0.0370064	-0.248314	TRUE
UBR2	SIRT6	0	-0.0330633	0.34131	TRUE
UBR2	KDM4D	1.21723	-1.09827	-1.37561	FALSE	2
UBR2	KDM4A	0.0749672	-0.116522	-0.278811	TRUE	2
UBR2	KDM4B	0.174157	-0.30995	-0.616774	TRUE	2
UBR2	KDM4C	-0.177885	0.147371	0.180755	TRUE	4
UBR2	PHF8	0.0257877	-0.149806	-0.201844	TRUE	2
UBR2	PRMT1	0.687433	0.791686	-1.0107	TRUE	2
UBR2	PHF2	-0.510626		0.341257	TRUE	4
UBR2	PRKCB	0	-0.885151	-0.376799	TRUE
UBR2	PRKCA	-0.337705	0.167979	-0.521367	TRUE	3
UBR2	PRMT6	-0.635986	0.038144	0.477629	TRUE	4
UBR2	HDAC8
UBR2	KMT5B	-0.370389	-0.0617852	-0.286699	TRUE	3
UBR2	RAG1	0.121646	-0.264123	0.755898	TRUE	1
UBR2	SIRT2	-0.293649	0.172121	-0.156868	TRUE	3
UBR2	CREBBP	0.282574	-0.0195607	0.538258	TRUE	1
UBR2	SMYD2	0.620104	-0.488217	0.612746	TRUE	1
UBR2	PPM1D	-0.0694212	0.208829	0.15307	TRUE	4
UBR2	VRK1	0.171514	-0.401486	0.639357	TRUE	1
UBR2	SIRT7	0.535641	-0.413841	0.660741	TRUE	1
UBR2	DMD	0.0267135	-0.275847	-0.10501	TRUE	2
UBR2	DCAF1	0	-0.308004	-0.155082	TRUE
UBR2	JMJD6	0.448401	-0.275339	-0.196307	TRUE	2
UBR2	AURKA	-0.369375	1.24816	0.34306	TRUE	4
UBR2	HDAC9	0.413902	-1.63883	0.201516	TRUE	1
UBR2	TDG	0.478316	0.147007	0.727625	TRUE	1
UBR2	KAT7	0.623998	-0.153662	0.534458	TRUE	1
UBR2	BRCA2	0.299308	-0.195095	-0.363227	TRUE	2
UBR2	KDM8	0.537707	-0.353352	0.77529	TRUE	1
UBR2	SMYD5	0.391037	-0.519405	-0.363331	TRUE	2
UBR2	SMYD3	-0.186751	-0.0650926	-0.600614	TRUE	3
UBR2	HDAC3	0.19011	0.0492621	-0.284391	TRUE	2
UBR2	DOT1L	0.16547	-0.660845	-0.157238	TRUE	2
UBR2	PRMT2	0.580916	-0.905254	-0.714136	TRUE	2
UBR2	HDAC6-2	-2.2332	-0.940634
UBR2	KDM7A	-0.422707	-0.293506	-0.54537	TRUE	3
UBR2	KDM6B	0.482339	-0.849147	-0.56858	TRUE	2
UBR2	HDAC4	1.22294	0.131158	2.02044	TRUE	1
UBR2	HDAC6-1	0.165534	-0.152639	-0.490421	TRUE	2
UBR2	TAF1	0.665882	-0.615996	0.565604	TRUE	1
UBR2	TAF1L	0.399916	-1.04009	0.263746	TRUE	1
UBR2	KDM6A	0.224635	0.0593436	-0.388896	TRUE	2
UBR2	RIOX2	0.835671	-0.0420408	0.825914	TRUE	1
UBR2	SETDB2	0.176769	1.31001	-0.0556709	TRUE	2
UBR2	CHEK1	0.281155	-0.45678	-0.348582	TRUE	2
UBR2	KAT2A	0.862662	0.477892	-1.34426	FALSE	2
UBR2	HDAC5	0.143974	-0.327499	0.505785	TRUE	1
UBR2	EP300	0.486968	0.957219	1.5996	TRUE	1
UBR2	KAT2B	-0.411676	-0.890499	-0.472254	TRUE	3
UBR2	HDAC1	0.494007	2.26202	-0.784219	TRUE	2
UBR2	HDAC2	-0.0369081	-0.592387	-0.133553	TRUE	3
UBR2	HDAC7	1.58346	-0.518231	1.99266	TRUE	1
UBR2	KAT5	-0.148781	0.227658	0.733863	TRUE	4
UBR2	KDM2A	0	0.221613	7.36083e-05	TRUE
UBR2	USP3	0.45589	0.842703	0.572718	TRUE	1
UBR2	USP22	0.258126	-1.28668	-0.503857	TRUE	2
UBR2	UTY	-0.0872381	0.0508543	-0.317802	TRUE	3
UBR2	CDY1	2.23194	0.880267	3.06414	TRUE	1
UBR2	CDY2	0.820306	-0.286754	1.01109	TRUE	1
UBR2	DNMT3A-3L	1.70502	1.42238	2.06487	TRUE	1
UBR2	USP21	0.300177	0.552852	0.847911	TRUE	1
UBR2	KDM2B	-0.336396	1.39422	0.367271	TRUE	4
UBR2	SETDB1	0.540117	-0.706687	-0.522484	TRUE	2
UBR2	CLOCK	-0.927155	0.614948	0.931358	TRUE	4
UBR2	CARM1	0.0830314	-0.892284	-0.156693	TRUE	2
UBR2	HR	-0.708472	0.0384677	0.583524	TRUE	4
UBR2	PRMT5	-0.562411	-0.638244	0.427522	TRUE	4
UBR2	RIOX1	0.818483	-0.500921	-0.938108	TRUE	2
UBR2	KDM1A	-0.433647	-0.270956	-0.462386	TRUE	3
UBR2	HDAC10	0	0.421538	-0.206746	TRUE
UBR2	PRMT7	-0.624628	1.74474	0.582559	TRUE	4
UBR2	JMJD1C	-0.056374	0.697583	-0.0489057	TRUE	3
UBR2	TET1	-0.406116	0.133769	-0.329844	TRUE	3
UBR2	BAP1	0.0395046	-1.13795	0.239837	TRUE	1
UBR2	KDM5A	0.197277	-0.458415	-0.300235	TRUE	2
UBR2	SIRT1	-0.587135	0.488212	-0.444849	TRUE	3
UBR2	KDM5B	-0.579683	-0.946091	-0.448801	TRUE	3
UBR2	KDM5D	-0.0811334	-0.344381	-0.155356	TRUE	3
UBR2	MSK1	0.538151	0.931901	0.731919	TRUE	1
UBR2	KDM5C	0	0.604119	-0.0162862	TRUE
UBR2	USP36	0.32365		-0.607649	TRUE	2
UBR2	KDM3A	0.0619391	-0.397354	-0.00606055	TRUE	2
UBR2	SMYD4	-0.20965	-0.818299	-0.455612	TRUE	3
UBR2	KDM1B	0.055494	0.0739194	-0.137844	TRUE	2
UBR2	GTF3C4	-0.689567	-1.32936	-0.699213	TRUE	3
UBR2	USP16	0.287277	-0.594634	-0.680464	TRUE	2
UBR2	MYSM1	-0.375374	0.471014	-0.0952469	TRUE	3
UBR2	TET2	0	0.716819	-0.129357	TRUE
UBR2	KDM3B	0.324235	0.0664175	0.35134	TRUE	1
UBR2	TET3	-0.515977	0.972492	0.503676	TRUE	4
UBR2	DNMT1	-0.231842	-0.503757	0.617633	TRUE	4
MCM3AP	RNF40	-1.23877	-0.581816
MCM3AP	RNF20	0.0920896	-0.261575
MCM3AP	RBX1	0.443384	0.101961
MCM3AP	BMI1	0.148107	-0.347246
MCM3AP	RING1	0
MCM3AP	UBR5	0.738791
MCM3AP	RNF2	-0.23566	1.63121
MCM3AP	UHRF1
MCM3AP	HSF1	-1.36549	0.110495
MCM3AP	UBR2	0.447099	-0.905531
MCM3AP	MCM3AP
MCM3AP	RNF8	0
MCM3AP	UBE2D2	-0.136605	0.100728
MCM3AP	UBE2D3	-1.1336
MCM3AP	UBE2U	0
MCM3AP	UBE2B	-0.190144
MCM3AP	UBE2N	0.424645	0.121
MCM3AP	UBE2A	-0.0554384	-0.347379
MCM3AP	KMT5A	0.0904937	0.863006
[truncated: 37,205 more rows]

## Sheet: Day 0 Heatmap
N/C	USP21	BAP1	USP16	USP3	USP22	USP36	MYSM1	EP300	KAT5	NAA60	CREBBP	KAT2A	KAT2B	GTF3C2	KAT7	TAF1	NAA50	GTF3C1	TAF1L	MCM3AP	BRCA2	CLOCK	KAT6A	NAA40	KAT14	NCOA1	GTF3C4	KAT8	ATF2	NCOA3	KAT6B	CDY2	CDY1	PRMT1	PRMT5	PRMT8	PRMT2	PRMT6	PRMT7	CARM1	KDM5A	JMJD7	KDM5D	HR	KDM6A	KDM6B	UTY	PHF2	PHF8
USP21	0	0	-0.650561	-0.219404	0.0234563	-0.689537	-0.0020137	-0.18405	-0.478155	-0.280673	0.509908	0	0	-0.0745857	0.258076	0.183491	0	-0.464954	-0.00420866	-0.713155	0.279813	-0.0468279	0.58069	0.407486	-0.00837926	-0.246453	-0.659078	-0.421874	0.68335	1.22846	-0.126768	0	-0.195238	-0.173667	-0.0104659	-1.43217	0.376542	0.0880528	0	-0.00165732	-0.465416	0.43008	0	-0.81277	-0.132139	-0.304729	0.0943864	-0.442572	-0.351941
BAP1	0.176372	0	0.90074	0.910141	-0.543335	-0.69761	-0.785241	0	0	0.123183	-0.274391	-0.834676	nan	0	-0.0816968	-0.679319	nan	-0.548783	0.0725904	-0.615915	0.935477	-0.608249	-0.26761	0.447484	-0.0976474	-0.759712	0	-0.552597	0.997614	0.196719	0.408361	0	-0.396629	nan	0	-0.083642	-0.7807	nan	0.342591	-0.327702	-0.48305	-0.505455	-1.49168	0.452312	-0.63776	0.533993	0	-0.15695	nan
USP16	-0.210482	0	-0.160429	-0.33684	0	0	-0.0189836	-0.418092	-0.867022	1.08674	-0.355092	0.52416	0	0	0.135889	0	0	-0.218873	-0.321194	-0.578501	-1.01615	-0.369353	0.474993	-0.325602	nan	0.734789	0.0499802	0.278636	0.552963	-0.194165	0.26437	0	-0.0377783	-0.60222	-0.0987897	0	-0.313656	1.03853	0	0.234578	0	-0.334547	0.297221	-0.388161	-0.486072	-0.74153	-0.909119	-0.100444	-0.643392
USP3	0	0.122993	-0.0313145	0	-0.0912463	0	0.10995	0.938814	0.0712512	-0.0132474	2.01697	-0.181328	0	-0.0153088	2.03055	-0.223254	0.858488	0.318779	0.415525	-0.360131	0.832034	-0.507541	-0.0207494	0.307962	0.603281	0.332927	0.241561	2.33797	0.369015	-0.266774	-0.0786806	0.617521	-0.0632009	-0.250013	-0.0463447	0	-0.193833	0.966139	-0.185953	-0.378846	0	1.09244	-0.548898	-0.34262	0	-0.268469	-0.692611	-0.200899	0.0442596
USP22	-0.497478	0.152337	0.282278	0.320692	-0.0367483	-0.325642	-0.29848	1.2972	-0.467122	-0.36757	0.998377	0.251791	0	0.327275	0.461555	-0.259132	1.14219	0	0.540723	-0.0116748	-0.236824	-0.640942	0	0.848224	-0.318843	-0.940709	0.0138664	-0.415814	-0.432416	-0.738986	-0.242417	-0.39156	nan	-0.174263	-1.03747	-0.960124	0	-0.490558	0.368497	-0.146992	-0.225383	0.229362	0.215447	-0.108859	-0.132312	0.14162	0.364831	0	0.577336
USP36	0.478477	0.135852	0	0	1.06393	-0.141102	-0.284414	nan	-0.693468	-0.953402	0.230937	-0.435359	-0.167085	1.04164	0	0.341603	-1.04897	0.554939	1.12597	-0.361523	0.664051	0.0967321	0	0.180018	-0.591597	0.192856	-0.37389	-0.697455	nan	0.37576	-0.382925	0	-0.452901	-0.564279	0.34751	nan	0.122829	-0.875324	0.544889	-0.752065	0.275848	nan	-0.296336	-0.44266	0.189719	-0.79798	-0.135531	0.462354	0.67414
MYSM1	-0.169134	0.761747	0.655577	0	-0.101545	-0.841679	0.920975	-0.680672	-1.68622	-0.661426	0.46378	-0.143365	-0.075157	0.652118	-0.96594	-0.16304	nan	nan	0.647492	-0.0933518	nan	0	-0.826099	0.942622	0.414125	0.00875352	0.335599	0.673234	-1.31576	0.293139	-0.148748	nan	nan	nan	0	-0.473673	nan	0.815041	nan	nan	-0.328383	-0.558706	-0.429323	0.0954172	-0.501162	0.573782	0.716067	-0.193061	0.0568784
EP300	-0.174452	0	-2.51229	-0.45273	0	-0.547407	-0.522006	-0.122076	0.173238	0.578385	0.00696539	-0.772707	1.12304	-0.168853	nan	-0.114139	nan	-0.745269	-0.755105	-0.393749	0.421327	0.871537	1.45902	-0.836811	-1.01383	0.646086	1.80164	0.747032	0.557085	1.07632	nan	0.664889	-0.702295	nan	-1.0821	0.305869	nan	0.209873	0.0360202	-1.65465	0.475714	nan	0	0	0.399869	-0.474739	-0.703145	-0.606534	0.217111
KAT5	-0.304851	0	nan	0.415014	0.602644	-0.426637	-2.01979	0	0	0	1.41576	0	nan	-0.401574	-1.17754	-0.0189509	0.835995	-0.127901	0.318267	0.14279	0	0.0181445	-0.388575	0.375696	-0.1243	-0.546904	-0.225635	0.023701	1.48582	0.120938	0.639043	-0.443008	0	0.907731	-0.680726	0.274206	-0.476901	0	0.128107	-0.0505079	-0.543769	0.696148	0.743099	-0.912259	0.465417	0.220329	0	-0.65014	-0.726974
NAA60	-0.742846	0.459189	-0.568754	0	0.0111902	-0.97494	-0.223201	-0.34461	0	-0.26571	-0.450074	0	-0.312271	-0.909274	0	0	0	-0.473895	0.0604127	-0.636687	-0.290695	-0.141292	0.269396	0.0607873	-0.08253	0.523544	-0.117059	-0.277201	0.625906	0	0.523733	0	0	0	0.0481381	0.367167	0.423571	1.19899	-0.0858508	0	0	-0.0349315	-0.204812	-0.659455	-0.393524	-0.0608639	0.259897	-0.0292071	0.617784
CREBBP	0	0.393071	0	1.64673	1.70148	0.214494	-0.502843	-0.125261	-0.809117	-0.602834	0	0	0.779536	0	0.811239	-0.412691	0	0	0	0.0120046	-0.0822969	-0.618678	0	0.0753882	0.0590367	0.0347626	1.43679	1.03245	0.129901	1.21897	0	0.475563	1.41154	0	0	0	0	0.220413	0.000901906	0.233214	-0.070707	0	-0.767073	0	-0.0706571	-0.771799	-0.338074	-0.0759212	-0.595671
KAT2A	0	-0.117607	1.23829	0.127794	0	0	1.13783	0.657792	0	0	-0.358478	-0.26014	-0.00733319	0.217729	-0.0243561	0	0.125316	0.217043	-0.297555	0.0882324	-0.842835	0.655423	0.497973	0.876162	0.0928735	0.248228	-0.256198	0.666187	-0.0840279	0.175517	0.00893129	0	1.12603	-0.164422	0	-0.262643	0.177252	-0.760061	-0.382197	-0.152844	-0.638081	0.454366	0.446588	0.227699	0.304819	0	0	-0.136511	-0.234483
KAT2B	0	2.07936	1.04178	0.815175	-0.157802	0	-0.513597	-1.31333	-0.613587	0.611879	nan	-0.521357	0.358124	-0.860567	-1.33084	0	0.411856	-0.00608572	0.371985	0.355935	nan	-1.07557	-0.15436	nan	-1.29167	0.0430402	0.193546	1.18941	-0.0676676	0.289137	nan	nan	nan	-0.430391	nan	-0.0353927	-0.308637	-0.203533	nan	-0.83284	0.927378	0.0660304	-0.385591	0.0364628	-0.169506	0.535395	1.32944	-0.341495	0.549672
GTF3C2	0	0	-0.243447	-0.310586	-0.0246832	-0.318929	0.285577	0.366811	0	0	-0.213707	0	0	-0.281464	0	0	1.22873	-0.084784	0.301776	-0.0653535	-0.117014	-0.0949788	-0.0705052	0.217016	0.0103676	0.199442	-0.147024	0.247596	0.502955	0.111583	-0.248464	-0.0891403	-0.659504	0	0	0	0	-0.345722	-0.36533	-0.298724	0	-0.0241071	-0.918349	0.203158	0.283014	0	-0.836679	-0.285514	-0.599819
KAT7	0.748187	0.209153	-0.551074	0	-0.605422	0.304897	-0.961457	0.551667	nan	0	0.835602	-0.381359	0.364616	0.434551	0.522596	-0.490659	0.0613147	0	-0.215123	0.541996	0.0612385	-0.0974957	-0.348658	-0.19978	-1.10234	0.0269743	0.616333	nan	-0.338105	0.322505	nan	-0.0185593	0	0.0187045	-0.000844575	-0.061506	-0.293156	0.57531	0.0492181	-0.464268	0	nan	-0.0187931	0	0.966166	-0.453975	-0.0412427	-0.115813	0.0268517
TAF1	-0.202206	0.00178766	0.324371	-0.366066	0.22015	-0.66344	0.339425	0.397472	0.846054	-0.218027	-0.0954646	0.297198	0.079467	-0.46935	0.353202	0.349707	0	-0.520621	-0.467515	-0.260601	0	-0.438585	0.188824	0.183399	0.688297	0.361237	0.87171	-0.13974	-0.39585	-0.270044	-0.0808224	-0.802568	0	-0.0642453	-0.191399	0.297199	-0.417458	-0.309698	0.227178	0	-0.34148	0.406602	0	-0.808055	0	0	-0.700208	0	-0.581053
NAA50	1.26686	0.663872	0.427773	0.35093	0.568122	-0.323058	0.258011	-2.81855	-0.241908	0.595455	0.348921	1.6397	0.616416	0.209143	1.00677	0.61654	-0.17579	0	0.062562	0	0.609921	0.377767	-0.1494	0.744735	1.1379	0.0434204	-0.099063	0.379308	-0.68305	0.0318232	0.132333	0.352823	-1.17884	0	0.053452	0.261772	-0.207372	0	1.12959	0.0369827	-0.271158	0.731182	-0.0219746	-0.102657	0.604148	0.148041	0	0	-0.107201
GTF3C1	-0.382827	-0.543656	0.22795	0	0.381632	0	-0.650126	-0.593984	0.342901	0.0114217	-0.415977	0	-0.758633	-0.284396	-0.0354059	-0.203706	0.15944	0	-0.374949	-0.025508	0	-0.279711	0.144953	0.00568001	0.0538543	0.176425	-0.113521	0.625791	-0.288862	-0.0774404	0.428019	-0.169767	-0.455703	-0.423954	0	0.0112623	0	-0.372772	0	0.397665	-0.281868	0	0	0	-0.0746148	0.0138869	0.0110455	0	-0.0886513
TAF1L	0	0.158848	-0.035892	0	-0.118487	1.12221	0.704794	-1.46706	-0.503425	-0.0012762	-0.382438	0.504441	0	-0.875517	-1.51063	0.0651895	0.690746	0	0.317326	0	-0.429084	-0.705061	-0.479892	0.186818	0.755783	nan	0.789626	-0.432444	0.913672	0.33692	nan	-0.781732	-0.643285	0.598472	0.710832	nan	-0.570638	-0.499517	0.1045	0.00502054	0.811378	0.74898	-0.117509	0.331822	-0.245876	0	-0.306267	-0.944413	-0.753726
MCM3AP	-0.443744	-0.925072	0.00673001	0.0110181	-0.869907	-0.0709747	0.808639	1.16629	0.679378	0.43533	0.0254725	0.384488	0.51771	-0.197331	0.247673	0.292473	-0.00614174	0	0	nan	0.949229	0.00721466	-0.0572982	0.00969095	0.49081	-0.226684	-0.127546	0.660965	-0.157903	0.873413	0.789204	0.0172212	0.469838	0.117852	0.267315	0	-0.998412	0	0.387892	-0.196522	0	0	-0.39373	-0.618908	0	0	0.203726	0.0120249	-1.10282
BRCA2	0.96718	-0.451486	-0.945532	0.291902	-0.0588705	0	0.206794	-0.511238	-0.0952929	0.123075	0.111529	0	-0.498026	-0.0085054	-0.516513	0.364176	0.0740109	0.390783	0	-0.255638	0	0.520079	0.443256	-0.0408184	0.13018	0.426553	0.118005	0.0106606	0.151187	0.287582	-0.259253	0.129559	-0.749089	-0.731637	-1.42619	0.0959147	0.0279622	-0.0202902	0	0.339357	-0.630623	0.510623	-0.0662008	-0.171514	-0.172597	-0.400319	0.62349	-0.120307	0
CLOCK	0.549093	-0.1012	-0.22854	-0.165919	0	-0.513835	0.494139	0.159965	0.274433	0.50262	-0.686658	0.922583	-0.278437	0	nan	0.310862	-0.0993973	-0.314942	0	-0.719947	0.171627	-0.0250638	-0.410616	-0.153882	0.663234	-0.368746	0.00603893	0.259449	-0.0469541	-0.228884	-0.16007	-0.726614	-0.0807647	0.486023	0.563011	0.213295	-0.41206	-0.835918	-0.0795037	0.0431053	-0.247024	-0.299403	-0.510031	0	-0.0671355	-0.947038	0.124121	0.0698204	0.333422
KAT6A	0.736284	0.407067	nan	0	-0.314265	0.415845	0.181465	0.556246	nan	0.495583	0.0285467	-0.020219	-1.09106	0.01226	-0.314476	0	-1.5969	0.0128006	0.823766	-0.425814	0.148863	0.0357847	0	0.744464	0.88845	0.55077	-0.922221	nan	-0.335653	-0.500052	0.693948	-0.430858	-0.545976	0	-0.446017	-0.141933	0.60702	0.573313	0.418844	-0.734206	0.541735	-0.256388	nan	0.270743	-0.211599	0.0448808	0.232337	-0.333372	-0.387509
NAA40	0.229193	-0.372574	-0.208461	0.802657	-0.0845494	0.716508	-0.0188167	-0.237941	0.779004	-0.247053	0.577002	0.650722	0.162061	0.024927	0.954903	-0.298898	0.0624926	0.0641212	0.480041	0.392654	0.830196	0.706788	0.188838	-0.0993259	-0.174287	0.878493	0.910125	-0.0922265	-0.315398	-0.410999	0.22088	0.78856	0.277007	0.261543	0.229509	-0.18533	0.0369107	0.00683201	0.541544	-0.321953	-0.486248	-0.0264002	0.852069	-0.306776	-0.122879	0.156271	0.417741	0.392045	0.21295
KAT14	0.32206	0.150604	0.550947	-0.164973	-0.897001	0.24142	0.787421	-0.772724	0.34747	-0.765067	-0.0439385	-0.420603	-0.876367	0.0363331	-0.164095	0.160427	0.429979	-0.568791	0.294276	0.881858	-0.272905	-0.410494	nan	0.334794	0.256602	-0.664226	-0.393379	0.0552911	0.307486	0.0610922	0.359263	0.441611	1.38402	0.240442	-0.0273228	0.249959	0.443067	-0.487373	-0.194742	0.275385	0.223881	0.592274	0.0401835	-0.464123	-0.0770294	0.175696	0.0325784	0.653042	0.131516
NCOA1	-0.810109	-0.595933	0.0179446	0.0661655	-0.185628	0.257601	0.425107	1.01647	0	0.537185	0.966897	0.117724	-0.620028	0.168987	0.0892646	-0.0498145	0.0547731	0.114857	0.329032	0.457663	0	0.526561	0.722491	-0.413969	0.855072	0.0828731	1.04646	-0.619759	0.926166	0.732466	-0.107807	0.644631	0.374288	0.26818	-0.169708	0.778078	0.901142	-0.587258	0.24021	0.897406	0.19303	0.256387	0	0.127532	0.371293	-0.00428244	0.325163	0.214747	0.665736
GTF3C4	1.31928	-0.672011	0.656707	0.058036	1.46014	-0.144632	0.525922	1.37796	nan	-0.200231	nan	-0.268227	-0.187854	-0.284572	-1.14799	-0.409682	-0.858156	0.57086	nan	0.800717	-0.240221	0.557214	-0.894122	0.210472	-0.665094	-0.304006	0.170214	-0.275186	nan	0.279007	-0.215582	-0.66427	-0.529901	-0.259361	-0.101902	0.483569	1.20589	-0.458571	0.120197	-0.893258	0.244118	-0.420458	-0.417405	0.571012	0.527848	-0.357544	0.359386	-0.314166	0.041597
KAT8	-0.47911	-0.45807	nan	1.53563	-0.328581	0.0368117	0	0.719512	0.645492	0.282814	2.80711	1.23786	0.722789	0.578311	-0.856684	0.525597	-0.451329	0.0368748	0.0138472	-0.289007	-0.898268	-0.665678	nan	0.764616	-0.215087	0.816243	0.564953	0.780663	1.02996	0.220822	nan	-0.212862	nan	nan	0.631992	-1.04645	-0.657243	-0.261995	0.558148	0	0.349719	1.25808	0.612311	nan	0.288232	0.0918797	0.595891	0.0732475	0.0245737
ATF2	0.939477	0.267653	0.313935	-0.145332	-0.584234	0.0123807	0	0.915499	0.807738	0.755305	-0.0609025	0.611685	0.41445	-0.040407	0.253626	0.791343	1.10929	-0.491495	-0.172084	-0.595417	0	0.103663	-0.488506	-1.04006	-0.404147	0.339575	0.103308	-0.281277	0.920896	-0.396113	0.0695906	-0.788344	-0.249374	-0.1122	0.228215	-0.170147	-0.168271	0	-0.252289	0	0.0566963	0.217877	0.148798	-0.137211	0.627826	-0.304254	0.242974	0.898886	-0.423704
NCOA3	0.0274203	0.711465	0.303499	0.111517	-0.00672906	0.229638	-0.581447	0.599577	-0.678761	-0.0742442	0.926584	0.529642	0.0762391	-0.120066	0.0624481	0.164858	0.0397764	0.19213	0.283149	-0.353582	0.340689	1.24956	0.476812	-0.662858	-0.367948	0.17767	-0.112236	0.12897	0.207256	0.452595	-0.382825	0.938333	-0.590802	0.803216	-0.369392	-0.151456	0.120989	0.222201	0.503048	0.374807	0	-0.460925	0.00763594	0.471358	-0.522	0.639264	0.449762	0.17312	0.196088
KAT6B	1.1699	0.360137	-0.325728	-0.218535	-0.210545	0.363456	-0.0919847	0.827975	-3.01976	0.000142224	0.411199	0.411786	nan	0.536623	nan	-0.238993	nan	0	0	-0.911896	-0.639985	-0.329008	nan	0.603335	-0.498948	-0.107821	-0.0393811	0.833368	0.146922	-0.481636	0	-0.122907	0	-0.16575	-0.10297	-0.0338319	0.0913423	-0.3988	-0.770428	0.242705	-0.619279	1.02314	0.838067	-0.852794	0.60832	0.535842	0.556745	0.454531	-0.00847887
CDY2	-1.51817	0	-0.073813	-0.68625	-0.247877	-1.37036	0.144922	0.271084	0	0.961465	0	-0.581947	0.0484589	0	0	0.410655	0.750191	-0.353232	-0.247523	-0.572618	-0.269899	-0.523837	-0.48504	0.404888	-0.386293	-0.252952	1.29388	0.0993043	1.19995	1.49551	-0.421331	0.239423	-0.200757	-0.30969	-0.187429	-0.045013	0	0.24548	1.35307	-0.614947	-0.642111	0	-0.24719	-0.691014	-0.723632	-0.340597	-0.00223423	-0.554516	-0.835087
CDY1	0.38216	0	-0.525302	0.600226	-0.495039	-0.445081	-0.108699	-0.444834	0.454274	0.024446	-0.812576	-1.65472	-0.101284	-0.131267	0.174327	0	nan	-0.22332	0.806735	-0.255043	-0.0196179	-0.423521	-0.783598	1.43157	-0.0249206	1.34641	0.779964	-0.415577	0.42721	-0.255503	0.220759	0.435836	-0.857484	0	0	nan	0.411421	-0.760459	0.070182	0.118481	-0.0836928	0.778103	-1.12395	-0.290263	-0.311436	-0.500028	-0.668958	-0.213921	0.00164754
PRMT1	0	-0.11797	0.534634	0.0109573	-0.421863	0	0.151089	-0.294458	0	0	-0.900632	0	0.0684206	-0.188732	-0.0987886	-0.0341611	0.240925	0.486648	0	0.157002	0	0.80302	0.982741	0.449842	-0.150803	-0.517337	-0.367283	-0.332205	0.694426	0	-0.458241	-0.37314	0	-0.336897	0	0.629649	0	-0.0747927	-0.140066	0	0	0	0.625609	0.0309548	-0.467946	0.316747	-0.30776	0.235801	0
PRMT5	-0.173541	-0.0994543	0.0161168	0	0	-0.964011	0.538019	0	0	0	-0.299644	-0.127943	0.30909	0	0.415273	-0.988255	0.0585602	0.362364	0.0432285	0.474006	0.0744822	-0.0273851	-0.0875347	-0.204912	0.329034	-0.384559	-0.904505	0.0753821	-0.584864	0.444526	0.138109	0.171512	-0.260852	0.22516	-0.0822903	0.584033	-0.208691	0	0.705143	-0.513019	-0.428702	0.652967	0.197684	0	0	0.647408	-0.576525	0.30158	0.895709
PRMT8	-0.0417333	0.272957	0.366541	0.604313	-0.233172	0.316311	0.61646	-1.47325	0	0	0.191042	-0.317787	0.558007	-0.149402	-0.393902	-0.387444	-0.240362	-0.591798	-0.066338	-0.343945	0	-0.0996739	-0.461466	-0.662479	-0.180965	1.02326	0.635262	-0.597289	-0.0870474	0.22767	0.328042	0	1.12674	0.344761	0.651265	0.203941	nan	0.598582	0	-0.0120761	0.377076	-0.0298627	0.258317	-0.395241	0	0.0159701	0.29077	-0.432587	-0.103577
PRMT2	0.181846	-0.73435	-0.350537	0.171528	-0.285249	0.176992	-0.255763	0	-0.00521297	0.375383	0	0.802554	-0.272479	-0.498012	0.28645	0	-0.452619	0.117287	0.160654	-0.302863	0.156933	0	-0.265413	0.54972	0.269007	1.03932	0.0803517	0.968121	0.157167	0.0832595	0.243181	-0.177367	-0.333164	0	-0.0934488	0.126824	-0.0690711	0.919268	0.365867	0.464812	0	0.259433	0.667111	0	-0.303699	0.107565	-0.115514	0.310537	-0.153999
PRMT6	-0.565416	0.171508	0.528951	0.651902	-0.145542	0.0171649	0.0168542	1.38172	0	0.486633	0.654712	-0.515121	0.106065	0	-0.25985	0.168088	-0.318778	0.857446	0	-0.214704	0.150449	-0.00646508	0.165717	-0.603976	0.310866	-0.551865	-0.38335	-0.468095	-0.509259	-0.173468	-0.570158	1.3375	-0.800995	0	0.953216	-0.120719	0.550604	-0.266982	0.316964	0.766617	0.179156	-0.303596	-0.563722	0.405541	0.461075	-0.302532	0.569531	-0.274778	0
PRMT7	0.164078	0.280709	-0.811926	0.131586	0.716438	-1.28603	0.572237	-1.23449	0.611895	0.269332	-0.403462	-0.0638121	0.511412	-0.913759	0.805953	-0.233157	0	-0.784127	-0.479022	0.347197	1.20401	nan	0.905107	0.492202	0.223708	0.204283	nan	nan	0.508545	-0.256952	-0.230411	1.38681	nan	0.185479	1.23298	-0.341402	0.0296397	-0.445994	0	nan	-0.325581	-0.177638	0.541131	-0.679645	-0.291432	-0.291213	0.61856	-0.287643	-0.776964
CARM1	-0.593495	-0.148456	-0.421931	0.567697	-0.771463	-0.901238	0.458452	0.606578	-0.315509	0.00971459	-0.527762	0.500055	-0.121274	-0.229842	-0.11506	-0.200652	-2.00163	-0.244952	-1.20259	0.191446	-0.777744	-0.423322	-0.24211	-0.366796	0.599032	0.443013	-0.342195	0.697835	0.254905	0	-0.159169	0	-0.509891	-0.255953	0.0882006	-0.0903561	-0.0671776	-0.281865	-0.465041	0	0.343756	0.385702	0.0695493	0.303219	-0.116107	-0.544089	0.737472	0.0601126	-0.29878
KDM5A	-0.71684	-0.445249	-0.299545	-0.426704	0.146987	0	-0.0640018	0	0.857247	0	-0.0982765	-0.179513	0.71018	0	-0.508889	0.298505	0	0	0.349455	-0.442981	-0.434417	0.39656	0	-0.146121	0.081971	0.371639	-0.263322	0.195672	0.309496	0.375328	0.303956	0.461528	-0.182472	0.171067	-0.791547	0.0182124	0.49049	-0.235421	0.148522	-0.442763	0	-0.315626	-0.676277	0	0	0	0.138909	0	-0.313663
JMJD7	0	0.148101	-0.554763	0	0	0.327097	-0.455812	-0.64334	-0.851255	-0.108411	-0.261767	0.374346	0.193029	0	0	-0.0381482	-0.189262	-0.71463	-0.0143815	0.69753	0	-0.224428	-0.32577	-0.0499736	0.390487	0.685258	0.226398	0.989798	-0.430392	0	-0.169527	0	0	0	-0.177315	0	-0.31045	0.236366	-0.491218	0.230258	0	-0.0949913	0.600269	0	0.260239	-0.125265	0.837357	0	-0.362374
KDM5D	-0.360061	-2.21406	-0.700058	-0.460286	nan	0	0.228359	nan	0.404221	0.811568	0	0.451104	-0.475043	0.226345	nan	-0.448055	-0.0534043	0.237727	0.283617	-0.36382	0.854041	-1.03817	0.0479857	-0.300552	0.808869	1.20151	-0.0689182	-0.133384	-0.48247	-1.12983	-0.569033	nan	-0.719453	-0.218937	0.244736	nan	-0.911609	-0.145641	0.196103	nan	0.10622	-1.29306	-0.318961	-0.58025	-0.133963	-0.098545	0.365833	-0.372538	-0.169797
HR	-0.309626	-0.903915	-0.222582	-0.0471089	0	0.0240343	0.529368	-0.499863	0.0227164	0.0321321	-0.603119	-0.599396	-0.149438	0	-0.340741	-0.0395269	0.0526289	-0.261265	-0.246775	0.323675	-0.397185	0.449186	0.0449125	-0.00358548	-0.164735	-0.202832	-0.44956	0.38662	0.356883	0.311127	0	-0.597239	-0.885733	0.123321	0.252463	0.0444395	-0.467943	-0.299682	0	0.0923662	-0.202762	0.26845	-0.374244	-0.24676	-0.163891	0	-0.532796	-0.128604	0.524773
KDM6A	0	0	0	0.00296005	0	0.0476106	-0.360334	-0.62189	0	-0.247592	-1.7016	0.381409	-0.271022	-0.27871	0.523799	-0.298575	0.24457	-0.356516	0.181772	0.0377618	0.0893084	-0.087847	0.0650021	0.546459	-0.152662	0.226145	-0.0618208	0.628996	-0.450661	-0.445472	0	-0.685069	-0.0758296	0.394572	-0.309383	0.0102927	0	-0.0220236	0	-0.1951	0	-0.259641	-0.572999	-0.359373	-0.0369804	-0.275897	-0.165677	0.00511134	0.413472
KDM6B	-0.112267	-0.302449	-0.380589	-0.0897212	0.42816	0.608809	0.0653567	-0.360932	0.577061	0.455094	0	1.12409	-0.552302	-0.605864	0	-0.164358	0	-0.0960397	0	-0.218835	0.826748	-0.910915	-0.00163345	0.233464	-0.224838	-0.38358	-1.14023	0.0157442	-0.0196624	0.135951	0.777674	-0.0654279	0.591757	0.448312	-0.450578	-0.829683	0.352804	-0.423176	0	-0.825357	0	-0.761913	-0.728784	-0.681815	-0.521436	0	0.827696	0	0
UTY	0.538055	-0.292221	-0.239059	0.380818	0	0.0726831	0.425133	1.09651	-0.593593	0.632793	-0.221471	0	-0.192776	0.33839	0.146211	0.242148	0.26606	0.0988591	0	0	-0.201251	0.118588	0.192049	0.132341	0.40369	-0.331854	-0.287551	0.266765	0.348953	-0.359938	0	-1.26238	-0.948731	0	-0.460608	0	-0.262948	0	-0.281678	-0.0269337	-0.133166	-0.0241883	-0.125497	-0.0403051	-0.404098	0	0.354749	0.0810994	0.654842
PHF2	0	-0.700178	-0.0542025	0.130965	-0.502797	0.344889	0.461313	-1.19128	-0.489464	0	-0.752121	-0.0703029	0.482708	0	-0.805583	0	0	0.0627846	0.24478	-0.0679107	0.200669	-0.60285	-0.297105	0.198696	-0.0556043	0.139764	-0.030486	0.020162	0.378178	-0.0842146	0.473837	-0.599292	-0.811562	0.13088	-0.270694	-0.150145	0.0022273	0	0	0	0	0.287168	-0.873737	0	0.390285	0	-0.302309	-0.356901	0
PHF8	-0.162258	nan	-1.09516	0.361703	-0.39061	0.944417	0.366246	0.631487	0.0721088	0.723128	-1.18399	0	0	0	-0.138658	0	1.00898	0.10689	0.136033	0	-1.93134	-0.4024	0	0.0903239	-0.190174	nan	0.238246	0.323562	-0.519742	0.0384574	0.306757	-0.81082	-0.331445	1.27188	0.46542	-0.148387	0.610119	-0.847091	-0.274793	0.300563	0	-0.758157	-0.120429	0	0.51023	-0.299362	-0.617201	-0.418376	-0.228833
KDM4B	0.00365087	0	0.376566	-0.793946	nan	0.323908	0.589089	0.512941	0.210141	0.512276	0.0211026	-0.185905	0.421977	0	-0.501442	0.165499	0	-0.127392	0.000833156	0.14129	-0.0204709	0	1.08312	0.195671	0.407263	-0.0874042	-0.70958	0.858637	0.149387	-0.232454	-0.242969	0	-0.532161	1.17457	-0.299618	0.603798	0	0.416692	0.279471	0.154094	0.286925	-0.811285	0	0.192371	-0.0209389	0.0791917	0.452182	0.225933	-0.579553
KDM3A	0	-0.0623844	-0.379641	0.310981	0.325244	0.357949	0.232449	0	0.760845	0.466637	0.585454	-0.0519522	0.720479	0.824479	-0.49685	0.105229	0.422432	0	-0.401218	0	-0.340064	-0.3204	-0.134336	0.100361	-0.229815	0.20116	0	0.497318	-0.178901	-0.139942	0.0895216	-0.391964	0.232206	0.477583	0.268113	-0.223028	0.0901389	0.456916	0	-0.659565	0	-0.586058	-0.285193	0	0	-0.742	-0.951398	-0.527762	-0.36557
KDM2A	0.7357	0.47864	-0.0771554	0	1.0108	0.598906	0.0709523	0	0	1.30821	0.288688	0.556044	-0.0294422	-0.634485	0.0117271	0	0.817074	-0.394258	0.133215	-0.51788	1.05935	-0.409095	0	0.470552	-0.17677	0.931346	-0.0398667	1.45072	-0.687161	-0.0528078	0.159997	0	-0.0688021	0.483473	0.0980983	-0.862664	-0.574458	0.451818	-0.611329	0.311622	0.0487112	-0.871525	-0.0920799	0.472773	-0.244377	-0.18501	0.423018	-0.170223	0.106991
RIOX1	-0.639629	-0.282545	0.171088	-0.296563	-1.46805	-0.536101	0.407534	-0.895052	-0.470022	0.330536	-0.680842	-0.535542	-1.04601	0	-0.250607	-0.518113	0.339861	0	-0.626375	-0.150377	-0.381626	0.371433	-0.00368339	0.33336	-0.945957	0.965388	0.265583	-0.468063	-0.393257	0.584116	0.535407	0	0	-0.056016	-0.1886	-0.00218044	0.105838	0.634262	-0.0967487	0.575165	0	-0.130419	0.500627	0.171464	0.3331	0	0.0385205	0	0
KDM5C	0.268904	-0.974342	-0.511946	0.301446	-0.0413691	nan	-0.76525	-0.55024	0.312162	0.0143249	-1.16278	0.544789	1.03517	0.525802	-0.212142	-0.11061	0.16182	nan	-0.741678	1.3142	0	1.59303	-0.612385	0.358437	-0.181207	1.13303	-1.21431	-0.720449	0.733371	0.109472	nan	-0.701264	-0.0463841	-0.852019	0.833947	0.99126	0.364331	0.661736	0	-1.10696	0	0.814886	-0.173118	-0.572478	-0.206767	0.18086	0.12467	-1.53131	-0.124224
KDM4C	0.230827	0.461821	0	0.485056	0.329667	0.213018	-0.527423	0.0836554	1.44413	0.0999552	0.315258	0.997891	0.838267	0.197646	0	-0.190353	-0.0907397	0.0927586	-0.518388	0.146084	0.758375	0	0.0562086	0.210748	0.932494	0.451938	-0.0134305	0.0916228	-0.24193	0.0681768	-0.803703	-0.597705	-1.03371	0.09763	-0.151383	-0.422003	-0.0750412	-0.535054	0	0.089986	0.0174391	-0.00717576	-0.0483705	0.40697	0	0.150422	0.174119	0.143805	0.15981
KDM4A	0.252331	0.644661	0.151197	0.443086	0.384912	0.158692	-0.595239	-0.238748	0.150814	-0.251327	-0.065094	0.914715	0.638803	-0.0345348	-0.250085	-0.126862	-0.516179	0.0372554	-0.119607	0.283413	0.277718	-0.0388846	-0.15352	0.443258	0.375529	-0.0412854	-0.220783	0.111278	0.395847	0.0259266	-0.365495	0.509244	0.501175	0.101933	0.174111	0.088083	-0.0115633	0.354811	0.186468	0.0314755	0	0.355381	0.196157	0.0634988	0.0241675	0.342129	-0.494481	0	-0.00986276
KDM2B	0.690362	0.305739	0.695249	0.479237	0.505125	-0.0624539	0.128113	0.404839	1.11849	0	0.605902	0.129023	0	0.221913	0.107882	0.19123	0.638382	1.3	0.891513	0.659654	0.0194692	1.03484	0	0.260693	-0.667395	0.942287	-0.517399	-0.481828	-0.446985	0.206242	0.856379	2.66319	0.78927	-0.0976513	-0.130871	0.00242822	-0.201736	0.562178	-0.395107	0.560151	-0.49776	0.400674	-0.365186	-0.0224579	-0.199467	-1.02821	0	-0.222877	-0.517605
KDM1B	nan	-0.986026	-0.260063	-0.240882	-1.4573	0.223782	nan	-0.843091	0.232043	-0.89881	nan	-0.93135	1.15952	0.691385	nan	0.882869	nan	0.166043	nan	-0.18144	-0.592857	1.60502	0	0.353899	-0.376092	-0.644734	-0.529812	-0.452244	-0.495283	0.0148012	0.386774	0.925225	0.552764	nan	-0.0669774	0.970664	-0.331066	-0.611973	0.452886	nan	0	nan	nan	-0.388173	0	0.444145	0.0838394	-0.0566972	0.519473
KDM4D	0.162275	0	0.715883	0.12706	0	0.815441	-0.444979	0.273174	-0.882844	-0.841969	0.430405	-0.68829	-0.518561	-0.419123	-0.295838	0.0513142	-0.254321	0.300979	-0.303905	0	0.355362	0.364469	1.07981	-0.472015	0.435822	0.171007	0.53139	-0.401281	-0.208458	0.930781	0.501745	0.0919013	-0.219411	0	0.833976	-0.0867528	0	-0.352352	0	-0.304132	-0.3579	0.602125	0.147986	-0.129812	-0.0299761	0.250863	0.346955	0.327513	0.352939
JMJD6	-0.306936	-0.127907	0.103765	0.364546	0.462229	-0.506479	0.0438641	1.10573	0.430195	0.635306	0.370787	0.932905	-0.315091	-0.384754	0.232261	-0.37708	0.134156	0.164394	0.195821	-0.0235784	-0.0308297	-1.2214	0.576852	0.306963	0.258576	-0.526919	0.0190719	-0.150361	1.05195	0.0385049	0.48795	-0.651747	nan	-0.0188418	0.509331	-0.502075	-0.811457	0.633856	0.77441	0.249579	-0.0680516	0.450684	-0.0997285	0	-0.130543	-0.38335	-0.527312	-0.234045	-0.574785
RIOX2	-0.494059	0.521367	0.290189	0.22123	0.57905	0.0078534	-0.340463	-0.872894	0.101877	0.215998	-0.210237	-0.122861	-0.319424	0.464156	-0.258965	0.0674665	0.793742	-0.564965	-0.908086	-0.424942	0.60518	-0.467623	-0.307837	0.0234638	0.524198	-0.0151531	-0.610417	0.4702	-0.38512	0.413124	0	0.494132	-0.00440698	-0.00749231	-0.466429	-0.28785	-0.0837372	0.269648	0.0577685	0.230687	0	0.654576	-0.523029	0.599609	0.533384	-0.367768	-0.214433	-0.286126	-1.15233
KDM4E	0.503993	-0.448564	0.764919	-0.157606	0.767689	-0.50059	0.0684596	-1.30345	-0.459595	-1.2196	0.731866	-0.192387	0.514131	-0.0522547	0.500893	0.0979751	0.365008	0.622868	0.313895	0.00700902	-0.190677	0.27582	-0.00332744	-0.526496	-0.261305	-0.0644679	-0.441871	-0.607708	0.410124	-0.155347	-0.180108	-0.376933	nan	0.550706	-0.212164	-0.512482	0.535628	-0.135287	0.109331	0.126934	0.573261	-0.598539	-0.216505	0.121431	0.0762493	0.232493	0.278536	-0.366359	0.714572
JMJD1C	-1.08512	-0.965106	0.407657	-0.673475	-1.02652	-0.243789	-0.506954	-0.0246611	-0.557916	-0.000144001	-0.230702	-0.414674	-0.825237	0.0832363	-0.049249	0.619972	0.0961268	1.02661	nan	0.478813	0.402183	-0.0955715	0.0387871	-0.538738	-1.59796	0.159011	0.334655	1.91205	0.113546	-0.131397	-0.443105	0.0554623	-0.189254	0.391589	0.753021	0.591903	-0.920179	-0.20821	1.11862	-0.17757	0.538486	-1.01915	0.237925	-0.593153	0.149308	1.1711	-0.206672	-0.0287412	0.0549361
KDM8	-0.458898	0.0683209	0.0432381	-0.0202083	0.412057	-0.860433	-0.392274	1.96998	0	0.420441	0.849297	0.853992	0.556358	-0.00176831	nan	-1.11103	0.194489	0.276777	0.186418	0.340195	-0.366174	-0.214943	-0.299367	-0.235935	-0.899952	0.449733	0.0900931	-0.273041	-0.475069	-0.0103437	-1.21515	0.394884	nan	0.511937	0	0.506951	0.205543	0	0.165308	-0.0632143	0.887628	0.181216	-0.0884528	-0.24936	-0.152261	0.0670235	0	-0.0441015	0.671982
KDM5B	0	-0.665722	0.863867	-0.847484	-0.531361	0.914108	-1.22283	0	-1.76706	-0.743064	0.247019	0.959686	-0.35383	-0.743811	0.73844	0.0256995	nan	0.545177	nan	-0.739596	0.053158	-0.412664	-0.489601	-0.200242	-0.445661	-0.91064	0.444961	-0.148922	0	0.0791606	0.466655	-0.853148	nan	-0.185477	-0.25669	0.371891	-0.098927	-0.265385	nan	-0.522973	1.11061	0.158967	0.225874	0.355481	-0.26685	1.52859	-0.18686	0.278411	0.145934
KDM7A	0.499639	nan	-0.113657	-1.18028	nan	0.8351	-0.989316	1.56475	-0.219391	-0.825226	1.04433	0.203765	-1.28555	0.0369265	nan	0	-1.21237	-0.0815402	0	0.503239	0.0542567	-0.853462	nan	-0.0943024	-0.847637	-0.19447	0.380265	nan	-0.0796054	0.202625	0	-0.341707	nan	nan	0.288301	nan	nan	0	nan	nan	0.357652	-1.71667	0.057412	-0.269592	0	0	0.405918	0.321551	0.0275854
KDM1A	-0.291396	-1.01483	0	0	0.187382	-0.539297	-0.129668	0.629545	0.553441	0	-0.76545	-0.236385	-0.00232661	-1.42105	-0.858105	-0.101644	0.229793	0.199038	-0.479034	-0.236705	0.895181	-0.0844829	-0.819713	-0.183593	0.409408	-0.858282	0.219459	0.110798	0.939272	0.906459	-0.722948	0	-0.373658	-0.132395	-0.830757	-0.22177	0.0302295	-0.154707	0.994218	-0.958684	0.266676	-0.0703685	-0.222951	-0.908038	-0.179325	0.385221	0.0716726	-0.62502	-0.724189
KDM3B	0	-0.55837	-0.511219	0.558148	1.54165	0.0269373	-0.937727	1.59429	0	0.502713	-0.521639	-0.812503	-0.0824734	-0.55377	-0.0289132	0	1.12159	-0.773242	0	-0.672835	0.112398	0	-0.679446	0.0152478	-0.573013	0.566214	0.831522	2.04568	0.294245	1.03348	0.306168	-0.124946	1.04173	-0.699878	-0.383802	0.0069437	-0.17564	1.81527	0.503466	0.0296345	-0.191693	0	-0.774957	-0.394586	-0.39838	-0.759741	-0.641416	-1.15719	-0.875146
KMT2C	0.00516637	0	0.320586	0.738677	0	0	0.494043	0.288542	0.135115	-0.146896	0	0.632439	0	-0.461082	0.206769	0.341153	0.500827	0	-0.568732	-0.3779	0.747612	0	0	0.827378	0.328402	-0.217432	-0.849784	-0.372797	0.60716	-0.118109	-0.0851811	0.908332	0.831278	-0.0290969	0	0.901621	0.392297	0.608033	0.334065	0.299984	-0.174117	0	-0.248741	-0.439851	-0.308551	-0.492017	-0.270432	-0.435001	-0.0874755
SETD7	0	0.219993	-0.886471	0.18125	0	0	0.107295	0	0.651882	-0.0934459	-0.2347	0.417653	0.48661	0	0.674585	0	0.00796784	-0.328444	-0.672565	0	0.497483	0.477343	0.559627	-0.064231	-0.379228	0.496929	0.231033	-0.7046	-0.260797	0.154644	-0.653197	0.00535438	1.10274	0	0	0.252341	0	-0.0609304	-0.098814	-0.138297	0	0	0	-0.00931161	0.41391	0.272685	0.0632894	-0.163748	-0.359356
PRDM16	1.05604	-0.164582	0.565964	0.810871	0.319614	0	0.34558	0	0.799034	-0.134271	0.605543	0.102511	0.128552	0.176257	0.120034	-0.281486	0.397818	-0.279441	-0.587968	0	0.0187361	-0.0343284	0.0731406	-0.126514	-0.0166278	0.905577	-0.026837	-0.39547	0.315271	0.564254	0.0180078	0	0.858943	0	0	0	0.595056	-0.0527714	-0.343146	0.385874	0.0677894	0.127854	-0.391767	-0.395743	-0.221987	0.952643	0.129229	0.0722463	-0.286798
SMYD2	-0.717558	-0.727778	-0.111248	0	0	0.454722	0.129152	0	0.16031	0	-0.131296	0.0716098	0	-0.280107	-0.00323733	0	-0.0683006	-0.47147	-0.45392	-0.347568	0.107997	-0.246761	-0.47339	-0.0622227	-0.0517433	0	0.341533	1.58209	0.120266	0	0.269415	-0.292441	-0.88285	1.10417	-0.202653	-0.138623	0	0.684496	-0.173332	-0.336123	0.104353	-0.475013	0	-0.123319	-0.221441	-0.974453	0	-0.0966599	-0.923862
SETD6	0	0	-0.0229305	0.323665	0	0.156461	-0.471175	0.631477	0.378638	-0.46093	-1.01752	0.0695848	0	0	-0.744837	0.782697	-0.223766	0	-0.0372082	-0.402014	-0.133505	0.298176	-0.227309	0.020479	0.243308	0.472281	0.090378	0.38417	-0.219465	-0.227601	0.198336	0	-0.0314913	0.430178	-0.515357	-0.822879	0	-0.362405	0.359942	0	0.221089	-0.279775	-0.0562124	-0.222737	0	0.426699	-0.189859	0.0200838	0.468607
KMT2D	0	-0.0747263	-0.337477	-0.0966911	0.220314	0.399825	-1.04894	1.30177	0.370593	0.223357	0.263966	-0.81362	nan	0.0752516	0.473465	-0.206452	1.56284	0.313453	0.178229	-0.83574	-0.0574644	0.240606	-0.0586279	-0.161454	0.15885	nan	0.185158	0.287152	0.126889	1.26836	-0.63256	0	0	0	-0.0739004	0.803852	1.42864	0.0870849	-0.0991432	0.455421	-0.206273	0	nan	0.417776	0	0	-1.73951	-0.00345819	-0.000501282
MECOM	0.280862	0.218408	0.54523	0.503081	0.240623	0.851403	0.345864	-0.0567287	0.745641	0	-0.102041	-0.342238	0.561407	0	0	-0.130527	0.506367	0	0.665279	0.300698	0.603194	0.370953	0.328061	-0.506052	-0.524407	-0.0584381	-0.573233	nan	0.161882	0.727987	-0.0129445	0	-0.0253388	0.27182	0.561507	0	-0.154396	-0.665889	0.285894	-1.09487	0	0.430946	0.127082	0	-0.0725451	-0.849536	0.14998	0	0.175633
SETD1B	-0.0822275	0	0	1.07472	0.465962	0.09314	-0.551269	0.348207	0.154425	0.107513	0	0.510236	0	-0.124295	0.593958	0	0.465622	0.0644154	-0.095706	0.151824	0.404242	0.024788	0.0479226	1.02918	0.0583574	-0.159112	-0.118672	1.31069	0.573879	-0.00169751	0.148825	1.01001	1.30279	-0.334363	0	0.411835	0.954289	-0.142314	0.00805592	-0.481332	0	0	0	-0.403982	0	0.16939	0.514376	-0.279084	-0.472436
KMT2B	0	0.378756	0.303604	0	0.0281526	-0.604201	-0.749393	0.842468	0.331037	0.03294	-0.47328	-0.490878	-0.208283	0	0.368822	0.655985	-0.0366543	0.00997005	-0.367301	0.328462	0.0817306	0.0497208	-0.262021	0.667681	0.017136	-0.15386	0	1.40158	-0.297035	-0.0919307	-0.119572	-0.82769	0.720294	-0.135911	-0.447054	0	-0.51751	-0.951041	-0.410061	0.0973514	0	0	0	0.488564	0.309308	0.364942	0.751429	0	0.0691097
SETD4	-0.514882	-0.775614	-0.563084	0	0.596012	-0.255707	0.0964816	-1.0133	-0.238066	-0.00214752	-0.119308	-0.239884	nan	0.302903	-0.0850385	0.37098	0.186835	0.145304	0	-0.198478	-0.540651	-0.164007	-0.613661	-0.138797	0.596663	-0.202298	0.409782	0.041006	-0.768514	0.387824	-1.09255	-0.520923	-0.536341	0.643447	0	0.690049	0.102086	0.0620236	0.108494	-0.705986	-0.247355	-0.0669222	0.116832	-0.489397	-0.22487	-0.0326704	0.0841139	-0.55463	0.262358
SETDB1	0	-0.150598	0.393744	0	-0.175133	-0.262646	0.366218	-0.373849	0	0.657927	-0.459563	0.51321	-0.472606	0.568014	-0.233554	0.726677	-0.391013	0.0179741	-0.537802	-0.0423448	-0.307133	0.875497	0.207925	-0.0897222	0.748952	0.309885	0.0758796	0.535	-0.126951	0.0784125	-0.075077	-0.383105	-0.472405	0.316852	0.298719	-0.109472	-0.299943	0.0182624	-0.1382	-0.0839346	-0.439939	-0.693326	-0.109128	-0.330259	0.106293	-0.346468	-0.284127	-0.318787	0.415431
SMYD4	-0.305234	0.432123	0	-0.252963	0.0745635	0	-0.234761	0.582957	1.22033	0.107665	-0.526466	-0.238769	0.252348	0.0499821	-0.0922955	0	0.45525	-1.51401	-0.256134	0.309835	0	-0.16477	-0.0309991	0.408039	0.730836	-0.707234	-0.475615	0.197682	0	0.708089	0.0903502	0.566862	-0.482657	0.447377	0	-0.550657	0.995972	0	1.35932	0.486473	-0.561119	-0.0583106	-0.251583	-0.0690251	0	-0.189013	0	0.10784	0
PRDM15	0.0920071	0.135823	0.0776733	0.543445	0	0	0.125434	0.132764	0.796864	-0.383537	0.0660103	0.238477	0	0.289467	-0.202903	-0.256865	0.290634	-0.217452	0.518263	0.0123148	0.546027	-0.131781	-0.547878	0.318328	0.139314	0.0172959	0.0584887	0.0707497	0.892487	0.223469	0.7079	0.35997	0.57854	0.660091	0.626396	0	-0.00238395	0.354308	0.429631	0.255407	-0.088233	0	0.270114	0	-0.170098	-0.229289	-0.128071	0	0.0533754
SETMAR	0.603607	0.0208152	0	-0.0628663	0.279342	-0.0264814	0.0184798	1.16382	0.710545	0.038943	-0.248736	0.814676	0.248496	0.0737843	0	0	0.0756487	0.243527	0.35454	0	-0.349649	0	0.520999	0.495143	-0.87233	-0.88298	0.26766	-0.236579	-0.540519	-0.387061	1.00639	0.595818	-0.472469	0.497348	0.340745	0.141614	0	0.107782	-0.0456675	0.275073	-0.116516	0.583954	0.0821766	0	0.219792	-0.399147	0	0	-0.0755792
SETD9	-1.5762	0	-0.409761	-0.761327	0.149371	0.366758	0	-0.463588	0.788228	1.00929	-0.760632	-0.477783	-0.303472	-0.154019	-0.402674	0.357455	0.546904	0	-0.0931048	-0.314104	0.550062	0.150272	0.218071	-0.0873033	0.462551	-0.124163	-1.12071	0.425031	-0.382194	0.1401	0.0698107	-0.023545	0	-0.603349	0.01581	0.333799	-0.0646059	-0.440335	0.0289625	-0.287165	-0.270027	-0.0817032	-0.64832	0.0849299	0.125323	-0.384472	0.0443741	0.831458	-0.310695
PRDM7	0.748647	1.41537	0.947882	0.193678	-0.261739	0.694124	0	0.0840975	0.263262	-0.0635938	0	0.0442237	0.347088	0	0	-0.184063	-0.552944	0	0.351026	0.301236	0	-0.207555	0.377866	0.581677	-0.33469	-0.21212	-1.25202	-0.0710007	0.376048	0.227992	-0.442818	1.28782	1.47495	0	0	-0.968483	1.06905	-0.785185	0	0.00719745	0.176044	0.308063	-0.225879	0.26105	0.492154	0.795897	-0.00449683	0.0776062	0
PRDM4	-0.614818	0	-0.706166	0.348531	-0.00539791	0.0482102	0.0826705	-1.48449	0.605403	0	-0.316316	0	1.19194	-0.0115006	0.331442	0.31012	-0.358736	-0.576019	0.703178	-0.459902	0.628779	0.411459	0	-0.209556	0.252365	0.791684	0.325588	-0.0276818	-0.145806	0.221865	-0.225404	0	0.0672735	-0.278986	0	0.403923	0.735992	0.655383	0.834232	0.974197	0.382798	-0.0135636	0.252486	-0.322695	0.225411	0.312369	-0.111419	0.80028	-0.253677
EZH2	0.489123	-0.0454295	-0.171469	0.0294956	0	-0.617735	-0.0691469	0.0443211	0.0966984	0.265682	0.363697	-0.361389	-0.0123923	-0.139868	0.464004	-0.567744	0.959048	0	0.0580614	0.0520346	0.0701109	0.332967	0.538785	-0.424087	0.284731	0.101392	-0.431158	0.439741	-0.259838	0.174605	-0.250478	-0.0426047	0.55968	0.0748311	-0.0137992	0	0	0	-0.040579	0.29321	0.229276	-0.63178	0.436172	0.144907	0	-0.0102178	0	-0.00823044	0.20503
SMYD5	0.234612	0	0.51715	0.325022	-0.39973	0.222609	-0.135838	-1.09218	0.191182	0	0	-0.165686	0.210012	0	0.118787	0.0087783	0.515496	0.391996	0.305167	0.275791	0.132323	0	-0.123456	0.230101	0.167491	-0.451964	-0.289343	-0.726189	0.0376486	0.241481	0.583622	0.974759	0.420923	-0.107966	-0.00813727	0.481007	0.299687	0	0.343785	0.685489	-0.514648	0	-0.0109253	0.134614	0	0.0892888	-0.449365	0	0.114364
SETD3	-0.307026	0.18898	-0.783904	0.52709	0.299861	0.11062	0.414611	1.05192	0.0915978	0.299669	0.577355	0.363034	0.204677	-0.247815	0.595389	-0.337449	-0.291493	0.307968	0.748994	0.389199	0.0984547	0	0.526079	0.363707	0.370977	0.423708	0.294002	0.209294	0.304606	0.185103	-0.55368	0.594052	0.632716	0.397999	-0.150142	-0.694683	-0.0488214	0.415891	0.0436901	0.19311	-0.323796	-0.42427	0.0218197	0.0554413	-0.0253743	0.628467	0.240787	0	-0.215014
SMYD1	-0.319399	0.140163	0.0549899	0.53131	-0.281673	-0.218785	0.713181	1.36985	0.95382	0.0653609	0.105815	0.0204722	-0.41351	0.260543	0.333948	0	0.981894	-0.277776	0.114679	-0.053126	-0.476698	0.0636589	0.675444	0.282929	0.0343808	-0.318168	0.489786	-1.39899	0.260162	-0.109242	0.0666512	0.857965	0	-0.242323	-0.082216	0.306915	0.140961	-0.332236	0.145508	0	0.274745	0	0	-0.051681	0.210138	-0.0841129	0	0	-0.170232
PRDM13	0	-0.479935	0.632287	0.535165	0.117451	-0.0987969	0	1.01824	0.473033	-0.325307	0.354406	0.016044	0	-0.0267821	0.357816	0.0887347	0.786659	-0.966628	0.528085	0.224055	0.554423	0.268714	0.343345	-0.00308589	-0.209457	-0.492578	0.20349	-0.167716	0.465051	-0.0334612	-0.284303	0.476588	0.69619	0.129035	0.279969	-0.280321	0.545093	-0.363512	0.2695	-0.171697	0.524333	-0.269012	-0.00230476	0.179833	0.103296	0.0842917	0.15984	-0.339282	-0.168014
EZH1	0.246216	0.105978	0	0.579387	0.296673	0.407974	0.0657888	0.359495	0	-0.0731464	0	0.201969	-0.391639	-0.175054	-0.704727	0.295546	0.374645	0.488956	0.020651	-0.5022	-0.13199	0.248102	-0.066202	0.202198	-0.77626	-0.196574	0	-0.274511	0.269339	-0.0216553	0	0.485251	0.142738	0.984523	-0.563329	-0.200322	0.485506	0.480753	0.136006	0.34072	-0.302568	0.897252	-1.07828	0.00884915	0	-0.188138	0.401209	0.168194	-0.267392
SUV39H1	-0.409081	-0.666139	0.0219368	0.225622	-0.0486315	-1.25933	-0.130704	0.471205	0	-0.436158	-0.508023	0.516512	0.318583	-0.0916991	0.604987	-0.441928	0.315161	-0.409375	-0.585786	0.532103	0	0	0.097442	-0.363471	0.268299	-0.0565204	0.188358	0.291816	-0.228358	-0.175216	0.613678	0.295248	0	0.217991	0.0715979	-0.124627	0.432349	0.304542	0.0388543	0.070125	-0.321014	0.565255	0.141469	0	-0.145961	0	-0.236049	-0.0291378	0.207651
PRDM10	1.0348	0.279399	-0.649601	0	-0.364754	0.895174	-0.21141	-2.4575	0.162922	-0.696331	-0.407629	0.205024	0.749197	0.316344	-0.310086	-0.0760756	-0.189582	0.0510007	-0.0932691	-0.403301	0.0975995	0.433728	0.370585	-0.366003	0.0228965	-0.540555	-0.110525	-0.267982	0.216057	0.23548	0.803788	0.55485	-0.223806	0.355942	0.202083	-0.230353	-0.363227	0.197768	1.12563	0.0388785	0.276618	-0.243673	0.277311	-0.590037	0.173741	-0.0359319	-0.219774	0.051204	-0.263618
KMT5C	0.326292	0.401014	-0.144579	0	-0.00114725	-0.401533	-0.315738	-0.0477552	-0.324031	0.356442	0.356798	1.10977	0.0293789	0.226697	0.620911	0.00420626	-0.320729	-0.203503	1.25096	-0.0292153	0.787283	0.124205	0.46986	-0.0769386	0.83004	0.000604343	0.607222	0.879937	0.189461	0.35615	-0.1987	-0.654509	0.155186	0.524602	0.660229	-0.395886	0.403489	-0.316931	0.496457	-0.0947018	0.0327552	0.0817433	0.0563273	0.340125	0.314068	0.630106	0.544135	-0.171736	0.0203348
PRDM9	0.274445	-1.13072	-0.315123	-1.16754	-0.455455	0.362792	0.150244	-0.578744	0.653768	-0.0286593	-0.478339	0.373981	0.217047	-0.0619862	0.0386474	0.400803	-0.0710071	0.342786	-0.36642	-0.47162	0.589416	-0.167883	-0.181255	-0.227263	0.487548	0.214931	-0.607709	-1.0241	0.0563969	-0.35884	0.944333	0.15619	-0.728532	0.145127	-0.576917	-0.525724	-0.15482	-0.378787	0.0434362	0	0.357323	0.100714	0.703175	0.53809	0.229129	0.387816	0.478833	0.573687	-0.0547111
SMYD3	-0.342526	0.752096	-1.35624	0.443962	0.771572	0.261492	-0.146286	-0.123016	-0.966395	-0.88339	-0.00869678	1.45227	0.577592	0.342199	-0.0634769	-0.277267	0.0897514	0.0303073	0.076069	-0.510346	1.05488	0.4003	0.786912	0.715343	-0.0613938	-0.0627535	0.074491	0.84128	0.0136257	-1.3448	0.0894568	0.391301	0.0427642	-0.660242	-0.528601	0.543854	-0.564128	-0.338351	-0.281823	-0.815495	-0.186234	-0.15652	-0.662453	-0.00257462	-0.260416	0.106989	-0.223493	-0.130784	-0.340983
KMT5A	0.152818	0.163673	0.264815	-0.59081	nan	nan	0.990375	2.2216	-0.134371	0.469801	0.139521	0.469932	-0.137225	-0.207006	0.659232	0.00762895	0.213012	-0.268571	-0.0179979	nan	-0.0682754	nan	-0.621517	-0.464439	-0.805553	0.72583	-0.815051	0.678633	0.454549	-0.0972546	0.148365	1.66755	1.48833	-0.431652	-0.226158	0.40168	-0.988655	-0.606269	nan	-0.354166	0.931754	nan	1.18154	0.281842	-0.291892	0.0412415	-0.122414	0.769242	-1.60951
SETD1A	0.202491	-0.451143	0.764312	0.23489	-0.918451	-0.217729	-0.464297	0.3154	0.804204	0.1508	0.990015	1.14155	0.300618	0.162809	0.731921	0.00774447	0	0.890031	-1.1538	-0.0974814	0.238888	-0.580044	0.361388	-0.0058837	0.0847832	0.0727717	-0.294886	-0.106416	-0.103064	-0.232076	-0.165997	0.653202	1.53651	-0.596313	-0.434689	0.706151	0.237374	0.190189	0.808655	0.381398	0.0224565	0.621988	-0.413341	-0.499884	0.603867	0.080928	-0.922073	-0.59635	0.229177
PRDM8	1.49416	0.373748	0.62672	0.253675	-0.325755	0.540596	-0.251365	1.47343	-0.0539902	-0.360641	0.454666	1.03976	-0.833156	-0.298238	0.213747	-0.141779	0.755086	0.401823	-0.29898	0.359236	0.888385	0.194953	-0.460723	-0.127236	0.209082	0.16457	0.145353	0.694983	-0.409643	-0.0363989	0.192244	0.737714	-0.31116	-0.218876	-0.471275	0.503537	0.900694	0.474659	0.152134	-0.0907575	0.35732	0.834856	0.240011	-0.587959	0	-0.287984	0.0501048	0	0
PRDM11	0.824786	-0.0160346	0.428409	0.694987	-0.154736	-0.2597	0	0.350414	0.339426	0.43875	0.64373	0.722648	0.366116	0.0789651	0.524246	-0.431733	-0.0841406	-0.556482	0.271333	0.129564	0.218149	0.397012	-0.309276	0.301575	0.0835198	-0.0248347	-0.110436	-0.278311	0.367129	0.156975	1.13605	-0.260371	0	-0.0111847	-0.466694	0.426226	-0.34009	0.349383	0.160896	-0.268529	-0.367332	0.276094	0.184285	0.243231	-0.352765	0.346387	-0.0331745	-0.166821	0.464435
NSD2	-0.641284	0.823596	-0.138925	0.609727	0.338046	-0.790095	0.170756	-0.442715	-1.13139	-0.430323	0.901833	-0.081199	0.28504	0.331825	0.969841	0.55483	-0.0284182	0.281243	0.446086	0.433414	-0.231106	-0.118482	0.46618	0.0974822	0.0537309	0.1157	0.255949	-0.917418	-1.06187	0.262199	1.50679	0.273738	nan	0.172909	0.0982326	0.0944218	-0.579156	0.0765945	0.0288904	-0.170599	0.693694	0.568061	0.131881	0.204579	0.0888519	-0.611075	-0.0946404	-0.544277	0.315463
PRDM14	0.56501	0.207423	-0.510871	-0.679321	0.00520133	0.083375	-0.225269	1.10893	-1.01438	-0.253395	0.282032	-0.277035	-0.303793	0.977714	-0.432115	0.164258	-0.359912	0.10216	0.13582	0.392378	-0.17034	0.172767	0.713594	0.670441	0.642675	0.0364997	-0.644773	-1.22653	0.35119	-0.0925395	0.626995	0.659991	-0.0410373	-0.84367	-0.486074	0.455205	-0.799671	0.332609	-0.526758	0.058511	-0.332504	0.829827	0.565119	0.275008	-0.0686945	0.0506147	0.656863	0.0627586	0.619628
KMT2E	0.360152	-0.403285	0.350793	0.361285	0.838829	-0.458885	0.582445	-0.083219	-0.237059	0.332708	0.0610615	0.373249	-0.493255	-0.314377	1.00159	0.439416	-0.372988	-0.169808	0.316127	-0.215902	0.913771	0.0311399	-0.210296	0.418422	-0.0949686	-1.08226	0.264258	0.176288	-0.170259	0.307843	0.456672	-0.235553	-1.17328	-0.283734	-0.139781	-0.361311	0.222393	0.87678	0.546322	0.479376	-0.0188092	0.511043	0.516297	0.466003	-0.538627	0.0887374	-0.447364	-0.150573	0.420021
KMT2A	0.391041	0.76036	0.574316	0.512098	0.0628352	0.0938341	-0.308369	1.0125	-0.224536	0.535932	0.534015	0.0953155	-0.79567	-0.632189	0.761756	0.84403	0	-0.289815	-0.867433	-0.238329	0.883947	0.363302	-0.575349	-0.087998	-0.0960313	0.241813	-0.234609	-0.102714	0.381346	0.360019	-0.342727	1.63049	0.848777	0.256611	0.494578	0.20156	-0.21786	-0.656874	0.958422	0.579604	0.763783	-0.471241	0.192381	-0.249955	0.977181	-0.10517	0.244705	0.0843826	0.766534
DOT1L	-0.327796	0.364464	0.625592	0.356341	0.738563	-1.01168	-0.445234	1.2279	1.33423	-0.0531921	0.473373	-0.246324	0.258224	-0.173431	-0.0367559	-0.618156	0.152302	0.523152	1.51162	-0.0139667	-0.749578	0.15163	-0.907599	-0.301843	-0.102989	0.608146	0.462868	0.0317719	0.245356	0.323608	-0.763142	-1.03259	nan	0.185558	-0.398716	0.183731	0.30614	0.115749	0.0580313	1.50852	0.24026	0.524315	0.00740888	0.21169	0.375743	0.233418	0.0603204	-0.6378	0.474411
PRDM6	1.37847	0.701266	0.43117	0.572615	-0.187478	0.288913	0.980454	-0.353825	0.871369	-0.475927	0.751654	-0.0123631	0.615341	-0.251724	0.333357	0.400222	0.59044	0.162827	0.111944	0.847218	0.2164	0.674393	1.06714	-0.579536	1.14931	-0.477345	-0.124615	0.249486	-0.218597	-0.369718	-0.236252	1.10591	0.910238	-0.160696	-0.269951	0.316312	0	0	-0.291008	-0.176806	-0.17918	nan	0.446597	0	-0.175333	-0.378943	0.642004	0.00922216	-0.0721854
PRDM12	-0.110404	0.0500014	-0.268317	-0.570626	0.124672	0.319029	0.0440374	0.0239485	-1.46927	0.0961	-0.409271	-0.885084	0.485563	0.0673373	0.794292	-0.387809	-0.250692	0.000886458	0.466635	-0.61021	0.269955	0.583213	-0.216942	-0.737289	0.0847894	0.0981953	-0.331698	-0.141872	-0.814214	0.440775	-0.740358	-0.295555	-0.354949	-0.374815	-0.683048	-0.299769	-0.300595	-0.207657	-0.75678	-0.543806	-0.129059	-0.49279	0.0299298	0.460055	-0.593934	0.449033	-0.52782	0.429512	0.024031
SETD5	0.44821	-0.180867	0.857169	0.345706	-0.453075	0.410083	-0.15695	-0.0714085	-0.552265	0.544437	0.768397	1.18895	0.247241	-0.048957	0.789911	0.0711798	0.281663	0.38132	0.0900705	-0.430983	-0.235636	0.358315	1.14645	0.639462	-0.247333	0.687976	0.126288	-0.116167	0.874458	0.150767	-0.154724	1.03712	-0.102829	0.0108688	0.434833	0.512459	-0.108669	0.158337	0.0237309	-0.0355247	0.325302	-0.0316407	0.310359	0.548984	0.138495	0.284671	0.894852	0	0.0335055
SUV39H2	-0.0282422	0.0368867	0.374389	0.241698	-0.0590698	0.218832	-0.327953	-0.827005	0.0761997	0.63318	0.261287	1.04274	nan	0.0998922	-0.368027	-0.878051	0.523917	1.4532	0.0490855	0.409968	-0.0552265	1.04198	0.208396	-0.639442	0.445265	-0.180276	-0.341268	0.0783291	-0.386122	-0.364091	-0.694634	0	0.438457	1.14321	-0.279286	0.361298	-0.997948	-0.162363	-0.195468	0.372794	-0.507229	0.335863	-0.41414	-0.0450632	-0.573231	-0.533991	-0.77792	0.119803	0.725507
ASH1L	0.182399	0.967594	0.583734	0.711548	0.0189115	-0.0787583	-0.440263	0.774787	0.141759	-0.412159	0.0237703	-0.0869139	0.0344093	-0.404087	-0.014924	-0.127077	-0.725722	-0.435147	nan	-0.274252	-0.00338648	0.098252	0.529014	0.206506	-0.290294	0.406733	-0.0896339	-0.257826	-0.937928	0	0.348084	0.286645	nan	0.153316	0.607774	0.562453	0.769956	-0.278869	-0.456272	-0.205634	0.91493	1.01538	0.867371	0.486888	-0.290988	0.707579	-0.126473	0.182928	-1.57937
KMT5B	0.139196	1.1933	0.380965	0.713906	-0.0617443	0.420665	-0.116793	1.50715	-1.89144	0.221225	0	-0.0690923	-0.0139449	0.594781	0.307897	0.344672	-1.1362	-0.0681361	0.50192	0.450952	0.0423913	0.334616	-0.0216043	-0.38983	-0.487667	0.469258	-0.580128	0.393994	-0.281642	0.846998	0.410535	0.589118	0.00239283	0.574393	0.52167	0.290684	0.0281144	-0.570623	0.00997653	0.727511	0.376046	0.279166	0.124545	0.269346	0.521763	0.818835	0.662085	1.50079	0.156145
SETDB2	0	-0.38692	0.805783	0.24717	0	0.117255	0.856412	0.380813	0.416724	-0.568204	0.356368	-0.343683	-1.04755	0.282539	0.27678	0.680915	0.715345	-0.319255	0.265657	0.726329	-0.414877	0.397885	0.210684	-0.104209	-0.220649	1.21308	0.0634249	-0.315689	1.01231	0.578122	0.783594	0.912156	0.442136	0	0.0858643	-1.83509	0.212611	-0.0516518	0.204982	-0.0870654	-0.0102299	1.51165	0.608148	-0.0885034	-0.191105	0	0.181689	-0.80275	0
NSD3	0	0.638764	0.988318	0.361877	-0.155153	0	0.0455874	1.67284	-0.492873	0.670939	0.166337	-0.312627	-0.0996564	0	0.566115	0.357342	0	0.126454	-0.070624	0.540282	0.0196452	-0.966195	-0.0660437	0.075106	-1.08643	0.840653	0.699599	-0.274775	-0.62132	-0.289399	0	-0.594596	0.0587894	0	0.703875	0.659345	0.432202	-0.220881	0.41747	-1.03169	0.393069	0.08991	0.462092	0.0310266	0.0623321	0.906575	-0.246784	-0.490266	0.147234
NSD1	-0.477025	0.408018	0.12008	0.76115	0.400647	0.146015	0.787466	0.591704	0	0.440126	0.709887	-0.294422	0.146481	-0.0100239	1.14642	0.605701	0.00860681	-0.135285	-0.123379	0.0654943	0	-0.449787	0.198489	0.38748	-0.320097	0.315309	0.46689	-0.0453831	-0.425556	-0.500059	0.496475	-0.88676	0.566385	0.352201	-0.373948	-1.47588	-0.300331	0.0440741	0.45046	-0.0979096	0.353115	-0.632458	0.249353	0.0427592	-0.611947	-0.272171	-0.060699	0.450322	0.268651
SETD2	0.345106	0	-0.0647457	0.224157	1.0721	0.0161277	0.520967	0.336358	0.231949	0.195199	0.192104	0.755149	0.497661	-0.274182	-0.53008	0.249318	-0.223289	-0.0163654	0.460368	-0.0474393	-0.114106	-0.421569	0	-0.0354295	-0.528738	0.199266	0.698141	-0.631529	0.0961068	0	0.276855	0.732784	0.0217687	0.124198	0.325655	0	-0.0328958	-0.29685	-0.670022	0.701814	-0.455993	-0.885241	0	-0.349705	-0.0782267	0.112955	0	0.180013	0
PRDM2	0.299004	0.0363783	-0.437602	-0.0113416	1.04052	-0.456816	0.144621	0.61949	-0.977095	-0.0400183	-0.323811	-0.308353	0.38507	0.469178	-1.67161	0.0384167	0.00623758	0.0601383	0	0.847508	0.426209	0.155194	0.20849	0.0156847	-0.369815	-0.480934	0.0960749	0.48611	0.463054	0.491834	nan	0.318289	-1.2783	-0.573659	nan	nan	0.339919	-0.0795981	0.33705	1.77439	-0.00847912	0	0.570892	0.114144	0.924342	0.412087	-0.173393	0.00392967	-0.0546465
PRDM5	1.14107	0.745841	0.284039	-0.417066	-0.327179	0	-0.216241	-1.57843	0	0.350305	0.797809	-0.523741	-0.149542	0.017317	0.0317582	0	0.156183	0	-0.0109575	-0.186473	0.0146786	-0.89584	0.116021	0.497963	-0.387252	-0.676974	0	2.14197	-0.15369	0.105219	0.845043	-0.542338	0	-0.0306768	0	-0.376506	-0.142974	-0.541351	-0.154221	0.18313	-0.623499	-0.940914	0.247671	0	-0.842989	-0.262575	-0.245365	0.505529	-0.630426
EHMT1	0.662702	0	0	-1.25224	-0.943026	-0.670884	0.73622	-1.04092	0.408888	0.125309	-0.409492	0.156336	-0.465189	-0.993	0.0341598	-0.590435	0	-0.880218	-0.811826	0	-0.471818	-1.13532	-0.195425	-0.142637	-0.929307	-0.987838	1.32899	1.87189	-0.478501	0.0154544	0.309058	-0.211001	nan	-0.29191	-0.540969	-0.797885	-0.75245	-0.582194	-0.370537	-0.542731	-0.300232	-1.15257	-0.467287	-1.36364	0	-0.238539	-0.252627	-0.715343	-0.229553
PRDM1	0	0	0	0.0716526	0	-1.14546	0.277273	0.385971	0.341535	0.341819	0.488265	-0.264585	0.0567704	-0.857112	0.169829	-0.0543098	0	0	-0.749935	0.0520269	0	-0.235955	-0.32397	-0.427766	0.448667	-0.137171	1.11944	0.00907011	1.29999	1.17671	0	0	0	-0.0601016	0	0.0681404	0.116715	-0.293993	-0.79086	-0.0952742	0	-0.0551488	-0.690402	-0.526042	-0.687577	0.391035	-0.0906544	-0.251597	-0.140327
EHMT2	0	-0.0427115	-0.208457	1.22552	0	-0.02218	0.221514	0.060464	0.558025	0.255496	-0.0865985	0	1.24535	-1.19173	-0.452072	-0.40144	-0.200353	-0.247935	-0.112186	-1.00665	0	-0.680883	0.170105	0.337656	-0.913528	-0.856484	0.109222	1.57718	-0.544816	-0.0337195	-0.0350038	0.42521	0.364492	-0.457194	-0.511517	-0.940816	-0.631052	-1.36437	-0.710774	-0.284713	-1.24691	-0.0546462	-0.338816	-0.551873	-0.314721	-0.594119	-0.385836	-0.687611	-1.20894
PPP1CA	-0.375961	-0.710079	-0.0480789	-0.108836	0.255941	nan	0.345238	-0.261909	-0.316493	-0.340866	0.0906795	-0.0168979	0.311518	0	-0.160118	0.170978	0.162497	0	-0.408637	-0.229288	1.43415	0.550107	-1.68317	-0.144085	-0.152652	-0.137334	0	-0.357565	-0.715553	-1.01031	nan	0.105607	0.109428	-0.362539	0	-0.197296	0	-0.119339	0.47042	0.58184	0.0679153	0.358476	-0.196857	0.0387909	-0.662822	1.08235	-0.27279	0.160676	-0.102624
PPP1CC	nan	0	nan	nan	0.0749851	nan	-0.376034	-0.462954	0.00665632	nan	0.640735	-0.0915801	0.170479	-0.857149	nan	nan	nan	0.0454552	-0.151341	nan	0.549483	0.627225	nan	nan	-0.109889	-0.577697	nan	nan	-0.0731443	nan	0	nan	nan	0	0.0321736	nan	0.878952	nan	0.901468	nan	-0.226796	0.378065	-0.45913	0	0	0.887117	nan	-0.468928	nan
EYA2	-0.452682	-0.0463056	-0.556985	-0.312112	0	0.323383	0.0295051	0.807496	0.552661	-0.0341944	0.426137	0.362971	-0.31119	-0.0634872	-0.497007	-0.0743009	0.433475	0.055142	0.0858735	0.17558	0.0564529	0	0.0999628	0.20202	-0.757596	-0.367058	-0.181859	0.0064918	0.0374916	0.431996	-0.702306	-0.0697382	0.131985	0.162995	-0.138842	-0.867391	0	-0.0156793	0.328625	-0.149534	0.581109	0.299759	0.884093	-0.0306565	0	0	0.252717	-0.213984	0.183899
PPP4C	nan	-0.136129	0.802593	-0.416875	-0.34522	-0.460452	0.0230044	nan	0	-0.763721	-1.00203	0	0.0723233	-0.738578	-0.119965	nan	-0.371646	0.450382	-1.17902	0.585328	0.455677	0.024014	nan	0.39206	-0.0125471	-0.730209	-0.75262	0.408402	0.513873	0.232294	2.37114	0.430289	-1.36072	-1.81809	nan	nan	-0.30144	0.482297	-0.240392	0.0752625	-0.029302	nan	0	-0.23891	nan	0	-1.36331	-0.148673	0.609223
PPP1CB	-0.493385	-0.601345	nan	0.0214828	-0.0527772	-0.336107	-0.051577	0.686691	-0.283323	-1.05737	-0.615372	-0.00822393	-0.522541	0.50523	0.0712469	-0.0358392	-0.210974	0.71072	0.554543	0.588305	0.431503	0.60728	-0.361206	-0.045411	0	-0.633669	0.403882	0.753359	-0.943922	0.632511	-0.334643	-0.233376	0.631555	0.027186	-0.671919	0.430469	0.0656797	-0.232431	0.372455	-1.05338	-0.1632	-0.381871	-1.05834	0.54973	0.104751	-0.117787	-0.480271	0.373447	0.303122
EYA1	0.304341	-0.104341	-0.108125	0.605894	0.491343	0.263076	0.499332	-0.0295366	0.145203	0.581435	0.5658	0.387437	0.422026	-0.427687	0.737748	-0.163623	0.0320919	-0.630528	-0.470337	-0.0242498	0.448665	-0.0239237	0.0360676	0.690329	0.386559	-0.919376	0.576461	-0.864321	0.85028	-0.153811	0.292833	-0.101556	0	0.20715	-0.202206	0.695915	0.779872	-0.390494	-0.0016354	0	0	0.668622	0.550729	0.262175	-0.131507	-0.0195385	0	0	0
EYA3	0.607089	0.699161	1.04788	-0.215955	-0.0932996	-0.373255	-0.21771	-0.090052	-0.24847	0.723083	0.572766	0.406428	0.164175	0.115852	0.243919	0.55903	0.245448	0.366042	0.526319	0.138381	0.0646344	0.19145	0.518672	0.304677	0.328985	-0.158569	0.593952	0.151621	0.287801	0.122211	0.288343	0.946097	1.65744	-0.40006	-0.389426	0.598304	-0.0578229	0	0.152558	-0.0776909	-0.026409	-0.15346	-0.246651	-0.149713	0.622302	0.307095	1.11094	0.250745	0
PPP2CA	0	nan	-0.388643	0	-1.12708	0.0421899	1.20794	-0.938047	-0.265378	nan	nan	0	0.528117	-0.536568	-1.28001	nan	nan	nan	-0.279173	nan	0	nan	-0.034345	-0.956131	1.62983	-0.598547	-0.595548	0.655201	-1.52042	0.589037	nan	nan	nan	0.437819	0.750085	nan	-0.370429	0	-1.16311	nan	-0.943591	nan	0	-0.587706	0	-0.406703	-0.779853	0.0692858	0.168764
PPP6C	-1.57966	0.11812	-1.15548	-0.340524	0.116833	-0.808072	0.250166	-2.25869	-0.310515	nan	-1.02703	-1.16175	nan	-0.384015	0.0888272	0.0508955	nan	-0.0797045	0	0.247476	1.13532	-0.704228	0.964543	0.182155	0.288279	0.0451733	0.610708	0.421757	-0.691592	-0.376573	0.847409	-0.322568	-0.377948	0.721355	-0.459986	0.333366	-0.439269	0.0277957	0	-0.385248	-0.550379	0	0	0.0682411	0.804305	0.28566	-0.0453079	-0.0855243	0.406071
PPP2CB	-2.85914	0	nan	-0.0416857	nan	-0.106742	-0.76739	-4.04032	-1.87051	0.0226718	-0.156343	-0.800889	nan	0.438434	-0.0373631	nan	nan	nan	0.025972	nan	-1.32315	1.27542	-0.406122	nan	nan	0.295548	-0.650662	nan	nan	nan	nan	0	1.47283	1.06427	-0.892623	-0.741125	nan	nan	nan	nan	0	nan	0.0791534	-0.74378	1.02859	-0.454153	nan	nan	nan
PPM1D	0	0	0.819998	-0.757473	-0.153391	-0.308234	0.550523	0.170531	0.0655041	0.026797	-0.262059	-0.742408	0.131065	0.340511	-0.381951	0.585584	-0.695126	0	0	-0.184813	0	-0.471101	-0.129822	0.834176	-0.351039	0.42553	1.16633	-0.145246	0.376742	0.733319	0.467889	0.272963	0.241219	-0.108086	0.0781805	0.00673538	-0.189273	0	-0.0561804	-0.247218	-0.396725	0.0877572	-0.298325	0.562821	0.495939	0.326687	0.601803	0.070382	0.356736
UBE2U	0.440665	0.105773	0	0.545654	0	-1.08631	0.183696	-0.618396	0	0	0.360497	0.452801	0.447234	-0.0604409	0.124823	0.272885	0.3128	0	-0.661009	0.712364	0.896224	-0.427554	-0.115174	-0.082916	-1.12095	-0.593025	0.415834	0.491752	1.26675	-0.378165	-0.528737	0.113432	0	0.0106929	-0.329236	0.474153	1.46771	-0.20185	0.0664909	-0.184648	0	0.824559	0	-0.331104	-0.354059	0.208195	0.132714	0.354376	0.335909
UBE2N	1.00395	0.382671	0.126983	0.167636	0.0898502	0.0753998	0.206662	0.272214	-0.634556	0.0704324	0.0390814	0	0.331589	0	-0.391423	0	0.0478115	0.192807	-0.218404	0	-0.25027	0.107529	-1.03542	0.568276	-0.180694	0.0307033	-0.519652	0.470402	1.11408	-0.330334	-0.098109	0.0548647	0	0.460404	0.492418	0.0961425	0.36542	0.0301773	0	1.32922	-0.0576054	-0.034531	0.472439	-0.512995	0	0.582891	-0.471973	0.330345	0.877068
UBE2A	0.839705	0.628884	0.567602	0.0440192	-0.309179	0.0624786	-0.0321773	-1.40651	-0.327092	-0.250856	-1.06267	-0.780166	0.0155011	-0.10069	0.156053	0	0	0.00169315	-0.997304	-0.485005	-0.193822	0	0.551583	-0.336557	-0.16542	0.553931	0	0.29021	-0.0818327	-0.305695	-0.247474	-0.405432	-0.107957	0.461338	0.0470981	0.0179677	-0.129557	0	0.829763	0.247382	0.13898	0.379343	-0.18421	0	-0.312671	-0.199875	-1.31489	-0.115217	-0.065457
UBE2B	0.0964674	0.00161514	0.128189	-0.761169	-0.240593	-0.685717	0.668837	-1.66315	-0.47579	-0.0958525	-0.637275	-0.216124	-0.355541	-0.426327	-0.815965	0.0616832	0.457553	-0.494617	0.381167	-0.0483297	0.381384	-0.311468	-0.49714	0.80592	-0.104513	0.133227	0.0999214	0.259077	0.431616	0.605559	-0.728476	-0.336394	0.571353	0.285549	0.267694	-0.482128	-0.0910894	-0.21886	-0.237739	0.568872	0.0131698	0.756533	-0.110187	0.153588	-0.439693	-0.324764	-0.0024833	-0.438078	-0.193356
UBE2D2	1.01305	-1.03351	0.288218	-0.603418	-1.03948	0.248981	-0.374078	nan	0.0651756	-1.30266	-0.757064	nan	nan	-0.20644	nan	0.063284	1.21959	nan	-0.44401	nan	-0.052684	0.0510767	0.346238	0.111492	0.217648	nan	0.135507	-0.478562	nan	0.0511592	-0.831863	-0.33775	nan	-2.3251	0.227417	-0.875484	nan	-0.83903	-1.31119	0.248593	-1.49766	nan	0.0141204	-1.11997	-1.28549	-0.573066	-0.00595905	0.868877	-0.946314
UBE2D3	nan	-0.111559	0.369934	-0.290124	0.402232	0.493056	nan	-0.162542	-0.641276	-0.14543	-0.329166	-1.57817	-0.0969241	-0.223028	nan	-0.135431	nan	-0.481302	-0.337703	nan	nan	1.3183	-0.197368	0.27911	-0.0757077	0.0427819	nan	nan	nan	nan	1.1482	0.520928	0.328064	0.768213	-1.03291	-0.00824616	nan	0.0146723	0.690087	0.500491	-1.98862	0.12042	0.563106	0.171727	0.0456186	-0.494572	-1.60094	-0.104878	-0.404525
UBE2E1	0.404826	0	0.55489	-0.382538	-0.0651106	-0.204871	0.400183	0.666207	0.502564	-1.552	0.0874655	0.602921	0.26728	-1.10743	0.426543	0.396685	0	-0.213727	-0.0388618	-0.44091	0	0.203785	-0.249023	-0.314237	0.0405448	0.459785	0.262192	-0.116465	-0.328088	0.334637	0.113488	1.53937	-0.518509	-0.56992	-0.51419	-1.29459	-0.658232	-0.389608	-0.194412	-1.53037	-0.34808	-0.520808	-0.213303	-0.705709	-0.116923	-0.255526	-0.520917	-0.015322	-0.852016
RBX1	0.287834	0.738333	-0.990317	0.420238	0	0.239434	0.163825	-0.326462	0.433	-0.969963	0.136766	0.585326	0.0755775	0.178989	0.682251	0	0.103206	-0.358087	0.203481	0.00706192	0	0.327004	0.465109	0.752873	-0.373657	-0.731293	0.565253	-0.767881	0.0170837	0	-0.527888	1.00799	0.752882	0.791073	-0.286365	0.807903	0.222335	0	1.00335	0.189996	0.124826	0	0.295762	0	-0.0675505	0.357631	0	0.650602	0
HUWE1	-0.060733	0	0.235731	0.144264	0.260723	0.191503	0	-0.3444	-0.195615	-0.406114	-1.51007	-0.311625	-0.762421	0.39057	0.0595427	-0.10786	-0.375212	0.114792	0	0	-0.00535058	0	-0.236457	0.224111	0.118446	0.075546	0.278006	0.374494	-0.600632	0	0.736174	-0.57194	-0.465263	0	0.453922	0.415269	-0.353268	-0.368813	0	-0.38484	-0.312641	0.31762	1.0475	-0.284524	0.386205	0.132587	-0.0219722	-0.20143	0
RNF168	0.816743	0.0767676	-0.152868	0.0551787	0.0497254	0	0.402058	1.0676	0.248944	0.427913	1.03815	1.17349	-0.109018	0	0.195097	0.257899	1.02498	-0.0302995	0	-0.0511115	0.467019	0	-0.167233	-0.0199822	0.713461	0.67723	0.364763	1.03909	0.251633	0.161886	-0.615824	-0.343232	0.445716	0	0.110981	0.423755	0.124911	0.185001	-0.138435	0.0766944	-0.568085	0	-0.364162	0.24215	-0.675284	0.0372089	0.352129	0.0219023	0.0407942
UBR2	0.300177	0.0395046	0.287277	0.45589	0.258126	0.32365	-0.375374	0.486968	-0.148781	-0.987412	0.282574	0.862662	-0.411676	0	0.623998	0.665882	-1.34783	-0.42162	0.399916	-0.495567	0.299308	-0.927155	0.787909	-0.385522	-0.290493	0.349637	-0.689567	1.03916	-0.0695493	0.198559	-0.343437	0.820306	2.23194	0.687433	-0.562411	-0.116062	0.580916	-0.635986	-0.624628	0.0830314	0.197277	-0.424542	-0.0811334	-0.708472	0.224635	0.482339	-0.0872381	-0.510626	0.0257877
UHRF1	0.864796	0.594621	0.39452	0.143987	0.712976	0.222056	-0.283522	0.223285	0.233559	-0.0796802	-0.471457	0.355659	0.901587	0.247973	0.611995	-0.0189233	0.201791	-0.322847	-0.250584	0.325526	0.487271	0.239326	-0.159222	0.00319584	0.351242	0.0416797	0.355988	-0.0221538	0.263644	0.2674	0.302775	-0.43358	-0.376534	0.439659	-0.0097204	-0.453069	0.230519	-0.963997	0.205942	-0.184685	-0.306781	-0.452013	0.161582	0.0270314	0.223532	1.00218	-0.141917	0.00926112	0.276785
UBR5	0.69349	0.55292	0.905904	0.533797	-0.639619	0.327266	-0.530256	-0.0982959	0.421719	0.207237	0.316771	0.037646	0.0301771	0.102419	0.0915114	0.34856	0.44094	0.217546	-0.0519845	0.187917	-0.319897	0.333753	-0.23086	0.486101	-0.499335	-0.20986	0.47367	-0.927327	0.101721	0	0.134585	0.189768	1.8174	0.101296	-0.0118794	-0.12744	0.233349	-0.228126	0.472463	-0.233441	-0.24893	0.0307036	-0.549978	-0.25869	-0.197834	0.477099	0.397406	-0.0715202	-0.0272894
RNF8	0.529581	-0.725289	0.0590663	0.0435097	-0.434898	-0.76744	0.0757779	-1.91684	-0.143153	-0.375744	nan	0	0.148843	-0.506358	0.00993949	0	-0.569933	0	1.07469	0.116003	-1.11169	0.353388	0.795851	0.495593	0.529723	-0.0138789	-0.305605	-1.17668	0.162671	-0.342291	0.805182	0.42908	-0.368134	0.00937926	-0.167971	0	0.0966988	0	0.202908	0.589372	-0.92752	-0.842997	-0.580674	-0.553477	0	-0.845892	-0.417401	0.28875	0.609245
DTX3L	0.24378	0.396653	-0.0924122	-0.364921	-0.251385	0.450034	0.274116	-0.492358	0.0274192	-0.447305	0.0239421	0.579931	-0.445483	0.277791	-0.100434	-0.267453	0.249816	0.0144851	0.146479	-0.546242	0.429774	-0.343847	0	-0.211382	-0.251206	-0.260577	-0.496171	-0.979226	-0.275873	0.172173	0.151677	-0.470604	-0.119415	0.473952	-0.553607	0.251765	0.40444	-0.417106	-0.420115	0.243105	0.0428557	0.186904	0.0862452	0.29244	-0.0862493	-0.550355	1.08441	0.27458	0.097032
TRIM37	-0.242079	-0.0825147	-0.705518	-0.523981	-0.547498	-0.842154	0.223079	-1.84203	-1.2683	-0.284295	-0.699038	-1.25603	0.01499	-0.115631	0	-0.0448202	-0.0634473	-0.714753	-0.341207	-0.883164	0.326825	-0.13451	-0.0810193	-0.084301	0.314531	0.261424	-0.117842	1.13717	-0.295517	-0.211278	-0.464637	-0.736886	-0.390217	-0.203732	-1.0198	-0.262692	-0.0782004	0.471862	-0.202323	-0.857231	0.0303965	-0.607585	-0.0529467	-0.211042	-0.463564	-0.419733	-0.0957471	0.0585364	0.2791
BMI1	-0.202888	-0.445657	1.06473	0.392761	0.344714	-0.322916	0.105117	-0.238234	1.20098	-0.0236426	0.151458	0.899782	1.0295	0.0502846	0.290511	0.163248	0.0735663	-0.0249387	-0.45877	0.127492	0.282418	-0.65373	-0.143508	0.53158	-1.25297	-0.126145	0.103834	-0.697517	-0.170571	-0.319623	-0.274371	0.678471	1.70178	0.377225	0.183997	0.810121	0.448052	0.320406	0.739286	-0.0948684	0.609479	-0.0264066	0.0990343	0.315795	0.719549	0.276732	0.187673	-0.708758	0.048019
RNF20	0.0263327	1.0095	-0.278035	0.780032	0.742223	-0.0450362	-1.397	-0.0693211	0.845483	0	0	0.993561	0.303967	0.0778078	0.651584	-0.687601	0.398337	0.195564	0.866994	0.483134	0	-0.0791742	0.12404	0.148786	0.471003	0.798388	0.12866	1.09535	0.454783	0.515603	-0.0266737	0.774214	1.23916	0.74159	-0.444803	0.0425035	0.204774	-0.274814	0.366377	-0.157723	-0.416515	0.819806	0.0903292	0.5393	0.18264	-0.254693	0.230352	0.897386	-0.474125
RNF40	-1.16044	0.71053	-0.202158	0.591167	0.418958	0	0.559183	1.41668	0	-0.209129	0.291728	-0.249699	0.0431614	-0.417504	0.109371	-0.242176	-0.445101	-0.17925	-0.310635	0.15725	-0.333145	0.329716	-0.337811	-0.406697	-0.55774	0.567695	0.429119	-0.0629943	0.279125	0.750711	-0.0743351	0.272766	-0.303714	-0.354671	0.79908	-0.578102	-0.411404	-0.563305	-0.0719965	-0.135412	0.104172	0.420634	0.297245	0	0.192123	-0.243422	-0.258002	0.290833	0.652533
RNF2	0.160214	0.297437	0.0535039	0.128217	0.787103	-0.130409	-0.134878	1.28328	0.457452	-0.34934	-0.0443869	0.802094	0.268465	0.00524879	-0.160027	0.400783	-0.341897	0.471037	0.362141	0.71175	0.014074	0.174372	0.200139	0.273724	-0.142109	-0.838617	0	-0.022628	0.541122	-0.101475	-0.00516317	0.145104	0.392419	-0.781011	-0.29349	-0.335111	0.139046	0.84668	0.0223461	-0.0628399	0.619463	-0.355567	0.577666	-0.342603	0.321536	-0.203489	-0.224233	-0.281148	0.0376882
RING1	0.688944	-0.0439678	0.205405	-0.450097	-0.0157069	0.0762028	0.534334	1.24035	0	0.195508	0.151169	0.094433	0.440511	-0.202362	0.80215	0	-0.378577	-0.234786	0.156006	0.0188476	0.228181	0.679339	0.17945	0.012885	-0.00997727	-0.207012	0	-0.113639	-0.264997	-0.694858	-0.102614	0.448141	-0.253882	-0.529023	-0.13475	0.184765	0	0	-0.258144	-0.223202	-0.0632663	-0.461029	0.107694	0	0	0.00884019	0	0.167256	-0.316686
RAG1	0	0	-1.25147	0	0.0753053	-1.08651	-0.153492	0	0	-0.233974	0	-0.282833	0.308513	-0.188935	0.170471	0	-0.578597	-0.068906	0.126761	0.189108	0	-0.165743	0.336357	0.29581	0.527711	1.64142	-0.467197	1.20011	2.02753	1.04346	1.06697	0	0	0	0	0.131732	0	-0.0297324	-0.0382049	-0.397319	-0.769964	0	0.0168328	-0.423985	-0.968393	-0.397577	0.487559	-0.493635	-0.75263
PRKCB	0.0746179	-0.333998	0	-0.383357	0.706697	nan	0.078187	-1.20944	0.893133	0.626247	nan	-0.16368	-0.759816	-6.41994e-05	0	0.145877	nan	-0.378949	-0.207739	-1.09229	0.116585	-0.332975	-0.149014	0.588978	0.206562	0.0510726	0.658113	0.879668	0.927696	0.0796854	nan	-0.260573	0	0	0.756983	0.499513	-0.00804666	0	-0.247117	-0.438854	0	0	-0.121656	-0.0747855	0.0551845	0.00910117	0.302115	0.223208	-0.0992895
AURKB	-0.0121742	0	-0.254336	0.387228	-0.125666	-0.788591	-0.126342	-1.69542	-0.537201	nan	0	0.0125709	0.739866	-0.641579	-1.12098	0.212213	-0.00454535	-0.165217	0.637627	0	0	-1.41395	0.0915806	0.227757	-0.743036	-1.19578	0.586938	-0.918818	0.301067	0.944022	nan	0	nan	-0.962797	0.444756	nan	-0.0518769	nan	0.162392	nan	0.0648147	nan	0	-0.547899	-0.488613	-0.110743	-0.488871	-0.571043	0
HASPIN	0	-0.478316	0	-0.138495	0.75995	0.425493	-0.494765	0.211974	-0.953693	0.124884	-0.400203	0	-0.247054	0	0.176711	-0.0550108	-0.538178	0	0.684657	-0.728103	-0.279371	-0.568147	-0.140148	-0.144703	-0.0573769	0.18753	0.596894	-0.0561682	-0.00226236	1.21897	-0.031987	-0.0882389	0	0	0	0.197398	0.100622	-0.0898288	-0.335267	-0.146115	-0.144608	0	-0.255274	0	0.202122	-0.0247018	1.35239	0.378991	-0.0957415
DCAF1	-0.158269	-1.15348	-0.769264	0	0.688354	0	0.228697	-0.915613	0.230233	0	-0.53469	-0.718849	-0.211431	-0.356879	-0.985761	0	0	-1.07228	-0.220863	1.17821	0.711899	0	-0.541813	-0.0364086	-0.292202	-0.124889	0.367787	0.60979	-0.462626	-0.0370395	0	-0.749378	0.27786	0.0548669	0.0329857	0.374077	-0.134895	-0.274446	0.268629	-0.44334	-0.459869	-0.995805	0.797696	-0.64107	-0.27868	-0.380233	-0.175448	-0.0488553	-0.184235
CHEK1	-0.319277	-1.31728	0.0465076	0.533095	0.538932	-0.861293	-0.71803	-0.0651253	-0.239997	-0.339253	0	0.437235	nan	0.094578	-0.251235	0.410585	-0.491195	0	0.421335	-0.907609	-0.528461	0.253057	0.889105	0.742866	0.110399	-0.0243447	0.124969	-0.583368	-0.0661015	0.150589	nan	nan	0.233596	0	-0.190235	0	0.214207	0.693174	-0.683658	-1.01725	-0.633752	0.540241	0	0.319332	-0.221235	0.545515	0.484938	-0.362132	0
CDK2	0.0104334	0.32843	0.220412	0.324738	-0.140819	-0.315462	-0.847688	-0.891271	-0.926076	-0.173745	-0.369001	0.252748	-0.383124	-0.0234061	0.0529929	0.344468	0.323489	-0.406667	0.0947875	0	0.0298032	0.171468	-0.198977	0.0165646	-0.184885	0.571029	-0.59496	-2.59102	-0.553895	-0.594024	0.00210691	-0.321149	-0.174895	0.837441	0.200027	0.0609204	0.124952	-0.0676171	0.231515	0.230669	-0.296331	-0.0760171	0.0683876	-0.215062	-0.193536	0.093265	0.0415359	0.466798	-0.0825652
CDK1	0.116171	0.37196	nan	-1.11567	0.93124	-0.308545	0.877799	0.513202	0.122191	0	-0.282849	0	0.611005	0.288436	0.536887	0.0827903	0.473326	0.450509	-0.656496	nan	-0.367175	-0.0568121	0.93662	0.891227	-0.405045	-0.537467	0.132435	-1.00572	-0.276307	0.315048	-0.0217854	0.153266	0	0.465159	-0.916533	-0.0752084	0	0.339073	0.769116	0.129801	0.10428	-0.376193	-0.461222	-0.270658	0.655361	0	0.973904	-0.439534	-0.420723
JAK2-JH2	0.641059	-0.0238373	0.245465	0.578871	-0.131438	0.320484	0.709598	0.82915	0.0717963	0.0803894	-0.163598	0.804666	1.00611	-0.24925	0.982288	0.435126	0.75733	-0.0247427	-0.280323	0.275615	-0.038289	0.312396	0.278302	0.000548915	-0.662133	-0.390705	0.4281	-0.0814115	0.287662	0.154052	-0.344943	0.184426	0.202918	-0.675372	0.170544	0.0709581	0.046933	0.107887	0.588832	-0.33015	0.409791	-0.168148	-0.624052	0.586829	0.0883211	-0.811025	0	-0.264391	0.23171
AURKC	-0.763303	-0.126201	0.113026	-0.396136	0.855202	0.549901	0	nan	0.461513	-0.0224902	-0.135189	-0.350192	-0.430515	-0.0169405	0.014594	-0.00562995	nan	nan	0.188623	-0.349392	0.177283	-0.0517207	0	-0.908404	0.398667	0.652425	-0.0126909	-0.83633	0.0579828	-0.88687	0.108505	-0.0159472	0.215662	-0.332884	nan	nan	-0.0397966	-0.240155	-0.687495	nan	-0.218516	1.02972	0.320633	-0.411512	-0.255793	0.658341	-0.958513	-0.326838	-0.355404
AURKA	-1.1088	0.574569	-0.799099	0.105991	0.224666	-0.218309	-0.257938	-1.73072	0.325892	nan	0.0956737	-0.666557	-0.235415	0.383175	0.00578012	0.341009	0.664991	0.250609	-0.214325	0.0794091	-0.00642214	0.887755	0.219347	0.864607	0.154608	0.464039	0.182243	-1.36461	-0.113482	0.709158	-0.393168	0.123975	0.996256	-0.768263	-0.0646463	0.302377	0.328483	0.0724566	0.0693605	-1.67614	0.195345	0.546781	0.144423	0.406046	0.229695	-0.354084	0.415578	0.201987	0.15487
PRKCA	-0.923049	0.252264	-0.604817	-0.669743	0	0.239881	0.641258	0	0.655238	1.01326	-0.230732	0.165491	-0.509886	0.15855	-1.0978	0.675935	-0.955304	0.421896	-0.056979	-0.399278	0.244873	0	0.245538	-0.266105	1.45231	-0.16828	-0.193553	-0.95248	0.533333	0.252068	-1.70374	-0.51152	0	-0.464633	1.25051	-0.206691	0.17134	0.516575	nan	-0.244748	-0.290259	-0.906351	-0.138588	-0.224109	-0.925441	-0.822169	nan	0	-0.317939
PRKAA2	-0.836315	0.533461	-0.833923	0.871233	0.44905	0.230785	-0.311578	-0.566716	-0.573534	0.244387	nan	-0.13782	0.784989	-0.165479	-0.498002	-0.312224	0.527305	0.357467	0	0.493624	-0.834986	0.562455	-0.317745	0.340351	1.39922	-0.488173	0.649003	0.374841	-0.585885	-0.88114	-0.45606	0.614234	0.990784	0.0176355	-0.520875	-0.68285	0.449383	-0.214719	-0.667017	-1.1768	0.195114	-0.069561	-0.464637	-1.08763	-0.387764	-0.25008	-0.162215	0.324746	0
PRKAA1	0.960164	0.334242	-0.521903	-0.306506	0.0958593	0.15653	-0.708908	-1.32558	-0.967674	0.570318	0.433715	0.276349	0.0880257	0.175487	0.332716	1.16259	-0.314596	0.470335	nan	-0.199055	-0.342341	0.123084	-0.175381	0.427099	-0.00700204	-0.0864613	-0.429423	0.504053	0.243625	0.347744	0.964041	0.182979	0.725923	0.148867	0.817516	0.406571	nan	-0.264333	0.158003	0.429536	-0.0144483	0.340067	-0.879834	-0.251809	0.569142	0.425753	-0.77363	-0.647386	0
PKN1	-0.758461	-0.0692555	0.0851714	-0.114669	-0.278527	-0.896917	0	-1.10774	-0.153222	-1.23611	-0.724607	0.477491	0.417043	0.166768	0.610969	0.709607	0.69413	0	0	0.311342	0.257365	-0.150668	0.445188	-0.376834	-0.560002	0.315807	0.47622	0.389212	0.650234	0.334894	-0.723078	-0.437448	-0.324669	-0.128334	-0.050976	0	-0.546289	-1.10975	-0.371817	-0.15218	0	-0.71807	-0.0738367	0	-0.0769156	0.129329	-0.100201	-0.411666	-0.0727185
MSK1	nan	-0.660916	-0.369036	-0.669588	-0.943044	0.243537	0.379028	-1.93675	0	-0.224005	-0.279483	-0.511675	-0.349197	-0.536096	-0.0134025	-1.35015	-0.115996	-0.643812	0.00666064	-0.749428	0.649144	2.31774	0.162902	1.79491	1.93882	0.933436	nan	-1.32326	0	0.773488	-0.709468	-0.984051	-0.754585	-0.219596	0.575835	nan	1.47438	-0.0170161	-0.145127	-0.49835	0.286947	0	-0.320142	-0.249541	0.284009	-0.850111	0.249252	0	-0.948492
BAZ1B	0	-0.0699039	0	-0.365939	0	0.0981987	-0.115492	-1.72013	0.467112	0.236943	2.58143	0.237869	0.214081	-0.277878	0.151727	0.882775	0	0.0334372	-0.14003	-0.033532	-1.17269	0.00239971	-1.08397	-0.242119	-0.0324619	0.209705	0	-0.688536	0.0391333	0.00167859	nan	-0.258241	0.0661913	0.0429802	0	0	-0.702901	-0.118654	0.884369	0	0	-0.118062	-0.161416	-0.444292	-0.145203	-0.46078	-0.236122	nan	-0.127509
VRK1	0	0	1.16565	0.694571	-1.5962	-0.266832	0.0476673	0.844557	0.167905	-0.496014	1.39827	0	0	-0.525707	-1.35981	-0.780695	nan	-0.75745	-0.383308	-0.43115	0	0.393479	0.409158	0.606241	0.372478	0.456598	0.0265759	-2.24511	0.050032	1.22839	-0.948968	-1.00464	0.0972925	-0.912951	-0.119734	nan	-0.345044	0.209897	1.12122	-0.844557	-0.262236	-0.0698613	-0.157768	-0.434613	0.0927316	-0.584609	-0.137269	-0.85064	-0.428873
JAK2-JH1	nan	0.0581448	0	1.94425	-0.154181	0	0.600002	nan	-1.84244	0.655041	nan	0	0	-0.0691375	nan	-0.184896	nan	0.529703	0.592576	0.0430771	-0.769103	nan	nan	-0.1522	-1.06922	nan	nan	-0.0651444	-1.88297	nan	-1.03877	nan	-1.09226	-1.05335	nan	0.867527	-1.00519	1.22441	-0.399564	-0.599966	nan	nan	nan	0.461311	nan	0.537341	nan	0.451317	1.14389
TET3	-0.330562	-0.210626	0.652958	-1.0922	-1.06241	-0.104607	-0.0907166	-0.396844	-0.605837	-0.168539	-0.263046	-0.267323	-0.542865	-0.249649	-0.772493	0	-0.393568	0.114254	0.38406	0.448639	-0.173823	0.0555915	0.108966	0.539242	-0.0251954	-0.854661	0.323784	-0.192404	0.319044	1.43153	-0.643517	-1.02617	-0.510749	0.0990418	0.101975	-0.166118	-1.17874	-0.61847	0.755251	-0.511941	-0.0398784	-0.247612	-0.818149	0.49443	-0.208072	-0.168741	-0.111942	0.929678	0.682013
TET2	0.483031	0.984158	0.857009	0.0245087	-0.114655	-0.726009	-1.52142	0.171134	0.248345	-0.173972	-0.729739	-1.10881	-0.00768799	0.569275	0.602383	-0.428032	0.360698	1.08774	-0.823309	0.507232	0.154672	-0.0773079	0.168669	-0.0908648	0.374639	-0.0253135	-1.17121	0.0686885	1.20635	0.307092	-0.319351	0	-1.92048	-0.0632819	0.341176	-1.13057	0	-0.851915	-0.987107	-0.750218	nan	-0.363855	0.132922	-0.24262	-0.746762	0	0.113517	0.323254	-0.630218
TET1	-0.842439	0.519726	-0.171281	-0.138368	-0.344088	-0.60756	-0.48676	0.788996	-0.132448	0.36752	0.992001	-0.376754	-0.419733	0.145094	0.222493	-0.523323	-0.199683	-0.293636	0.648353	0	-0.443715	0.886197	0	-0.128964	-0.427229	-0.0397303	0.326987	0.644238	0.251847	-0.128603	0.196852	0.784228	0.212604	0.303542	-0.300862	-0.622222	0.470954	0	-0.358295	-0.00344503	0.50004	-0.314757	-0.130625	0.332524	-0.198633	0.605528	0.193845	0.170599	-0.110834
TDG	0	0.435868	-0.683927	0.0463235	-0.262966	0	-0.629243	1.23645	-0.824173	-0.270433	0.0137656	-1.07601	0.280676	0	-0.576806	-0.0399009	0.856978	0.0103706	0	-0.596658	0.0482779	-0.40984	-0.0509617	0.0219321	0.45743	0.224968	0.692692	0.626766	-0.10031	0.300177	0.82088	-0.573898	-0.842096	-0.173803	0	0.772677	-0.413987	-0.0333252	0.533657	0.759861	0	0	0	-0.785714	-0.783383	0.397093	-0.295699	-0.251635	-0.175741
HDAC6-1	-0.19697	0.216833	0.0648171	-0.392984	0	0.482672	1.15131	0	-1.01026	0.299877	0	0	0.451084	0.748807	0.136222	-0.318954	0.0674858	-0.291225	0	0	-0.00156563	-1.07488	-0.232428	-0.0300213	0.304546	1.01311	-0.542988	0.927242	0	0	0.220106	0	0.0058091	0	-0.112735	-0.225628	0	0.47174	-0.20865	-0.286449	-0.115092	-0.0747959	-0.530935	-0.771758	0.447027	-0.230064	-0.480142	-0.338014	0
HDAC9	0	-0.063673	-0.105489	0.285393	-0.0149582	0	-0.579082	1.18888	1.41072	-0.555567	-0.20332	0	nan	0	-0.277504	-0.249958	0.227294	-0.765186	0	0.701193	-1.52147	-0.653449	0.710299	-0.59088	-0.146262	-0.319194	0.169114	0.608442	0	0.455012	-0.120041	-0.162687	-0.462806	0.0872685	0	0.0661723	-0.62358	0	nan	1.15444	-0.541297	0	-0.164184	0.645118	0.148092	-0.313572	0	0.239812	0.103506
HDAC10	-0.282098	0.583124	-0.610453	0.226179	0.181098	0	0.0162067	-1.43178	0.85661	0.141805	0	0	-0.278662	-0.306074	0	-0.297828	0	0	0.283958	-0.918827	-0.194914	-0.455473	0.214645	0.0841746	0.168743	0.211478	-0.125248	0.767881	-0.112156	0.117516	0.809065	0.147419	-0.612238	-0.165988	0.404108	0.369769	0	0.0259242	0	-0.513703	-0.0859657	0.00251576	-0.8272	-0.28747	0.174066	-0.266354	0.762374	-0.174021	-0.262815
HDAC3	0	0	-0.450932	0	0	0.0215232	-0.499823	-0.501679	-0.447557	-0.149565	0	-0.0705329	0.0461307	0	-0.504309	-0.0629323	0.842796	-0.372592	0.463823	-0.215068	0.215143	0	0.139642	0.525156	0.0205321	-0.56772	0	0.467966	0.831376	-0.19427	0	-0.254418	-0.0179006	-0.00744595	0.56399	-0.545477	-0.781743	0.470678	-0.248309	0	0.308795	0.462932	-0.198648	-0.659103	0.12501	-0.00785854	0.213663	0.066556	0
HDAC11	-0.0186392	-0.544264	-0.324203	0.249991	0.551538	0.601152	0.0428733	0	-0.594653	-0.216078	-1.13908	-1.37521	0	0	-0.246286	0.0139412	1.32273	0.435039	0	0.141241	-0.621673	0.0257678	0.350854	0.0692942	0.139577	0.562185	1.07046	0.797272	-0.431276	-0.0874956	0.107174	-0.120577	0	-0.495653	0.00567052	-0.358571	-0.406066	0	-0.160415	0.0602395	0.275301	-1.13781	-0.265118	0.580959	0.298887	-0.0775189	-0.123413	0.0378629	0
HDAC8	0.810845	0.266036	-0.566713	-0.252706	-0.53783	-0.558717	-0.265618	0.255445	-0.479647	0.870872	0.521715	-0.0680911	-0.282677	-0.190979	0.154829	-0.0748143	1.12744	0.917936	nan	0.463014	0.255857	0.595198	nan	0.524114	-0.685368	0.675003	0.645974	-0.147988	0.326743	-0.118999	0	-0.688176	nan	-0.087499	nan	nan	-1.04644	-0.0483004	-0.724009	-0.313934	-0.515501	0.113558	-0.947707	-0.76808	0.647663	0.279995	nan	-0.328825	0.0461008
HDAC1	-0.512034	-0.249944	0.165599	-0.227647	0.591637	1.06176	-0.715743	0	-0.151025	-0.617707	-0.162905	-0.304012	0.115422	-0.247736	0.618368	0.4607	-0.331968	-0.0913731	0.306273	0.582703	0.444946	0.257705	-0.277685	-0.230974	0.513585	-0.710039	0.0714548	0.381057	0.183706	-0.647547	0.318571	-0.27592	-0.452134	-0.00776672	-0.269972	0.273206	-0.539374	0.294868	-0.582912	-0.077701	0.27112	-0.0369979	0.382526	0.133719	-0.471786	-0.14188	0.31169	-0.0307667	-0.23542
SIRT2	-0.530305	-0.783177	-1.18963	-1.46539	0.118203	0.311839	-0.851342	-1.547	-0.498092	-0.194412	-0.830715	-0.120478	-0.995844	-0.798381	-1.36084	-0.368557	-0.425621	0	-0.221138	0.417492	0.187018	0.571501	-0.283134	0.0279202	-1.03464	-0.543496	-0.272009	0.479444	-0.0940837	-0.30421	2.35985	-0.645194	nan	-0.0105002	0.447291	-0.399718	0	1.02938	0	-0.0702506	0.349566	0	0.180136	0.054171	0.231035	-0.0124906	-0.225626	0.416934	0.278376
SIRT7	-0.939344	0.601134	0.725299	0.351174	-0.139497	0.367975	0.115637	1.70073	-0.703754	-0.102214	0.392492	-0.0919931	-0.0573365	0	0.511512	-0.108922	0.594923	-0.272853	-0.11111	0.201199	0.145947	1.48478	-0.165413	0.668305	-0.31823	0.817728	-0.618043	-0.238889	-0.214147	0.697109	0.473298	-0.959326	0.115671	-0.184166	0.229775	-0.182665	0	0.789374	-0.0242434	0.161604	0	-0.144803	0	-0.163699	0.0192358	0.626061	0.484567	0	0.537483
HDAC2	-0.354933	-1.08957	0	0.398293	-0.479707	0.320338	-0.846059	0.189523	0.079775	0.321841	-0.482773	0	nan	-0.448177	0	0	2.00169	-1.02982	-0.175785	-1.08284	0.456351	-0.993436	-0.1784	1.16954	-1.16123	-0.39995	-0.318996	1.33706	1.06877	0.563831	0.651967	-0.117679	-0.609217	-0.75203	-0.421245	-0.323422	0.941503	0.00186472	-0.133874	-0.815824	-0.603444	0.0535344	-0.709516	-0.634984	0.0781573	-0.0303527	-0.466674	-0.348161	-0.212192
SIRT6	0	-0.384811	-0.400308	-1.00431	0	-1.04987	0.256801	0	0	-0.930852	-2.65762	-0.388084	0	-0.861959	0.32959	0.108021	-0.0875114	-0.574998	-0.14451	-0.0741972	-0.320849	1.57741	0.743402	0.48965	0.662111	0.469863	0.684535	0.264459	-0.413134	1.27021	0.109397	-1.02985	-1.65737	0	nan	-0.655547	-0.789909	-1.34416	0	-1.25526	-0.74839	0.542726	-0.844504	-1.48341	-0.790799	-0.46862	-0.283798	-0.288637	-0.288754
SIRT1	0	0	-0.307744	-0.664826	-0.624871	-0.487643	0.237164	nan	0	-1.38781	0	-0.223941	-1.16706	-0.464552	0.237814	-0.232074	0	-0.117039	nan	-0.648226	0	0.380653	0.36338	0	0.211637	-1.34231	nan	-0.466971	0.0595664	-0.594275	1.53493	-0.675991	nan	-0.0916806	-0.618918	-0.929238	-0.4333	-1.60306	0.268718	-1.47908	0	0	-1.26771	-0.61152	-0.908444	-0.804482	0	-1.75844	-1.57634
HDAC6-2	0.612631	nan	nan	nan	nan	nan	nan	nan	nan	nan	nan	1.00009	nan	-2.84609	nan	nan	nan	-1.44	nan	nan	0.288397	0.553681	1.79282	0.198737	2.31944	-1.18892	0	-1.13875	nan	0.0413903	nan	-0.911686	nan	-0.381721	nan	-0.303339	0	-2.99043	1.4041	-1.78865	-1.69279	nan	nan	nan	-1.75027	-0.355683	nan	-0.725168	nan
HDAC5	-1.09535	-0.21669	-1.01851	1.88675	0	-0.587957	-1.16825	0	0	-0.31066	-0.00936936	-1.18545	-0.127437	-0.88171	-1.85516	-1.68167	1.9545	-1.66641	-1.73653	-1.62145	0	-1.21001	-0.141281	1.2553	0.183842	-0.343709	-0.279086	1.14119	1.21792	1.67459	1.37292	0	-1.05845	0.911452	-0.704156	0.823606	0.493506	-0.266999	0	1.01998	-1.97596	0.877742	-1.14106	-2.52603	-1.99753	-0.983806	-0.993898	-2.2853	-1.84084
HDAC4	-0.583771	-0.655616	-1.68865	0.417282	0.531539	-0.218929	-0.445173	-0.907565	-0.757412	-0.230111	0	0.128347	0	-1.18464	-0.448363	-1.03791	1.56009	-2.12425	-1.67174	-0.816729	0.554951	0	-0.671591	2.04069	1.6671	-0.320635	0.166446	0.377135	1.30753	2.25524	-0.168682	-0.228229	-0.638731	0.30476	-0.919573	0.296501	0	-1.75572	0.692699	-0.158273	-1.57573	0.293561	-1.07197	-1.70194	-1.22424	-0.838812	-1.47505	-1.72698	-1.33358
HDAC7	-0.547394	0	-0.181486	0.549559	0.673267	-0.283096	-0.0581776	-1.3979	-1.11253	-0.508947	0.28957	0	-0.280056	-0.865524	0.340209	-0.495351	2.09009	-1.45815	-0.653602	-0.702459	1.53648	0.283908	-0.364702	-0.000640004	1.58943	0.484175	-0.736295	nan	1.98045	0.96398	0.469183	-1.06906	-0.951677	0	0.712709	-0.0978846	-1.39759	-1.48925	-0.950031	0.547815	-0.295308	nan	-0.735085	-2.003	-1.44254	-0.48109	-0.459092	-1.2317	-1.5064
DNMT3B	-0.990943	-0.0135552	-1.79529	-0.199131	-0.726352	0.327286	0.610488	-0.212412	0.515143	0.183927	-0.61659	0	nan	-0.540415	1.26403	-0.0760302	0.263158	-0.330906	-0.087456	0.37822	0.743241	-0.0468648	0.0743146	0.225907	-0.369458	0.601652	0.0543417	0.457114	-0.424004	0.268973	-0.947148	-0.316587	0.202803	0.239258	-0.354268	0.241391	0.250401	0.826827	0.515141	-0.540526	-0.0280173	0.633312	0.589946	-0.317495	0.0506076	-0.102526	-0.0496615	-0.632121	0.204964
DNMT3A	0.226911	0.194289	0	0	-0.219514	0.214878	0.838448	0.756444	0.185509	0.276446	0.304943	0.0135913	-0.983695	0.143232	0	-0.566095	-0.396683	-0.543316	0	0	-1.17303	-0.796272	-0.300722	0.539701	-0.115128	0	-0.83899	-0.716826	1.13632	-0.650131	0.172952	0.57492	-0.00181453	-0.928779	-1.16491	-0.641209	0.215099	-0.428904	-0.165371	-0.601533	-0.206067	0	-1.14477	-1.1125	-0.222956	-1.09939	0.386579	0.220459	-0.22683
DNMT1	-0.72267	nan	nan	-0.833055	-0.710578	-0.286433	-0.733659	-1.53345	nan	2.67369	-1.01412	nan	nan	0	1.48829	-1.06934	nan	0.847317	0.211736	nan	nan	-0.319164	0	-2.01549	1.78771	nan	-0.378612	0.35378	-0.540031	nan	nan	-1.18253	nan	nan	1.24255	0.33606	1.35109	nan	nan	0.175561	1.16321	nan	-0.410081	0.886965	0.348243	0.718911	0.501069	1.61085	0.815255
DNMT3A-3L	-1.60282	0	-0.227761	0.231214	-0.00631373	-0.70941	-0.709358	0	-1.20941	-2.70438	1.60543	1.28504	0	-1.28027	0.907462	0.258784	2.54856	-0.891274	-0.179119	-2.10566	2.24564	0.419212	0.924418	0.491104	-0.708077	1.45406	-0.18797	0.260272	2.62664	0.61168	-2.69701	-0.471691	0	-2.1572	-1.92453	-2.3972	0	-2.15043	0.712282	-2.67536	-1.12048	-1.19779	-0.969709	-1.20985	-0.756385	-0.946677	-0.188593	-1.09387	-0.503428
[truncated: 146 more columns]

## Sheet: Day 12 Heatmap
N/C	USP21	BAP1	USP16	USP3	USP22	USP36	MYSM1	EP300	KAT5	NAA60	CREBBP	KAT2A	KAT2B	GTF3C2	KAT7	TAF1	NAA50	GTF3C1	TAF1L	MCM3AP	BRCA2	CLOCK	KAT6A	NAA40	KAT14	NCOA1	GTF3C4	KAT8	ATF2	NCOA3	KAT6B	CDY2	CDY1	PRMT1	PRMT5	PRMT8	PRMT2	PRMT6	PRMT7	CARM1	KDM5A	JMJD7	KDM5D	HR	KDM6A	KDM6B	UTY	PHF2	PHF8
USP21	-0.0545144	-1.12238	0	0.698653	0.383792	-0.509281	0.506637	-0.919178	-0.00232043	nan	0.0691791	0.442693	0.265038	0.0109816	-0.359147	0.529666	-0.029099	0	1.34661	-0.168434	0.295642	-0.763707	0.490831	0.456675	-0.00045449	0.830504	-0.367537	1.33265	0.258778	-0.859934	0.528789	0.0369516	nan	-0.473215	0.463317	0.354288	0.436075	0.00337427	0.210819	nan	0.241849	0	0.0917406	-0.670289	-0.245965	0.00689532	-0.118963	-0.172077	0.228853
BAP1	nan	0.281349	-0.0769626	-0.548038	nan	nan	-1.40549	nan	0.264504	0.0100826	0.063171	0.838528	nan	-0.155804	nan	-2.1211	nan	0.0163002	0.435451	0.298494	-0.739826	1.962	0.0387354	0.496473	-0.342951	-1.70654	0.613352	nan	nan	1.04336	-0.406982	-0.0629232	-0.290656	nan	1.07424	-0.661958	nan	nan	0.24384	-0.0993344	-1.03684	-0.165329	0.668776	0.705011	-0.601246	-0.293255	0.190076	0.44032	nan
USP16	nan	-0.175293	-0.118676	nan	0.331252	0.704456	-0.553977	-0.89537	-0.365535	0.247916	nan	0.39591	-0.0980723	0.902387	0.654996	0.47743	-0.785257	-0.107791	-0.813954	0.102764	-0.0179615	0.449823	-0.602031	nan	nan	0.116324	1.06295	-0.333907	1.27133	-0.183025	nan	nan	0.378457	-0.543554	-0.0841798	nan	-0.00491385	-0.00602696	nan	-0.0222058	0.757221	0.125925	-0.641678	-0.348121	0.196087	1.12077	0.189841	0.136284	-0.84785
USP3	-0.643788	-0.439149	0.070693	-0.179627	1.12678	0.455471	1.09556	-0.282123	-0.514541	nan	-0.309241	-0.329639	-0.179652	0	0.536517	0.396716	0.04844	-0.68316	-0.00822703	0.566062	0.22651	0.701216	0.0414051	0.401972	0.803621	0.771004	-0.210134	0.290781	0.0549986	0	0.640417	nan	nan	-0.617332	-0.538674	nan	nan	-0.405953	0.243065	nan	-0.302917	0.63239	-0.263966	-0.504196	0.348424	0.627083	0.987944	0.181233	0.22179
USP22	nan	0.0347741	-0.410682	0.112736	0.380344	1.11207	-0.0362128	-0.292756	nan	0.0653258	-0.773158	-0.114248	-0.93702	-0.585199	-0.558034	0.483937	-0.0730353	-0.327641	0.213546	0.203416	-0.0452849	-0.49883	-0.804354	-0.126284	-0.798163	0.869508	-0.344116	nan	-0.396079	0.269196	-0.325845	nan	nan	0.807603	0.823988	-0.797655	1.41097	-0.039845	0.146008	0.806361	0.579768	0	0.629965	0	0.751874	0.40847	-0.422677	-0.194775	-0.132177
USP36	0.246855	-1.03777	nan	-0.409736	nan	0.413041	nan	nan	-0.262937	nan	-0.129656	nan	nan	0.55581	nan	-0.287422	nan	-0.778645	-0.693912	nan	nan	nan	nan	-0.257769	-0.566655	-0.193306	nan	nan	nan	nan	0.761934	-0.0279813	0.539668	-0.500332	nan	nan	nan	-0.140475	nan	nan	0.182257	nan	nan	-0.26634	0.212139	1.04706	1.06184	-0.299627	-0.6418
MYSM1	nan	nan	nan	-0.448416	0.388118	nan	-0.610348	-0.556052	nan	1.06779	nan	nan	1.13806	-0.344008	nan	-0.109896	nan	-1.13973	nan	nan	nan	-0.937062	nan	nan	0.3374	-0.760388	nan	nan	-1.52208	0.658717	nan	nan	nan	nan	1.69984	nan	nan	nan	nan	nan	nan	nan	-0.0441881	0.163323	nan	-0.559668	-0.17933	0.506478	-0.194509
EP300	0.392879	nan	-1.65486	-0.583695	-0.630989	nan	0.160608	-0.835187	nan	-0.573029	-0.155695	nan	1.07309	0.6488	nan	0.508101	nan	-1.1976	-1.60436	nan	nan	-0.165641	-0.793367	-0.0302067	-0.19697	-0.375859	nan	nan	nan	1.40362	nan	0.960791	nan	nan	nan	-0.486231	nan	-0.0118993	nan	nan	-0.0203014	nan	-0.607368	0.828208	-0.598304	-0.762529	-0.16153	0.60851	0.329013
KAT5	0.54796	-1.48002	nan	0.0784087	nan	0.811392	nan	0.915977	-0.376693	0.14677	nan	nan	nan	nan	nan	nan	-0.456091	0	0.434625	-0.339353	nan	0.179202	nan	nan	nan	-0.302877	nan	0.870073	nan	-0.625595	0.0640111	nan	nan	nan	nan	nan	-1.03081	nan	nan	0	0.227998	nan	-0.105046	-0.00432803	-0.192558	-0.16029	nan	-0.242903	-0.103077
NAA60	nan	0.112313	-0.479189	0.362276	-0.473054	-0.389359	0.510725	nan	-0.347325	0.167306	-0.168889	-0.217297	0.487185	-0.0257677	-0.259957	0.180693	0.379777	0.987374	-0.332552	0.697173	-0.27967	0.182552	-0.14269	0.492003	1.13651	0.646711	1.09421	0.518351	1.17751	-0.181804	0.421526	-0.957841	0.616156	0.167633	0.340709	-1.15485	-0.272702	-1.37121	0.563085	0.51047	0.0216321	0.564163	0.755091	-1.22758	0.376712	-0.320875	-0.473706	0.258126	-1.60413
CREBBP	nan	0.62013	0.11523	-1.88773	0.106753	nan	-0.858088	-0.175458	-0.349249	-0.156795	-0.474286	0.181845	0.0566643	0.654416	0.102824	-0.46109	0.863962	0.169665	0.43854	-0.846073	0.053109	-0.0542071	0.232912	0.391284	-0.142821	0.364833	-0.459527	0.0282677	-0.262125	0.238022	-0.289174	nan	nan	0.0274214	0.412113	nan	-0.413336	0.0619615	1.41013	-0.0587389	-0.113782	-0.261299	1.01615	-0.253319	0.365092	0.00522972	0.243885	-0.0252698	0.313874
KAT2A	-0.554729	-0.207775	nan	-0.152668	-0.18104	0.336862	0.574912	0.0428531	0.0276452	-0.0346248	0.43551	0.375084	nan	0.748874	-1.3304	0.390864	0.505811	-0.290484	-0.701116	-0.617457	0.668023	nan	0.235516	-0.928059	0.430834	0.601647	0.0436418	-0.153044	0.395103	0.27343	-0.80224	-0.274136	nan	0.0981853	-0.0316065	nan	0.45601	-0.111789	1.54116	0.135336	-0.206002	-0.0600355	-0.0829001	0.436614	0.658209	-0.144402	0.604426	0.859562	1.00042
KAT2B	0.595787	nan	nan	-0.0125188	0.298187	nan	nan	-0.244268	0	-0.395065	nan	0.054408	1.09328	nan	nan	-0.622706	-0.185411	0.955112	nan	-0.416752	-1.18942	nan	nan	nan	-1.43787	0.434662	-0.261394	-1.1348	nan	0.0933029	nan	nan	nan	nan	nan	0.0603835	nan	-0.328654	nan	nan	1.14877	nan	nan	-0.84668	nan	-0.0340388	nan	-0.662626	-0.551435
GTF3C2	0.116214	0.129152	0.0292943	-0.133017	0.252692	-0.451326	0.510102	0.0713055	-1.0018	0.300766	0.504517	0.239376	nan	-0.136876	0.182955	0.316204	0.0705836	0.345145	-0.00556494	-0.239773	0.466784	0.0575317	-0.0703998	-0.227043	-0.213703	-0.845147	-0.419374	0.0998741	-0.152322	-0.191906	0.506217	-0.45384	0.294838	0.116859	-0.256865	0.496342	-0.0424865	-0.317483	0.536755	-0.280324	0.0108423	0.0215006	1.09744	0.0214912	0.301915	0.00141923	0.801377	-0.398057	0.216961
KAT7	nan	nan	nan	-0.561307	nan	0.032497	-0.13302	-0.0994763	nan	0.141955	0.586144	nan	1.08373	0	-0.345833	-0.668049	-0.409491	1.11065	-0.924612	0.0454015	0.228928	-0.115113	-0.671614	-0.219588	nan	0.246917	nan	nan	nan	0.21298	nan	nan	0.245251	-0.146601	-0.978397	0.311969	-0.121332	0.559885	-0.627872	0.494439	nan	nan	-1.36351	0	0.123286	0.722595	-0.12471	-0.935807	1.89462
TAF1	nan	0.769899	0.222827	-0.230568	nan	-0.439296	0.396102	1.56892	0.0542974	0.134282	0.324705	-0.236283	nan	-0.201379	0.940391	0.480079	-0.313503	1.65626	0.023037	-1.15883	-0.279147	0.872839	0	-0.166678	0.784864	nan	-0.280817	-0.425158	nan	-0.1271	-0.0031492	nan	0.202589	nan	0.0233758	0.662546	-0.18625	-0.513307	-0.0869208	0.350768	0.210225	-0.299484	0.140433	nan	-1.14596	-0.124376	nan	1.15586	0.514161
NAA50	0.325058	nan	0.280134	-0.370921	0.486065	nan	0.454696	nan	0.179894	-0.0283561	0.00688529	nan	-0.247664	0.165345	0.459535	0.435878	0.344298	0	0.342824	0.40426	0.114531	-0.618869	1.05551	0.25444	0.253324	1.25042	-0.592447	0.163279	0.0769679	-0.0132227	0.236981	0.114079	-0.345625	0.956662	-0.586727	nan	0.489933	-0.0484914	-1.51592	nan	1.17264	0.567301	0.271069	-0.406723	0.118193	0.735783	0.579719	-0.09941	0.747625
GTF3C1	0.282167	0.21587	-0.438602	-0.0870175	0.516035	-0.441943	-0.647946	-0.855167	0.202577	0.24909	-0.264756	-0.574034	-0.0864042	-0.19925	0.0298529	-0.362728	-0.412754	0.0871533	-0.61892	-0.242852	0.161876	-0.246237	-0.269414	-0.0556564	0.267034	0.208467	0.40105	0.261956	-0.210627	0.0754313	0.359128	0.222964	0.186722	-0.364009	0.0811834	-0.429571	-0.111648	-0.644183	-0.378635	-0.239046	-0.451005	-0.684661	0.658379	-0.25444	-0.246642	0.234406	-1.06287	-1.16938	0.301243
TAF1L	-0.336838	-0.508602	0.0688528	0.757889	0.704739	0.690056	-0.463741	0.273055	nan	-0.601057	nan	-0.0903735	-1.21929	-0.0222857	nan	0.122578	-0.36086	-0.407638	nan	nan	-0.259763	nan	-0.673942	-0.257493	nan	nan	nan	0.218916	1.14165	-0.753266	nan	-1.23884	-0.0151296	nan	0.410005	nan	-0.00224679	-0.0581981	1.01035	0.678562	0.794485	0.58261	0.473266	0.610933	0.0582458	0.0154246	0.343321	0.40077	-0.109813
MCM3AP	-0.700101	nan	0.0688798	0	-0.145526	0.761856	0.275909	-0.000790668	nan	0.315055	nan	-0.417162	0.587909	nan	0.638141	-0.181495	nan	-0.480759	1.43061	nan	0	0.19042	0.178819	-0.692456	0.63583	-0.597954	-0.516221	-0.588334	nan	-0.690584	1.10109	-0.307604	0.128952	0.549717	0.183681	nan	0.920894	nan	0.749282	0.896708	-0.521779	0	nan	-0.371081	-0.582323	-0.824173	-0.145177	0.0537856	nan
BRCA2	-0.231498	0.270336	0.187846	0.624457	1.05203	-0.491553	0.213948	0.808848	0.271768	1.1111	-0.346285	-0.340373	-0.767386	-0.0822655	-0.406635	-0.815495	0.27412	-0.645997	-0.0674903	-0.539893	0.00812341	0.043432	-0.128678	0.127875	0.152475	-0.690535	-0.165308	-0.797779	1.118	0.426561	nan	-0.330282	1.29695	-0.152495	-0.789157	-0.170309	0.466106	0.534799	-0.0274834	nan	0.363143	0.342294	-0.137079	-0.412048	0.364722	0.277995	-0.125184	0.13059	-0.00900749
CLOCK	-0.170575	-0.630499	nan	-0.0723649	-0.305255	-0.966466	-0.207271	0	nan	0.760509	-0.155992	nan	nan	0.329771	nan	0.440128	nan	0.246287	0.735777	0.312708	-0.527054	0.162063	-0.1953	-0.864364	0.638981	0.826961	1.39155	0.0610904	-0.37744	0.0480388	-0.227417	0.92829	nan	0.632409	-0.0425443	-0.407966	0.0697949	-0.451926	0.490102	0.552387	-0.840767	0.159541	-0.955361	0.269047	0.86855	0.152515	-0.00489909	-0.346957	-0.754333
KAT6A	-0.0148268	nan	nan	0	0.757919	0.372762	-0.838802	0.357035	nan	0.0982423	-0.220507	-0.30753	-1.35652	0	nan	-0.143121	nan	-0.86921	0.70461	nan	0.909627	0.153389	0.127968	1.17289	nan	0.205216	0.0747396	nan	nan	nan	nan	nan	0.810179	0.432792	-1.12759	-0.113671	0.2278	0.790588	-0.353334	nan	-0.232946	nan	nan	0.0665222	-1.12822	-0.172024	nan	-0.576705	-0.0944403
NAA40	-0.547712	-0.126302	0.402902	0.253492	-0.662333	0.806275	0.171203	-0.367209	-0.371704	-0.121843	0.714967	0.0596786	0.346753	0.0300059	0.402572	-0.638501	-0.113458	-0.701106	0.548174	0.120344	0.405905	0.0637826	0.0751305	-0.357007	-0.897726	0.771893	-0.329599	-0.546739	-0.193026	0.19165	0.132897	0.142572	nan	-0.192416	-0.0584008	0.298514	-0.294072	1.04687	-0.466025	0.279738	-0.553492	-0.305685	0.778971	-0.400741	-0.0252689	-0.490766	0.447452	-0.062998	0.111788
KAT14	-0.886213	0.196636	0.205932	-0.0323976	nan	0.758025	0.719234	-0.202442	-0.0191764	-0.211851	0.75387	0.282337	0.954552	-0.208225	-0.679926	nan	nan	0.00871766	0.749396	-0.00180809	-0.959132	-0.336593	nan	0.325725	0.250253	0.14965	0.814412	-1.00161	-0.419227	0.00697228	-0.805177	-0.993025	-1.05303	0.0172361	0.628681	0	-0.0244358	-0.0443506	-0.627033	0.443827	0.216368	0.729763	-0.219826	0	0.20513	-0.214743	0.300597	0.18793	-0.714524
NCOA1	-0.189825	0.695845	-0.301472	-0.224594	-1.60688	-0.924902	-0.0164571	-0.183056	-0.0922434	-0.0346529	0.19722	0.247963	-1.98183	-0.324294	-0.471999	0.091645	-0.168774	0	-0.404381	-0.275998	-0.246978	-0.264127	-0.00649188	-0.736535	1.37372	-0.215755	0.365678	-1.694	0.746691	-0.731037	-0.205496	0.290873	0.0470733	-0.429796	-0.239016	0.193198	0.162842	0.423164	-0.25909	-0.2858	0.107459	-0.263738	-0.542061	0.152045	-0.0141532	0.109487	0.10502	0.338266	-0.536223
GTF3C4	-0.516553	0.0507802	-0.222829	0.675417	0.190668	nan	-0.870293	-0.0789159	nan	-1.44557	nan	nan	nan	nan	nan	-1.11253	-0.525329	-0.0190638	nan	0.146663	0.286021	nan	nan	0.796856	-0.445743	0.319682	0.138486	nan	nan	0.769001	nan	-1.62755	0.376089	-1.43629	-0.883438	nan	-0.149535	nan	-0.0697862	0.437325	1.06392	-0.458974	nan	nan	0.214345	1.53842	0.379644	nan	-0.864195
KAT8	nan	nan	nan	0	nan	nan	nan	nan	nan	-0.496804	0.588858	0.918046	0.798219	0.177116	nan	0.0596926	nan	0.0448854	nan	-0.816571	nan	-0.562422	nan	nan	nan	nan	nan	nan	nan	nan	nan	nan	nan	nan	nan	nan	0.170185	nan	nan	0.602532	-0.192653	nan	-0.946024	nan	0.0751372	-0.0456795	-1.16899	-1.57881	0.384618
ATF2	0.725202	-0.619099	0.354752	-0.309544	-0.339544	-0.390287	0.13562	0.315645	0.308036	0.129048	nan	0.388856	-0.105209	0.244424	nan	-1.09194	nan	-0.310819	-0.0465879	-0.242056	-0.486362	0.966613	-0.662389	-0.591231	nan	1.31886	-0.302445	nan	-0.0350241	0	-0.131055	-0.968351	nan	0.471178	-0.0327008	0.191031	0.317578	-0.381236	0.277016	0.346883	1.20908	0.0968254	0.284864	-0.403166	-0.75518	0.00945335	0.303336	-0.160418	0.878788
NCOA3	-0.651253	0.111877	-0.470678	0.0968463	0.104812	0.806233	0.052453	0.109683	-0.611345	-0.641201	-0.0189853	0.14739	-0.279688	-0.156554	-0.021314	-0.0751522	-0.380727	-0.736199	-0.306586	-1.06081	-0.00100863	-0.625518	-0.182446	0.578162	0.645472	-0.883923	-0.167012	-0.749428	-0.212799	0.535226	-0.101292	-0.459258	0.532111	-0.102414	0.263567	-0.0269372	0.873449	0.768827	-0.72212	-0.00824941	0.190036	-0.361705	-0.196579	0.272516	-0.292484	-1.01062	-0.0236399	-0.377259	-0.370649
KAT6B	0.468608	nan	nan	0.495949	0.424632	nan	-1.1438	-0.688776	nan	-0.702731	nan	0.194249	nan	1.08014	nan	-0.780152	nan	nan	-1.5665	0.631146	-0.0354369	-0.513684	nan	-0.657599	nan	nan	nan	nan	nan	-0.599818	-0.950371	1.31638	-0.64234	0.248558	0.213194	-0.0303784	0.914043	0.119578	0.167302	0.816083	-0.835951	0.827249	0.650196	-0.12671	0.886557	-0.295476	nan	-0.490859	-0.348997
CDY2	-0.495246	-0.150817	0.784727	1.12843	0.647199	0.643935	nan	0.482997	1.23567	-0.906806	0.920621	-0.338241	nan	0.0802156	-0.625748	nan	0.382387	-0.487212	-0.535629	0.687981	-0.389674	-0.516931	0.300222	nan	-0.0952574	0.238445	0.509834	-0.565483	nan	-0.306538	0.529402	nan	nan	0.578834	0.104277	-0.437173	0.794796	-0.438623	0.634408	0.197658	0.645047	nan	0.584942	-0.00672156	-0.320001	-0.309195	-0.125928	-0.131178	-0.0861375
CDY1	nan	0.120996	nan	nan	0.00178623	0.234955	nan	nan	0.870884	-0.480002	-1.1876	nan	nan	-0.919822	nan	-0.584743	nan	-0.233527	-1.46644	-0.228576	0.0412761	-0.76169	0.117119	nan	nan	0.607092	nan	0.225896	0.0917853	-0.924272	0.0678744	nan	-0.462974	-0.853187	0.780658	nan	0.615394	nan	0.191092	-0.188362	0.324224	nan	nan	-0.303345	-0.360541	0.188016	-0.904842	-0.0339589	0.224005
PRMT1	-1.33716	-0.621319	-0.202349	0.322781	-0.164741	0.328346	nan	1.85233	-0.975102	-0.446646	-0.564695	-0.405991	0.207376	0.194556	-0.960996	0.0251041	-0.679465	-0.433187	nan	-0.00432294	0.756056	-1.04334	-0.630543	0.975187	-0.352427	0.0161854	0.172435	nan	-0.0117497	0.0676882	0.256502	0.534936	-0.218519	-0.669324	-0.545268	0.509734	nan	-1.33484	nan	-0.488405	0.486133	-0.112658	-0.380328	0.358232	-1.7357	-1.09501	0.406791	-0.578024	0.44719
PRMT5	-0.00926014	0.0765721	0.599779	0.411103	-0.496317	-0.335799	-0.037418	nan	0.740472	-0.0912972	-1.25728	0.928959	1.04808	0.0953218	-0.123276	-0.746698	0.333612	0.342276	0.385646	-0.356422	-0.937696	-0.313209	0.79782	0.282879	0.676481	0.936604	0.123233	0.389709	0.237627	0.739845	-0.502459	-0.204983	-0.529658	-0.184364	0.26317	-0.446405	0.137306	0.328358	-0.276077	0.715893	-0.033961	nan	-0.287561	-0.116106	0.1011	-0.769987	0.0215128	0.348274	-0.482304
PRMT8	-0.523709	nan	1.932	-0.0785701	0.431361	-0.332297	nan	0.592557	nan	-0.570758	0.211153	0.67244	nan	-0.538019	0.887736	nan	-0.413852	0.281387	0.99719	-0.31444	-0.356192	0.712694	-0.0424125	-0.443761	0.304116	-0.0992572	0.560465	nan	-0.028766	0.357415	0.539066	0.177585	0.349253	1.29093	0.162226	nan	nan	0.372335	0.266312	1.44091	0.32471	1.18736	0.424921	0.0516103	-0.841902	0.192624	-0.837068	nan	0.0266013
PRMT2	-0.00139656	-1.03723	0.152314	-0.352862	0.466868	0.321371	0.673851	0.512243	-0.916814	0.870877	0.447872	0.0508316	nan	-0.459099	0.541658	0.388447	-0.56591	-0.401425	-0.628576	-0.732452	-0.72641	0.125393	-0.491599	0.0903973	0.293397	0.599635	-0.711227	0.301853	-0.704668	-0.841609	-0.445979	0.356713	-1.23889	-0.936983	-0.291344	0	0.274869	0.46704	-0.130154	0.862019	-0.214723	-0.828834	0.357838	0	nan	0.309076	-0.360081	0.556923	nan
PRMT6	-0.550723	-0.0789985	1.19099	0.56617	-0.233908	-0.34823	0.407626	nan	0.570014	0.276161	-0.0784565	-0.068599	1.14791	0.253953	-0.0370389	-0.462139	-0.404003	-0.215081	-0.712623	1.06508	-0.209304	-0.264763	-0.519279	-0.0475492	-0.602344	1.04185	-0.504926	nan	1.29725	0.402713	0.228525	-0.450785	nan	-0.00153953	1.01208	0.397062	0	0.451376	-0.336016	-0.328185	0.633	-1.29403	0.330324	-0.43305	-0.656803	-0.0148933	0.0284212	-0.140666	0.284231
PRMT7	0.276565	1.03694	nan	-0.891614	nan	nan	-0.200978	nan	-0.684372	-0.49707	-0.231992	2.19332	nan	0	-0.796121	0.277736	0.507253	nan	nan	nan	-1.59257	nan	0.227258	-0.71972	1.08692	0.402507	nan	nan	nan	-0.664306	nan	-0.0619953	nan	-0.679808	nan	0.260692	0.750421	nan	-0.216497	nan	nan	nan	-0.0724999	-0.427338	-0.0288955	nan	nan	nan	nan
CARM1	0.048447	0.342223	nan	nan	nan	-1.49335	-0.122718	nan	0.990844	nan	-1.75781	nan	-0.601662	-0.0361716	-0.366616	nan	nan	-0.0188408	-1.32872	1.0028	1.60702	0.027511	0.28548	0.241171	0.929477	0.529049	-0.0871874	nan	-0.371835	0.224561	0	0.404052	0.97728	-0.425901	0.385337	nan	-0.421148	nan	0.17818	-0.591322	0.314806	0.360373	1.42503	0	0.053528	0.0770621	0.234598	0.738172	0.323333
KDM5A	0.799891	1.5821	0.564006	-0.317501	0.268975	0.398606	0.201315	-0.572804	0.191694	1.06047	1.15534	0.385517	0.1934	-0.313992	nan	0.236636	-0.383922	0.19967	0.0369547	1.02457	-0.545806	0.28538	-0.118591	0.0205555	-0.50606	0.272898	-0.00794782	-0.0781972	0.292646	-0.63445	0.061714	0.268321	-0.422362	-0.0305137	-0.256524	0.447116	0.104664	-0.30691	-1.20642	0.497493	0.239516	nan	0.240965	-0.476508	-0.551358	0.434081	-0.469048	0.16597	nan
JMJD7	0.678387	0.464951	-0.155047	-0.809266	0	0.383063	-0.0662838	0.648176	nan	1.23076	0.163498	-0.03707	-0.203817	0	-0.412224	-0.425011	1.26488	0.107374	0.0981694	-0.362053	0.677349	0.809973	0.300838	0.839215	-0.427226	-1.31871	-0.45962	-0.434668	1.36393	0.166859	-0.161527	0	-0.700772	-0.0681369	0.193506	-0.246181	1.24027	-0.619718	0.43865	0.254628	0.902547	-0.32254	0.126471	0.0349137	-0.15497	0.67714	-0.553915	-0.249366	0.0274495
KDM5D	0.876165	nan	-0.93938	nan	nan	nan	nan	nan	-0.457249	-0.520898	0.296029	nan	nan	-0.397167	nan	nan	1.28293	nan	0.394746	0.362231	nan	1.25251	nan	-1.0613	-0.651568	nan	-0.245954	1.60483	nan	1.2741	1.174	nan	-0.122583	0.511292	0.616687	nan	-0.833169	-0.567656	-0.238973	nan	0.733993	nan	0.0327158	0.051653	nan	1.23736	0.41329	nan	0.813542
HR	-0.0321425	-0.334952	0.228446	0.464147	0.380119	0.175829	-0.0771374	-1.81268	-0.410889	-0.142548	0.710165	0.085166	-0.160368	-0.240321	-0.790967	-1.2257	0.3953	0.354175	-0.300291	-0.455614	-0.113979	-0.283834	0.185242	0.0232674	-0.377329	0.185323	0.323513	0.0338587	0.587519	-0.386424	-0.0274217	0.0271377	-0.214241	0.412791	0.516797	0.295984	-0.219443	0.601173	-0.403064	-0.369053	-0.150672	0.195922	-0.249176	0.226246	0.558475	-0.216921	-0.226078	0.131234	0.440936
KDM6A	-0.380948	0.0642495	0.977818	1.0033	-0.280274	-0.777761	1.26415	-0.133413	0.320766	nan	-0.077054	0.966021	0.341013	-0.500729	0.356451	0.14155	0.866657	0	-0.463309	-0.137317	-0.589106	0.447845	0.0609279	0.543127	0.407865	0.538706	-0.0271955	0.215153	-0.562814	-0.0022039	nan	-0.247497	nan	-0.224112	-1.27053	0.193441	0.355126	-1.21381	0.260074	nan	0.378601	nan	-0.107526	0.260886	-0.197079	-0.15264	0.356108	-0.237027	1.73233
KDM6B	-0.543371	0.274624	0.297374	-0.37018	0.815006	0.922542	-0.138706	0.592783	-0.214079	-1.42319	0.761612	-2.19013	-0.125055	nan	-0.0814886	-0.640905	-0.111429	0	0.862363	nan	0.0768726	0.710087	-0.566193	-1.06045	-0.259396	-0.107422	0.641853	-0.607712	-0.603961	-0.646646	nan	1.39392	0.7784	-0.448605	-1.53367	nan	-0.0292106	0.745082	1.00251	nan	0.213129	nan	1.35026	-0.925589	nan	-0.340246	0.769654	-0.60319	0.147687
UTY	0.861775	-0.178509	-0.863866	0.493095	-0.148503	-0.31067	0.492724	-0.815752	nan	-0.669129	-0.131134	-0.0293268	nan	0.0464701	0.251134	0.219109	-0.432742	nan	-0.696481	0.137284	0.847329	0.00904993	0.0731795	0.571293	-0.11112	0.604815	0.336129	nan	0.895817	-0.00752786	-0.0134637	-0.994667	0.00185496	-0.312274	0.169905	0.149871	-0.381682	0.572191	0.231956	0.180085	0.0401112	-1.20439	-0.318151	-1.39961	-0.278841	-1.05496	-0.0364957	-0.770011	-0.200339
PHF2	0.0385586	-0.0204515	nan	0.180347	-0.712895	-0.168901	0.53072	0.266515	0.406012	0.202889	-1.1999	0.0854816	0.286815	0.459965	-0.229209	-0.577461	1.15053	-0.719351	-0.538108	-0.797269	-0.350339	-0.393766	-0.00560773	0.181857	-0.00994455	-0.126647	-0.458915	-0.0397869	0.303962	-0.0686462	0.647106	-0.049765	0.297154	-0.365488	-0.658075	0.585354	-0.682073	0.0457703	0.153704	-0.870444	0.422627	0.302296	0.459835	-0.0930358	0.211201	-0.373284	0.565773	0.0320774	0.528375
PHF8	-0.935134	nan	nan	-0.131525	nan	-0.387196	0.31256	-0.0929614	-1.22179	0.819118	nan	0.301803	-0.89893	0.878909	0.2389	-0.114549	nan	0.752604	nan	-0.542836	0.723341	0.607201	-0.356551	1.11158	-0.728492	nan	0.564493	nan	nan	-0.382402	0.111393	0.628734	-0.784222	1.32757	-0.230965	nan	-0.394175	-0.131385	0.414371	0.679524	-0.507357	0.0177266	nan	0.03596	1.08147	1.14298	-0.0586342	-0.278074	-0.147428
KDM4B	0.225509	0.766787	1.04767	-0.848033	nan	0.81698	0.723686	0.327152	-1.25956	-0.179933	-1.87689	0.497748	-0.307614	0.453003	-1.25729	0.100541	0.296613	0.534246	0.502548	-0.786827	-0.0211933	0	0	0.00141947	-0.161676	-0.209895	-1.59662	0.77799	0.521247	0.0559361	nan	0.833337	-0.323549	0.572141	0.113686	1.0278	-0.53931	0.413692	-0.45428	-0.893424	nan	-1.58689	-0.555442	0.363013	-0.0366461	-0.4322	-0.280348	0.0861771	0.808916
KDM3A	1.36251	0.710801	nan	0.257072	-1.2231	nan	0.380456	-0.720642	-0.390667	0.114213	nan	-0.0579814	-0.907856	-0.852182	1.07066	-0.391705	-0.060116	-0.070259	nan	-0.831325	-0.128193	nan	0.564488	0.0990399	0.172198	-1.76732	nan	-0.256161	0.896423	0.952284	-0.118719	0	-0.107851	1.09762	0.149531	0.0813039	-1.34835	-0.157592	0.279341	0.154188	0.168732	-0.385834	-0.171979	-0.806837	-0.0855629	0.871541	nan	0.00353492	-0.116612
KDM2A	nan	-0.178798	-0.501686	0.0312744	-0.691824	0.0690127	nan	0.194843	-0.10951	0.0810703	0	0.437231	nan	0.116581	-0.273704	0.495636	nan	0.361686	-0.140528	-1.43443	-1.1726	-1.03092	-0.260684	-0.160011	-1.21989	nan	0.0688967	0.513867	nan	0.0853249	nan	-0.40311	nan	0.459433	0.588113	1.12582	0.73318	0.0722795	0.870666	0.233406	0.0931833	-0.557967	0.437891	0.485133	0.426359	-0.595449	-0.214847	0.217998	nan
RIOX1	0.954175	0.766282	-0.246324	nan	-0.243326	-0.633727	nan	nan	-0.177746	-0.0618127	-1.19348	0.0269409	0.0622968	0.106895	-0.457605	-0.0681369	-0.180472	0.284792	-0.567148	nan	0.245623	-0.398738	-0.333629	-0.490936	-0.36673	1.49297	-0.112033	0.606899	-0.62667	-0.679759	-0.174481	-0.312924	-1.0153	nan	-0.039789	-0.0733062	-0.902417	-0.933236	0.535371	-0.686023	-0.627756	0.471475	-0.36615	-0.195723	0.572612	-0.153368	-0.0344951	0.321362	0.0835655
KDM5C	nan	nan	0.346863	0.619425	-1.42177	nan	nan	-0.239456	-0.488035	0	nan	0.874387	-0.805479	nan	-0.221556	1.60268	-0.0944309	nan	nan	-0.150459	0.174367	nan	nan	0.410887	nan	-1.24484	nan	-0.102208	nan	0.0730866	nan	nan	nan	nan	0.164533	nan	nan	nan	1.10654	0.890102	0.164029	1.04537	-0.294089	0.120972	nan	-0.0190475	nan	0.125916	0.332576
KDM4C	-0.583179	0.156497	0.295439	1.21748	-0.253007	0.637447	0.191912	0.768757	0.399061	0.0591693	0.223049	-0.488926	0.55327	0.0629427	0.312465	-0.0202568	-0.429995	-0.485139	0.289929	-0.429936	-0.199703	-0.185459	-0.180586	-0.0980401	0.656053	0.140852	-0.500104	0.800918	0.0283299	0.165195	0.52917	-0.259488	nan	0.0289096	-0.498404	0.0670233	0.171166	-0.0486329	0.427829	0.370386	-0.255627	-0.577208	0.0376515	0.727813	0.0469447	0.0460269	-0.237278	0.00257058	-0.0622556
KDM4A	-0.200478	0.633157	0.477732	0.528287	0.337849	0	-0.639029	-0.232587	0.0589958	-0.422086	1.07684	0.198066	2.07299	-0.498646	-0.693085	-1.13729	-0.542127	-0.119979	1.73176	0.0206096	0.1113	0.234819	-0.80662	-0.0799881	0.403679	-0.854186	-1.50277	-0.373453	0.198575	-0.256198	0.000438214	-0.0964391	nan	0.659285	0.069658	0.00164659	-0.598305	0.379725	0.423494	0.159259	-0.592705	0.337939	0.835893	-0.0476877	-0.213102	0.0253597	-0.289471	0.139352	0.00043644
KDM2B	0.175102	nan	0.344938	-0.749784	0.0519181	nan	1.43986	nan	0.92238	-1.03117	nan	-0.614703	0.605885	0.362524	0.684589	-0.132884	0.843763	-1.15673	-0.122878	nan	0.294067	-0.192174	0.253508	-0.642558	0.654827	-0.493172	-0.685274	nan	nan	0.376157	nan	nan	nan	-0.134909	nan	-0.161449	0.174818	0.817363	nan	0.0521172	0.132481	-0.668793	-0.632213	1.10297	nan	1.35043	0.241599	-0.102662	1.21435
KDM1B	nan	1.10344	nan	0.574865	0.385714	nan	nan	nan	nan	nan	nan	nan	nan	-0.173951	nan	nan	nan	-0.500325	nan	nan	nan	-0.48961	nan	-0.475634	-0.650486	nan	-0.146926	nan	-0.388219	-0.350648	-0.531918	0	-0.0687521	0.617226	-0.381315	-0.642591	1.64556	0.672287	nan	nan	0.167612	nan	nan	0.606486	nan	-0.131109	0.0983586	0.528919	nan
KDM4D	-0.254521	-0.171886	0.000908073	0.180912	0.301663	-0.699063	0.326152	0.0824694	nan	-0.535115	-0.12894	-0.370894	nan	-0.444044	-0.408125	-0.213726	0.0249974	-1.75616	-0.366231	-0.926256	0.047298	0	-0.54333	-0.478441	-0.368024	0.191317	0.308286	0.629203	1.1591	-0.265558	1.1188	nan	nan	-0.321663	0.314295	0.345317	-0.340615	-0.00701769	0.0586845	0.714069	-0.311982	0.59681	0.239891	0.495942	0.946442	-0.702495	0.834626	0.484845	0.420762
JMJD6	0.368009	nan	-1.04754	-0.295081	0.270694	1.06794	0.687631	-1.1462	0.760996	-0.683075	0.405626	-0.0865089	0.287876	-0.226506	-0.403303	-0.552465	2.05767	-0.510426	-0.123508	-1.0444	-0.197381	0.946995	0.0794506	0.184164	-0.362988	0.0737117	-0.0199803	nan	-0.034109	1.78727	1.49975	-0.163025	nan	0.623553	nan	0.817572	0.333152	-0.402707	-1.17639	nan	0.0662167	0.548798	-0.097268	0.492802	1.04582	1.19035	-0.0314613	-0.411406	0.813331
RIOX2	nan	0.0987297	0.818274	-1.0308	-1.01267	-0.102214	-0.531617	0.397735	0.482472	0.179235	-0.0496445	0.198961	nan	-0.578619	0.0293595	-0.230313	nan	-0.556037	0	0.602248	-0.33333	0	0.747005	0.450708	0.351005	-0.473439	-0.605217	-0.0455155	-0.728066	-0.252948	0.418354	0.161254	0.754652	-0.481766	0.102285	0.921807	0.0017631	-0.0317294	-0.56828	0.439768	0.677161	-0.677343	0.593475	-0.719384	-0.149999	0	-0.303995	0.520152	0.19189
KDM4E	0.175951	-0.161804	0.451434	-0.41495	0.342031	nan	-0.46163	0.76376	0.231852	nan	nan	-0.765702	1.5678	-0.386887	-0.090218	-0.435515	0.994131	nan	-0.498118	-0.206273	-0.426012	0.246817	-0.522471	-0.483355	0.060265	0.525412	0.119758	-0.92332	0.0148356	0.377757	-0.675214	nan	nan	0.206202	nan	-1.10513	nan	0.613324	-0.733578	0.236097	0.0372521	0.0447626	0.250571	-0.20458	-0.0653726	-0.0702967	0	0.589773	0.278438
JMJD1C	-0.0058855	nan	0	0.302339	-0.528361	-0.620735	0.093049	nan	-0.283629	0.121769	nan	0.108496	nan	-0.0684703	-0.551584	-1.04949	-0.388541	-1.0103	nan	-0.972918	-0.795257	-0.405528	0	nan	-0.449036	-0.0229245	nan	0.170137	0.0174203	0.562256	0.256148	-0.0929313	nan	nan	-1.03477	-0.120268	1.39132	-0.200308	nan	nan	-0.0110297	-0.147215	-0.318357	0.324321	-0.0175442	0	-0.101015	-0.892695	nan
KDM8	-0.259693	0.341781	-0.733115	-0.00699589	0.839829	nan	-0.221082	-0.357229	-0.109904	-0.31676	-0.0641847	-0.863628	nan	-0.86951	nan	1.36326	nan	0.138284	-0.654862	-0.542845	-0.405386	0.012986	0.361517	0.633946	0.438205	0.634834	-0.118481	-0.667857	-0.452103	0.164579	-0.802965	nan	nan	0.151241	0.259245	0.472978	0.580732	-0.496018	0.0778267	0.0566092	0.412107	0.0468335	0.518858	-0.171682	-0.175883	-0.550507	-0.690262	0.0674768	0.00395221
KDM5B	-0.0311429	0.160078	-2.26251	nan	0.0124064	-0.516116	nan	-0.418442	nan	0.580035	0.618426	-0.679734	nan	-0.597853	0.152012	0.501378	nan	nan	nan	nan	0.0877961	0.591916	nan	0.490554	-0.87672	1.36672	-0.662991	nan	-0.948104	-0.0118053	-0.257937	0.0579177	nan	nan	-0.755113	-0.245956	nan	0.215263	nan	-0.344907	1.21169	-0.474401	nan	0.386703	0.0242989	-1.16076	nan	-0.631151	-0.0733901
KDM7A	-0.727363	nan	-0.459331	nan	nan	nan	-1.24557	0.282003	0.35151	2.28104	-0.0665205	-0.462452	nan	nan	nan	0.522357	nan	0.0990193	-0.00683737	nan	nan	-0.247567	nan	-0.139659	0.0682346	-0.941334	0.10193	nan	0.392689	-0.664211	0.342796	-0.679226	nan	nan	1.4224	nan	nan	0.0697994	nan	nan	-1.04704	-0.649627	-0.0161375	nan	-0.995112	0.690785	nan	nan	0.602883
KDM1A	-0.211383	-0.902987	-0.0977894	-0.322265	0.0489899	0.298119	-0.536337	-0.168708	-0.55556	0.292446	0.990408	-0.385789	nan	-1.58154	0.0956454	-0.16489	-0.00231351	2.80991	-0.111823	0.215115	0.426691	nan	-0.524496	0.0656676	1.08769	-0.0477831	0.249247	0.82427	0.502778	0.296315	0.71655	0.561691	-0.924562	-0.770173	-0.85515	-1.0085	0.184169	0.0830704	nan	-0.310905	nan	-0.348296	-0.195454	-0.815683	0.246078	0.895998	-0.205496	0.121551	0.5103
KDM3B	0.401419	0.0732847	-0.0948884	0.322388	0.233354	0.38308	-0.255377	-0.398101	0.56659	0.210798	-0.540713	0.0983021	0.479044	0.233907	-0.417898	0.0376115	0.193735	-0.79563	-0.0959299	0.417436	nan	0.591408	0.0887707	0.116401	0.0368341	0.0571941	0.921834	-0.0083435	-0.207746	-0.266188	-0.159275	-0.347289	0.212386	-0.0566429	-0.458777	-0.325942	0.216429	0.171368	0.431273	0.401168	0.330052	-1.05351	-0.376957	-0.484841	0.014317	0.178106	0.0350454	0.313747	1.08622
KMT2C	0.290023	-1.30973	0.143864	-0.236548	0.0425359	-0.567719	0.616127	0.174147	0.331995	-0.870523	-0.198877	0.164337	nan	-0.294012	0.374075	0.876263	0.976036	-0.121364	-0.764098	-0.578513	-0.788408	-0.486246	0.124231	-0.274324	0.0601554	-0.00305297	0.0411015	0.334441	-0.494423	-0.412402	-0.454778	0.0624185	0.24529	0.447174	-0.952811	-0.872757	-0.301219	-0.0682064	-0.669977	-0.292701	0.237885	0.0481575	-0.300811	0.330739	0.192812	0.236457	0	-0.234108	0
SETD7	-0.00352419	0.221664	-0.824832	-0.505986	-0.474781	0.702546	-0.641682	-0.715337	-0.259376	-0.338441	-0.481536	-0.792101	-0.077418	0.221544	0.491077	0.456982	0.0607256	0.731194	-0.0518966	-0.548961	-0.37387	-0.364582	-0.444237	0.0602052	0.276408	2.75218	0.200487	nan	0.585012	0.147841	-0.215373	nan	nan	-0.679479	-0.03304	-0.578984	-0.0657362	-0.231212	0.196448	0.306557	0.132729	-0.504951	-0.340364	0.309719	0.792784	-0.16843	-0.555601	0.476303	0.124277
PRDM16	0.000333943	0	0.079989	0	0.767367	nan	-0.348283	-0.240605	0.912384	-0.541685	0.0565811	0.146684	-0.227407	-0.0527122	0.405194	-1.54181	-0.259226	-0.220443	-1.39576	-0.329811	-0.456789	-0.214168	0	-0.467222	0.231742	-0.401468	0.0999072	-0.363521	0.0436468	0.326345	0.919177	nan	nan	-0.3416	0.377058	0.507605	1.27629	-1.45829	0.344004	0.303259	-0.0685188	0	-0.72963	-0.579889	0.508442	1.06452	0.114658	-0.600842	-0.388236
SMYD2	-0.206858	0.0845007	-0.378929	-0.484859	-0.198346	-0.362182	0.721401	nan	nan	0.910883	nan	-1.28658	nan	-0.444342	0.691247	-0.695945	0.633157	0.82879	-0.326049	0.0635097	-0.131396	-0.764501	-0.0527585	-0.427012	-0.363986	0.0597631	-0.347668	-0.10744	-0.6305	-0.844994	-0.725854	0.924826	-0.0351749	0.410928	0.0852436	-0.425163	-0.794618	0.728316	0.761823	0.197404	-0.689036	0.816049	-0.00398915	0.388838	-0.565271	-0.0807288	0.537977	0	0.295708
SETD6	-0.487026	0.0545243	0.668009	0.342171	-0.461588	0.308838	0	0.116304	-0.199561	0.826802	-0.199883	nan	-0.0900291	-0.187811	0.0233203	-1.00764	0.487658	0	-0.148178	0.0895928	-0.0982632	-0.396638	-0.0791729	-0.5519	-0.194479	0.12571	-0.0383339	-0.170931	0.268935	-0.0603642	0.0999318	0.450474	-0.322204	-0.727875	-0.339995	0.798985	0.213883	0.828574	-0.680306	0.322438	0.0217276	-0.0291219	-0.341516	0.805778	0.000142529	-0.0162902	-0.425288	-0.119683	-1.26181
KMT2D	nan	nan	-0.00140737	-0.427414	-0.852724	0.416593	nan	-0.667886	0.334496	-1.35814	-0.0492186	nan	nan	0.518547	-0.522272	1.59822	-1.90947	-1.69873	nan	nan	nan	0.26609	0.254578	0.874508	1.13529	nan	-0.350726	nan	-0.974403	nan	2.20917	-0.194225	nan	0.608289	0.658954	-0.425978	-1.45747	nan	-0.793625	-0.327807	nan	-0.583468	nan	0.525506	-0.0419553	0.916998	0.83396	nan	1.90152
MECOM	-0.121028	nan	0.580151	-0.37363	0.0165013	nan	0.177239	nan	-0.0812481	0.846765	-0.493569	1.51055	0.082293	0.003247	0.157754	nan	-0.281315	0.0226494	1.10381	-0.413661	0.206427	-0.220854	0.268181	nan	nan	nan	-1.281	nan	0.426644	0.0491345	-0.169089	0.140026	0.825376	0.0738331	-0.119696	nan	-1.37344	-1.03662	-0.309958	1.03792	0.119612	-0.647096	0.0487732	-0.42931	0.45475	0.88195	-0.100166	-0.215084	-0.307372
SETD1B	0.907424	0.587748	-0.187534	0.827454	0.435602	-0.225997	-0.0686029	0.0658319	0.748996	0.62794	-0.708146	-0.156477	-0.718189	-0.14019	1.05317	-0.132461	-0.530719	0.0307831	0.0989855	0.0308442	-0.394958	-0.0440622	-0.134518	0.986422	0.154445	0.781308	0.261183	nan	-0.713724	-0.398678	0.474337	-0.540647	nan	-1.20772	-0.101459	-0.600699	0.712876	-0.684243	-0.0435164	-0.0608522	-0.00510018	1.0047	-0.492042	-0.315487	-0.77022	0.140697	0.345429	-0.569468	0.359054
KMT2B	0.233878	0.480509	1.11979	-0.0346509	0	0.13662	-1.10914	0	nan	0.0360488	-0.475313	0.494692	0.842223	0.448832	-0.149094	-0.833681	0.883166	-0.279463	-0.647806	-0.471132	-0.431214	-1.4035	0.0240508	-0.550261	-1.63835	0.193292	-0.562587	-0.197936	0.269859	-0.164365	-0.300497	-0.906355	-0.00507384	0.281036	-0.603539	-0.241368	-0.420288	-0.158491	0.497638	0.127126	-0.139313	0.2743	-0.556849	0.396347	0.165263	-0.271457	0.219149	-0.140393	0.155521
SETD4	-0.789408	-0.0957679	0	-0.93475	-0.984456	0.768277	-0.786151	nan	-0.925717	-0.190316	-0.838552	-0.156218	nan	-0.381025	1.39528	-0.641555	0.247716	-0.430763	-0.249331	-0.230035	-1.15281	0.956592	0.0993188	0.402293	-0.348509	nan	-0.967285	0.68763	nan	0	1.66253	1.31469	-0.129074	-0.824296	0.134369	0.0635063	-0.26426	-0.160461	1.26917	-0.898165	-0.443843	nan	nan	0.46997	-0.505402	0.385009	nan	0.5123	0.0992567
SETDB1	0.507976	-0.150217	0.191648	0.211748	-0.139152	-0.180817	nan	-0.449367	-0.27359	0.49797	-0.126541	0.381545	0.269254	0.872137	-0.732645	0.618212	nan	0.181459	-0.549119	-0.611888	-0.670919	-1.26147	-0.596187	-0.133839	0.543863	-0.355212	0.326431	-0.229869	-0.126098	-0.800547	-0.293063	nan	-0.263059	0.603133	0.167894	0.348567	-0.0790625	0.655246	nan	0.754008	0.0190823	-0.35002	-0.668922	-0.0784249	-0.216403	0.400413	nan	0.0948443	-0.298207
SMYD4	-0.0493858	0.498775	-0.0252104	0.0521888	0.554473	-0.459555	0	0.423507	0.584071	0.190123	-0.0529754	-0.584451	nan	-0.171484	nan	nan	-0.520654	-0.0542726	nan	-0.191124	-0.603964	-0.126586	-0.346467	0.865695	-0.618159	-0.851519	nan	-0.123222	0.965039	-0.0555242	-0.224665	nan	0.598892	0.904352	-0.373686	0.535258	0.102124	0.646091	0.254848	0	-0.812845	-0.176659	0.500145	-0.3181	0.68391	0.562229	0.939346	-0.500231	0.0231755
PRDM15	0.16133	0.267553	-0.320293	-0.130057	-0.328346	-0.468294	-0.139708	nan	0.0726356	0.47005	0.34055	0.0165272	0.279416	0.0562743	-0.45357	-0.649656	0.501147	-0.481097	-0.192059	0.583874	-0.549752	0.331497	-0.245535	0.01708	-0.063413	-0.413553	1.02358	-1.1288	0.88521	0.562546	-0.291678	0.645823	0.0803654	0.403863	0.318294	0.20382	-0.395248	-0.116779	-0.526078	0.609027	0.339592	0.167239	-0.207072	-0.617314	0.560428	-0.146194	nan	0.233229	-0.88127
SETMAR	1.43424	-0.293679	-0.627639	-0.209828	-0.252302	0.11138	-0.164449	-0.32753	0.47042	0.378713	0.0878692	1.01587	-0.0767875	-0.431174	0.679871	0.251722	0.104383	0.956845	-0.125895	0.461788	0.00331078	-0.357437	-0.245146	-0.0847034	0.254583	0.232361	-0.470076	0.121264	1.48304	0.191799	-0.532613	0.770021	0.727526	-0.153199	-0.0044036	-0.603217	-0.285537	0.0811543	-1.24344	-0.389214	-0.457332	0.571547	-0.215206	-0.0302432	-0.413648	0.420741	0.346559	-0.339861	-0.381585
SETD9	nan	-0.495428	1.02925	-0.235547	-0.132775	nan	0.417142	-0.356559	0.687348	1.66388	-1.1756	0.448331	-0.324214	-0.802243	-0.0643452	0.516769	-0.103242	-0.450614	0.0563423	-0.450458	-0.834889	-0.0558001	0.483443	-0.51926	-0.181492	-0.368222	-2.00807	0.253568	-0.721716	0.376615	nan	-0.229062	-0.241031	-0.186081	-0.795212	nan	0.509855	-0.428853	-0.282146	0.0910338	-0.406359	0.888455	-0.215291	nan	-0.130379	0.981946	-0.0743569	-0.234773	-0.913373
PRDM7	-0.279357	0.715272	-0.39641	-1.0947	-0.160596	0.325381	1.33942	nan	0.433493	-0.333195	0.371846	-0.274929	nan	-1.05327	-0.373528	0.211137	0.53073	-0.859965	0.389644	-0.185813	-1.1654	1.85422	-1.0865	-0.082946	0.511397	0.217395	0.40104	nan	-0.117781	0.65249	0.213247	1.17421	-0.909364	0.414822	0.146294	0.993896	-0.174076	-0.350914	0.135702	0.29219	0.238317	-0.130658	0.727025	0.984088	0.913364	-0.193221	-0.267064	0.321442	0.239515
PRDM4	-0.0126147	0.210494	-0.470011	-0.172365	-0.12501	0.550265	0.051085	nan	0.977975	0.425843	-0.212126	-0.0316004	-0.309272	-0.10458	1.29303	-0.0491674	1.26941	0.353121	nan	0.327794	-0.0906945	0.292476	0.152822	0.274795	0.786333	0.541621	0.488822	nan	-1.39875	-0.0229325	-0.463352	-0.105483	nan	nan	0.0381347	-0.0717244	0.231324	-0.715499	-0.063644	nan	0.948595	-0.115932	-0.268112	0.404648	0.118986	-0.374796	0	-0.39493	0.30625
EZH2	-0.81682	-0.444342	-0.76094	-0.292613	0.248468	-1.09095	-0.0710498	-0.543218	1.08801	-0.348807	-0.00756636	-0.208288	-0.785851	0.186484	-0.803589	-0.376538	-0.879564	-0.533395	0.0879306	-0.776636	-0.113128	-0.77145	-0.190156	0.0735797	0.216494	0.540219	-0.478961	nan	-0.514956	-0.0891106	0.442734	-0.859835	-0.415854	0.232541	-0.0109909	0.55052	0.195439	0.346264	0.149727	-0.995011	-0.149152	-0.321863	-0.57625	0.647652	0.104697	-0.779534	0.31434	0.125288	0.850502
SMYD5	-0.203959	0.0926742	0.356589	0.157485	-0.529904	0.471119	-0.509481	-0.0202177	-0.378527	0.392602	-0.244355	0.366152	0.524514	0.0479283	-0.791336	-0.0153789	0.476417	-0.103729	0.724627	-0.985558	0.186003	0.136575	0.00163833	-0.188908	-0.067256	0.572857	0.653036	nan	0.390564	0.15742	-1.15519	-0.150716	0.532937	-0.592183	0.252068	-0.425228	0.395807	0.912922	-0.609055	-0.79348	-0.508108	0.00441647	-0.017716	0.396806	0.148859	0.0142196	-0.10737	-0.148123	-0.17021
SETD3	-0.481542	0.116858	1.35175	0.645497	0.353008	0.36209	0.151081	-0.0579751	0.239962	-0.315786	1.7195	-0.352484	0.119722	0.221765	0.564131	-0.396403	-1.01886	-0.100729	-0.258947	-0.150761	-0.33759	0.161143	-0.195944	0.817906	-0.474829	-1.1508	-0.289071	-0.0253653	1.12021	-0.237357	-0.934768	0.481455	-0.0661856	0.721447	-0.0410579	-0.692171	0.323269	0.0258009	0.045775	0.171547	-0.0992101	-0.416939	-0.409914	-0.463601	0.722553	-0.322221	-0.153772	-0.488769	0.682144
SMYD1	-0.0607141	-0.696177	-1.27006	1.1217	-0.50813	nan	nan	-0.561488	-0.710467	0.0834771	0.106161	0.914501	-0.587548	-0.232694	0.636353	-0.0368315	-0.941624	0.0479822	-0.267602	-0.475023	0.578351	1.03487	-1.17317	0.456494	-0.0582967	0.588972	-0.200204	nan	0.822049	0.135853	1.26901	0.233936	0.211824	-0.485451	0.224494	-0.69728	-0.349031	0.0682159	-0.508834	-0.609003	-0.00936953	0.240758	0.469183	-0.594883	0.421522	0.180427	-0.114587	0.301505	-0.317118
PRDM13	-0.500169	nan	-0.307827	-0.224854	0.617169	0.533423	-0.407849	nan	nan	0.511025	-0.0966492	-0.0936978	-0.132385	-0.466123	-0.305596	0.0361074	-0.352028	2.61447	-0.701181	nan	-0.215353	-0.180961	-1.05071	-0.739183	0	0.785317	-0.0384522	nan	-0.644961	0.654401	0.778856	0.353558	nan	0.460419	-0.988957	0.0240174	0.119581	1.06748	0	0.61708	-1.17567	0.218467	0.529336	-0.253754	-0.0942991	0.531744	-0.101132	-0.433967	0.0749372
EZH1	-0.169514	-0.109637	0.930105	0.242696	-0.212784	nan	0.346399	-0.691677	0.454796	0.483911	0.217438	-0.5504	-0.360032	-0.0212075	0.00259307	0.506655	-0.0623174	0.910489	-0.605334	1.52736	-0.986919	0.0139461	-0.363624	-0.198393	0.124373	0.0165297	1.00753	nan	0.634183	-0.694535	0.372531	0.366839	0.444029	0.724519	-0.135786	0.0682535	-0.769936	0.647268	-1.44667	0.24212	-0.0105919	0.684461	nan	-0.163373	0.0757158	1.10484	0.179552	-0.0607333	0.530852
SUV39H1	-0.542646	-0.0330251	-0.725928	-0.134879	0.204161	-0.138747	-0.2663	-0.468119	0.413038	-0.774603	0.38909	0.0422073	0.397151	-0.616923	0.478216	-0.567619	0.0112894	0.31527	-0.311791	-0.552002	-0.134228	-0.1685	0.422414	-1.17607	0.686423	-0.000236431	-0.22534	-0.00747988	-0.842446	0.0954479	0.197526	-0.374769	-0.325475	0.126176	0.113575	1.18016	-0.896487	-0.0744304	1.16934	-0.453042	-0.479541	0.441683	-0.0840807	-0.270717	-0.230783	0.602837	-0.252888	0.246491	0.795928
PRDM10	1.40755	nan	nan	-0.215841	-0.818293	nan	0.460149	nan	0.808748	0.302763	-0.254327	0.149515	0.118512	0.135536	nan	0.0915515	0.249736	1.64982	-0.550342	-0.87776	0.115828	0.233065	-0.226015	-0.45879	0.211046	-0.129758	0.414743	nan	nan	0.837314	1.05172	0.110463	-0.0648535	-0.119807	-0.288889	1.17176	0.690128	nan	-0.637657	0.303552	0.203585	-0.0662754	0.476283	-0.0670209	0.361757	0.603575	0.0812398	0.0765413	0.216792
KMT5C	0.535477	-0.179953	nan	-0.194688	-0.307851	-0.702271	0.0666614	nan	-0.18506	0.026777	-0.854782	0.0671014	-0.21462	-1.02391	0.690485	0.193617	0.461511	-0.564202	0.448246	0.415911	0.238514	-0.031281	0	0.359769	0.0496958	0	-0.694639	0.53987	-0.278523	0.120628	-0.469422	1.25061	nan	0.00487311	-0.0873974	0.373592	0.111369	-0.601195	0.545717	nan	0.00918772	0.0940882	-0.179598	0.0497154	-0.333026	-0.120337	0.0807169	0.227454	-0.0397489
PRDM9	-0.294551	1.35229	-0.459173	-0.945584	-0.801777	-1.09984	-0.929744	0.68221	-0.499561	-0.344992	-0.233815	0.122787	1.09746	0.104003	-1.03097	-0.275172	-0.274068	0.194209	-0.11745	0.478859	-0.0504288	0	-0.455474	-1.00242	-0.253882	0.0694033	-0.51299	nan	-0.0397209	0.331087	-0.0610794	nan	nan	-0.395501	-0.299116	-0.0690033	0.541307	0.745476	-0.267244	-0.240685	-0.667585	0.218127	-0.42843	-0.486527	0.189169	0.477335	-0.897222	-0.915212	0.131191
SMYD3	-1.0941	0	0.255297	-0.369311	-0.231647	-0.197119	0.693295	nan	-0.0494747	1.44463	0.153001	-0.495913	0.268445	-0.0937547	-0.340084	-0.241596	-0.556384	-0.613864	-0.141776	0.87661	-0.30243	0.177238	-0.702702	-0.579021	-0.520273	-0.208217	0.129736	nan	-0.305047	-0.757707	0.366793	nan	nan	-1.7769	0.308202	-0.61182	0.269895	0.890995	0.532698	-1.12386	-0.0439036	-0.0992555	0.663292	0.0100144	-0.255539	-0.366633	0.511168	1.50811	0.244607
KMT5A	nan	nan	nan	0.858418	nan	nan	nan	0.14764	0.386852	nan	0.0217861	nan	-1.24765	0.0279614	nan	-0.119715	nan	-0.502695	nan	nan	0.487226	nan	1.2579	nan	0.298474	-1.05773	nan	nan	-0.591102	0	nan	nan	nan	0.144986	nan	nan	nan	-0.240838	nan	0.167856	1.5996	nan	1.00681	1.22053	nan	0.0174875	0.449563	0.091735	nan
SETD1A	0.653348	0.535315	0.458481	0.182484	-0.578749	1.01312	-0.477173	0.0711936	0.963133	0.660521	nan	-0.583501	-0.534582	-0.113366	0.310149	0.259897	-0.431478	-0.816352	-0.687838	0.88325	0.167576	1.09887	0.112248	-0.763066	0.365321	-0.354919	0.655682	nan	-0.72576	0.0851233	0.158916	-0.0547403	-1.81267	-0.526927	-0.70126	-0.556708	0.361619	-0.550645	-0.00654263	0.300934	0.100156	1.35771	0.718748	-0.461956	0.646086	-0.0306994	0.545482	0.473732	-0.90882
PRDM8	nan	1.48191	0.0570207	-0.832289	0.197224	2.01925	0.12212	0.0946632	-0.611862	0.0279729	0.160223	1.31591	-0.228884	-0.407964	0.970894	1.42657	0.553714	0.500637	-0.170672	0.0930752	0.103768	-0.55261	0.299722	0.341291	-0.461385	0.553264	0.905315	0.573752	0.320803	-0.921371	0.382782	0.780064	0.28893	0.477572	-0.350421	-0.998775	-0.104899	0.564923	-1.05948	-0.58029	0.797951	0.958311	-0.153189	0.134534	-0.0965792	0.635401	-0.602173	0.0968305	1.09819
PRDM11	1.08064	nan	-0.559941	-0.341217	0.19793	nan	0.483552	nan	-0.326935	0.552936	-0.778237	-1.05942	0.535706	0.429412	-0.022836	-0.0986008	1.17837	nan	-0.293376	-0.0414004	0.18579	0.0373799	0.403839	0.031921	0.728381	-0.509762	0.534448	nan	0.147706	0.318571	-1.16639	nan	nan	-0.232404	-0.515366	-0.0547553	-0.289034	0.0935313	-0.227879	-0.6788	-0.861252	-0.335091	0.437498	0.123129	-0.127583	0.659177	0.814398	0.497339	-0.493207
NSD2	nan	0.586577	-0.123198	0.546735	-0.00706271	0.757801	-0.0258758	0.705982	0.0341987	-0.0303546	0.363095	0.829003	nan	0.219896	0.348183	0.68183	nan	1.12502	-0.833567	nan	1.24783	-0.869171	-0.228973	0.0994317	0.309605	nan	-0.356936	nan	0.492418	0.0189428	-1.13578	nan	nan	-0.433837	0.5245	0.330801	0.676229	nan	nan	0.205395	-0.384733	0.0366799	1.08618	0.0727464	0.558736	0.373183	nan	-0.00844939	-0.307501
PRDM14	0.517815	nan	-0.352029	-0.374371	0.201892	-0.402015	-0.222319	0.00469956	nan	-0.0457402	0	0.415909	nan	0.793884	-0.913996	0.533976	-1.14768	-0.320033	-0.0186528	0.70952	-0.0493417	-0.318299	0.692911	0.035266	0.238591	-1.8811	-0.0829928	nan	-0.101386	0.190641	-0.051448	-0.0333013	nan	nan	nan	0.62348	-0.859076	-0.41082	-0.129532	0.587106	-0.572386	nan	0.46948	0.228601	-0.27457	-0.456734	-0.0966377	-0.811206	0.830443
KMT2E	0.607758	-0.0158215	0.232568	0.450132	nan	-0.951976	-0.947293	1.66114	-0.077348	-0.674036	0.0112548	0.23238	nan	0.768713	nan	-0.89983	0.867098	0.382903	0.623214	0.139627	-0.522212	0.271779	-0.0884116	-0.45767	-1.76699	1.36677	-0.108911	nan	-0.164819	-0.109147	1.8521	-0.0991851	0.366056	-0.273534	0.203508	0.508737	0.214667	-0.0416779	-0.336968	-0.999913	-0.774203	0.336342	-0.717214	0.42474	-0.464516	-0.0714625	nan	-0.00780797	-0.310718
KMT2A	0.654269	0.289281	-1.2274	-0.111962	-0.242337	0.0835775	0.00219442	0.111224	nan	-0.263163	0.186843	-0.0645879	-1.16099	-0.132694	-0.21921	-0.159843	-0.525358	0.499631	nan	0.372541	-0.870171	1.00419	0.973942	0.519408	-0.740659	0.219235	0.178203	1.19833	-0.667555	0.421339	0.229235	0.313186	nan	0.991089	-0.201799	-0.296698	0.367954	-0.629749	-0.849385	-0.327933	0.241459	-1.03406	0.186567	-0.873948	0.98831	-0.413154	-0.0989598	-0.68451	0.241563
DOT1L	nan	-0.182329	0.472073	0.938862	-0.410559	0	-0.304557	nan	0.450907	0.816814	nan	-0.581389	-0.23253	0.58405	-0.447788	nan	-0.642024	0.0420659	1.22277	-0.223936	-0.95057	-0.53075	-0.918694	0.181795	0.127482	-0.115536	0.569455	-0.478147	-0.27538	-0.400555	0.749555	nan	nan	-0.310768	-0.217063	0.185326	0.396469	nan	0.315617	nan	-0.691489	0.576552	-1.12769	0.496454	0.709793	0	0.118399	0.130675	-0.218925
PRDM6	0.128893	1.08808	0.259303	0.638395	0.983429	nan	-0.478238	0.111682	0.506922	-0.0120429	1.77721	-0.2971	nan	0.398068	nan	0.667739	-0.676137	-0.731125	0.211411	-0.46562	-0.169831	-0.868922	-0.804756	nan	0.354219	0	-0.0378958	nan	0.186137	0.222921	-0.259058	0.734547	nan	-0.180299	-0.797799	0.0927211	nan	-0.27734	-0.251788	-1.02901	-0.506092	nan	1.07604	-0.744092	-0.0937744	0.893784	-0.324158	0.182979	-0.133024
PRDM12	0.957793	0.0678314	0.0916144	0.349391	nan	nan	-1.10158	0.446734	nan	0.470698	0	nan	nan	-0.471094	nan	-0.551854	nan	-0.581625	0.726725	-0.304759	nan	-0.111805	0.0255686	0.780922	nan	-0.0290163	0.0149466	0.432035	nan	nan	nan	-0.0753606	nan	0.387282	-0.579579	nan	nan	nan	nan	-0.382522	0.260085	nan	0.0730408	0.745399	-0.204171	-0.192103	0.602477	0.353371	-1.092
SETD5	0.266459	0.245985	nan	-0.228982	-0.468455	1.37999	-0.24026	nan	0.47814	-0.296752	0.431389	-0.404329	0.113656	-0.35316	-0.637776	0.0741244	0.0476869	1.07489	0.394846	0.981998	0.339559	-0.0552195	-0.865933	-0.436898	-0.0480104	0.314493	-0.529928	0.628486	0.486577	0.342384	-0.824884	0.875472	nan	0.679301	nan	-0.355854	0.360863	-0.69805	nan	-0.144409	-0.0975983	0.019901	-0.347989	0.325565	-0.24484	-0.969344	-0.528156	0.0743939	-0.36483
SUV39H2	0.65706	0.060079	0.422012	0.233198	-0.98313	0.280053	-0.146899	-0.0184903	0.0230601	-0.105598	-0.82109	-0.262499	nan	0.600372	-0.310615	-0.531378	-0.645034	nan	0.317129	0.841616	0.907308	-0.698861	0.723539	1.38635	nan	-1.07026	0.105333	nan	-0.0894598	0.922344	-1.66361	nan	-0.517188	0.0749437	nan	nan	0.993213	0.315386	nan	nan	0.557461	nan	0.513083	-0.379261	-0.647815	0.106766	nan	0.620215	-0.294126
ASH1L	0.191783	nan	nan	0.0820196	0.350896	0.152643	-0.13074	0.638053	-0.0943254	0.47202	-0.336168	0.450115	0.914451	-0.319831	0.670507	-0.963452	nan	nan	nan	0.668151	0.610143	-1.41855	-0.584905	0.43996	0.934999	-0.137392	-0.254963	-0.192514	-0.926583	-0.46857	0.481635	0.982361	nan	-0.61797	0.751615	nan	-0.251505	0.100054	nan	0.0505065	-0.744941	1.11559	-0.807811	0	1.58634	-0.734609	0	-0.304729	0
KMT5B	0.325991	-0.0408261	nan	1.00126	0.159925	-0.211147	-0.920312	0.843086	nan	0.265281	-0.500556	-0.897321	0.518637	-0.219372	-1.66627	0.556902	0.0688563	-1.3523	0.216537	-0.735206	-1.07631	0.275993	-0.51825	-0.0684442	0.759658	-1.05115	0.673004	nan	0.979925	0	0.113129	0.899684	nan	0.0824892	-0.1898	0.0974572	-0.39795	1.62244	nan	0.866507	0.494911	0	-1.33964	-0.423087	-0.0442192	0.473992	0.587334	-0.0638545	-0.325712
SETDB2	nan	-0.993157	0.645356	0.271342	0.477387	-0.6126	-0.703116	-0.443578	-0.401918	nan	nan	-1.24249	nan	0.355168	-1.83162	-0.0806805	-0.526958	0.559617	nan	nan	nan	-0.198842	-0.271373	0.707085	0.330433	-0.185437	-0.863557	-0.50301	0.269488	nan	0.217031	-0.267507	0.317216	0.0738881	-0.502501	nan	0.118272	-0.206409	-0.324133	-0.147379	-0.10365	0.990413	-0.512242	-0.276339	0.189073	0.0828592	0.0400155	-0.0639563	-0.380116
NSD3	nan	0.0554429	nan	-0.11361	-0.911231	nan	-0.0880918	-0.496889	-0.790787	-0.332184	-1.69743	-0.588696	nan	-0.0698621	0.233912	-0.238657	nan	0.973362	-0.0179803	0.0294589	0.977731	-0.10803	0.117805	-0.71313	0.993284	nan	nan	-0.664186	0.708034	-0.0438084	-0.649799	-1.13063	nan	-0.768572	0.749141	-0.66229	-1.19892	0.159545	-0.952506	0.899048	nan	nan	0.248719	0.0917882	-0.443431	-1.17653	0.998912	0.0039528	0.0122133
NSD1	-0.820066	-0.516088	1.24456	0.759882	-0.291591	nan	0.00291469	nan	-0.435656	0.138934	0.384766	0.123432	0.199264	-0.313602	0.737393	-0.00601561	-0.434749	0.135031	0.138062	0.569008	0.362227	0.621585	-0.0584896	0.358165	0.292446	-0.382749	-0.807835	nan	-0.228087	-0.185611	1.3479	nan	nan	0.188955	-0.680159	-0.140903	-0.0488256	0.00162838	-0.157905	-0.136906	0.282062	nan	-0.647942	-0.132937	-0.473361	-0.0352552	0.314144	-0.441973	-0.52165
SETD2	1.05138	0.238326	-0.592153	nan	0.522001	nan	-0.188029	0.857259	-0.04064	0.0187702	0.758968	0.768159	0.105318	0	-0.17086	0.0513777	0.451538	-1.1181	-0.207125	0	-0.817218	0.383804	-0.312299	-0.760978	0.523858	0.224091	0.241567	nan	0.132018	-0.214938	0.521844	nan	nan	-0.484714	-0.201312	-0.0157488	0.0187765	-0.189706	-1.09859	0.0187353	-0.39714	0.337434	-0.597524	-0.207123	-0.67464	0.370103	-0.843596	0.180248	0.162174
PRDM2	-0.923169	nan	nan	0.463979	nan	nan	-0.274985	nan	nan	nan	nan	0.230123	nan	0.356479	nan	-0.519245	nan	-0.647148	-0.870957	1.34849	0.286954	0.364445	-0.377619	0.142321	0.609148	0.0150819	0.357251	nan	nan	0.626676	nan	nan	nan	nan	nan	nan	-0.195979	nan	0.650643	nan	0.701286	nan	-0.375858	0.298567	0.0355537	-0.63684	1.6405	1.24361	-0.235574
PRDM5	-0.494696	-0.97029	-0.621347	0.305105	-0.169279	nan	-0.264825	nan	0.108447	1.14308	-0.154674	0.507797	1.59631	0.00792817	0	-0.00314837	nan	0.568719	0.148477	-0.179598	0	-0.0216793	0.228473	0.121081	0	nan	nan	nan	-0.0618267	0.398446	nan	0.341738	nan	nan	nan	nan	-1.56286	-0.822032	0.0737937	nan	0.0169244	2.78937	-0.368509	0.142895	0.0928592	-0.18133	0.284305	1.2712	0.93929
EHMT1	0.0579572	0.918457	0.828967	-0.514526	-0.472871	0.590198	0	nan	0	0.567235	-0.791046	0.385176	-0.137601	0.510658	-0.411374	-0.27786	-0.483441	0.230091	0.342734	0	-0.0853926	0.00526218	0.649343	0.277391	0.905746	0.791071	-0.106247	nan	0.452961	0.0349352	0.0438652	-1.00534	nan	-0.571618	0.00131445	-0.400354	0.327874	-0.0744104	-0.856653	-0.42279	-0.264313	0.924157	-0.197236	0.165041	-0.375806	-0.00928364	-0.479238	0.621473	0.258332
PRDM1	-1.21846	-0.05034	nan	-0.209345	-0.532341	-0.35836	0.296612	nan	0.924249	-0.46603	0.718979	-0.010115	0.133095	0.0300543	-0.303024	-0.0745819	-0.657543	0.324032	0.996845	0.535168	-0.48068	0.525214	-0.323205	0.267421	0.204969	-0.37589	0.438447	0.508555	nan	-0.336128	-0.724343	-0.160421	0.914046	-0.692582	-0.55428	0.199205	nan	0.425544	0.154833	0.675644	0.612146	-0.945663	-0.134418	0.384562	-0.122661	0.727981	0.0868184	0.775451	-0.40086
EHMT2	-0.513066	-0.354092	0.119109	-0.155437	0.248476	0.716932	0.418841	0.316165	-0.802567	-0.00980979	0.141829	-0.639179	-1.81979	0.205565	0.122724	-0.531175	0.0526425	0.463055	-0.361188	-0.357742	0.710386	0.313055	0.95132	-0.00898578	-0.0115828	0.339688	-0.198086	0.669724	0.0936255	-0.326374	0.544989	nan	nan	-0.503658	0.612501	0	-1.00836	0.462748	-0.391791	-0.35165	0.735565	-0.664501	-0.754459	0.363881	0.542318	-0.616897	-0.57215	0.329098	0.472184
PPP1CA	nan	nan	nan	nan	nan	nan	nan	-1.42531	-1.07642	1.24272	nan	nan	0.526729	0.265216	0.0508839	-0.250449	nan	0.474518	nan	1.31043	-1.1977	0.300955	nan	-0.0676977	-1.74451	nan	0.283294	nan	-1.05661	nan	nan	nan	-0.892228	nan	-0.515675	-0.387959	nan	0.175225	nan	nan	-0.115794	nan	0.451354	0.517654	-0.0814358	0.299266	0.327374	nan	0.887904
PPP1CC	nan	nan	nan	nan	nan	nan	0.116407	nan	0.298935	nan	0.629827	nan	-0.0937411	-0.600877	1.08006	nan	nan	nan	nan	nan	-1.33029	-0.354626	nan	nan	nan	nan	nan	nan	-0.424618	nan	nan	nan	nan	nan	3.98251	nan	nan	nan	nan	nan	0.475233	0.112323	nan	nan	-0.713455	0.881992	nan	nan	nan
EYA2	-1.30771	-0.154296	-0.22878	-0.874099	0.212925	-0.132288	0.14959	0.287724	0.950777	-0.205639	0.480231	-0.145156	0.212956	-0.134994	0.16596	0.496432	0.176246	0.512615	-0.0963925	-0.651258	-0.0331612	0.110572	-1.1046	0.31053	nan	-0.727477	-1.02249	0.823647	1.1255	-0.863801	0.232915	-0.0656419	0.101726	-0.560839	-0.876785	2.38951	-0.183915	0.0988212	-0.0977376	-0.114853	0.0972299	0.438236	-1.07912	-0.350939	-0.0412043	0.238584	-0.630361	-0.0959278	0.0818693
PPP4C	nan	0.688172	nan	nan	-0.166095	nan	nan	nan	0.312543	nan	-0.0772822	nan	nan	nan	nan	nan	nan	nan	nan	-0.137957	0.180979	nan	nan	0.499392	nan	nan	nan	nan	nan	nan	nan	nan	nan	nan	nan	nan	nan	nan	nan	nan	nan	nan	0.307642	-0.081531	nan	nan	nan	0.331565	0.867644
PPP1CB	nan	0	nan	nan	-0.191786	nan	nan	0.239136	1.19479	nan	-0.248036	0.858761	nan	0.0741072	nan	0.130234	nan	0.0174603	0.583513	-0.227697	-0.981596	nan	-0.752221	0.34145	nan	0.188696	nan	-0.679687	0.784595	0	nan	-0.708939	nan	nan	nan	nan	nan	0.101951	-0.190714	nan	-0.503904	0.309834	-0.35269	0.517662	nan	0.657683	0.380635	-0.357389	0.880567
EYA1	0.104852	-0.83193	0.570027	0.177693	0.290636	-0.758691	1.08317	-0.305959	-0.520439	-0.888015	-0.0872877	-0.256481	0.131987	-0.0874803	0.10821	1.61821	0.766702	0.418376	0.0389979	0.176887	-0.33459	0.0744444	-0.0713192	-0.259865	-0.107376	0.224967	0.167521	nan	-0.0265917	-0.182757	0.54295	-0.354719	nan	-0.0577355	-0.440479	-0.312436	-0.475562	-0.376806	0.000517836	-0.0733928	-0.602257	-0.0371974	-0.0191771	-0.421951	0.289492	-0.0266364	0.479827	0.669153	0.285472
EYA3	0.0578943	-0.875853	1.29586	0.588411	0.608455	-0.529714	0.073579	-0.465366	-0.00282876	0.563622	1.32245	-0.282465	-0.791436	-0.382385	0.195513	0.258383	0	-1.21808	0.763281	-0.739691	0	-0.8263	0	-0.576185	0.733435	0.490599	-1.51906	1.43109	0.564086	-0.050527	-0.833655	nan	nan	0.247537	-0.743182	0.871925	-0.166214	-0.733249	0.793296	-1.59469	-0.770833	-0.831731	0.173524	0.0275259	0	-0.0928292	0.947606	0.301912	-0.198415
PPP2CA	nan	nan	nan	nan	nan	-0.0915044	nan	-0.0620905	nan	nan	nan	nan	nan	nan	nan	nan	nan	nan	nan	nan	nan	nan	nan	nan	nan	nan	1.74783	nan	nan	nan	nan	nan	nan	nan	nan	nan	nan	0.0470249	-0.581509	nan	-0.78578	nan	nan	nan	nan	-0.726647	nan	-0.556198	nan
PPP6C	nan	0.5135	nan	0.0231279	nan	nan	-0.899517	nan	-0.606769	nan	nan	nan	nan	nan	nan	nan	nan	0.388397	nan	nan	nan	nan	-0.359833	0.751821	nan	1.6541	nan	nan	nan	nan	nan	nan	nan	nan	0.392308	0.690316	0	nan	nan	nan	2.09864	nan	0.000561738	nan	nan	nan	nan	0.120565	0.766544
PPP2CB	nan	-0.394359	nan	0.115574	nan	nan	nan	nan	1.61767	nan	nan	nan	nan	nan	-0.351602	nan	nan	nan	nan	nan	nan	nan	nan	nan	nan	nan	nan	nan	nan	nan	nan	nan	nan	nan	nan	nan	nan	nan	nan	nan	nan	nan	nan	0.918211	nan	-3.42368	nan	nan	nan
PPM1D	-0.655054	0.295808	0.314698	-0.455721	-0.173953	0.159125	0.18761	0.49454	1.07818	0.419135	-0.624295	0.0119105	-0.0341696	0.214557	0.0874691	-0.490362	-0.359376	-1.25648	-0.576854	1.42807	-0.57951	-0.487408	0.240014	-0.431167	-0.113546	0.920762	0.113374	-0.135481	-0.170261	0.521208	0.0332542	-0.261932	-0.499185	-0.147859	-0.400542	-0.490929	0.377764	-0.00378829	0.319409	0.284838	-0.147804	-0.515115	-0.521852	-0.0975924	-0.701773	-0.946231	0.0674504	0.409544	-0.275471
UBE2U	0.0676194	0.099593	1.30102	0.320538	nan	nan	0.122897	nan	-0.628188	0.719342	nan	1.12604	nan	0.0280916	0.579341	0.258053	-1.28044	-0.564102	nan	-1.15068	0.0117148	0	-0.147198	-1.08808	-1.34012	-0.0782273	0.855124	nan	-0.335537	1.05585	-0.718132	nan	nan	-0.701425	0.0162742	nan	-1.17735	0.578403	0.244056	0.631688	-0.0647217	0.810546	-0.201124	0.117686	-0.0822755	-0.586215	0.560128	-1.05771	0.317194
UBE2N	nan	0.491646	0.104441	0.0530071	0.372978	-0.306352	0.140859	0.071262	nan	0.0664788	-0.1345	0.642419	0.522611	-0.0754787	-0.625959	0.79412	0.0713019	-0.208893	-0.579221	1.48178	-0.38414	0	-0.985704	-0.310036	-0.159987	-0.72302	-0.0180164	-0.572114	0.665512	0.434395	0.514329	-0.41535	-0.0928898	1.45494	-0.463761	0.281436	0.214529	-0.220062	0.831269	-0.416787	-0.489299	0.217606	0.861415	-0.880878	-0.31286	0.785125	-1.03009	0.745173	0.204559
UBE2A	-0.508046	1.10139	-0.0375895	0.370829	-0.375646	-0.718123	0.375034	0.503862	-0.464409	0.06593	-0.375048	-0.0908934	-0.439536	0.393788	-0.101514	-0.0999571	-0.54971	-0.622206	-0.723347	nan	0.316672	0.417552	-0.501611	0.280104	-0.748048	-0.896303	0.0678363	-0.58363	0.510798	0.21441	0.251935	-0.295543	0.0196581	0.0577285	0	0.907536	-0.117555	0.297017	-1.28262	-0.0578807	-0.608529	0.381255	0.527369	0.22877	-0.256	0.814715	0.254107	0.0551257	-0.0673622
UBE2B	-0.913579	-0.718706	-0.356193	-0.0566119	0.291714	nan	0.350304	1.41175	0.145596	-0.508587	-0.0275407	-0.596129	-0.250314	-0.526892	-0.634815	0.453274	-0.45836	-0.35559	-0.0492869	0.179884	-0.507845	-0.0924054	0.192676	-0.053725	-1.20921	0.489336	-0.826017	0.0639236	-0.0374804	0	0.0808164	0.173083	-0.201493	0.276308	0.963138	0.567453	0.113288	0.159562	0.888217	-0.648067	0.0552687	0.766348	0.176953	0.16799	0.107118	0.358889	0.122935	-0.104041	-0.138321
UBE2D2	nan	0.108169	-0.767726	nan	nan	nan	nan	nan	-0.323922	-0.809886	nan	nan	nan	-0.295154	nan	nan	0.308014	nan	-0.44729	nan	nan	-0.242628	0.0392498	0.814906	0.411641	nan	nan	0.0157908	nan	-0.0225376	nan	0.677858	nan	nan	0.0887161	-1.38023	nan	0.727627	-0.663746	0.502309	nan	nan	nan	nan	nan	0.230887	nan	1.12248	nan
UBE2D3	nan	-0.276772	-0.663242	-0.710369	0.237609	0.00907795	nan	nan	nan	nan	-0.332097	nan	nan	-0.064856	nan	-0.094099	nan	0.845972	nan	nan	nan	-1.25552	-0.076811	nan	0.823084	-0.886663	nan	nan	nan	nan	nan	0.0816184	-0.533782	nan	nan	-0.269794	nan	nan	nan	0.00615936	0.247717	-0.0911705	-0.850556	-0.530006	0.086441	nan	nan	0.132732	-0.661755
UBE2E1	0.420255	-0.255468	nan	0	-0.171984	0.388521	0.330518	1.19384	nan	-0.201304	0.0342076	0.572769	-0.637215	0.0131131	1.41545	-1.09524	0.719342	0.677499	nan	0.802222	0	-0.472912	-0.811103	-0.0777852	0.417897	0.872025	-0.103887	0.682889	-0.0179627	0.250606	-0.784636	nan	nan	-0.213706	0.728781	-1.11895	-0.0309195	0.234078	0.173005	0.0869616	-0.0300639	-0.149223	-0.959614	0	0.36893	0.167638	-0.0615598	-0.954869	-0.245959
RBX1	-0.994553	-0.0723533	nan	0.601331	-0.561891	0.627838	0.795213	-0.219708	0.0133699	nan	-0.11711	-0.583407	0.196926	0.0439516	0.849514	-0.964403	-0.163237	-0.0308131	0.323633	-0.235534	0.732326	-0.97598	-0.448609	0.474041	0.025149	-0.411863	0.506578	0.456641	-0.699434	-0.175475	0.418219	0.311673	0.445365	nan	-0.323072	-0.91036	0.261023	-0.511752	0.126796	-0.314472	-0.315434	0.334497	0.0920045	-0.0603307	-0.525654	-0.644896	0.1895	-1.27724	1.16805
HUWE1	0.688482	-0.90259	0.329941	-0.153489	0.586365	0.1049	-0.39191	-0.714728	0.0518225	0.384944	-1.0709	0.0782443	nan	0.189755	-0.0305212	0.444907	0.160475	-0.489612	0.184106	-0.47065	1.27379	0.22039	-0.0237595	0.061213	-0.717693	0.0796506	-0.435511	-0.565133	0.316172	0.134391	-0.42633	0.354318	0.650825	-0.0644659	0.352169	nan	-0.630164	-0.130608	-0.578078	-0.2089	nan	0.26262	-1.28834	0.260803	-0.487508	-0.580356	0.167206	0.299668	0.128199
RNF168	0.897398	-0.774696	-0.379086	-0.741945	1.6007	nan	0.0793417	-0.221648	0.0588887	-0.465342	0.158648	0.725264	nan	0.211904	-0.499688	1.09869	nan	-0.695165	-0.344867	0.616251	0.175046	-0.604718	0.445693	-0.166652	0.78519	0.438336	0.67136	0.443369	0.302052	-0.227028	0.243683	-0.156275	nan	-0.350088	0.07864	0.245823	-0.60212	-0.354651	0	0.275095	0.0732737	0.620204	-0.52284	-0.264368	-0.120727	0.0584305	-0.647979	0.402443	0.600249
UBR2	0.552852	-1.13795	-0.594634	0.842703	-1.28668	nan	0.471014	0.957219	0.227658	0.231734	-0.0195607	0.477892	-0.890499	-0.0370064	-0.153662	-0.615996	1.32908	0	-1.04009	-0.0704272	-0.195095	0.614948	-1.43023	0.458566	nan	-0.21691	-1.32936	-0.216662	0.892788	-0.167119	-0.899857	-0.286754	0.880267	0.791686	-0.638244	0.764533	-0.905254	0.038144	1.74474	-0.892284	-0.458415	0.187516	-0.344381	0.0384677	0.0593436	-0.849147	0.0508543	nan	-0.149806
UHRF1	0.49575	0.481055	-0.114976	-0.22167	0.0172343	nan	0.292477	0.942441	0.762974	0	-0.447928	1.01393	0.32167	0.274789	0	0.0990059	0.640296	-0.386044	0.675204	-0.389637	0.4424	0.149671	0.257049	0.507388	0.510428	-0.895247	-0.488111	0.0443231	-0.0658521	0	-0.241074	nan	-1.19896	-0.517807	-0.271014	-0.852489	-0.528233	-0.830162	-0.216203	1.49091	0.161621	-0.617196	-0.256037	-0.367239	-0.127348	-0.454996	0.216332	-0.610899	0.170227
UBR5	0	0.623842	0.845185	0.604208	0.915478	0.122606	0.102719	-0.415937	0	-0.522266	-0.548539	-0.496466	-0.112949	0.101303	0.447042	-0.430188	-0.418349	-0.155141	0.302227	0.586966	0.429583	-0.880897	-0.0924211	0.138599	nan	0.441573	0.672191	nan	-0.114451	-0.728832	-0.41645	nan	nan	0.373428	-1.09784	0.787122	-0.127872	-0.31103	-0.0454698	0.587694	-0.331524	0.110704	0.559049	0.626152	0.190745	-1.02233	-0.223473	0.231845	-0.727217
RNF8	0.204846	-0.354628	0.867426	0.541848	0.363486	-1.17155	0.0297847	-0.149603	-0.392056	-0.367501	nan	-0.270027	0.0627244	-1.02297	0.311619	-0.183102	0.179351	-0.227874	nan	-0.200612	1.26942	0.74877	0.407537	0.831157	0.185451	0.0929048	-0.195909	0.190487	-0.19479	0.645977	-0.194726	0.164698	-0.127485	0.0885296	-1.06708	nan	0.635749	0.0662208	-1.04543	1.26673	0.621815	-0.54464	1.10089	-0.133409	0.309124	0.695719	0.013404	-0.980124	0.314965
DTX3L	-0.503629	0.51207	-0.638004	-0.18556	-0.81682	0.708119	0.0900619	1.19263	-0.659505	0.72005	0.156199	-0.468934	1.01026	-0.312402	-0.46603	-0.982105	0.0827962	-0.145334	nan	0.88604	0.30976	-0.525705	0.221299	-0.285366	-0.24764	0.171802	-0.312626	-0.188894	0.0204057	0.152094	nan	-0.112432	-0.236744	0.468445	-0.57191	-0.81744	0.244931	0.268962	0.0352584	-0.281482	0.277282	0.194238	-0.0604324	-0.070023	0.602296	0.719333	-0.445138	0.140174	0.694174
TRIM37	-0.155465	-0.178112	0.167616	-0.187224	-0.116354	-0.807518	-0.819124	0.144507	-0.480527	0.0262119	-0.16516	0.060042	0.246955	0	nan	-0.0607118	0.279302	0.483569	-0.471732	0.27797	-0.527797	-0.0431746	-0.558776	-0.762382	0.587334	-0.594203	-0.381427	-0.141938	-0.41311	-0.143651	0.533629	-0.264714	-0.56296	-0.363659	-0.252492	-0.326374	-0.17473	0.482357	0	0.149605	-0.10598	0.174716	-0.242713	0.128697	0.125341	0.73705	-0.371692	0.0278994	-0.327838
BMI1	-0.447674	0.0859967	0.726385	0.209489	0.72272	nan	0.534134	-0.514161	-0.0166529	0.0673172	-0.476711	0	-0.470824	-0.0300538	1.13662	-0.233134	-0.962225	0.685672	-0.314895	0.597418	0.0484795	-0.145441	0.177375	-0.167459	0.713568	-0.252163	0.0992087	0.547191	0.52834	-0.288592	0.310381	-0.62566	-0.0699602	0.15918	-1.22959	-0.836841	0.515775	0.108215	-0.42603	0.135524	0.420783	nan	0.301468	0.418449	0.63365	0.195017	0.392756	-0.658249	-0.539537
RNF20	0.224302	nan	-1.49967	0.326785	1.06627	nan	0.160673	nan	0.0637251	-0.0121275	0.123344	-0.170936	1.69279	0.297101	0.689909	0.109054	-0.672077	-0.271742	0.219881	nan	-0.790541	nan	0.393526	-0.589645	1.87633	nan	-0.329382	0.872092	0.462146	nan	-0.833829	nan	nan	0.531237	-0.161953	0.157804	-0.503035	-0.209483	-0.381057	-0.0596811	0.384849	-0.106154	nan	0.707139	-0.536043	0.221395	-1.09865	-1.06562	2.01134
RNF40	nan	1.02968	0	0.467475	-0.391459	nan	-0.916949	-1.15212	0.209342	-0.525184	-0.055233	-1.16175	-0.673235	-0.360257	0.169664	-0.118426	-0.834228	0.416587	-0.234139	-0.117964	-0.692548	0.939949	0.848366	-0.25751	nan	-0.443056	-0.223018	nan	-0.683524	-0.371006	0.625637	-0.236884	nan	0	-0.0819732	0.280154	0.156693	0.300306	0.229047	-0.240055	nan	0.142248	-0.238335	-0.365588	-0.44693	0.455897	-0.691401	-0.932797	-0.568841
RNF2	0.237312	0.748933	0.672322	0.420539	0.254366	0.912428	-0.558196	-0.703876	0.738679	-0.512613	nan	-0.236539	-0.40268	0.334837	-0.0566796	0.491119	1.02196	nan	0	0.0888652	0.425427	0.301619	-0.137388	0.783601	0.437356	0.013278	-0.264555	nan	-0.0546387	0.0815826	0.188278	0.375779	nan	-0.513	0.121052	nan	0.209921	0.101846	0.360537	-0.347967	0.563849	-0.305048	0.0823285	-0.361144	0.324723	0.0664898	-0.592382	nan	-0.752752
RING1	-0.243519	-0.443821	0.327287	-0.357511	-0.129763	-1.30429	-0.244231	0	-0.0947063	-0.336991	0.0467394	0.471277	-0.445214	0.381578	-0.566529	0.986332	-0.2447	0.258733	0.00859507	0.314195	-0.08846	-0.0417494	-0.258662	0.51852	0.0455328	-1.02137	0.965195	0.119607	0.0322279	-0.204667	0.0348942	-0.166269	0.215218	-0.687191	-0.402929	nan	-0.17929	-0.413718	-0.0920482	0.796198	0.0194831	-0.305669	-0.529041	-0.138613	-0.0265231	0.403947	-0.182491	0.0804592	-0.348357
RAG1	nan	nan	nan	-0.422679	-0.0888985	1.29015	-0.865172	nan	0.0356181	0.639983	0.725217	-0.174153	-0.669715	0.0192798	-0.225453	-0.211598	-0.812493	0.412067	-0.273701	0.193863	0	-0.892629	0.863726	0.295341	0	0.462481	-0.952295	nan	1.0489	-0.13285	0.114743	nan	nan	nan	0.00153002	0.0866967	-0.190363	0.344434	-0.227673	0.192178	0.321765	-0.152675	0.608648	-0.174701	0.341998	-0.290226	nan	-0.986178	-0.784623
PRKCB	0.157521	-0.288418	-0.215003	0.336903	0.58328	nan	1.10498	0.038355	nan	-1.41021	nan	1.53721	-0.607896	-0.466199	-0.470903	-0.0281306	nan	nan	-1.17636	nan	-0.601047	-0.250004	nan	-0.641394	0.720312	0.00974482	-0.547207	-0.045113	-1.0696	0.0216532	nan	nan	nan	-0.384158	0.936266	0.383933	0.389118	1.24156	0.177092	0.453888	-0.143524	-0.0198263	-0.77723	0.279662	-0.520106	0.564804	-0.555395	nan	0
AURKB	nan	0.010764	nan	0.68213	-1.42295	nan	nan	nan	nan	nan	nan	-0.54956	0.233706	-1.68401	nan	1.20852	-0.254167	0.85927	0.715353	0.243769	nan	nan	nan	-0.433573	nan	nan	-0.649033	nan	-0.997261	0.187088	nan	0.313389	nan	nan	nan	nan	nan	nan	nan	nan	0.192982	nan	nan	0.0946539	-0.250166	-0.207911	-0.121789	0.218731	0.338916
HASPIN	-0.170883	-0.526804	-0.540546	0.702752	-0.846318	0.523506	-0.31915	0.349602	nan	0.243226	0.37858	-0.114789	nan	0.818632	-0.150934	-0.142837	0.360054	-0.603223	0.649774	-0.248972	0.532528	0.117876	0.546879	-0.155673	-1.11813	-0.37529	-0.561897	0.26415	nan	-0.852766	-0.469374	0.9283	0.246337	0.325712	0.746927	0.187038	-0.710435	-0.276519	0.602159	0	0.0789436	0.275405	0.951503	-0.589565	-1.03045	0.415801	-0.683443	-0.290887	0.437685
DCAF1	0.66143	0.109646	0.373923	-0.413833	0.494868	-0.271062	-0.36828	-1.11794	0.628805	-0.139265	-0.827386	0.161125	-0.87824	-0.296811	-1.56401	-0.114858	0.95735	-0.519169	-0.630463	-0.596353	-0.744659	0.277956	0.510423	-0.380795	-0.325776	0.262959	-0.439358	0.105346	nan	0.0195735	nan	-0.152478	1.08662	-0.34542	-0.467317	-1.56416	0.388036	0.525587	-0.730232	-0.352354	-0.930504	-0.852846	-1.1075	0.586119	-0.491656	0.856773	0.136761	0.224161	-0.185574
CHEK1	-0.99713	nan	-0.0888219	0.85826	0.941388	nan	0.170846	nan	nan	0.480101	-0.0383209	-0.965508	nan	0.078397	-0.690263	0.153517	0.287411	-0.288576	0.432766	0.174003	nan	-0.919257	0.633313	0.637848	nan	0.586302	-0.273241	nan	-0.686803	0.650586	nan	nan	nan	nan	0.182787	0.380109	-1.05842	0.944509	nan	-1.26443	-0.918319	0.257997	-0.41226	0.9351	-0.720296	-0.0849567	-0.136151	0.377309	0.30318
CDK2	0.0767654	0.00564124	-0.231166	0.198731	0.87317	0.725396	0.832345	nan	0.0357607	0.0661097	-0.231417	-0.375858	0.227159	-0.370614	-0.186358	-0.097882	-0.597832	0.169903	1.88522	-0.139116	-0.0995691	0.425808	-0.536473	-0.477474	-0.857984	0.491601	-0.893998	nan	0.600629	0.564649	-0.578756	-0.221429	-0.569777	-0.0315705	-0.141826	-0.0080512	0.483495	0.186566	-0.0191857	-0.00797462	0.199281	-0.291046	-0.150564	-1.26039	-0.0652232	-0.332374	0.0776823	-0.120792	0.155056
CDK1	-0.83114	0.106114	nan	-1.48675	0.413868	nan	nan	1.60146	0.345645	-0.536092	-0.0905777	0.565058	-0.193392	0.593463	0.668052	-0.253405	1.0646	-0.665453	nan	nan	-1.50193	-0.0784884	0.807221	0.320505	0.312903	-0.778866	nan	nan	nan	-0.0876553	-0.258587	-0.620454	0.937991	-0.724094	nan	0.399074	-0.457269	0.735754	-0.296079	0.391596	0.32407	0.572793	-0.313173	-0.0564168	1.10117	-0.652512	-0.3545	-0.255262	0.426419
JAK2-JH2	0.41737	0.125588	-0.00950149	-0.148021	-0.278743	0.269159	-0.644602	nan	-0.487284	0.0991225	-0.600515	-0.0405054	1.36644	0.206351	0.177865	nan	-0.312726	0.42122	-0.278828	0.407418	1.32927	-0.63884	0.0759224	-0.480467	0.024028	0.119178	0.080883	nan	nan	0.017465	0.0357023	-0.0399184	0.0671333	-0.755989	-0.439969	nan	-0.807695	-0.374945	-0.502128	-0.261902	0.103948	0.0820164	0.164323	-0.0126589	0.0396116	-0.0377666	-0.468062	0.253926	0.874845
AURKC	0	-0.631678	nan	-0.429002	0.613631	-0.0527098	-0.131237	nan	0.200625	1.47937	-0.563436	0.372123	-0.0919744	0.219424	0.226263	0.226328	nan	nan	-0.107958	0.348668	-0.55235	0.552852	0.392841	0.0268687	nan	-0.525641	0.408838	0.228165	-1.79071	-0.139982	nan	0.573408	nan	1.51145	nan	nan	nan	nan	0.474573	nan	0.478508	nan	0.455038	0.505481	0.170813	-0.198259	0.161151	0.0910969	-0.00995212
AURKA	nan	-0.670852	-0.810725	-0.200805	0.563621	-0.0559113	0.177473	1.76231	0.159637	nan	0.547617	1.21125	0.319384	0.296919	0	0.114537	-0.111177	-0.455062	-1.03823	-0.109008	-0.417947	1.06032	0.138467	-0.249484	nan	-1.84993	0.16684	nan	-0.446559	nan	nan	-0.083221	nan	nan	nan	nan	-0.43714	-0.00237104	-0.238486	0.542585	0.211823	-0.0688582	0.33015	-0.27071	-0.367331	0.585166	0.395945	0.190258	1.0137
PRKCA	-0.421647	-0.0723558	-1.49038	-0.887593	-0.468542	-0.311675	-0.630446	nan	-0.0211841	-0.665326	-0.139387	-1.18454	-0.912418	-0.11287	1.5072	0.30367	1.05245	0.244049	0.347884	0.00652343	nan	nan	0.694625	0.605184	-0.362225	-0.233467	0.157972	nan	nan	0.555845	nan	0.143682	nan	-0.245714	1.45693	0.12314	-0.339834	0.119628	nan	-0.126988	-0.0944418	-0.565448	-0.259063	0.476648	nan	1.4017	nan	0.0672088	nan
PRKAA2	nan	0.994414	-0.741782	-0.375766	0.785944	-0.764242	0.774371	1.08493	-0.320198	-0.0914572	nan	0	0	-0.119948	-0.754651	-0.463553	0.0924791	-0.065884	nan	0.0862109	nan	nan	0	-0.175552	nan	nan	0	nan	0.224401	-0.69913	nan	-0.334053	0.384661	nan	-1.11025	-0.0712661	nan	0.760412	-0.0593085	nan	-0.627046	nan	-0.577201	-1.25791	0.638378	nan	0	0.20617	0.666422
PRKAA1	nan	-0.147372	-0.360892	-0.457745	-0.0106158	nan	-0.657	nan	nan	-0.410756	-0.0478883	nan	1.0479	0.347419	-1.0915	-0.654509	0.768241	0.079231	nan	-0.14554	nan	-0.432563	0.262808	-0.018063	0.242857	0.393178	nan	nan	-0.389303	0.548764	0.546948	-0.346348	nan	0.25815	-0.259398	-0.325501	nan	-0.72254	-0.309726	-0.890264	0	-0.626581	0.404756	-1.05138	-0.253257	0.529412	0.328023	0.187548	0.71781
PKN1	-0.28195	-0.081498	0.571642	-0.345088	0.760736	-0.396123	0.404731	0.455888	0.361144	0.100871	-0.681672	-0.0471088	0.546277	-0.232841	0.362648	0.433739	1.44185	0	0.251829	0.148771	0.587181	-0.180322	0.346227	0.689382	0.104954	-0.00220119	-0.987816	-1.09857	-0.743141	0	1.04287	-0.00515229	-0.390565	nan	-0.249706	nan	0.197905	-0.445494	nan	-0.38402	0.056275	0.700631	0.336339	0.00163718	-0.409648	-0.693554	-0.506381	-0.439649	0
MSK1	nan	nan	nan	nan	nan	nan	0.342951	-0.211341	-1.21592	0.114634	1.16927	nan	nan	nan	nan	0.816731	nan	0.863268	nan	-0.248619	nan	-0.806468	nan	-1.20032	nan	-0.956723	nan	-0.0888104	nan	nan	nan	0.0726609	nan	nan	nan	nan	nan	0.974932	0.956351	nan	0.222128	-0.086099	0.514346	0	-1.03302	nan	nan	-0.189533	0.150735
BAZ1B	nan	-0.488008	-0.778161	-0.203614	0.887167	nan	-0.379073	-0.274876	-0.298497	nan	-0.118251	-0.567241	-0.640239	-0.124554	nan	0.155507	0.788352	nan	nan	-0.624369	-0.362948	0.478072	-0.712636	0.263193	-0.689704	0.27261	0.671243	nan	-0.628958	0.634153	nan	-0.236844	nan	0.381507	-0.232946	-0.710531	0.568514	-0.672179	-1.59721	0.277462	0.297081	nan	-1.54634	0.167086	0.30408	nan	-0.111302	nan	-0.480361
VRK1	nan	nan	-0.145613	0.496137	1.15536	0.0501698	0.828688	nan	-1.14186	0.056739	0.592615	0.352819	-0.063424	0.295503	nan	0.823395	nan	-0.405383	nan	1.0487	0.980124	0.337999	0.424419	-0.0686902	nan	0.589582	1.47853	-0.253357	0.621929	0.185729	nan	-0.20167	nan	nan	nan	nan	0.0210007	0.619366	0.304135	-0.540442	nan	0.360843	0.110237	-0.0711568	-0.584907	0.852982	0.982682	0.258952	-0.19776
JAK2-JH1	nan	nan	nan	-2.18172	nan	nan	nan	nan	nan	0.375289	nan	-0.609422	nan	nan	nan	nan	nan	0.541955	nan	nan	nan	nan	nan	nan	nan	nan	nan	nan	nan	nan	nan	nan	nan	nan	nan	nan	nan	nan	0.476493	nan	nan	nan	nan	nan	nan	nan	nan	nan	nan
TET3	0.953731	nan	0.496126	nan	-0.255082	0.0168372	-0.642947	0.732769	-0.302324	-0.890236	-0.622901	-0.0120534	0.127445	-0.459293	-0.984804	-0.4193	-0.506802	-0.162585	0.0518539	-0.359988	-0.260211	0.169329	-0.581639	0.438511	-1.09748	-1.01748	0.0121098	-0.180926	0.7774	0.552309	0.157691	0.296961	0.130856	0.463679	0.0435439	0.705093	2.09351	-0.0630311	nan	1.28712	0.66256	0.202877	-0.411552	0.45255	-0.143791	0.289673	0.0113875	-0.154842	0.250988
TET2	nan	nan	0.585604	-0.580569	nan	nan	0.855864	-0.590095	-0.164198	-0.507881	0	-0.701155	nan	-0.543979	0.627256	-0.480305	1.26693	1.75826	nan	0.159031	-0.832804	-0.296013	-0.421746	-0.591188	nan	-0.0961111	-0.000216058	0.374087	nan	0.836268	nan	-0.691459	0.619813	-0.161813	0.302496	0.14974	-0.0149405	0.0674272	-0.628658	-0.543475	nan	0.0264119	0.953197	0.13972	nan	-0.717691	-0.390383	-0.0596249	nan
TET1	-0.207524	0.720321	-0.879122	1.25196	0.751611	-1.09344	0.192694	0.70381	0.159371	-0.816937	0.535558	0.443809	-0.660732	-0.496048	0.22462	-0.558792	0.704115	-0.454707	0.60141	1.17029	0.0631432	-0.280923	-0.00330011	1.57305	0.728786	0.546738	0.0158142	0.332357	nan	1.04321	0.578184	nan	nan	0.357741	-0.542032	-0.124831	-0.244565	-0.136171	-0.577269	-0.102572	-0.110835	-0.819521	-0.642005	-0.536547	-0.167896	0.179659	-0.240574	-0.249264	-1.19869
TDG	0.401985	1.49998	-0.843973	-0.632868	-0.924658	nan	-0.0958377	0.0417976	0.0677859	0.275647	-0.0380737	-0.803368	nan	-0.295537	-0.409729	-0.0328699	-0.887691	0.252678	-0.646361	-0.0591738	0.328637	-0.0457154	-0.908746	1.08592	-0.0827799	nan	-0.882181	-0.842269	0.105978	-0.727255	0.612324	0.305771	0.345578	0.786931	-0.115738	0.431853	0.117574	0.230371	0.50525	nan	-0.221524	-0.493433	0.303081	0.270241	-0.149734	0.748358	-0.271357	0.294034	0.154098
HDAC6-1	-0.0185299	-0.264603	0.127279	-1.08148	0.587823	0.494258	0.20602	-0.36038	nan	-0.279312	0.0895494	0.476976	nan	1.28129	0.418473	-0.730872	-0.00561592	0.319842	0.426659	-0.845907	0.107094	1.11609	0.83006	-1.14712	-0.30523	0.963904	-0.768279	-0.0695651	-0.259064	-0.0291477	-0.708234	-0.320215	-0.780039	-0.836733	0.460451	0.440936	0.726942	-0.0929381	0.968499	0.521496	0.247725	-0.14161	-0.020808	-0.0767785	1.07436	0.868235	-0.162823	-0.0407296	1.14014
HDAC9	0.281288	0.856225	-0.30222	-0.0146474	nan	-0.376425	nan	1.0426	-0.0922372	-1.24866	nan	0.271622	nan	0.728906	nan	nan	-0.27032	0.193196	nan	nan	-0.819621	nan	0.0267641	-0.416741	0.139128	nan	0.85859	nan	nan	nan	nan	-0.514435	-1.35871	nan	-0.820951	nan	-0.634069	1.22204	nan	1.3187	0.0593169	0.0108178	-0.275856	0.409609	0.0500479	0.621862	-0.843895	2.36343	0.693281
HDAC10	0.184388	0.175226	-0.48247	0.341419	-0.0502499	-0.409927	0.235475	0.318946	-0.0664354	-0.342174	0.594989	-0.15083	-0.536015	-0.0568968	0.0543917	-1.72883	0.290347	0.352009	0.524825	0.00421703	0.949349	0.0184964	0.0184011	0.235427	-0.134463	0.652391	-0.28596	0.257279	-0.0855393	-0.130424	0.333949	1.43567	-0.0695178	-1.03252	-0.0932016	-0.438093	0.613662	-0.278277	-0.278063	-0.94191	-0.319657	0.697771	-0.649333	0.737301	0.0418863	-0.385285	0.621206	0.412291	-0.393184
HDAC3	0.0437397	0.0141957	-0.297923	0	-1.06071	-1.15712	0.287182	-0.152577	-0.225269	nan	1.76361	0.440534	-0.740876	-0.153504	0.129167	-0.929353	0.650209	0.499329	0.484576	-0.384808	0.197493	-0.430044	0.0502943	0.546794	-0.226303	-0.80428	0.274976	nan	0.927618	-0.49678	0.0202651	0	nan	0.0793474	0.341522	nan	-1.15168	0.231511	-0.493822	-0.0529711	0.112602	0.107917	0.136558	-0.531533	0.49243	0.0393738	0.594591	0.204712	-0.0967853
HDAC11	nan	-0.177756	nan	0.550736	0.00561732	nan	0.485512	0.461913	-0.968292	0.139791	0.134859	0.531248	-0.0730406	0.715908	1.31727	0.317973	-0.793317	-0.628542	0.340839	0.636452	0.826848	-0.510001	0.109966	-0.0929217	0.82911	0.358277	0.49942	0.322392	-0.149806	-0.09089	0.0327491	0.867704	0.367065	-0.21673	-0.485139	-0.0504506	0.706488	1.05579	0.459439	-0.0402245	0.379904	-1.06959	0.13656	0.125992	0.110021	0.349113	0.384436	0.127318	-0.165523
HDAC8	0.862285	-0.54682	-0.622053	-0.162366	-0.0392508	nan	-0.0929198	-0.407818	nan	0.99097	nan	nan	-0.524963	0.786708	0.0870958	0.666098	nan	nan	nan	0.218264	0.163995	-0.668076	nan	0.263135	-0.0246476	nan	-1.03861	nan	0.450449	0.112026	-0.10445	nan	nan	0.468945	nan	nan	-0.539428	-0.232698	nan	0.0758342	-0.117917	nan	nan	nan	1.08237	-0.760754	nan	0.40532	nan
HDAC1	-0.264363	0.625132	0.561437	-0.236407	0.801119	1.84526	-0.36583	0.342998	0.0411829	nan	0.225539	-0.883738	-0.215893	-0.313716	-0.29379	nan	-0.391832	0.840524	-1.30222	0.271438	-0.0346987	-0.774536	0.608191	-0.103453	0.751987	-0.0545444	-1.24396	nan	nan	-0.82818	-0.173326	1.52956	0.451691	-0.256288	-0.725823	-0.259699	-0.408524	-0.260238	0.413493	0.0782528	0.720231	1.97516	-0.173659	0.577518	-0.290125	0.109373	-0.461491	-0.0313445	-0.133956
SIRT2	-1.09697	1.34926	-1.03975	0.256642	-0.190284	0.222689	1.1073	nan	-0.327811	0.0954034	-0.183347	-0.93887	nan	-0.133319	-0.659158	-0.696495	-0.493331	-0.295495	0.181135	0.0950854	-0.471885	-0.7556	-0.0791841	-0.467402	0.484773	0.350721	-0.650197	0.23936	0.270151	-0.30058	-0.0505428	-0.840659	nan	0.450295	1.68425	-0.345975	-0.764341	1.06296	-0.0207385	0.0564082	0.855875	0.00726016	0.406567	-1.04569	0.235975	0.146782	nan	-1.37247	0.296309
SIRT7	-0.175296	1.09658	-0.268	0.292271	-0.211829	nan	0.173085	-1.2347	-0.916335	-1.46781	1.09068	0.403126	nan	-0.0486802	-0.253367	-0.0993309	0.412139	-0.736336	0.0278981	0.82753	0.652484	nan	0.625384	-0.835014	-0.277744	0.992106	0.840899	-0.973876	0.564056	0.160307	0.633264	1.19041	nan	0.264383	0.38012	-0.400831	0.154892	0.0204256	0.476257	nan	-0.232669	-0.928369	0.306322	0.184116	0.0461495	-0.128376	0.624652	-0.611569	0.017649
HDAC2	-0.498772	-1.09219	0.277585	nan	nan	nan	0.0265044	0.763002	0.116331	-0.762997	0.518735	0.181109	nan	0.11801	nan	-0.123256	0.513222	-0.33581	nan	-0.273058	-0.0625915	-0.907393	0.477729	0.427109	0.21454	0.779087	0.401484	0.877375	-0.511991	-0.352805	0.299849	-0.109986	nan	0.173436	-0.254877	-1.24628	1.05576	-0.793378	0.489685	0.488065	0.0563049	-1.235	0.0995767	-0.348373	-1.48421	0.823691	nan	0.232369	1.01579
SIRT6	0.6252	nan	-0.360767	0.166094	-0.157772	nan	-0.623895	1.53086	-0.537511	-0.624379	-0.250695	0.150527	nan	-0.253821	-0.686517	-0.983134	-0.325123	nan	-0.455586	-0.0566774	-0.25167	1.11134	0.299024	0.724197	0.494706	0.81422	-0.121013	nan	0.112691	0.474431	0.243752	nan	3.12187	nan	nan	-0.10107	0.646142	0.277672	-0.237583	-1.15949	-0.0756642	-0.547567	-0.00102956	0.329515	-1.14442	nan	-0.243299	0.289217	0.592302
SIRT1	nan	nan	nan	-0.267229	-0.234497	nan	nan	nan	-0.662545	-1.18917	1.30867	-0.15704	nan	0.404535	0.0640388	0.0935417	nan	0.524728	nan	-1.10188	1.12961	nan	0.182577	0.519139	-0.140506	-0.129686	nan	nan	-0.573342	-0.911077	nan	-0.15725	nan	nan	0.32439	-0.253586	nan	-0.513285	nan	nan	-0.545184	-0.47612	nan	-0.0136739	-0.0359624	-0.225155	nan	nan	1.24456
HDAC6-2	0.0355745	nan	nan	nan	nan	nan	nan	nan	nan	nan	nan	nan	nan	nan	nan	nan	nan	nan	nan	nan	nan	nan	nan	0.825281	0.640614	nan	0.151262	nan	nan	nan	nan	nan	nan	nan	nan	nan	nan	nan	0.0988688	-0.270553	0.290268	nan	nan	nan	nan	-0.688762	nan	0.642534	nan
HDAC5	0.72555	0.398334	0.729081	0.214137	-0.587004	0.226656	-0.454996	nan	-1.11567	0.234455	-0.128076	0.401037	nan	0.540408	-0.40475	-0.871162	0.267393	-0.26044	0.659886	-0.823234	0.0537148	-0.825544	0.190378	0.0707843	-0.277489	-0.309744	0.214307	nan	-0.456273	-0.752114	nan	-0.975378	0.592022	nan	0.580724	0.810636	-1.66956	-0.939463	-0.727781	nan	-0.414536	-0.0317076	0.795398	-0.92438	0.195264	-0.438187	0.534967	0.156804	-0.373232
HDAC4	-0.0305178	0.00741019	-0.383488	0.452229	-0.38313	0.307531	-0.0261956	1.01949	0.585835	-0.324622	0.841577	0.872802	0.672582	-0.251831	-0.471725	-0.3285	0.855851	-0.423926	-0.253598	-0.0510261	0.00607982	-0.174977	0.328744	0.102393	-0.146404	0.906969	-1.17138	nan	-0.834794	0.273178	nan	nan	nan	0.0589207	-0.00753373	0.0202184	-0.457256	-0.319118	-0.870001	0	-0.8788	-0.311559	-0.22607	-0.0751833	0.333036	-0.169592	-0.803101	0.0291865	-0.415992
HDAC7	nan	0.815146	1.07805	0.324083	-0.630322	nan	1.76519	nan	nan	0.107976	-0.693705	0.158981	0	0.382754	0.908918	-0.659257	0.246523	0.0747336	0.456789	nan	-0.07501	-0.485112	-0.540725	-0.521576	nan	nan	nan	nan	nan	0.796551	nan	nan	nan	0.669222	nan	nan	-0.625514	0.218646	-0.19122	1.15341	0.901993	nan	-0.239376	-1.40932	0.187297	0.605079	0.515572	0.00965796	0.636626
DNMT3B	0.0669525	-0.66229	-0.303459	-0.0693963	-0.498703	-0.0747453	0.126499	-0.214607	nan	nan	-0.157456	0.364231	nan	1.28249	-1.21351	-0.0787824	nan	0.708264	nan	nan	-0.642356	-0.198529	0.512944	-0.172138	1.11603	nan	0.679754	nan	-0.293758	-0.948438	0.139311	0	-0.572208	0.00968647	nan	-0.517908	-1.29869	-0.254558	0.118855	0.515958	1.33953	-0.206961	-1.06747	-0.313362	0.0164821	-0.251366	1.04786	-0.376915	0.0770579
DNMT3A	-0.442208	-0.815856	-0.741535	0.541154	-0.403818	-0.576578	3.06126	-0.62036	nan	-0.841744	-1.29589	0.182873	0.862391	-0.293761	-0.960539	-0.945467	-0.359972	nan	-0.207798	nan	-1.06244	-0.173332	-0.657247	0.235891	-0.225846	-0.3815	-1.55665	0.211056	1.66017	0.397286	-0.580763	-0.0206595	nan	0	-0.794545	0.563499	0.865878	-0.242516	-0.095401	-0.0942661	-0.766725	0.956739	-0.915067	-1.13001	0.603574	-1.35381	0.453649	-0.0833783	-1.03262
DNMT1	nan	nan	nan	0.0592226	nan	-0.381235	nan	nan	nan	nan	nan	nan	nan	-0.108246	nan	nan	nan	3.04051	nan	nan	nan	nan	nan	nan	nan	nan	-0.209815	nan	nan	nan	nan	nan	nan	nan	nan	nan	nan	nan	nan	nan	nan	nan	nan	nan	nan	0	-0.510066	nan	nan
DNMT3A-3L	nan	nan	-2.22703	nan	-0.0789999	-0.0552728	nan	nan	nan	-1.61023	nan	nan	-0.137311	-1.22981	nan	-0.205818	nan	-0.653056	-1.32062	nan	nan	2.05932	-1.0191	0.817967	-0.704584	1.11506	nan	0.797887	nan	1.04943	-2.71886	nan	nan	-0.852512	-0.952177	-0.146347	1.1468	-0.589818	0.525406	-0.663311	-1.12061	-0.439902	-0.939825	-1.2417	-0.500019	-0.263006	-0.384887	-0.927375	nan
[truncated: 146 more columns]

## Sheet: HDAC Synergy
Name	Average Synergy Score with HDAC (Day 0)	q-value (Day 0)	Average Log2(HIGH/LOW) (Day 0)	Average Synergy Score with KRAB (Day 12)	q-value (Day 12)	Average Log2(HIGH/LOW) (Day 12)
ASH1L	0.807043	0.0113717	-2.52166	-0.304302	0.848978	0.0126545
ATF2	1.01063	0.00690569	-2.71253	-0.370886	0.480957	0.276691
AURKA	0.200956	0.549129	-1.78659	-0.350435	0.480957	0.0656105
AURKB	-0.200516	0.168168	-1.1697	0.208952	0.961914	0.331968
AURKC	0.0257445	0.971157	-1.61499	0.00328378	1	0.377646
BAP1	-0.380884	0.0462381	-0.895796	0.0479107	0.99498	-0.0779112
BAZ1B	0.998251	0.01314	-3.02777	-0.19538	0.897786	-0.343225
BMI1	1.13752	0.0155671	-2.80774	0.238175	0.480957	0.328157
BRCA2	0.657988	0.0748501	-2.22306	0.124549	0.968272	-0.0335003
CARM1	-0.211293	0.634568	-1.33601	-0.0349965	0.968272	0.0605954
CDK1	0.927994	0.0185922	-2.51823	-0.0962522	0.938357	0.112448
CDK2	0.388834	0.0671645	-1.97318	0.216762	0.863676	0.105273
CDY1	-0.673336	0.0113678	-0.989366	1.02096	0.83159	0.387072
CDY2	-0.563077	0.0144713	-1.1295	-0.219824	0.881566	0.0652591
CHEK1	-0.0755684	0.906941	-1.4574	0.0738716	0.968272	-0.236691
CLOCK	-0.0317244	0.862734	-1.52728	-0.0707491	0.938357	0.181964
CREBBP	-0.331031	0.485545	-0.939316	0.2818	0.863676	0.207319
DCAF1	-1.42461	0.0025442	0.0518403	0.174729	0.83159	-0.0667273
DMD	1.23434	0.0065823	-2.85591	-0.162176	0.968272	0.198302
DNMT1	-1.03418	0.0534919	-0.757834	-0.447701	0.848978	0.335784
DNMT3A	-0.161079	0.534672	-1.61688	0.385105	0.480957	-0.852247
DNMT3A-3L	-0.389566	0.326232	-2.06071	0.326265	0.897786	-1.77254
DNMT3B	-0.0560968	0.799445	-1.63111	0.0643512	0.99498	-0.201353
DOT1L	0.407078	0.0736392	-2.04087	-0.133961	0.881566	0.0789813
DTX3L	0.745955	0.0238092	-2.37013	0.0957326	0.881566	-0.186321
EHMT1	1.40805	0.0025442	-3.47319	0.140404	0.938357	-0.136241
EHMT2	1.35928	0.0144713	-3.47875	-0.278199	0.31537	-0.0638458
EP300	-0.194013	0.628042	1.11276	0.423339	0.881566	-0.678683
EYA1	0.795445	0.0462381	-2.38485	0.0772182	0.897786	-0.106241
EYA2	0.265113	0.0714536	-1.85677	0.116697	0.961914	0.108968
EYA3	1.10881	0.0025442	-2.74562	-0.259217	0.863676	-0.0455124
EZH1	0.89331	0.0132698	-2.4715	-0.0698334	0.881566	0.00610791
EZH2	0.502734	0.0838461	-2.06609	-0.236525	0.881566	0.190834
GTF3C1	-1.21236	0.0065823	-0.158356	-0.0295175	0.99498	0.0724208
GTF3C2	-1.30096	0.0025442	0.077806	-0.0487737	0.99498	0.20974
GTF3C4	0.0108726	0.979884	-1.73369	-0.274165	0.897786	-0.152754
HASPIN	-1.0337	0.0025442	-0.31337	-0.17628	0.863676	0.0609156
HDAC1	-0.232878	0.39785	-1.40378	-0.192972	0.881566	-0.125558
HDAC10	-0.807002	0.0025442	-0.497374	-0.174921	0.83159	-0.0807549
HDAC11	-0.434393	0.0354036	-1.0412	-0.129235	0.897786	0.092658
HDAC2	0.0010358	0.162831	-0.751846	0.0207252	0.897786	-0.00082476
HDAC3	-1.06915	0.0025442	-0.281071	0.00693339	0.906831	0.124318
HDAC4	0.0350737	0.799445	-2.21827	-0.0122162	0.938357	-0.0444909
HDAC5	0.0422957	0.575299	-1.93089	0.0246117	0.897786	-0.0156778
HDAC6-1	-0.958073	0.0113678	-0.325566	-0.355644	0.705404	0.339299
HDAC6-2	0.0406914	0.996961	-1.84576	-0.0397959	0.890585	-0.0886505
HDAC7	0.0237594	0.862734	-2.26824	0.0342014	0.938357	-0.00728061
HDAC8	0.766651	0.0643206	-2.45971	0.353487	0.897786	0.0259529
HDAC9	-0.772804	0.0354036	-0.429731	0.226136	0.881566	-0.0749866
HR	-1.43973	0.0025442	0.115198	-0.329132	0.83159	0.19255
HSF1	-0.758134	0.236103	1.50264	-0.189921	0.897786	0.153933
HUWE1	-0.824182	0.0025442	-0.547956	0.16238	0.881566	-0.0230729
JAK2-JH1	-0.640763	0.209085	-1.33637
JAK2-JH2	0.680431	0.0305553	-2.28573	-0.0530801	0.897786	0.00496827
JMJD1C	-0.587246	0.134129	-1.02846	-0.0163408	0.99498	-0.0325438
JMJD6	0.319236	0.039907	-1.91871	0.0912654	0.897786	-0.00857487
JMJD7	0.16519	0.291621	-1.5742	-0.435795	0.192383	0.0354475
KAT14	0.312187	0.355574	-1.9297	0.267666	0.480957	0.146129
KAT2A	-0.133837	0.348007	-1.09391	0.325613	0.83159	-0.291383
KAT2B	-0.327198	0.0462381	-1.2468	0.0206153	0.968272	-0.25146
KAT5	-0.466191	0.291621	1.01562	-0.229145	0.938357	-0.123725
KAT6A	0.113861	0.862734	-1.6774	0.0220361	0.968272	-0.0981804
KAT6B	0.0781939	0.774819	-1.75562	0.0913827	0.968272	-0.0600936
KAT7	-0.510964	0.0874868	-0.923209	-0.217114	0.863676	-0.154166
KAT8	0.161424	0.672208	-1.66339	0.321004	1	-0.314876
KDM1A	-0.160999	0.548155	-1.74156	0.134766	0.881566	-0.263251
KDM1B	-0.180005	0.799445	-1.37815	0.0866755	0.938357	-0.162881
KDM2A	0.7107	0.0240293	-2.29055	-0.0439233	0.99498	0.065458
KDM2B	0.47882	0.0144713	-2.08641	0.130686	0.897786	-0.0980031
KDM3A	-0.424881	0.0270339	-1.03292	0.0279261	0.897786	0.00396151
KDM3B	-0.128747	0.374216	-1.77538	-0.369962	0.192383	0.0557695
KDM4A	0.277269	0.348007	-1.8452	-0.0952815	0.897786	0.086152
KDM4B	-0.304545	0.247136	-1.17948	-0.0896248	0.938357	-0.0555754
KDM4C	0.119159	0.628042	-1.67618	0.212427	0.83159	0.252728
KDM4D	-0.521726	0.0305553	-1.00194	0.126696	0.881566	0.00794505
KDM4E	0.200953	0.433811	-1.8389	0.132789	0.817627	0.105387
KDM5A	-1.13152	0.00749609	-0.157653	-0.0421013	0.968272	-0.0617822
KDM5B	0.507929	0.253158	-2.24515	0.475621	0.480957	-0.134618
KDM5C	-0.572645	0.0192104	-0.900221	0.0397023	0.99498	-0.255246
KDM5D	-1.20428	0.00386719	-0.10049	0.489101	0.881566	0.359738
KDM6A	-0.972826	0.00867638	-0.416577	-0.0642139	0.968272	-0.509041
KDM6B	-0.821902	0.0025442	-0.542061	0.0435833	0.961914	-0.180693
KDM7A	0.262566	0.524278	-2.08715	0.312776	0.961914	-0.361161
KDM8	0.667246	0.0241699	-2.42632	-0.379824	0.848978	0.276418
KMT2A	0.696754	0.0671645	-2.32939	-0.100202	0.968272	-0.00988196
KMT2B	-0.115142	0.134129	-1.3003	-0.0683133	0.938357	-0.0581786
KMT2C	-0.16125	0.279328	-1.01612	-0.207001	0.705404	0.0705273
KMT2D	0.214903	0.706296	-1.60996	0.113852	0.93725	-0.205703
KMT2E	1.03215	0.0025442	-2.65343	0.345238	0.848978	-0.310348
KMT5A	1.15951	0.0065823	-2.7073	-0.45725	0.83159	-0.384925
KMT5B	1.24375	0.0144713	-2.96635	0.099455	0.961914	0.269238
KMT5C	1.17625	0.0155671	-2.76346	0.0773526	0.938357	0.113659
MCM3AP	-0.337354	0.218281	-1.13267	-0.183155	0.881566	0.040564
MECOM	0.763997	0.044437	-2.31147	-0.140759	0.881566	-0.0871152
MSK1	-0.646574	0.0527587	-0.967222	0.114884	0.897786	0.0370053
MYSM1	-0.440331	0.134129	-1.1695	-0.229651	0.881566	-0.27639
NAA40	1.09298	0.00867638	-2.70858	0.162719	0.863676	-0.031163
NAA50	1.42611	0.0114284	-2.99845	0.150261	0.881566	-0.217985
NAA60	-0.542222	0.0764648	0.0169798	-0.0840088	0.961914	-0.17524
NCOA1	-0.409518	0.279328	-1.21466	-0.0456173	0.961914	0.12957
NCOA3	0.764892	0.0461173	-2.45547	-0.00878153	0.99498	0.163871
NSD1	1.217	0.0025442	-2.98208	-0.0840115	0.938357	0.239519
NSD2	0.581644	0.151701	-2.18241	-0.241966	0.881566	-0.200309
NSD3	0.831142	0.0025442	-2.58353	0.0899008	0.938357	0.0937996
PHF2	-1.31936	0.0025442	-0.0711439	0.279584	0.480957	0.0661179
PHF8	-1.16892	0.0025442	-0.213747	0.186867	0.881566	0.0246299
PKN1	0.0511748	0.882938	-1.7585	-0.133093	0.938357	0.0621411
PPM1D	-0.106173	0.407718	-1.60845	-0.0882071	0.99498	0.044443
PPP1CA	-0.686084	0.054259	-0.652699	0.339589	0.938357	0.569612
PPP1CB	-0.458254	0.162831	-1.12454	-0.226265	0.881566	-0.110501
PPP1CC	-0.79752	0.047891	-0.62085	1.7971	1	1.96271
PPP2CA	-0.924997	0.0301768	-0.607787	0.537547	0.480957	0.244306
PPP2CB	-1.08785	0.0144713	-0.603522	0.28488	0.881566	-0.3633
PPP4C	-1.21053	0.00386719	-0.275043	-0.237562	0.881566	0.198637
PPP6C	-1.13797	0.00386719	-0.441069	-0.152082	0.961914	0.0225942
PRDM1	1.1673	0.00386719	-3.19765	0.0555439	0.938357	-0.0526615
PRDM10	0.769903	0.0288696	-2.35497	0.654145	0.513021	-0.473296
PRDM11	1.13923	0.00386719	-2.73915	0.251269	0.83159	0.0433506
PRDM12	-0.748053	0.0113678	-0.955858	-0.827336	0.83159	-0.745932
PRDM13	1.14362	0.0161133	-2.81001	0.186515	0.881566	-0.285378
PRDM14	-0.304042	0.231367	-1.31449	-0.166003	0.938357	0.260234
PRDM15	0.208499	0.352512	-1.73848	0.099115	0.897786	-0.0316818
PRDM16	0.526632	0.0838461	-2.01284	-0.148058	0.848978	-0.1899
PRDM2	1.45896	0.0123421	-3.16663	0.104291	0.897786	-0.199307
PRDM4	0.307607	0.0793799	-1.88233	-0.228721	0.863676	0.173973
PRDM5	0.734889	0.151701	-2.56525	0.0778278	0.961914	-0.020494
PRDM6	0.773115	0.0462381	-2.41324	-0.0199226	0.99498	-0.14364
PRDM7	0.138195	0.949996	-1.63407	-0.0917316	0.848978	-0.0352966
PRDM8	0.987083	0.0185922	-2.5866	0.0489032	0.961914	-0.160288
PRDM9	0.181694	0.39785	-1.76654	0.186175	0.881566	-0.1691
PRKAA1	1.49756	0.0065823	-3.17581	0.235466	0.897786	-0.285042
PRKAA2	0.864068	0.016763	-2.52447	0.235471	0.881566	-0.278928
PRKCA	-0.517296	0.0643206	-1.05503	0.247586	0.881566	-0.435457
PRKCB	-1.02531	0.0065823	-0.263356	-0.198922	0.83159	0.159721
PRMT1	-0.00709121	0.916651	-1.43673	0.0157358	0.99498	0.0484714
PRMT2	0.0148459	0.979884	-1.52252	-0.019492	0.99498	0.158884
PRMT5	-0.20679	0.420171	-1.2664	0.00944167	1	0.147973
PRMT6	-1.18	0.0025442	-0.264618	-0.0653498	0.961914	-0.131891
PRMT7	0.12368	0.971157	-1.65111	-0.139472	0.881566	0.0596574
PRMT8	-0.239816	0.301954	-1.22223	0.00626347	0.938357	0.0320232
RAG1	-0.262564	0.146021	-1.62361	-0.437482	0.192383	0.288239
RBX1	0.551614	0.151701	-2.0862	0.00184507	0.938357	-0.0578035
RING1	0.133939	0.799445	-1.83431	-0.0224573	0.99498	-0.0230274
RIOX1	-0.532975	0.0291363	-0.953994	-0.275988	0.881566	0.111585
RIOX2	0.276844	0.272676	-1.93353	0.00387147	0.961914	0.0463837
RNF168	0.200508	0.799445	-1.70324	0.0715359	0.938357	0.101735
RNF2	-0.0842471	0.478421	-1.59256	0.0329702	0.968272	0.0245591
RNF20	0.886001	0.054259	-2.56603	-0.204074	0.848978	-0.101098
RNF40	0.930049	0.00690569	-2.65257	0.0201685	0.897786	-0.0460785
RNF8	-0.312303	0.322866	-1.30887	-0.15345	0.897786	-0.141668
RYBP	0.280403	0.47161	-4.71614	0.121356	0.897786	0.223571
SETD1A	0.356984	0.134129	-1.94932	-0.00996456	0.99498	0.110935
SETD1B	0.0541292	0.979884	-1.52463	0.0254974	0.99498	0.0234967
SETD2	0.792181	0.0132001	-2.54551	0.100421	0.881566	0.240212
SETD3	-0.4437	0.231367	-1.07645	-0.204022	0.480957	0.0879476
SETD4	-1.20017	0.0025442	-0.172022	0.16116	0.881566	-0.316487
SETD5	1.11374	0.00386719	-2.78289	-0.161879	0.881566	0.190202
SETD6	-0.772003	0.00867638	-0.568916	-0.020182	0.99498	-0.0626616
SETD7	0.0659012	0.882938	-1.45261	0.151355	0.881566	-0.168458
SETD9	-0.386747	0.0462381	-1.05219	-0.326574	0.83159	0.18348
SETDB1	-0.85886	0.0065823	-0.550488	0.24543	0.881566	-0.0121324
SETDB2	0.0180952	0.937984	-1.71203	0.127295	0.938357	-0.0472804
SETMAR	1.00225	0.0305553	-2.56279	-0.129967	0.938357	0.0174591
SIRT1	0.0113543	0.862583	-1.19505	-0.00314524	0.961914	-0.00280462
SIRT2	-0.503076	0.0998323	-1.13952	0.196926	0.881566	0.37019
SIRT6	0.0455088	0.958846	-1.05985	-0.0379718	0.848978	0.0432644
SIRT7	0.708259	0.0354036	-2.4585	-0.0295322	0.961914	-0.0703537
SMYD1	0.8104	0.016763	-2.40362	0.127954	0.920038	-0.0528657
SMYD2	-1.20624	0.0065823	-0.0812676	-0.0748269	0.938357	-0.133385
SMYD3	0.707401	0.0671645	-2.3066	-0.0029399	0.99498	0.068156
SMYD4	-0.519141	0.0101348	-0.969047	0.147157	0.897786	-0.0607086
SMYD5	0.601704	0.0516825	-2.18715	-0.021665	0.938357	-0.0218758
SUV39H1	-0.27705	0.168168	-1.25821	0.0734764	0.897786	0.0282975
SUV39H2	0.561897	0.0760576	-2.25228	0.0431583	0.938357	0.0494901
TAF1	-0.422256	0.0678386	-1.01239	-0.123272	0.881566	0.145335
TAF1L	-1.06829	0.0065823	-0.333985	-0.106322	0.968272	0.29225
TDG	-0.0443106	0.882938	-1.74193	-0.231683	0.881566	0.0841599
TET1	0.0492481	0.768088	-1.76624	0.0743471	0.961914	0.629887
TET2	0.0921162	0.708562	-1.74559	0.34158	0.848978	0.270341
TET3	-0.492839	0.0461173	-1.11042	-0.126299	0.938357	-0.0369693
TRIM37	-0.871272	0.0025442	-0.716689	-0.125177	0.938357	0.038992
UBE2A	-0.723084	0.0240293	-0.781506	0.0601004	1	-0.109566
UBE2B	-1.14194	0.0025442	-0.402757	-0.0300439	0.897786	0.19668
UBE2D2	0.0896028	0.716156	-1.70966	0.12524	0.897786	-0.0885641
UBE2D3	0.586416	0.291621	-2.21506	0.120211	0.897786	-0.161489
UBE2E1	1.32813	0.0144713	-3.54994	-0.00833489	0.99498	0.0352848
UBE2N	0.200122	0.322409	-1.767	-0.377944	0.817627	0.0741845
UBE2U	0.665052	0.0412409	-2.22161	0.158345	0.897786	0.0821126
UBR2	0.39131	0.548155	-2.00043	-0.205908	0.881566	0.159906
UBR5	0.810993	0.0643206	-2.43179	0.410087	0.705404	-0.334598
UHRF1	1.1638	0.0185922	-2.76363	0.100134	0.938357	-0.212809
USP16	-0.449533	0.0305553	-0.732787	-0.0335704	0.938357	0.0937596
USP21	-0.424914	0.0375507	-0.331935	0.0425237	0.881566	0.057954
USP22	0.0669111	0.574176	-1.48845	-0.333469	0.192383	0.00630359
USP3	0.264161	0.543635	-1.68843	0.0240028	0.897786	0.1091
USP36	-0.16173	0.24147	-1.19076	-0.209629	0.938357	0.29828
UTY	-0.706826	0.0101348	-0.670146	0.0335521	0.938357	0.00072108
VRK1	1.39397	0.01314	-3.59675	0.266942	0.881566	0.108661
