# Supplementary material for: A combinatorial domain screening platform reveals epigenetic effector interactions for transcriptional perturbation
Source: Nat Commun. 2026 Apr 24;17:5697. doi: 10.1038/s41467-026-72227-9 (PMC13319239; doi:10.1038/s41467-026-72227-9)
Supplement: Supplementary file 10 — Supplementary Data 8 [file 41467_2026_72227_MOESM10_ESM.xlsx]

## Sheet: Growth screen sgRNA level 
ID	Target Gene Symbol	Target Alias	guide_class	CRISPR sgRNA design rule	sgRNA Sequence	PAM Sequence	Plasmid_reads	KRAB_Rep1_reads	KRAB_Rep2_reads	KRAB_L3MBTL3_Rep1_reads	KRAB_L3MBTL3_Rep2_reads	KRAB_log2FC	KRAB_L3MBTL3_log2FC	Target Domain	Reference Sequence	Strand of Target	TSS Position	Strand of sgRNA	Orientation	sgRNA 'Cut' Position	sgRNA 'Cut' Site TSS Offset
i_GATA1_1	GATA1	GATA1	CRISPRi	CRISPRi	GTGAGCTTGCCACATCCCCA	AGG	2235	665	307	149	106	3.28262	4.98785	[TSS-50,TSS+300]	NC_000023.11	+	48786591	+	sense	48786610	19
i_GATA1_2	GATA1	GATA1	CRISPRi	CRISPRi	GCCCAGGGTTGCCTTGGTGG	GGG	930	1037	807	320	412	1.00274	2.20071	[TSS-50,TSS+300]	NC_000023.11	+	48786591	-	antisense	48786674	83
i_GATA1_3	GATA1	GATA1	CRISPRi	CRISPRi	GGCCCCCACCAAGGCAACCC	TGG	1805	4931	3920	2024	2534	-0.304901	0.519134	[TSS-50,TSS+300]	NC_000023.11	+	48786591	+	sense	48786683	92
i_GATA1_4	GATA1	GATA1	CRISPRi	CRISPRi	GGCTTGCCACATCCCCAAGG	CGG	1064	256	239	52	63	3.07938	5.03897	[TSS-50,TSS+300]	NC_000023.11	+	48786591	+	sense	48786613	22
i_GATA1_5	GATA1	GATA1	CRISPRi	CRISPRi	GCTTGGTGGGGGCTCTCTGG	GGG	3405	5280	4005	927	1263	0.54559	2.49927	[TSS-50,TSS+300]	NC_000023.11	+	48786591	-	antisense	48786663	72
i_GATA1_6	GATA1	GATA1	CRISPRi	CRISPRi	GCCCCAGAGAGCCCCCACCA	AGG	6109	29680	19865	14627	13414	-1.01168	-0.350756	[TSS-50,TSS+300]	NC_000023.11	+	48786591	+	sense	48786674	83
i_GATA1_7	GATA1	GATA1	CRISPRi	CRISPRi	GCTGGGCTGGTGGTTGCGGA	GGG	1812	1435	1182	366	464	1.45512	2.98009	[TSS-50,TSS+300]	NC_000023.11	+	48786591	-	antisense	48786630	39
i_GATA1_8	GATA1	GATA1	CRISPRi	CRISPRi	GCCTGGGCTGGTGGTTGCGG	AGG	3139	2699	1766	549	307	1.50263	3.7778	[TSS-50,TSS+300]	NC_000023.11	+	48786591	-	antisense	48786631	40
i_GATA1_9	GATA1	GATA1	CRISPRi	CRISPRi	GTGAGACTGACCTGGGCTGG	TGG	3924	12651	9447	5256	4851	-0.49896	0.482573	[TSS-50,TSS+300]	NC_000023.11	+	48786591	-	antisense	48786640	49
i_GATA1_10	GATA1	GATA1	CRISPRi	CRISPRi	GCCTCCGCAACCACCAGCCC	AGG	3573	8257	5922	3536	2959	0.0104782	0.989768	[TSS-50,TSS+300]	NC_000023.11	+	48786591	+	sense	48786641	50
i_REXO2_1	REXO2	REXO2	CRISPRi	CRISPRi	GGAGCCGCCTAGCATCACCC	GGG	1002	193	195	100	137	3.34179	3.93303	[TSS-50,TSS+300]	NC_000011.10	+	114439468	-	antisense	114439527	59
i_REXO2_2	REXO2	REXO2	CRISPRi	CRISPRi	GGAGAGCATGGCTCAGCGGA	TGG	604	457	371	135	120	1.53061	3.08392	[TSS-50,TSS+300]	NC_000011.10	+	114439468	+	sense	114439653	185
i_REXO2_3	REXO2	REXO2	CRISPRi	CRISPRi	GGGTCCCGGGTGATGCTAGG	CGG	2249	465	358	196	408	3.43869	3.83299	[TSS-50,TSS+300]	NC_000011.10	+	114439468	+	sense	114439534	66
i_REXO2_4	REXO2	REXO2	CRISPRi	CRISPRi	GGCTCAGCGGATGGTCTGGG	TGG	2818	2333	1430	650	986	1.60427	2.66055	[TSS-50,TSS+300]	NC_000011.10	+	114439468	+	sense	114439662	194
i_REXO2_5	REXO2	REXO2	CRISPRi	CRISPRi	GACGGCCCCAGTCTCGCAGC	CGG	1365	922	856	294	399	1.59807	2.83782	[TSS-50,TSS+300]	NC_000011.10	+	114439468	-	antisense	114439495	27
i_REXO2_6	REXO2	REXO2	CRISPRi	CRISPRi	GAGCGCCGGCTGCGAGACTG	GGG	1157	585	399	247	275	2.23711	2.99235	[TSS-50,TSS+300]	NC_000011.10	+	114439468	+	sense	114439501	33
i_REXO2_7	REXO2	REXO2	CRISPRi	CRISPRi	GTGGGCTCCAGGCTGTTGCG	GGG	2490	1071	714	434	713	2.48756	3.00647	[TSS-50,TSS+300]	NC_000011.10	+	114439468	+	sense	114439561	93
i_REXO2_8	REXO2	REXO2	CRISPRi	CRISPRi	GATTGCGCCTGCGCCAGCGC	CGG	1068	4955	3890	4393	4628	-1.0594	-1.23057	[TSS-50,TSS+300]	NC_000011.10	+	114439468	+	sense	114439487	19
i_REXO2_9	REXO2	REXO2	CRISPRi	CRISPRi	GCGCAACAGCCTGGAGCCCA	GGG	1595	1130	988	240	252	1.57264	3.53859	[TSS-50,TSS+300]	NC_000011.10	+	114439468	-	antisense	114439548	80
i_REXO2_10	REXO2	REXO2	CRISPRi	CRISPRi	GCACCCGGGACCAGCAGCCA	CGG	2053	1559	1306	650	697	1.50353	2.45371	[TSS-50,TSS+300]	NC_000011.10	+	114439468	-	antisense	114439513	45
i_LRRC32_1	LRRC32	LRRC32	CRISPRi	CRISPRi	GCCACCCCGCGCCAGACCCC	GGG	1990	11553	7403	6969	6478	-1.23682	-0.908682	[TSS-50,TSS+300]	NC_000011.10	-	76670747	+	antisense	76670701	47
i_LRRC32_2	LRRC32	LRRC32	CRISPRi	CRISPRi	GTCCTCGGGCCGTGACCCCG	GGG	941	3265	1787	887	909	-0.380138	0.913804	[TSS-50,TSS+300]	NC_000011.10	-	76670747	-	sense	76670706	42
i_LRRC32_3	LRRC32	LRRC32	CRISPRi	CRISPRi	GCCCACCCCGCGCCAGACCC	CGG	1952	9950	7241	3247	3082	-1.14092	0.150038	[TSS-50,TSS+300]	NC_000011.10	-	76670747	+	antisense	76670700	48
i_LRRC32_4	LRRC32	LRRC32	CRISPRi	CRISPRi	GCACCCCGCGCCAGACCCCG	GGG	2197	3662	2241	1402	949	0.596284	1.77522	[TSS-50,TSS+300]	NC_000011.10	-	76670747	+	antisense	76670702	46
i_LRRC32_5	LRRC32	LRRC32	CRISPRi	CRISPRi	GGTGACCCCGGGGTCTGGCG	CGG	1006	1435	908	418	188	0.796859	2.68561	[TSS-50,TSS+300]	NC_000011.10	-	76670747	-	sense	76670696	52
i_LRRC32_6	LRRC32	LRRC32	CRISPRi	CRISPRi	GGACCCCGGGGTCTGGCGCG	GGG	1525	5732	4235	5629	6651	-0.712243	-1.15742	[TSS-50,TSS+300]	NC_000011.10	-	76670747	-	sense	76670694	54
i_LRRC32_7	LRRC32	LRRC32	CRISPRi	CRISPRi	GCCGGGGTCACGGCCCGAGG	AGG	801	3606	2428	1641	1988	-0.904908	-0.325785	[TSS-50,TSS+300]	NC_000011.10	-	76670747	+	antisense	76670718	30
i_LRRC32_8	LRRC32	LRRC32	CRISPRi	CRISPRi	GTCACGGCCCGAGGAGGAGC	AGG	791	4183	2786	1213	1399	-1.12923	0.127265	[TSS-50,TSS+300]	NC_000011.10	-	76670747	+	antisense	76670724	24
i_LRRC32_9	LRRC32	LRRC32	CRISPRi	CRISPRi	GTGGCGCGGGGTGGGACCCG	GGG	1019	3096	2666	2352	2260	-0.515477	-0.330872	[TSS-50,TSS+300]	NC_000011.10	-	76670747	-	sense	76670682	66
i_LRRC32_10	LRRC32	LRRC32	CRISPRi	CRISPRi	GGGCGCGGGGTGGGACCCGG	GGG	531	437	152	93	251	2.01819	2.63564	[TSS-50,TSS+300]	NC_000011.10	-	76670747	-	sense	76670681	67
i_CDC5L_1	CDC5L	CDC5L	CRISPRi	CRISPRi	GGTGCGCACAAGCTGCTAGA	GGG	899	495	586	10	175	1.71707	5.20064	[TSS-50,TSS+300]	NC_000006.12	+	44387707	-	antisense	44387912	205
i_CDC5L_2	CDC5L	CDC5L	CRISPRi	CRISPRi	GCGTGCGCACAAGCTGCTAG	AGG	834	2173	2001	374	365	-0.34205	2.0187	[TSS-50,TSS+300]	NC_000006.12	+	44387707	-	antisense	44387913	206
i_CDC5L_3	CDC5L	CDC5L	CRISPRi	CRISPRi	GGTAACAGCGATTGGGCCAC	CGG	2082	91	71	82	8	5.6567	7.09825	[TSS-50,TSS+300]	NC_000006.12	+	44387707	-	antisense	44387757	50
i_CDC5L_4	CDC5L	CDC5L	CRISPRi	CRISPRi	GAGCAGAAGGTCGCGCTTGG	AGG	912	364	144	141	74	2.96764	3.99148	[TSS-50,TSS+300]	NC_000006.12	+	44387707	+	sense	44387728	21
i_CDC5L_5	CDC5L	CDC5L	CRISPRi	CRISPRi	GGTGGCGGCTTTGAGTCCGG	TGG	986	8	61	8	0	6.36384	9.20823	[TSS-50,TSS+300]	NC_000006.12	+	44387707	+	sense	44387752	45
i_CDC5L_6	CDC5L	CDC5L	CRISPRi	CRISPRi	GCTTGTGCGCACGCGCGCGG	AGG	915	6400	4402	6660	6786	-1.55597	-2.02955	[TSS-50,TSS+300]	NC_000006.12	+	44387707	+	sense	44387933	226
i_CDC5L_7	CDC5L	CDC5L	CRISPRi	CRISPRi	GAAGCTGCTAGAGGGAGCGG	CGG	640	22	106	59	17	4.67066	5.13206	[TSS-50,TSS+300]	NC_000006.12	+	44387707	-	antisense	44387904	197
i_CDC5L_8	CDC5L	CDC5L	CRISPRi	CRISPRi	GGTCTCGGCAAGCAGCCGAG	AGG	771	3631	2119	3677	3255	-0.866743	-1.31805	[TSS-50,TSS+300]	NC_000006.12	+	44387707	-	antisense	44387794	87
i_CDC5L_9	CDC5L	CDC5L	CRISPRi	CRISPRi	GAGGTCGCGCTTGGAGGAAG	TGG	3380	181	11	84	46	7.15585	6.58753	[TSS-50,TSS+300]	NC_000006.12	+	44387707	+	sense	44387734	27
i_CDC5L_10	CDC5L	CDC5L	CRISPRi	CRISPRi	GTCGCGCTTGGAGGAAGTGG	CGG	1752	25	47	8	110	6.61191	6.63973	[TSS-50,TSS+300]	NC_000006.12	+	44387707	+	sense	44387737	30
i_HOOK2_1	HOOK2	HOOK2	CRISPRi	CRISPRi	GCAAGAGACTGACCGAACCA	GGG	1779	9681	7566	10274	10276	-1.28664	-1.68304	[TSS-50,TSS+300]	NC_000019.10	-	12775552	+	antisense	12775337	216
i_HOOK2_2	HOOK2	HOOK2	CRISPRi	CRISPRi	GGGTCAGTCTCTTGGTGCTG	GGG	2020	7845	5753	9837	8351	-0.754193	-1.31888	[TSS-50,TSS+300]	NC_000019.10	-	12775552	-	sense	12775318	235
i_HOOK2_3	HOOK2	HOOK2	CRISPRi	CRISPRi	GGGCTGCGGGCGCTCGCTGG	TGG	1005	2418	1181	2318	2261	0.229809	-0.340631	[TSS-50,TSS+300]	NC_000019.10	-	12775552	-	sense	12775518	35
i_HOOK2_4	HOOK2	HOOK2	CRISPRi	CRISPRi	GGGCGGCGCTCTAGGCCGAG	CGG	888	1906	1633	1691	1609	-0.0106023	-0.04635	[TSS-50,TSS+300]	NC_000019.10	-	12775552	-	sense	12775548	5
i_HOOK2_5	HOOK2	HOOK2	CRISPRi	CRISPRi	GTCGGATTCAATCCAGGCCA	CGG	566	2395	3508	3112	3664	-1.37542	-1.72835	[TSS-50,TSS+300]	NC_000019.10	-	12775552	+	antisense	12775475	78
i_HOOK2_6	HOOK2	HOOK2	CRISPRi	CRISPRi	GTCGCTGGTGGCGGACCCGG	AGG	1429	3711	3559	770	805	-0.367023	1.70548	[TSS-50,TSS+300]	NC_000019.10	-	12775552	-	sense	12775506	47
i_HOOK2_7	HOOK2	HOOK2	CRISPRi	CRISPRi	GGCGCTCTAGGCCGAGCGGG	AGG	406	1256	1065	1178	1150	-0.528997	-0.670835	[TSS-50,TSS+300]	NC_000019.10	-	12775552	-	sense	12775544	9
i_HOOK2_8	HOOK2	HOOK2	CRISPRi	CRISPRi	GGCGGACCCGGAGGCTGCTG	CGG	678	2834	1926	3670	2436	-0.80437	-1.29287	[TSS-50,TSS+300]	NC_000019.10	-	12775552	-	sense	12775497	56
i_HOOK2_9	HOOK2	HOOK2	CRISPRi	CRISPRi	GCTGCGGCGCCGGGGCTCCG	TGG	716	1038	899	161	199	0.547448	2.84027	[TSS-50,TSS+300]	NC_000019.10	-	12775552	-	sense	12775481	72
i_HOOK2_10	HOOK2	HOOK2	CRISPRi	CRISPRi	GAATCCAGGCCACGGAGCCC	CGG	763	4259	1824	3803	3782	-0.888732	-1.46559	[TSS-50,TSS+300]	NC_000019.10	-	12775552	+	antisense	12775483	70
i_RUVBL1_1	RUVBL1	RUVBL1	CRISPRi	CRISPRi	GCCGGGAGCTAAAACCAGCG	TGG	423	42	56	4	11	4.07734	6.62076	[TSS-50,TSS+300]	NC_000003.12	-	128123812	+	antisense	128123751	62
i_RUVBL1_2	RUVBL1	RUVBL1	CRISPRi	CRISPRi	GAACGGCCGCATGGTAACTC	AGG	831	16	0	47	0	8.63571	7.75425	[TSS-50,TSS+300]	NC_000003.12	-	128123812	-	sense	128123794	19
i_RUVBL1_3	RUVBL1	RUVBL1	CRISPRi	CRISPRi	GTACCATGCGGCCGTTACTA	GGG	1267	621	440	212	144	2.25464	3.69732	[TSS-50,TSS+300]	NC_000003.12	-	128123812	+	antisense	128123811	2
i_RUVBL1_4	RUVBL1	RUVBL1	CRISPRi	CRISPRi	GAGGTGTGGCCAGTGGACCA	GGG	722	339	316	98	47	2.11799	4.23698	[TSS-50,TSS+300]	NC_000003.12	-	128123812	-	sense	128123570	243
i_RUVBL1_5	RUVBL1	RUVBL1	CRISPRi	CRISPRi	GGGCCAGGAGAACGCGCGAG	AGG	2883	1499	1226	87	333	2.06702	4.91858	[TSS-50,TSS+300]	NC_000003.12	-	128123812	-	sense	128123589	224
i_RUVBL1_6	RUVBL1	RUVBL1	CRISPRi	CRISPRi	GCGGCGCCTGAGTTACCATG	CGG	3189	726	712	103	230	3.12655	5.20954	[TSS-50,TSS+300]	NC_000003.12	-	128123812	+	antisense	128123799	14
i_RUVBL1_7	RUVBL1	RUVBL1	CRISPRi	CRISPRi	GGGCGCACTGTCCTAGCTGC	TGG	999	7	20	83	11	7.24862	5.82343	[TSS-50,TSS+300]	NC_000003.12	-	128123812	-	sense	128123767	46
i_RUVBL1_8	RUVBL1	RUVBL1	CRISPRi	CRISPRi	GGGAGAACGCGCGAGAGGTG	TGG	918	586	531	148	140	1.69667	3.51085	[TSS-50,TSS+300]	NC_000003.12	-	128123812	-	sense	128123584	229
i_RUVBL1_9	RUVBL1	RUVBL1	CRISPRi	CRISPRi	GGGGCTGGACGAGAGCGGCT	TGG	3923	1025	433	598	458	3.53492	3.75002	[TSS-50,TSS+300]	NC_000003.12	-	128123812	-	sense	128123637	176
i_RUVBL1_10	RUVBL1	RUVBL1	CRISPRi	CRISPRi	GGCGTGGAAAACCAGCAGCT	AGG	500	47	30	13	45	4.67809	5.1495	[TSS-50,TSS+300]	NC_000003.12	-	128123812	+	antisense	128123767	46
i_WBP11_1	WBP11	WBP11	CRISPRi	CRISPRi	GCAACAGGGAGACCTCAACC	AGG	1057	601	584	109	124	1.81317	4.01984	[TSS-50,TSS+300]	NC_000012.12	-	14803478	+	antisense	14803238	241
i_WBP11_2	WBP11	WBP11	CRISPRi	CRISPRi	GCTCCCAGGACTACGAGAAG	CGG	3440	4722	4044	1969	1967	0.633905	1.65165	[TSS-50,TSS+300]	NC_000012.12	-	14803478	+	antisense	14803380	99
i_WBP11_3	WBP11	WBP11	CRISPRi	CRISPRi	GCAAGATGGCGGTAGCTGAG	GGG	1077	1029	776	242	330	1.24804	2.77268	[TSS-50,TSS+300]	NC_000012.12	-	14803478	-	sense	14803454	25
i_WBP11_4	WBP11	WBP11	CRISPRi	CRISPRi	GGGGGCGCGAGGTTTCAAGA	TGG	2861	215	466	99	66	4.15072	5.97413	[TSS-50,TSS+300]	NC_000012.12	-	14803478	-	sense	14803468	11
i_WBP11_5	WBP11	WBP11	CRISPRi	CRISPRi	GGACCGAGAGACCCAGTTGA	AGG	2088	37	66	89	78	6.35059	5.47707	[TSS-50,TSS+300]	NC_000012.12	-	14803478	-	sense	14803430	49
i_WBP11_6	WBP11	WBP11	CRISPRi	CRISPRi	GTCAAGATGGCGGTAGCTGA	GGG	714	2100	1571	388	396	-0.366825	1.70978	[TSS-50,TSS+300]	NC_000012.12	-	14803478	-	sense	14803455	24
i_WBP11_7	WBP11	WBP11	CRISPRi	CRISPRi	GAGGACTACGAGAAGCGGGT	AGG	772	203	265	73	132	2.70947	3.80825	[TSS-50,TSS+300]	NC_000012.12	-	14803478	+	antisense	14803385	94
i_WBP11_8	WBP11	WBP11	CRISPRi	CRISPRi	GGACTACGAGAAGCGGGTAG	GGG	950	97	79	66	51	4.40398	4.85633	[TSS-50,TSS+300]	NC_000012.12	-	14803478	+	antisense	14803387	92
i_WBP11_9	WBP11	WBP11	CRISPRi	CRISPRi	GACTACGAGAAGCGGGTAGG	GGG	685	285	266	29	62	2.29078	4.82627	[TSS-50,TSS+300]	NC_000012.12	-	14803478	+	antisense	14803388	91
i_WBP11_10	WBP11	WBP11	CRISPRi	CRISPRi	GGCGCGAGGTTTCAAGATGG	CGG	1348	109	48	40	17	5.17864	6.48023	[TSS-50,TSS+300]	NC_000012.12	-	14803478	-	sense	14803465	14
i_CAD_1	CAD	CAD	CRISPRi	CRISPRi	GTAGCCACGTGGACCGACTC	CGG	1412	715	338	92	206	2.49907	4.19451	[TSS-50,TSS+300]	NC_000002.12	+	27217370	+	sense	27217463	93
i_CAD_2	CAD	CAD	CRISPRi	CRISPRi	GCCACGTGGCTAACGGCGCG	GGG	857	1166	968	73	69	0.669362	4.42176	[TSS-50,TSS+300]	NC_000002.12	+	27217370	-	antisense	27217442	72
i_CAD_3	CAD	CAD	CRISPRi	CRISPRi	GCCCCGCGCCGTTAGCCACG	TGG	853	1820	1193	87	288	0.19104	3.2672	[TSS-50,TSS+300]	NC_000002.12	+	27217370	+	sense	27217452	82
i_CAD_4	CAD	CAD	CRISPRi	CRISPRi	GTCCACGTGGCTAACGGCGC	GGG	900	268	365	55	114	2.5008	4.33525	[TSS-50,TSS+300]	NC_000002.12	+	27217370	-	antisense	27217443	73
i_CAD_5	CAD	CAD	CRISPRi	CRISPRi	GGCGCCGGAGTCGGTCCACG	TGG	943	51	63	40	16	5.01142	6.00643	[TSS-50,TSS+300]	NC_000002.12	+	27217370	-	antisense	27217456	86
i_CAD_6	CAD	CAD	CRISPRi	CRISPRi	GAGTCGGTCCACGTGGCTAA	CGG	2496	615	581	222	130	3.03915	4.71511	[TSS-50,TSS+300]	NC_000002.12	+	27217370	-	antisense	27217449	79
i_CAD_7	CAD	CAD	CRISPRi	CRISPRi	GGAGGACGGCGCGCCGGAGT	CGG	805	157	121	15	16	3.51638	6.45719	[TSS-50,TSS+300]	NC_000002.12	+	27217370	-	antisense	27217465	95
i_CAD_8	CAD	CAD	CRISPRi	CRISPRi	GGTCCACGTGGCTAACGGCG	CGG	1086	306	101	48	62	3.59787	5.13643	[TSS-50,TSS+300]	NC_000002.12	+	27217370	-	antisense	27217444	74
i_CAD_9	CAD	CAD	CRISPRi	CRISPRi	GAAGCCGGGCGCGGCAGCGT	AGG	886	172	59	9	13	4.10103	7.07444	[TSS-50,TSS+300]	NC_000002.12	+	27217370	-	antisense	27217410	40
i_CAD_10	CAD	CAD	CRISPRi	CRISPRi	GCTGCCGCCAAGCGCGCCCG	AGG	1149	248	153	149	53	3.53302	4.52185	[TSS-50,TSS+300]	NC_000002.12	+	27217370	+	sense	27217396	26
i_ZNF444_1	ZNF444	ZNF444	CRISPRi	CRISPRi	GGAAAGATGGGAGACTTGCG	GGG	1722	8836	6151	7670	8048	-1.11838	-1.3429	[TSS-50,TSS+300]	NC_000019.10	+	56141288	+	sense	56141474	186
i_ZNF444_2	ZNF444	ZNF444	CRISPRi	CRISPRi	GCACCTCACTCTCTCAGGCG	AGG	934	5209	2985	5074	5772	-1.09771	-1.68704	[TSS-50,TSS+300]	NC_000019.10	+	56141288	-	antisense	56141345	57
i_ZNF444_3	ZNF444	ZNF444	CRISPRi	CRISPRi	GTGGGAGAGGGAACTAGAGG	GGG	3290	9766	6668	4981	4595	-0.315168	0.306264	[TSS-50,TSS+300]	NC_000019.10	+	56141288	+	sense	56141533	245
i_ZNF444_4	ZNF444	ZNF444	CRISPRi	CRISPRi	GGAGAGAGTGAGGTGAGCGA	GGG	2577	11883	9575	11929	11818	-1.06993	-1.35724	[TSS-50,TSS+300]	NC_000019.10	+	56141288	+	sense	56141363	75
i_ZNF444_5	ZNF444	ZNF444	CRISPRi	CRISPRi	GAGAGAGTGAGGTGAGCGAG	GGG	1066	4870	3887	5372	5375	-1.04906	-1.48628	[TSS-50,TSS+300]	NC_000019.10	+	56141288	+	sense	56141364	76
i_ZNF444_6	ZNF444	ZNF444	CRISPRi	CRISPRi	GGGCCTCGCCTGAGAGAGTG	AGG	969	2964	1978	1837	1498	-0.341346	0.0712779	[TSS-50,TSS+300]	NC_000019.10	+	56141288	+	sense	56141353	65
i_ZNF444_7	ZNF444	ZNF444	CRISPRi	CRISPRi	GAGCTTTGTGCGCATGTGCG	GGG	934	6306	4592	6578	7874	-1.54616	-2.09825	[TSS-50,TSS+300]	NC_000019.10	+	56141288	+	sense	56141313	25
i_ZNF444_8	ZNF444	ZNF444	CRISPRi	CRISPRi	GGAGAGTGAGGTGAGCGAGG	GGG	5289	19363	14834	16423	16248	-0.700853	-0.780449	[TSS-50,TSS+300]	NC_000019.10	+	56141288	+	sense	56141365	77
i_ZNF444_9	ZNF444	ZNF444	CRISPRi	CRISPRi	GCATGTGCGGGGAGGTGAGG	GGG	4842	17836	12243	10986	11639	-0.630502	-0.377182	[TSS-50,TSS+300]	NC_000019.10	+	56141288	+	sense	56141324	36
i_ZNF444_10	ZNF444	ZNF444	CRISPRi	CRISPRi	GAAGGAGGGAGGGATTGGGT	GGG	3431	18115	14734	15241	17157	-1.27214	-1.39006	[TSS-50,TSS+300]	NC_000019.10	+	56141288	+	sense	56141388	100
i_BTBD2_1	BTBD2	BTBD2	CRISPRi	CRISPRi	GGGACAGACGCGCAGGCCGC	GGG	3851	14225	8867	14248	14486	-0.564927	-1.05284	[TSS-50,TSS+300]	NC_000019.10	-	2015714	-	sense	2015492	223
i_BTBD2_2	BTBD2	BTBD2	CRISPRi	CRISPRi	GCGCCGCAGCCACAAAATGG	CGG	1654	8874	6092	8357	8329	-1.17262	-1.48762	[TSS-50,TSS+300]	NC_000019.10	-	2015714	-	sense	2015703	12
i_BTBD2_3	BTBD2	BTBD2	CRISPRi	CRISPRi	GGGCCTGCGCGTCTGTCCCG	GGG	816	2481	2116	2482	2682	-0.509355	-0.813268	[TSS-50,TSS+300]	NC_000019.10	-	2015714	+	antisense	2015507	208
i_BTBD2_4	BTBD2	BTBD2	CRISPRi	CRISPRi	GCGCAGCCACAAAATGGCGG	CGG	486	4128	3102	3940	3917	-1.89874	-2.16606	[TSS-50,TSS+300]	NC_000019.10	-	2015714	-	sense	2015700	15
i_BTBD2_5	BTBD2	BTBD2	CRISPRi	CRISPRi	GCGTGCGTCGTGCCCGCCGG	GGG	917	3880	2378	3857	3362	-0.747827	-1.12595	[TSS-50,TSS+300]	NC_000019.10	-	2015714	-	sense	2015664	51
i_BTBD2_6	BTBD2	BTBD2	CRISPRi	CRISPRi	GGCGGGCGGCGTCGGCCCAG	GGG	884	2646	1795	2650	3342	-0.321825	-0.903801	[TSS-50,TSS+300]	NC_000019.10	-	2015714	+	antisense	2015538	177
i_BTBD2_7	BTBD2	BTBD2	CRISPRi	CRISPRi	GGGCCCCGGGACAGACGCGC	AGG	2199	7443	5769	6902	8471	-0.595822	-0.95117	[TSS-50,TSS+300]	NC_000019.10	-	2015714	-	sense	2015499	216
i_BTBD2_8	BTBD2	BTBD2	CRISPRi	CRISPRi	GGGGGTCGGCCCGGGCACGG	GGG	1294	4711	3086	1200	1430	-0.579322	0.828612	[TSS-50,TSS+300]	NC_000019.10	-	2015714	-	sense	2015640	75
i_BTBD2_9	BTBD2	BTBD2	CRISPRi	CRISPRi	GCGGGGTCGGCCCGGGCACG	GGG	1853	9665	6770	11044	10340	-1.1465	-1.68088	[TSS-50,TSS+300]	NC_000019.10	-	2015714	-	sense	2015641	74
i_BTBD2_10	BTBD2	BTBD2	CRISPRi	CRISPRi	GCGTCTGTCCCGGGGCCCGG	CGG	1868	2406	2146	684	621	0.696486	2.36398	[TSS-50,TSS+300]	NC_000019.10	-	2015714	+	antisense	2015515	200
i_FARSB_1	FARSB	FARSB	CRISPRi	CRISPRi	GGAGTGGCGGCCCTATACGT	TGG	2299	2015	1130	439	552	1.58609	3.06746	[TSS-50,TSS+300]	NC_000002.12	-	222656092	-	sense	222655998	95
i_FARSB_2	FARSB	FARSB	CRISPRi	CRISPRi	GTAGGGCCGCCACTCACTGT	AGG	1796	579	360	97	278	2.95249	4.28825	[TSS-50,TSS+300]	NC_000002.12	-	222656092	+	antisense	222656016	77
i_FARSB_3	FARSB	FARSB	CRISPRi	CRISPRi	GCACGCTTCACGCTGACAGT	CGG	937	1784	1186	265	339	0.345037	2.4874	[TSS-50,TSS+300]	NC_000002.12	-	222656092	+	antisense	222656065	28
i_FARSB_4	FARSB	FARSB	CRISPRi	CRISPRi	GGGGAGGCCGGGGTTTACGC	GGG	2261	1470	1478	415	478	1.59589	3.18751	[TSS-50,TSS+300]	NC_000002.12	-	222656092	-	sense	222655892	201
i_FARSB_5	FARSB	FARSB	CRISPRi	CRISPRi	GGGGCCGCACCTACAGTGAG	TGG	2123	1286	1137	564	407	1.79053	2.99159	[TSS-50,TSS+300]	NC_000002.12	-	222656092	-	sense	222656014	79
i_FARSB_6	FARSB	FARSB	CRISPRi	CRISPRi	GCCGCACCTACAGTGAGTGG	CGG	450	594	373	115	111	0.914162	2.83061	[TSS-50,TSS+300]	NC_000002.12	-	222656092	-	sense	222656011	82
i_FARSB_7	FARSB	FARSB	CRISPRi	CRISPRi	GTACGCGGGAAGGCCGATGA	TGG	1624	1607	1111	256	490	1.26023	3.03991	[TSS-50,TSS+300]	NC_000002.12	-	222656092	-	sense	222655878	215
i_FARSB_8	FARSB	FARSB	CRISPRi	CRISPRi	GCCGCCACTCACTGTAGGTG	CGG	1605	1798	1555	536	330	0.919952	2.77581	[TSS-50,TSS+300]	NC_000002.12	-	222656092	+	antisense	222656021	72
i_FARSB_9	FARSB	FARSB	CRISPRi	CRISPRi	GTCACTGTAGGTGCGGCCCA	GGG	806	645	412	55	78	1.62273	4.44715	[TSS-50,TSS+300]	NC_000002.12	-	222656092	+	antisense	222656028	65
i_FARSB_10	FARSB	FARSB	CRISPRi	CRISPRi	GATCTGCTCTTCCAAGCCCT	GGG	1250	894	226	282	199	2.45172	3.2409	[TSS-50,TSS+300]	NC_000002.12	-	222656092	-	sense	222656033	60
i_GINS1_1	GINS1	GINS1	CRISPRi	CRISPRi	GGGGCGGGTAGACTTGGACG	GGG	4168	1579	1280	243	356	2.5301	4.66652	[TSS-50,TSS+300]	NC_000020.11	+	25407674	+	sense	25407917	243
i_GINS1_2	GINS1	GINS1	CRISPRi	CRISPRi	GACTGCCTGCCTTCAACGTG	AGG	4800	4185	2650	875	920	1.50628	3.26449	[TSS-50,TSS+300]	NC_000020.11	+	25407674	+	sense	25407896	222
i_GINS1_3	GINS1	GINS1	CRISPRi	CRISPRi	GTGCCTGCCTTCAACGTGAG	GGG	3635	2943	1793	570	623	1.64087	3.45305	[TSS-50,TSS+300]	NC_000020.11	+	25407674	+	sense	25407898	224
i_GINS1_4	GINS1	GINS1	CRISPRi	CRISPRi	GGACTAGAACGAAAGGAGTG	AGG	1829	211	277	87	118	3.8932	5.00679	[TSS-50,TSS+300]	NC_000020.11	+	25407674	+	sense	25407741	67
i_GINS1_5	GINS1	GINS1	CRISPRi	CRISPRi	GGTTCTAGTCCTACAGCGCC	AGG	1091	861	666	196	445	1.50521	2.72757	[TSS-50,TSS+300]	NC_000020.11	+	25407674	-	antisense	25407718	44
i_GINS1_6	GINS1	GINS1	CRISPRi	CRISPRi	GAGGGGCGGGTAGACTTGGA	CGG	1802	1108	554	184	321	2.17949	3.73132	[TSS-50,TSS+300]	NC_000020.11	+	25407674	+	sense	25407915	241
i_GINS1_7	GINS1	GINS1	CRISPRi	CRISPRi	GAGCTGCATCGCGCGCCCGA	AGG	1210	1145	681	250	539	1.43297	2.56409	[TSS-50,TSS+300]	NC_000020.11	+	25407674	+	sense	25407871	197
i_GINS1_8	GINS1	GINS1	CRISPRi	CRISPRi	GCTGCCTGCCTTCAACGTGA	GGG	5339	13199	8571	2814	2731	-0.0152104	1.79158	[TSS-50,TSS+300]	NC_000020.11	+	25407674	+	sense	25407897	223
i_GINS1_9	GINS1	GINS1	CRISPRi	CRISPRi	GGGCGAGAGCCTGGCGCTGT	AGG	1636	413	267	215	121	3.27605	4.18032	[TSS-50,TSS+300]	NC_000020.11	+	25407674	+	sense	25407720	46
i_GINS1_10	GINS1	GINS1	CRISPRi	CRISPRi	GGCGCCAAAGCGCGGAGCGG	AGG	965	394	204	48	120	2.74228	4.49538	[TSS-50,TSS+300]	NC_000020.11	+	25407674	+	sense	25407694	20
i_AQR_1	AQR	AQR	CRISPRi	CRISPRi	GCCGCGCCGCACAAACGCTC	CGG	882	917	620	70	81	1.20487	4.37891	[TSS-50,TSS+300]	NC_000015.10	-	34969742	+	antisense	34969730	13
i_AQR_2	AQR	AQR	CRISPRi	CRISPRi	GTTCCCTTAAGTTACTGCCG	GGG	2754	1802	1653	443	403	1.65287	3.54781	[TSS-50,TSS+300]	NC_000015.10	-	34969742	+	antisense	34969699	44
i_AQR_3	AQR	AQR	CRISPRi	CRISPRi	GCCGCACAAACGCTCCGGGC	CGG	2202	1640	1353	226	239	1.54257	4.08482	[TSS-50,TSS+300]	NC_000015.10	-	34969742	+	antisense	34969735	8
i_AQR_4	AQR	AQR	CRISPRi	CRISPRi	GACTTAAGGGAAGTGGACCA	GGG	1070	553	434	95	83	2.10443	4.42239	[TSS-50,TSS+300]	NC_000015.10	-	34969742	-	sense	34969678	65
i_AQR_5	AQR	AQR	CRISPRi	CRISPRi	GCTTCCCTTAAGTTACTGCC	GGG	2744	2114	1946	389	552	1.41485	3.40965	[TSS-50,TSS+300]	NC_000015.10	-	34969742	+	antisense	34969698	45
i_AQR_6	AQR	AQR	CRISPRi	CRISPRi	GGAAACTAAAGGACCGCTCT	GGG	1097	1039	542	172	126	1.52607	3.7353	[TSS-50,TSS+300]	NC_000015.10	-	34969742	+	antisense	34969657	86
i_AQR_7	AQR	AQR	CRISPRi	CRISPRi	GCCGGCCCGGAGCGTTTGTG	CGG	1394	238	106	36	57	4.10388	5.75862	[TSS-50,TSS+300]	NC_000015.10	-	34969742	-	sense	34969725	18
i_AQR_8	AQR	AQR	CRISPRi	CRISPRi	GGGAAACTAAAGGACCGCTC	TGG	662	378	318	26	16	1.91013	5.79798	[TSS-50,TSS+300]	NC_000015.10	-	34969742	+	antisense	34969656	87
i_AQR_9	AQR	AQR	CRISPRi	CRISPRi	GCTCTGGGCAGCGGCAACCC	TGG	1020	509	422	87	214	2.11533	3.73824	[TSS-50,TSS+300]	NC_000015.10	-	34969742	+	antisense	34969672	71
i_AQR_10	AQR	AQR	CRISPRi	CRISPRi	GCCGGAGCGTTTGTGCGGCG	CGG	766	2906	1868	218	464	-0.624602	2.11144	[TSS-50,TSS+300]	NC_000015.10	-	34969742	-	sense	34969720	23
i_INTS2_1	INTS2	INTS2	CRISPRi	CRISPRi	GGCCGACGGGAGTCAGACGC	TGG	509	226	144	11	12	2.47012	6.19794	[TSS-50,TSS+300]	NC_000017.11	-	61927982	-	sense	61927953	30
i_INTS2_2	INTS2	INTS2	CRISPRi	CRISPRi	GTCCTCTCAGACCAGTACGG	TGG	794	146	42	24	33	4.30084	5.61544	[TSS-50,TSS+300]	NC_000017.11	-	61927982	-	sense	61927974	9
i_INTS2_3	INTS2	INTS2	CRISPRi	CRISPRi	GAGACCAGTACGGTGGCCGA	CGG	726	534	444	150	121	1.55428	3.26753	[TSS-50,TSS+300]	NC_000017.11	-	61927982	-	sense	61927967	16
i_INTS2_4	INTS2	INTS2	CRISPRi	CRISPRi	GGCCACCGTACTGGTCTGAG	AGG	3279	1785	1068	367	515	2.2262	3.75838	[TSS-50,TSS+300]	NC_000017.11	-	61927982	+	antisense	61927983	0
i_INTS2_5	INTS2	INTS2	CRISPRi	CRISPRi	GAGACGCTGGGGATGAATGA	AGG	559	192	94	87	39	3.02713	4.08489	[TSS-50,TSS+300]	NC_000017.11	-	61927982	-	sense	61927940	43
i_INTS2_6	INTS2	INTS2	CRISPRi	CRISPRi	GCGACGGGAGTCAGACGCTG	GGG	1200	447	225	124	199	2.89525	3.77149	[TSS-50,TSS+300]	NC_000017.11	-	61927982	-	sense	61927951	32
i_INTS2_7	INTS2	INTS2	CRISPRi	CRISPRi	GCCCAGCGTCTGACTCCCGT	CGG	2431	2226	1581	282	407	1.35272	3.68568	[TSS-50,TSS+300]	NC_000017.11	-	61927982	+	antisense	61927962	21
i_INTS2_8	INTS2	INTS2	CRISPRi	CRISPRi	GGAATGAAGGTGCTGGGTGC	AGG	2311	1598	902	286	298	1.92316	3.82676	[TSS-50,TSS+300]	NC_000017.11	-	61927982	-	sense	61927927	56
i_INTS2_9	INTS2	INTS2	CRISPRi	CRISPRi	GCCGACGGGAGTCAGACGCT	GGG	822	191	145	100	53	3.27635	4.32449	[TSS-50,TSS+300]	NC_000017.11	-	61927982	-	sense	61927952	31
i_INTS2_10	INTS2	INTS2	CRISPRi	CRISPRi	GGGGGATGAATGAAGGTGCT	GGG	1448	994	612	80	199	1.87069	4.35528	[TSS-50,TSS+300]	NC_000017.11	-	61927982	-	sense	61927933	50
i_MTHFD1_1	MTHFD1	MTHFD1	CRISPRi	CRISPRi	GATGGACACCACCAATATCG	AGG	1006	1227	869	325	351	0.941364	2.41806	[TSS-50,TSS+300]	NC_000014.9	+	64388354	-	antisense	64388387	33
i_MTHFD1_2	MTHFD1	MTHFD1	CRISPRi	CRISPRi	GAGTGGAACCTCGATATTGG	TGG	1281	326	302	233	164	3.00502	3.55213	[TSS-50,TSS+300]	NC_000014.9	+	64388354	+	sense	64388390	36
i_MTHFD1_3	MTHFD1	MTHFD1	CRISPRi	CRISPRi	GAGCGGACTAATAAAGGCCA	TGG	777	3735	3127	1979	1468	-1.15653	-0.286036	[TSS-50,TSS+300]	NC_000014.9	+	64388354	+	sense	64388426	72
i_MTHFD1_4	MTHFD1	MTHFD1	CRISPRi	CRISPRi	GATTAGTCCGCTGCCCACGA	TGG	4166	5121	3436	1357	1772	0.969079	2.27146	[TSS-50,TSS+300]	NC_000014.9	+	64388354	-	antisense	64388405	51
i_MTHFD1_5	MTHFD1	MTHFD1	CRISPRi	CRISPRi	GGCAGAAATCCTGAACGGGA	AGG	484	2191	1306	880	682	-0.824198	0.168761	[TSS-50,TSS+300]	NC_000014.9	+	64388354	+	sense	64388453	99
i_MTHFD1_6	MTHFD1	MTHFD1	CRISPRi	CRISPRi	GGCGGGAGGGACACTTGTAG	CGG	3042	2950	1733	805	1211	1.40684	2.46866	[TSS-50,TSS+300]	NC_000014.9	+	64388354	+	sense	64388566	212
i_MTHFD1_7	MTHFD1	MTHFD1	CRISPRi	CRISPRi	GGGGTTGTCCTGCTTGGCTG	CGG	5375	1517	1189	804	803	2.97897	3.58666	[TSS-50,TSS+300]	NC_000014.9	+	64388354	+	sense	64388364	10
i_MTHFD1_8	MTHFD1	MTHFD1	CRISPRi	CRISPRi	GTATTGGTGGTGTCCATCGT	GGG	2127	305	272	144	159	3.85921	4.65065	[TSS-50,TSS+300]	NC_000014.9	+	64388354	+	sense	64388403	49
i_MTHFD1_9	MTHFD1	MTHFD1	CRISPRi	CRISPRi	GATATTGGTGGTGTCCATCG	TGG	1311	505	408	251	301	2.50708	3.096	[TSS-50,TSS+300]	NC_000014.9	+	64388354	+	sense	64388402	48
i_MTHFD1_10	MTHFD1	MTHFD1	CRISPRi	CRISPRi	GTTGTCCTGCTTGGCTGCGG	AGG	907	262	162	98	119	3.11172	3.90471	[TSS-50,TSS+300]	NC_000014.9	+	64388354	+	sense	64388367	13
i_RNF44_1	RNF44	RNF44	CRISPRi	CRISPRi	GAGAGAGACTGATCGCGCGT	GGG	1164	4997	4326	5700	6335	-1.01803	-1.52077	[TSS-50,TSS+300]	NC_000005.10	-	176537402	-	sense	176537166	237
i_RNF44_2	RNF44	RNF44	CRISPRi	CRISPRi	GGAGAGAGACTGATCGCGCG	TGG	1436	6364	4691	6048	6663	-0.948123	-1.29719	[TSS-50,TSS+300]	NC_000005.10	-	176537402	-	sense	176537167	236
i_RNF44_3	RNF44	RNF44	CRISPRi	CRISPRi	GCGACGGCGTCTGCCTCGCG	AGG	1335	4970	3119	4642	4355	-0.580622	-0.904821	[TSS-50,TSS+300]	NC_000005.10	-	176537402	+	antisense	176537154	249
i_RNF44_4	RNF44	RNF44	CRISPRi	CRISPRi	GCACAACATTCGAAGCGGCG	GGG	1350	8216	4905	6698	7296	-1.25355	-1.52531	[TSS-50,TSS+300]	NC_000005.10	-	176537402	+	antisense	176537323	80
i_RNF44_5	RNF44	RNF44	CRISPRi	CRISPRi	GGGCCCCTGCGGGCTTGCAG	CGG	1070	2721	1698	256	428	-0.0267192	2.5358	[TSS-50,TSS+300]	NC_000005.10	-	176537402	-	sense	176537396	7
i_RNF44_6	RNF44	RNF44	CRISPRi	CRISPRi	GGGTCGCGCGCCAGACGGGA	GGG	1219	3757	3080	3655	4224	-0.500802	-0.841438	[TSS-50,TSS+300]	NC_000005.10	-	176537402	+	antisense	176537343	60
i_RNF44_7	RNF44	RNF44	CRISPRi	CRISPRi	GGTCGCGCGCCAGACGGGAG	GGG	1399	2176	2129	980	584	0.357828	1.7323	[TSS-50,TSS+300]	NC_000005.10	-	176537402	+	antisense	176537344	59
i_RNF44_8	RNF44	RNF44	CRISPRi	CRISPRi	GGGGTCGCGCGCCAGACGGG	AGG	1420	4040	2572	3303	2826	-0.203177	-0.258546	[TSS-50,TSS+300]	NC_000005.10	-	176537402	+	antisense	176537342	61
i_RNF44_9	RNF44	RNF44	CRISPRi	CRISPRi	GTAGCCCGCTGCAAGCCCGC	AGG	808	3495	1845	3200	2798	-0.671843	-1.04122	[TSS-50,TSS+300]	NC_000005.10	-	176537402	+	antisense	176537402	1
i_RNF44_10	RNF44	RNF44	CRISPRi	CRISPRi	GCAGGCCCTCAGGGAGCGGG	AGG	565	457	298	127	152	1.59205	2.86225	[TSS-50,TSS+300]	NC_000005.10	-	176537402	+	antisense	176537203	200
i_MIS18BP1_1	MIS18BP1	MIS18BP1	CRISPRi	CRISPRi	GGTGTTAGAGAACGTCGCGG	AGG	1692	1465	1217	413	481	1.32038	2.76847	[TSS-50,TSS+300]	NC_000014.9	-	45253202	-	sense	45253185	18
i_MIS18BP1_2	MIS18BP1	MIS18BP1	CRISPRi	CRISPRi	GCCGCGGGCAGGATACACCG	TGG	1190	896	780	344	156	1.48789	3.20171	[TSS-50,TSS+300]	NC_000014.9	-	45253202	-	sense	45253136	67
i_MIS18BP1_3	MIS18BP1	MIS18BP1	CRISPRi	CRISPRi	GCGCGGGCAGGATACACCGT	GGG	1914	1170	662	419	333	2.09893	3.20044	[TSS-50,TSS+300]	NC_000014.9	-	45253202	-	sense	45253135	68
i_MIS18BP1_4	MIS18BP1	MIS18BP1	CRISPRi	CRISPRi	GCCACGGTGTATCCTGCCCG	CGG	920	836	483	204	151	1.51208	3.22964	[TSS-50,TSS+300]	NC_000014.9	-	45253202	+	antisense	45253146	57
i_MIS18BP1_5	MIS18BP1	MIS18BP1	CRISPRi	CRISPRi	GCGGTGTATCCTGCCCGCGG	CGG	621	619	284	111	97	1.5443	3.41603	[TSS-50,TSS+300]	NC_000014.9	-	45253202	+	antisense	45253149	54
i_MIS18BP1_6	MIS18BP1	MIS18BP1	CRISPRi	CRISPRi	GAGGATACACCGTGGGCCTG	AGG	1261	547	662	223	208	2.04505	3.39043	[TSS-50,TSS+300]	NC_000014.9	-	45253202	-	sense	45253128	75
i_MIS18BP1_7	MIS18BP1	MIS18BP1	CRISPRi	CRISPRi	GTTAGAGAACGTCGCGGAGG	AGG	1317	656	488	279	111	2.19641	3.74211	[TSS-50,TSS+300]	NC_000014.9	-	45253202	-	sense	45253182	21
i_MIS18BP1_8	MIS18BP1	MIS18BP1	CRISPRi	CRISPRi	GTGTGTGTTAGAGAACGTCG	CGG	2547	1421	862	508	265	2.18069	3.63804	[TSS-50,TSS+300]	NC_000014.9	-	45253202	-	sense	45253188	15
i_MIS18BP1_9	MIS18BP1	MIS18BP1	CRISPRi	CRISPRi	GGGCTCGCGCCTCAGGCCCA	CGG	1294	972	969	405	257	1.39367	2.84674	[TSS-50,TSS+300]	NC_000014.9	-	45253202	+	antisense	45253130	73
i_MIS18BP1_10	MIS18BP1	MIS18BP1	CRISPRi	CRISPRi	GCTTGGCGCCTGGCCGCCGC	GGG	1110	647	512	223	386	1.92531	2.76216	[TSS-50,TSS+300]	NC_000014.9	-	45253202	-	sense	45253151	52
i_MED30_1	MED30	MED30	CRISPRi	CRISPRi	GCAAGCTGGTTCCAACGCTG	AGG	870	1078	1097	345	144	0.657457	2.80555	[TSS-50,TSS+300]	NC_000008.11	+	117520714	+	sense	117520793	79
i_MED30_2	MED30	MED30	CRISPRi	CRISPRi	GGCCGCCCGGGAAGTCAACA	CGG	1324	304	214	75	73	3.35035	4.98938	[TSS-50,TSS+300]	NC_000008.11	+	117520714	+	sense	117520962	248
i_MED30_3	MED30	MED30	CRISPRi	CRISPRi	GCCATCCCCGACGCGGCCAA	CGG	1198	718	345	142	174	2.24438	3.76836	[TSS-50,TSS+300]	NC_000008.11	+	117520714	-	antisense	117520895	181
i_MED30_4	MED30	MED30	CRISPRi	CRISPRi	GTCCCCGACGCGGCCAACGG	AGG	813	232	176	27	35	2.98199	5.52653	[TSS-50,TSS+300]	NC_000008.11	+	117520714	-	antisense	117520892	178
i_MED30_5	MED30	MED30	CRISPRi	CRISPRi	GCCCCGACGCGGCCAACGGA	GGG	839	272	226	196	69	2.73359	3.68487	[TSS-50,TSS+300]	NC_000008.11	+	117520714	-	antisense	117520891	177
i_MED30_6	MED30	MED30	CRISPRi	CRISPRi	GGGCTGTGGGGCCTCAGCGT	TGG	1277	108	183	62	113	4.1528	4.76088	[TSS-50,TSS+300]	NC_000008.11	+	117520714	-	antisense	117520793	79
i_MED30_7	MED30	MED30	CRISPRi	CRISPRi	GGCCATGTCCACCCCTCCGT	TGG	1605	1231	612	266	266	1.86499	3.43485	[TSS-50,TSS+300]	NC_000008.11	+	117520714	+	sense	117520890	176
i_MED30_8	MED30	MED30	CRISPRi	CRISPRi	GCCCGACGCGGCCAACGGAG	GGG	903	382	314	67	35	2.35897	5.03777	[TSS-50,TSS+300]	NC_000008.11	+	117520714	-	antisense	117520890	176
i_MED30_9	MED30	MED30	CRISPRi	CRISPRi	GCGGCCCGATTTCAAAACAG	CGG	2876	3263	2437	854	846	1.00739	2.60364	[TSS-50,TSS+300]	NC_000008.11	+	117520714	-	antisense	117520749	35
i_MED30_10	MED30	MED30	CRISPRi	CRISPRi	GCAGCTTGAGAGACCCCCCG	CGG	3942	2257	1405	541	876	2.12497	3.36208	[TSS-50,TSS+300]	NC_000008.11	+	117520714	-	antisense	117520768	54
i_SMU1_1	SMU1	SMU1	CRISPRi	CRISPRi	GTTGGATCTCGCTACCTCGG	AGG	1044	999	935	286	347	1.09021	2.57165	[TSS-50,TSS+300]	NC_000009.12	-	33076674	-	sense	33076432	243
i_SMU1_2	SMU1	SMU1	CRISPRi	CRISPRi	GGATCTCGCTACCTCGGAGG	TGG	1514	1324	687	363	398	1.64508	2.83737	[TSS-50,TSS+300]	NC_000009.12	-	33076674	-	sense	33076429	246
i_SMU1_3	SMU1	SMU1	CRISPRi	CRISPRi	GATCTTCGGAGTGAGTCCTG	CGG	1520	124	170	10	20	4.35798	7.49122	[TSS-50,TSS+300]	NC_000009.12	-	33076674	-	sense	33076576	99
i_SMU1_4	SMU1	SMU1	CRISPRi	CRISPRi	GTCGGGAGAAGGCATCCGAG	AGG	717	358	43	45	36	3.4932	4.96762	[TSS-50,TSS+300]	NC_000009.12	-	33076674	-	sense	33076496	179
i_SMU1_5	SMU1	SMU1	CRISPRi	CRISPRi	GATCTCGCTACCTCGGAGGT	GGG	882	2522	1927	1499	1211	-0.341638	0.235599	[TSS-50,TSS+300]	NC_000009.12	-	33076674	-	sense	33076428	247
i_SMU1_6	SMU1	SMU1	CRISPRi	CRISPRi	GTGGCCTTGAGGGAGAGCTG	GGG	2901	46	32	113	0	7.18234	8.93268	[TSS-50,TSS+300]	NC_000009.12	-	33076674	-	sense	33076638	37
i_SMU1_7	SMU1	SMU1	CRISPRi	CRISPRi	GTCCTGTGGGCCCACCTCCG	AGG	830	621	143	19	49	2.45236	5.5621	[TSS-50,TSS+300]	NC_000009.12	-	33076674	+	antisense	33076429	246
i_SMU1_8	SMU1	SMU1	CRISPRi	CRISPRi	GGCCTGCTCCCGGAGAGATA	CGG	817	19	10	30	70	6.76428	4.97028	[TSS-50,TSS+300]	NC_000009.12	-	33076674	-	sense	33076617	58
i_SMU1_9	SMU1	SMU1	CRISPRi	CRISPRi	GCCGAGAGGCCAGGGAGTGG	AGG	1942	1619	1221	390	337	1.44467	3.26441	[TSS-50,TSS+300]	NC_000009.12	-	33076674	-	sense	33076482	193
i_SMU1_10	SMU1	SMU1	CRISPRi	CRISPRi	GGAAGGCATCCGAGAGGCCA	GGG	631	327	254	112	77	2.10683	3.59728	[TSS-50,TSS+300]	NC_000009.12	-	33076674	-	sense	33076490	185
i_AARS_1	AARS1	AARS	CRISPRi	CRISPRi	GCGGCGACCCTAGGAGAGGT	AGG	903	1000	505	170	165	1.32407	3.27002	[TSS-50,TSS+300]	NC_000016.10	-	70289506	-	sense	70289422	85
i_AARS_2	AARS1	AARS	CRISPRi	CRISPRi	GGGGACGGCGACCCTAGGAG	AGG	931	677	694	283	232	1.42018	2.70351	[TSS-50,TSS+300]	NC_000016.10	-	70289506	-	sense	70289426	81
i_AARS_3	AARS1	AARS	CRISPRi	CRISPRi	GGGGCGGCCTACCTCTCCTA	GGG	1978	862	1003	311	227	2.06717	3.7377	[TSS-50,TSS+300]	NC_000016.10	-	70289506	+	antisense	70289426	81
i_AARS_4	AARS1	AARS	CRISPRi	CRISPRi	GTGCAGCGGGCCCTTGGCGG	GGG	1139	812	312	106	197	2.15525	3.8157	[TSS-50,TSS+300]	NC_000016.10	-	70289506	-	sense	70289466	41
i_AARS_5	AARS1	AARS	CRISPRi	CRISPRi	GTCTGCGGGAATAGGTGCAG	CGG	697	185	112	57	83	3.24641	4.16822	[TSS-50,TSS+300]	NC_000016.10	-	70289506	-	sense	70289480	27
i_AARS_6	AARS1	AARS	CRISPRi	CRISPRi	GAGGAGAGGTAGGCCGCCCT	CGG	1293	1144	601	272	251	1.61924	3.14889	[TSS-50,TSS+300]	NC_000016.10	-	70289506	-	sense	70289412	95
i_AARS_7	AARS1	AARS	CRISPRi	CRISPRi	GCCGCAGAGCTCTCCGAGGG	CGG	931	1099	411	267	548	1.44829	2.1271	[TSS-50,TSS+300]	NC_000016.10	-	70289506	+	antisense	70289410	97
i_AARS_8	AARS1	AARS	CRISPRi	CRISPRi	GGTGCAGCGGGCCCTTGGCG	GGG	1668	1308	1037	165	395	1.49685	3.54886	[TSS-50,TSS+300]	NC_000016.10	-	70289506	-	sense	70289467	40
i_AARS_9	AARS1	AARS	CRISPRi	CRISPRi	GGACTCTGAGGGAGGAGCTG	GGG	996	518	673	152	186	1.73235	3.4056	[TSS-50,TSS+300]	NC_000016.10	-	70289506	-	sense	70289445	62
i_AARS_10	AARS1	AARS	CRISPRi	CRISPRi	GCCCTCAGAGTCCCCCGCCA	AGG	7899	17375	13321	3229	3601	0.03347	2.05798	[TSS-50,TSS+300]	NC_000016.10	-	70289506	+	antisense	70289466	41
i_NOL6_1	NOL6	NOL6	CRISPRi	CRISPRi	GCGGCTAGAATCTGAAGTGC	GGG	2056	1682	793	417	453	1.81042	3.08566	[TSS-50,TSS+300]	NC_000009.12	-	33473924	-	sense	33473869	56
i_NOL6_2	NOL6	NOL6	CRISPRi	CRISPRi	GTAGGCATTTCCGCCCACGT	GGG	811	2797	2550	1812	1350	-0.739179	-0.100362	[TSS-50,TSS+300]	NC_000009.12	-	33473924	-	sense	33473910	15
i_NOL6_3	NOL6	NOL6	CRISPRi	CRISPRi	GTGCCGGCGGCCCATTCTGG	AGG	884	627	315	74	353	1.96933	3.28761	[TSS-50,TSS+300]	NC_000009.12	-	33473924	-	sense	33473675	250
i_NOL6_4	NOL6	NOL6	CRISPRi	CRISPRi	GCCGGCTAGAATCTGAAGTG	CGG	3482	2198	1284	538	769	2.03002	3.28098	[TSS-50,TSS+300]	NC_000009.12	-	33473924	-	sense	33473870	55
i_NOL6_5	NOL6	NOL6	CRISPRi	CRISPRi	GTGCTGGACCCTGAGTGATG	GGG	4487	478	535	265	245	4.12587	4.97925	[TSS-50,TSS+300]	NC_000009.12	-	33473924	-	sense	33473843	82
i_NOL6_6	NOL6	NOL6	CRISPRi	CRISPRi	GGCGCCGGCCCCATCACTCA	GGG	2384	270	225	82	164	4.24761	5.19538	[TSS-50,TSS+300]	NC_000009.12	-	33473924	+	antisense	33473846	79
i_NOL6_7	NOL6	NOL6	CRISPRi	CRISPRi	GCTGGAAACATCCTCCAGAA	TGG	453	1030	801	362	498	-0.0230962	0.939477	[TSS-50,TSS+300]	NC_000009.12	-	33473924	+	antisense	33473675	250
i_NOL6_8	NOL6	NOL6	CRISPRi	CRISPRi	GGCCCACGTGGGAAGCTATG	AGG	781	316	313	108	35	2.28854	4.48826	[TSS-50,TSS+300]	NC_000009.12	-	33473924	-	sense	33473899	26
i_NOL6_9	NOL6	NOL6	CRISPRi	CRISPRi	GGGACCCTGAGTGATGGGGC	CGG	588	236	231	83	81	2.30776	3.67348	[TSS-50,TSS+300]	NC_000009.12	-	33473924	-	sense	33473839	86
i_NOL6_10	NOL6	NOL6	CRISPRi	CRISPRi	GGCTGCTCTCCAGCTGGCGC	CGG	879	1427	733	355	351	0.76065	2.16007	[TSS-50,TSS+300]	NC_000009.12	-	33473924	+	antisense	33473831	94
i_ATF5_1	ATF5	ATF5	CRISPRi	CRISPRi	GAGACTGTGATCCGAGGACA	GGG	477	332	332	205	89	1.50049	2.65798	[TSS-50,TSS+300]	NC_000019.10	+	49929206	-	antisense	49929214	8
i_ATF5_2	ATF5	ATF5	CRISPRi	CRISPRi	GGAGAAGAGACTGTGATCCG	AGG	672	281	560	143	209	1.73776	2.79867	[TSS-50,TSS+300]	NC_000019.10	+	49929206	-	antisense	49929220	14
i_ATF5_3	ATF5	ATF5	CRISPRi	CRISPRi	GGAGACTGTGATCCGAGGAC	AGG	1026	2127	1141	304	294	0.376905	2.62189	[TSS-50,TSS+300]	NC_000019.10	+	49929206	-	antisense	49929215	9
i_ATF5_4	ATF5	ATF5	CRISPRi	CRISPRi	GACGGGCCGGGGGCACAAAG	GGG	564	39	141	67	56	3.88527	4.02822	[TSS-50,TSS+300]	NC_000019.10	+	49929206	-	antisense	49929298	92
i_ATF5_5	ATF5	ATF5	CRISPRi	CRISPRi	GGCCGGGGCTACGCAGGCAG	AGG	706	283	99	87	61	3.04776	4.10504	[TSS-50,TSS+300]	NC_000019.10	+	49929206	-	antisense	49929257	51
i_ATF5_6	ATF5	ATF5	CRISPRi	CRISPRi	GGGGGCTACGCAGGCAGAGG	CGG	1499	1046	593	73	566	1.90656	3.71871	[TSS-50,TSS+300]	NC_000019.10	+	49929206	-	antisense	49929254	48
i_ATF5_7	ATF5	ATF5	CRISPRi	CRISPRi	GGCCTGCGTAGCCCCGGCCA	TGG	849	4086	2993	3903	3948	-1.06202	-1.3614	[TSS-50,TSS+300]	NC_000019.10	+	49929206	+	sense	49929272	66
i_ATF5_8	ATF5	ATF5	CRISPRi	CRISPRi	GGGTCGAGGCTACAGAGCCA	TGG	2210	2532	2203	489	832	0.883212	2.63737	[TSS-50,TSS+300]	NC_000019.10	+	49929206	-	antisense	49929278	72
i_ATF5_9	ATF5	ATF5	CRISPRi	CRISPRi	GGATCCGAGGACAGGGAATG	AGG	2163	1290	1199	321	514	1.77694	3.2561	[TSS-50,TSS+300]	NC_000019.10	+	49929206	-	antisense	49929207	1
i_ATF5_10	ATF5	ATF5	CRISPRi	CRISPRi	GGGCTACAGAGCCATGGCCG	GGG	987	4592	3928	4492	4975	-1.12522	-1.41246	[TSS-50,TSS+300]	NC_000019.10	+	49929206	-	antisense	49929272	66
i_HSD17B10_1	HSD17B10	HSD17B10	CRISPRi	CRISPRi	GGCAGCGTGTCGGAGCGTGA	AGG	1899	1103	793	1217	1229	2.00002	1.4807	[TSS-50,TSS+300]	NC_000023.11	-	53434370	-	sense	53434324	47
i_HSD17B10_2	HSD17B10	HSD17B10	CRISPRi	CRISPRi	GAAAGGAAGGCAAGCAACAG	AGG	2364	2586	1657	2325	2283	1.17048	0.883423	[TSS-50,TSS+300]	NC_000023.11	-	53434370	+	antisense	53434298	73
i_HSD17B10_3	HSD17B10	HSD17B10	CRISPRi	CRISPRi	GCCATCCCCATCCCGTGGAG	TGG	1594	1363	946	1804	1848	1.46792	0.650474	[TSS-50,TSS+300]	NC_000023.11	-	53434370	-	sense	53434363	8
i_HSD17B10_4	HSD17B10	HSD17B10	CRISPRi	CRISPRi	GTGTCCCGGCCCGTAAAGGA	AGG	1601	2392	1484	1666	1735	0.744231	0.759653	[TSS-50,TSS+300]	NC_000023.11	-	53434370	+	antisense	53434285	86
i_HSD17B10_5	HSD17B10	HSD17B10	CRISPRi	CRISPRi	GGGAGTGGCCGGCGACAAGA	TGG	1200	593	607	1087	897	1.9779	1.12729	[TSS-50,TSS+300]	NC_000023.11	-	53434370	-	sense	53434348	23
i_HSD17B10_6	HSD17B10	HSD17B10	CRISPRi	CRISPRi	GCTTGTCGCCGGCCACTCCA	CGG	1685	2565	2213	1863	2255	0.479515	0.56381	[TSS-50,TSS+300]	NC_000023.11	-	53434370	+	antisense	53434362	9
i_HSD17B10_7	HSD17B10	HSD17B10	CRISPRi	CRISPRi	GCGCCCCCATCCCCATCCCG	TGG	4501	5820	4390	3981	4509	0.811657	0.933546	[TSS-50,TSS+300]	NC_000023.11	-	53434370	-	sense	53434368	3
i_HSD17B10_8	HSD17B10	HSD17B10	CRISPRi	CRISPRi	GCAAGATGGCAGCAGCGTGT	CGG	1420	1465	1197	1849	1845	1.07965	0.467232	[TSS-50,TSS+300]	NC_000023.11	-	53434370	-	sense	53434334	37
i_HSD17B10_9	HSD17B10	HSD17B10	CRISPRi	CRISPRi	GCGCCGGCCACTCCACGGGA	TGG	2337	3889	2702	2509	3362	0.507108	0.532847	[TSS-50,TSS+300]	NC_000023.11	-	53434370	+	antisense	53434367	4
i_HSD17B10_10	HSD17B10	HSD17B10	CRISPRi	CRISPRi	GTTGTCGCCGGCCACTCCAC	GGG	2654	2688	1721	1961	1927	1.28213	1.29529	[TSS-50,TSS+300]	NC_000023.11	-	53434370	+	antisense	53434363	8
i_NOP2_1	NOP2	NOP2	CRISPRi	CRISPRi	GGGTCCGGATTGCACGTGGA	GGG	1954	118	58	41	38	5.52322	6.44038	[TSS-50,TSS+300]	NC_000012.12	-	6568291	-	sense	6568252	40
i_NOP2_2	NOP2	NOP2	CRISPRi	CRISPRi	GTCCGAGAGTGCCCTTCGGG	CGG	486	117	118	25	49	3.01805	4.60192	[TSS-50,TSS+300]	NC_000012.12	-	6568291	+	antisense	6568240	52
i_NOP2_3	NOP2	NOP2	CRISPRi	CRISPRi	GTCCGGACCTAGCTTTCGGC	CGG	710	201	80	27	17	3.45367	5.83136	[TSS-50,TSS+300]	NC_000012.12	-	6568291	+	antisense	6568276	16
i_NOP2_4	NOP2	NOP2	CRISPRi	CRISPRi	GAGGTCCGGATTGCACGTGG	AGG	4094	262	352	142	245	4.72742	5.29474	[TSS-50,TSS+300]	NC_000012.12	-	6568291	-	sense	6568253	39
i_NOP2_5	NOP2	NOP2	CRISPRi	CRISPRi	GGTTCGGTCGGGCCTCCAGG	GGG	1172	278	342	50	110	2.90189	4.80886	[TSS-50,TSS+300]	NC_000012.12	-	6568291	-	sense	6568093	199
i_NOP2_6	NOP2	NOP2	CRISPRi	CRISPRi	GCTCTAGACCCACCAGAATG	CGG	2832	3940	3371	801	904	0.615246	2.57979	[TSS-50,TSS+300]	NC_000012.12	-	6568291	+	antisense	6568211	81
i_NOP2_7	NOP2	NOP2	CRISPRi	CRISPRi	GTCTAGACCCACCAGAATGC	GGG	1951	2635	1680	231	474	0.870117	3.40214	[TSS-50,TSS+300]	NC_000012.12	-	6568291	+	antisense	6568212	80
i_NOP2_8	NOP2	NOP2	CRISPRi	CRISPRi	GCACGTGGAGGGCCGCCCGA	AGG	1399	93	117	129	134	4.71159	4.24791	[TSS-50,TSS+300]	NC_000012.12	-	6568291	-	sense	6568241	51
i_NOP2_9	NOP2	NOP2	CRISPRi	CRISPRi	GGCTAGGTCCGGATTGCACG	TGG	1123	155	109	26	58	4.08004	5.66195	[TSS-50,TSS+300]	NC_000012.12	-	6568291	-	sense	6568256	36
i_NOP2_10	NOP2	NOP2	CRISPRi	CRISPRi	GCATTAACCCGCATTCTGGT	GGG	1006	899	749	276	207	1.27258	2.91505	[TSS-50,TSS+300]	NC_000012.12	-	6568291	-	sense	6568208	84
i_MNAT1_1	MNAT1	MNAT1	CRISPRi	CRISPRi	GCCTGCGAGAGTCTGTAGGA	GGG	818	2281	1693	1212	1046	-0.284432	0.385805	[TSS-50,TSS+300]	NC_000014.9	+	60734762	+	sense	60734849	87
i_MNAT1_2	MNAT1	MNAT1	CRISPRi	CRISPRi	GGGCGCCTGCGAGAGTCTGT	AGG	1449	2064	1452	677	946	0.722463	1.70195	[TSS-50,TSS+300]	NC_000014.9	+	60734762	+	sense	60734845	83
i_MNAT1_3	MNAT1	MNAT1	CRISPRi	CRISPRi	GGGCGGCAGTGGATTCCCTG	GGG	2218	1689	1554	646	632	1.43194	2.64014	[TSS-50,TSS+300]	NC_000014.9	+	60734762	+	sense	60734976	214
i_MNAT1_4	MNAT1	MNAT1	CRISPRi	CRISPRi	GACACACTCTGTGAGTTGGG	CGG	449	824	542	204	353	0.406251	1.58653	[TSS-50,TSS+300]	NC_000014.9	+	60734762	+	sense	60734959	197
i_MNAT1_5	MNAT1	MNAT1	CRISPRi	CRISPRi	GGTTCCTACCAACAGGCGCT	TGG	732	988	898	492	418	0.615666	1.53583	[TSS-50,TSS+300]	NC_000014.9	+	60734762	-	antisense	60734765	3
i_MNAT1_6	MNAT1	MNAT1	CRISPRi	CRISPRi	GCCCTCCTACAGACTCTCGC	AGG	4144	16470	11345	9854	9460	-0.742613	-0.373762	[TSS-50,TSS+300]	NC_000014.9	+	60734762	-	antisense	60734839	77
i_MNAT1_7	MNAT1	MNAT1	CRISPRi	CRISPRi	GCTGTTGGTAGGAACCTGCT	TGG	1682	1909	1436	741	808	1.00172	1.96547	[TSS-50,TSS+300]	NC_000014.9	+	60734762	+	sense	60734783	21
i_MNAT1_8	MNAT1	MNAT1	CRISPRi	CRISPRi	GCTGCCAAGCGCCTGTTGGT	AGG	1793	2510	1598	640	783	0.819463	2.18581	[TSS-50,TSS+300]	NC_000014.9	+	60734762	+	sense	60734772	10
i_MNAT1_9	MNAT1	MNAT1	CRISPRi	CRISPRi	GTGCTTGGTCGCGTCTGAGG	GGG	3287	2565	1387	892	1246	1.77994	2.4859	[TSS-50,TSS+300]	NC_000014.9	+	60734762	+	sense	60734798	36
i_MNAT1_10	MNAT1	MNAT1	CRISPRi	CRISPRi	GGTCTGAGGGGGCTTGTAGG	TGG	2873	2566	1894	1155	1307	1.36092	2.0711	[TSS-50,TSS+300]	NC_000014.9	+	60734762	+	sense	60734809	47
i_CLNS1A_1	CLNS1A	CLNS1A	CRISPRi	CRISPRi	GAGCTCATAGCAGCAGAGTG	CGG	526	124	32	32	62	4.01557	4.37711	[TSS-50,TSS+300]	NC_000011.10	-	77637794	+	antisense	77637724	71
i_CLNS1A_2	CLNS1A	CLNS1A	CRISPRi	CRISPRi	GCTGTGCTCCAACTCCCTCA	GGG	3629	484	210	363	223	4.48328	4.51447	[TSS-50,TSS+300]	NC_000011.10	-	77637794	-	sense	77637745	50
i_CLNS1A_3	CLNS1A	CLNS1A	CRISPRi	CRISPRi	GGTGACTGCCTCTTCCAGGG	CGG	1387	161	154	162	89	4.1098	4.36479	[TSS-50,TSS+300]	NC_000011.10	-	77637794	-	sense	77637787	8
i_CLNS1A_4	CLNS1A	CLNS1A	CRISPRi	CRISPRi	GGGGGTGACTGCCTCTTCCA	GGG	1351	175	117	130	44	4.20884	4.98453	[TSS-50,TSS+300]	NC_000011.10	-	77637794	-	sense	77637790	5
i_CLNS1A_5	CLNS1A	CLNS1A	CRISPRi	CRISPRi	GTGCGGCAACACAGGCCCTG	AGG	1308	83	141	175	75	4.56222	4.34686	[TSS-50,TSS+300]	NC_000011.10	-	77637794	+	antisense	77637741	54
i_CLNS1A_6	CLNS1A	CLNS1A	CRISPRi	CRISPRi	GACACCGCCCGCCCTGGAAG	AGG	2046	884	818	286	246	2.24467	3.78895	[TSS-50,TSS+300]	NC_000011.10	-	77637794	+	antisense	77637790	5
i_CLNS1A_7	CLNS1A	CLNS1A	CRISPRi	CRISPRi	GACACAGGCCCTGAGGGAGT	TGG	363	91	8	54	21	4.64005	4.23369	[TSS-50,TSS+300]	NC_000011.10	-	77637794	+	antisense	77637748	47
i_CLNS1A_8	CLNS1A	CLNS1A	CRISPRi	CRISPRi	GTGACTGCCTCTTCCAGGGC	GGG	986	87	50	29	35	4.85998	5.75479	[TSS-50,TSS+300]	NC_000011.10	-	77637794	-	sense	77637786	9
i_CLNS1A_9	CLNS1A	CLNS1A	CRISPRi	CRISPRi	GGCGGCAACACAGGCCCTGA	GGG	1037	99	15	89	44	5.67666	4.87403	[TSS-50,TSS+300]	NC_000011.10	-	77637794	+	antisense	77637742	53
i_CLNS1A_10	CLNS1A	CLNS1A	CRISPRi	CRISPRi	GTGCACCACACCGCCCGCCC	TGG	2742	729	303	269	241	3.5207	4.26999	[TSS-50,TSS+300]	NC_000011.10	-	77637794	+	antisense	77637784	11
i_DBR1_1	DBR1	DBR1	CRISPRi	CRISPRi	GCGGGAGCTGAGCGATCAGT	CGG	789	357	278	105	117	2.30074	3.66672	[TSS-50,TSS+300]	NC_000003.12	-	138174921	-	sense	138174862	60
i_DBR1_2	DBR1	DBR1	CRISPRi	CRISPRi	GGCAGGAGTCTACACCCAGG	CGG	970	872	615	411	352	1.38401	2.1946	[TSS-50,TSS+300]	NC_000003.12	-	138174921	-	sense	138174906	16
i_DBR1_3	DBR1	DBR1	CRISPRi	CRISPRi	GTCGACCTCTTGCTGTGCTG	CGG	4366	2895	1502	857	713	2.04469	3.32641	[TSS-50,TSS+300]	NC_000003.12	-	138174921	-	sense	138174689	233
i_DBR1_4	DBR1	DBR1	CRISPRi	CRISPRi	GCTGAGCGATCAGTCGGTCC	TGG	793	174	252	46	156	2.89489	4.05468	[TSS-50,TSS+300]	NC_000003.12	-	138174921	-	sense	138174856	66
i_DBR1_5	DBR1	DBR1	CRISPRi	CRISPRi	GCGATCAGTCGGTCCTGGGC	TGG	1907	1437	815	385	344	1.79571	3.23268	[TSS-50,TSS+300]	NC_000003.12	-	138174921	-	sense	138174851	71
i_DBR1_6	DBR1	DBR1	CRISPRi	CRISPRi	GGTCGCCGCAGCACAGCAAG	AGG	1502	932	734	313	372	1.83896	2.98109	[TSS-50,TSS+300]	NC_000003.12	-	138174921	+	antisense	138174695	227
i_DBR1_7	DBR1	DBR1	CRISPRi	CRISPRi	GTGCTGCGGCGACTTCCAGG	CGG	2483	536	434	393	231	3.34062	3.88472	[TSS-50,TSS+300]	NC_000003.12	-	138174921	-	sense	138174675	247
i_DBR1_8	DBR1	DBR1	CRISPRi	CRISPRi	GCCTGGGCTGGCTGTGGTGT	AGG	1782	1501	1269	421	423	1.34745	2.92187	[TSS-50,TSS+300]	NC_000003.12	-	138174921	-	sense	138174839	83
i_DBR1_9	DBR1	DBR1	CRISPRi	CRISPRi	GCAAGAGGTCGACAGGCCCC	GGG	712	633	242	326	86	1.84018	2.926	[TSS-50,TSS+300]	NC_000003.12	-	138174921	+	antisense	138174710	212
i_DBR1_10	DBR1	DBR1	CRISPRi	CRISPRi	GCCTACACCACAGCCAGCCC	AGG	3572	3575	2644	986	876	1.19533	2.78754	[TSS-50,TSS+300]	NC_000003.12	-	138174921	+	antisense	138174849	73
i_MRPS33_1	MRPS33	MRPS33	CRISPRi	CRISPRi	GGATGGCTGCGAAGTCTACG	GGG	1219	2335	1478	1122	1351	0.371549	0.831944	[TSS-50,TSS+300]	NC_000007.14	-	141014952	-	sense	141014855	98
i_MRPS33_2	MRPS33	MRPS33	CRISPRi	CRISPRi	GGGAAGGTCAGGTCTAGGTA	AGG	2757	1579	930	1227	1356	2.16423	1.94155	[TSS-50,TSS+300]	NC_000007.14	-	141014952	-	sense	141014911	42
i_MRPS33_3	MRPS33	MRPS33	CRISPRi	CRISPRi	GATGGCTGCGAAGTCTACGG	GGG	762	1002	740	519	502	0.80282	1.42344	[TSS-50,TSS+300]	NC_000007.14	-	141014952	-	sense	141014854	99
i_MRPS33_4	MRPS33	MRPS33	CRISPRi	CRISPRi	GCACCCACGCGCCCTCGTCC	CGG	2950	3752	2382	1834	2301	0.959791	1.36816	[TSS-50,TSS+300]	NC_000007.14	-	141014952	+	antisense	141014944	9
i_MRPS33_5	MRPS33	MRPS33	CRISPRi	CRISPRi	GGGCGGGCCTTCCGGGACGA	GGG	2050	1162	825	850	899	2.04429	2.075	[TSS-50,TSS+300]	NC_000007.14	-	141014952	-	sense	141014944	9
i_MRPS33_6	MRPS33	MRPS33	CRISPRi	CRISPRi	GAGGCTGTCGGTGACTTTGG	GGG	1074	508	507	502	489	2.05902	1.96088	[TSS-50,TSS+300]	NC_000007.14	-	141014952	-	sense	141014892	61
i_MRPS33_7	MRPS33	MRPS33	CRISPRi	CRISPRi	GTTCCGGGACGAGGGCGCGT	GGG	1252	691	483	625	523	2.09342	1.97574	[TSS-50,TSS+300]	NC_000007.14	-	141014952	-	sense	141014936	17
i_MRPS33_8	MRPS33	MRPS33	CRISPRi	CRISPRi	GGGTCTGCAGCAAGGGGCGA	TGG	2225	2708	1838	1432	1605	0.975111	1.39949	[TSS-50,TSS+300]	NC_000007.14	-	141014952	-	sense	141014872	81
i_MRPS33_9	MRPS33	MRPS33	CRISPRi	CRISPRi	GCAGGTCTAGGTAAGGCTGT	CGG	2369	1246	1254	950	1200	1.90081	1.9953	[TSS-50,TSS+300]	NC_000007.14	-	141014952	-	sense	141014904	49
i_MRPS33_10	MRPS33	MRPS33	CRISPRi	CRISPRi	GTTTGGGGGTCTGCAGCAAG	GGG	2991	5033	3701	3483	3736	0.450104	0.576087	[TSS-50,TSS+300]	NC_000007.14	-	141014952	-	sense	141014878	75
i_AURKB_1	AURKB	AURKB	CRISPRi	CRISPRi	GCTGATCATCTGCCCACTCC	CGG	2593	3068	2271	1164	994	0.953312	2.11492	[TSS-50,TSS+300]	NC_000017.11	-	8210575	+	antisense	8210494	82
i_AURKB_2	AURKB	AURKB	CRISPRi	CRISPRi	GACAGGAGGCCAGCTCACCT	GGG	524	272	275	102	139	1.91453	2.97457	[TSS-50,TSS+300]	NC_000017.11	-	8210575	+	antisense	8210529	47
i_AURKB_3	AURKB	AURKB	CRISPRi	CRISPRi	GCGGGAGTGGGCAGATGATC	AGG	2132	1895	1102	792	670	1.53969	2.39429	[TSS-50,TSS+300]	NC_000017.11	-	8210575	-	sense	8210483	93
i_AURKB_4	AURKB	AURKB	CRISPRi	CRISPRi	GTAGCAGTGCCTTGGACCCC	AGG	2088	1515	1133	228	434	1.65097	3.57285	[TSS-50,TSS+300]	NC_000017.11	-	8210575	-	sense	8210535	41
i_AURKB_5	AURKB	AURKB	CRISPRi	CRISPRi	GGCGCAAGGCCTGCGACAGG	AGG	680	232	213	70	155	2.58768	3.54023	[TSS-50,TSS+300]	NC_000017.11	-	8210575	+	antisense	8210515	61
i_AURKB_6	AURKB	AURKB	CRISPRi	CRISPRi	GCAAGGCACTGCTACTCTCC	CGG	1509	604	422	388	384	2.55668	2.81045	[TSS-50,TSS+300]	NC_000017.11	-	8210575	+	antisense	8210554	22
i_AURKB_7	AURKB	AURKB	CRISPRi	CRISPRi	GCCTGTCGCAGGCCTTGCGC	CGG	1621	1916	1008	419	580	1.20088	2.56153	[TSS-50,TSS+300]	NC_000017.11	-	8210575	-	sense	8210502	74
i_AURKB_8	AURKB	AURKB	CRISPRi	CRISPRi	GCTGTCGCAGGCCTTGCGCC	GGG	767	530	463	219	339	1.60869	2.33588	[TSS-50,TSS+300]	NC_000017.11	-	8210575	-	sense	8210501	75
i_AURKB_9	AURKB	AURKB	CRISPRi	CRISPRi	GGAGACCAGCGCCCAGATTG	GGG	1435	1016	924	275	303	1.54513	3.1559	[TSS-50,TSS+300]	NC_000017.11	-	8210575	-	sense	8210378	198
i_AURKB_10	AURKB	AURKB	CRISPRi	CRISPRi	GCAGGCCTTGCGCCGGGAGT	GGG	1035	1013	758	127	165	1.21891	3.67558	[TSS-50,TSS+300]	NC_000017.11	-	8210575	-	sense	8210495	81
i_RPL17_1	RPL17	RPL17	CRISPRi	CRISPRi	GCTAGGAGTTCTCCTCCCGG	GGG	427	350	271	57	84	1.44907	3.45407	[TSS-50,TSS+300]	NC_000018.10	-	49492465	+	antisense	49492368	98
i_RPL17_2	RPL17	RPL17	CRISPRi	CRISPRi	GCCTAGGAGTTCTCCTCCCG	GGG	498	451	816	131	237	0.694709	2.33958	[TSS-50,TSS+300]	NC_000018.10	-	49492465	+	antisense	49492367	99
i_RPL17_3	RPL17	RPL17	CRISPRi	CRISPRi	GCTCAGAGGCCGACTGACCC	CGG	1336	1676	1026	319	297	1.00584	2.96053	[TSS-50,TSS+300]	NC_000018.10	-	49492465	+	antisense	49492274	192
i_RPL17_4	RPL17	RPL17	CRISPRi	CRISPRi	GTGGGCCCTCGGAGCAACGC	AGG	1538	92	46	29	76	5.5199	5.84723	[TSS-50,TSS+300]	NC_000018.10	-	49492465	+	antisense	49492440	26
i_RPL17_5	RPL17	RPL17	CRISPRi	CRISPRi	GGGCCTCTGAGGTCCGCAGA	GGG	701	3422	1863	3167	3249	-0.86829	-1.34617	[TSS-50,TSS+300]	NC_000018.10	-	49492465	-	sense	49492252	214
i_RPL17_6	RPL17	RPL17	CRISPRi	CRISPRi	GCGCCCATCACGTCCCTCTG	CGG	4904	5178	3202	1241	1710	1.2472	2.59679	[TSS-50,TSS+300]	NC_000018.10	-	49492465	+	antisense	49492250	216
i_RPL17_7	RPL17	RPL17	CRISPRi	CRISPRi	GCAGGAGAAACACTCACCTC	AGG	1092	95	87	5	41	4.55088	6.95173	[TSS-50,TSS+300]	NC_000018.10	-	49492465	+	antisense	49492458	8
i_RPL17_8	RPL17	RPL17	CRISPRi	CRISPRi	GGGCGCCCCCGAAGCCAGGA	TGG	902	204	146	41	94	3.358	4.68379	[TSS-50,TSS+300]	NC_000018.10	-	49492465	+	antisense	49492400	66
i_RPL17_9	RPL17	RPL17	CRISPRi	CRISPRi	GGGATGGCGGCGATGGCAGG	AGG	3651	395	150	248	185	4.87959	4.93118	[TSS-50,TSS+300]	NC_000018.10	-	49492465	+	antisense	49492416	50
i_RPL17_10	RPL17	RPL17	CRISPRi	CRISPRi	GGCCCCCGAAGCCAGGATGG	CGG	1017	1193	974	358	264	0.895098	2.56897	[TSS-50,TSS+300]	NC_000018.10	-	49492465	+	antisense	49492403	63
i_OR52A5_1	OR52A5	OR52A5	CRISPRi	CRISPRi	GCAAGCTCAAAGACTTACCA	GGG	1211	6816	5523	6843	7805	-1.36104	-1.74603	[TSS-50,TSS+300]	NC_000011.10	-	5138356	+	antisense	5138310	47
i_OR52A5_2	OR52A5	OR52A5	CRISPRi	CRISPRi	GGACTTACCAGGGATATCAA	TGG	890	8002	5988	8797	8359	-1.97893	-2.42055	[TSS-50,TSS+300]	NC_000011.10	-	5138356	+	antisense	5138320	37
i_OR52A5_3	OR52A5	OR52A5	CRISPRi	CRISPRi	GATAAGTCCATTGATATCCC	TGG	2056	16708	11721	18968	17302	-1.78731	-2.29243	[TSS-50,TSS+300]	NC_000011.10	-	5138356	-	sense	5138316	41
i_OR52A5_4	OR52A5	OR52A5	CRISPRi	CRISPRi	GGATCAGTCGATGAAATGCT	GGG	1371	7297	4997	6841	7185	-1.15915	-1.50723	[TSS-50,TSS+300]	NC_000011.10	-	5138356	-	sense	5138109	248
i_OR52A5_5	OR52A5	OR52A5	CRISPRi	CRISPRi	GTTGAGCTTGAGATTCTGCA	TGG	3612	22536	16077	22063	23983	-1.41842	-1.82432	[TSS-50,TSS+300]	NC_000011.10	-	5138356	-	sense	5138287	70
i_OR52A5_6	OR52A5	OR52A5	CRISPRi	CRISPRi	GTGATCAGTCGATGAAATGC	TGG	1418	5002	5150	6515	6371	-0.85995	-1.3367	[TSS-50,TSS+300]	NC_000011.10	-	5138356	-	sense	5138110	247
i_OR52A5_7	OR52A5	OR52A5	CRISPRi	CRISPRi	GGAGATTCTGCATGGTATTT	GGG	912	5941	4169	7267	7133	-1.46781	-2.13316	[TSS-50,TSS+300]	NC_000011.10	-	5138356	-	sense	5138279	78
i_OR52A5_8	OR52A5	OR52A5	CRISPRi	CRISPRi	GTTATAAGTAGAAGCCATAG	AGG	1237	6639	4443	8273	7198	-1.15451	-1.79389	[TSS-50,TSS+300]	NC_000011.10	-	5138356	+	antisense	5138344	13
i_OR52A5_9	OR52A5	OR52A5	CRISPRi	CRISPRi	GTGAGATTCTGCATGGTATT	TGG	720	4938	2279	5642	5773	-1.23956	-2.13866	[TSS-50,TSS+300]	NC_000011.10	-	5138356	-	sense	5138280	77
i_OR52A5_10	OR52A5	OR52A5	CRISPRi	CRISPRi	GTCAAGCTCAAAGACTTACC	AGG	904	5014	3179	4377	4985	-1.16265	-1.5218	[TSS-50,TSS+300]	NC_000011.10	-	5138356	+	antisense	5138309	48
i_NUP62_1	NUP62	NUP62	CRISPRi	CRISPRi	GAGTCGCGAGCGGGGAATCA	CGG	1403	1706	1035	110	84	1.0573	4.69971	[TSS-50,TSS+300]	NC_000019.10	-	49929504	+	antisense	49929503	2
i_NUP62_2	NUP62	NUP62	CRISPRi	CRISPRi	GGAGGGCCACGAGCTGCGAA	AGG	1613	216	275	104	80	3.70039	4.97567	[TSS-50,TSS+300]	NC_000019.10	-	49929504	-	sense	49929447	58
i_NUP62_3	NUP62	NUP62	CRISPRi	CRISPRi	GGGAAAGGCAGTTGGAGAAG	AGG	3065	284	176	93	140	4.74993	5.58136	[TSS-50,TSS+300]	NC_000019.10	-	49929504	-	sense	49929422	83
i_NUP62_4	NUP62	NUP62	CRISPRi	CRISPRi	GAGGGCCACGAGCTGCGAAA	GGG	1098	75	55	36	25	5.05333	5.99332	[TSS-50,TSS+300]	NC_000019.10	-	49929504	-	sense	49929446	59
i_NUP62_5	NUP62	NUP62	CRISPRi	CRISPRi	GCCACGAGCTGCGAAAGGGC	GGG	615	233	35	73	21	3.72564	4.77863	[TSS-50,TSS+300]	NC_000019.10	-	49929504	-	sense	49929442	63
i_NUP62_6	NUP62	NUP62	CRISPRi	CRISPRi	GCTCTTTAGGGAGCCCTGGG	GGG	1494	3039	2029	446	577	0.246369	2.40269	[TSS-50,TSS+300]	NC_000019.10	-	49929504	+	antisense	49929476	29
i_NUP62_7	NUP62	NUP62	CRISPRi	CRISPRi	GAAAGGGCGGGAAAGGCAGT	TGG	3115	2188	2151	465	590	1.50072	3.41617	[TSS-50,TSS+300]	NC_000019.10	-	49929504	-	sense	49929430	75
i_NUP62_8	NUP62	NUP62	CRISPRi	CRISPRi	GCGCGACTCCCCACCCCCCA	GGG	9609	12246	7439	2752	2150	0.988706	2.82782	[TSS-50,TSS+300]	NC_000019.10	-	49929504	-	sense	49929478	27
i_NUP62_9	NUP62	NUP62	CRISPRi	CRISPRi	GTCGCGACTCCCCACCCCCC	AGG	4787	3621	2540	630	560	1.63733	3.85482	[TSS-50,TSS+300]	NC_000019.10	-	49929504	-	sense	49929479	26
i_NUP62_10	NUP62	NUP62	CRISPRi	CRISPRi	GCCCTCTTTAGGGAGCCCTG	GGG	946	1860	1376	193	203	0.221632	3.09734	[TSS-50,TSS+300]	NC_000019.10	-	49929504	+	antisense	49929474	31
i_HSD17B12_1	HSD17B12	HSD17B12	CRISPRi	CRISPRi	GAGAGCGAGTGAATGAATCC	AGG	866	1141	643	710	560	0.994755	1.3034	[TSS-50,TSS+300]	NC_000011.10	+	43680739	-	antisense	43680775	36
i_HSD17B12_2	HSD17B12	HSD17B12	CRISPRi	CRISPRi	GAGTGTCATCCTCACCGTCA	CGG	2425	2387	1560	1496	1168	1.30844	1.72119	[TSS-50,TSS+300]	NC_000011.10	+	43680739	+	sense	43680751	12
i_HSD17B12_3	HSD17B12	HSD17B12	CRISPRi	CRISPRi	GTCATCCTCACCGTCACGGC	CGG	1780	1419	993	848	1040	1.56308	1.76807	[TSS-50,TSS+300]	NC_000011.10	+	43680739	+	sense	43680755	16
i_HSD17B12_4	HSD17B12	HSD17B12	CRISPRi	CRISPRi	GTGAATCCAGGAGGAGGCGC	CGG	544	376	185	45	55	2.02032	4.27094	[TSS-50,TSS+300]	NC_000011.10	+	43680739	-	antisense	43680763	24
i_HSD17B12_5	HSD17B12	HSD17B12	CRISPRi	CRISPRi	GCCCCACTCCCCAGACCCGG	AGG	2516	5012	2914	2034	2023	0.376119	1.15688	[TSS-50,TSS+300]	NC_000011.10	+	43680739	-	antisense	43680932	193
i_HSD17B12_6	HSD17B12	HSD17B12	CRISPRi	CRISPRi	GGAGGCCTAGTGGAAAGCCA	TGG	830	637	558	462	538	1.45564	1.58049	[TSS-50,TSS+300]	NC_000011.10	+	43680739	+	sense	43680826	87
i_HSD17B12_7	HSD17B12	HSD17B12	CRISPRi	CRISPRi	GGGCGCCGGCCGTGACGGTG	AGG	1064	703	501	355	440	1.82015	2.27274	[TSS-50,TSS+300]	NC_000011.10	+	43680739	-	antisense	43680749	10
i_HSD17B12_8	HSD17B12	HSD17B12	CRISPRi	CRISPRi	GGAGGAGGCGCCGGCCGTGA	CGG	1847	1425	1067	917	747	1.56152	2.00342	[TSS-50,TSS+300]	NC_000011.10	+	43680739	-	antisense	43680754	15
i_HSD17B12_9	HSD17B12	HSD17B12	CRISPRi	CRISPRi	GGCGAGTGAATGAATCCAGG	AGG	1382	1443	954	1112	1190	1.21498	1.11078	[TSS-50,TSS+300]	NC_000011.10	+	43680739	-	antisense	43680772	33
i_HSD17B12_10	HSD17B12	HSD17B12	CRISPRi	CRISPRi	GCGAAGGTAGTGAGGCCTAG	TGG	1664	1357	1038	815	997	1.46618	1.72994	[TSS-50,TSS+300]	NC_000011.10	+	43680739	+	sense	43680816	77
i_CENPI_1	CENPI	CENPI	CRISPRi	CRISPRi	GGGCGGCATTCGGTGGTCAG	AGG	2271	26	222	25	122	5.85085	6.17456	[TSS-50,TSS+300]	NC_000023.11	+	101098205	+	sense	101098214	9
i_CENPI_2	CENPI	CENPI	CRISPRi	CRISPRi	GTAAGCACCGCGCGAAATGG	GGG	875	513	241	136	39	2.29154	4.4111	[TSS-50,TSS+300]	NC_000023.11	+	101098205	+	sense	101098280	75
i_CENPI_3	CENPI	CENPI	CRISPRi	CRISPRi	GTAGAGTGTCTTAGGTGAGG	AGG	959	342	444	55	0	2.27603	7.8495	[TSS-50,TSS+300]	NC_000023.11	+	101098205	+	sense	101098252	47
i_CENPI_4	CENPI	CENPI	CRISPRi	CRISPRi	GCTGGGATGGTTCAACTGGG	TGG	3077	2339	1222	589	562	1.84253	3.26329	[TSS-50,TSS+300]	NC_000023.11	+	101098205	+	sense	101098404	199
i_CENPI_5	CENPI	CENPI	CRISPRi	CRISPRi	GTTCCTAGGAAAGAAGGGCA	GGG	1112	1422	484	303	254	1.40096	2.84539	[TSS-50,TSS+300]	NC_000023.11	+	101098205	-	antisense	101098431	226
i_CENPI_6	CENPI	CENPI	CRISPRi	CRISPRi	GAGGTAGAGTGTCTTAGGTG	AGG	1434	621	658	147	245	2.14338	3.75714	[TSS-50,TSS+300]	NC_000023.11	+	101098205	+	sense	101098249	44
i_CENPI_7	CENPI	CENPI	CRISPRi	CRISPRi	GCGGTGGTCAGAGGCCTGTG	CGG	2642	225	268	109	209	4.40114	4.96645	[TSS-50,TSS+300]	NC_000023.11	+	101098205	+	sense	101098223	18
i_CENPI_8	CENPI	CENPI	CRISPRi	CRISPRi	GACCATCCCAGCGCTTCCCA	AGG	4921	3035	2338	710	721	1.86421	3.62654	[TSS-50,TSS+300]	NC_000023.11	+	101098205	-	antisense	101098382	177
i_CENPI_9	CENPI	CENPI	CRISPRi	CRISPRi	GTTCCGGAGGCGGCATTCGG	TGG	2745	277	58	129	57	5.40132	5.82923	[TSS-50,TSS+300]	NC_000023.11	+	101098205	+	sense	101098207	2
i_CENPI_10	CENPI	CENPI	CRISPRi	CRISPRi	GCAGAGGCCTGTGCGGCTGC	AGG	520	76	27	38	17	4.46707	5.14377	[TSS-50,TSS+300]	NC_000023.11	+	101098205	+	sense	101098230	25
i_CNTN2_1	CNTN2	CNTN2	CRISPRi	CRISPRi	GTGGAGGAGACAAAAGCGGT	TGG	611	3657	1905	2267	3172	-1.1302	-1.28574	[TSS-50,TSS+300]	NC_000001.11	+	205043213	-	antisense	205043408	195
i_CNTN2_2	CNTN2	CNTN2	CRISPRi	CRISPRi	GCCGGCCCATAACAGCACGC	AGG	717	3286	2143	3393	3615	-0.907484	-1.44035	[TSS-50,TSS+300]	NC_000001.11	+	205043213	-	antisense	205043443	230
i_CNTN2_3	CNTN2	CNTN2	CRISPRi	CRISPRi	GAAGGACAGCGGCCCAGACA	GGG	1629	2005	1486	812	868	0.895508	1.80178	[TSS-50,TSS+300]	NC_000001.11	+	205043213	+	sense	205043310	97
i_CNTN2_4	CNTN2	CNTN2	CRISPRi	CRISPRi	GGCCGCACCCGGACAGCGAG	CGG	1648	5268	4696	7502	6117	-0.614044	-1.19238	[TSS-50,TSS+300]	NC_000001.11	+	205043213	+	sense	205043269	56
i_CNTN2_5	CNTN2	CNTN2	CRISPRi	CRISPRi	GCCCGGACAGCGAGCGGCTG	AGG	887	3972	2626	4264	4806	-0.884192	-1.50392	[TSS-50,TSS+300]	NC_000001.11	+	205043213	+	sense	205043275	62
i_CNTN2_6	CNTN2	CNTN2	CRISPRi	CRISPRi	GGCTCGCTGTCCGGGTGCGG	CGG	1774	7888	5337	5995	5958	-0.891253	-0.905426	[TSS-50,TSS+300]	NC_000001.11	+	205043213	-	antisense	205043257	44
i_CNTN2_7	CNTN2	CNTN2	CRISPRi	CRISPRi	GCGCTGTCCGGGTGCGGCGG	CGG	1066	5221	3351	4406	4827	-0.992253	-1.26576	[TSS-50,TSS+300]	NC_000001.11	+	205043213	-	antisense	205043254	41
i_CNTN2_8	CNTN2	CNTN2	CRISPRi	CRISPRi	GAGGACAGCGGCCCAGACAG	GGG	1815	3183	2186	1423	1441	0.439866	1.18804	[TSS-50,TSS+300]	NC_000001.11	+	205043213	+	sense	205043311	98
i_CNTN2_9	CNTN2	CNTN2	CRISPRi	CRISPRi	GTCACCCGCCACCGCCGCCG	CGG	3757	13945	8959	10737	11808	-0.593675	-0.736979	[TSS-50,TSS+300]	NC_000001.11	+	205043213	+	sense	205043242	29
i_CNTN2_10	CNTN2	CNTN2	CRISPRi	CRISPRi	GGCCAGGGCCCAAAGGACAG	CGG	1392	6960	4821	1231	1190	-1.07727	1.0479	[TSS-50,TSS+300]	NC_000001.11	+	205043213	+	sense	205043299	86
i_NEDD1_1	NEDD1	NEDD1	CRISPRi	CRISPRi	GTCCGCAGCAACACAACAGG	GGG	3089	1644	1157	523	251	2.14174	3.93433	[TSS-50,TSS+300]	NC_000012.12	+	96907258	-	antisense	96907282	24
i_NEDD1_2	NEDD1	NEDD1	CRISPRi	CRISPRi	GCTGTTGTGTTGCTGCGGAG	AGG	1634	1103	505	116	253	2.10831	4.09184	[TSS-50,TSS+300]	NC_000012.12	+	96907258	+	sense	96907296	38
i_NEDD1_3	NEDD1	NEDD1	CRISPRi	CRISPRi	GCGGAGAGGTGAGGTTCCGG	AGG	1285	207	211	93	187	3.59349	4.12038	[TSS-50,TSS+300]	NC_000012.12	+	96907258	+	sense	96907310	52
i_NEDD1_4	NEDD1	NEDD1	CRISPRi	CRISPRi	GCTGGGCTGGGAAGTGTCCG	GGG	2208	1012	838	263	279	2.2397	3.86863	[TSS-50,TSS+300]	NC_000012.12	+	96907258	+	sense	96907475	217
i_NEDD1_5	NEDD1	NEDD1	CRISPRi	CRISPRi	GGTGTTGCTGCGGAGAGGTG	AGG	1766	426	474	52	74	2.95115	5.65501	[TSS-50,TSS+300]	NC_000012.12	+	96907258	+	sense	96907301	43
i_NEDD1_6	NEDD1	NEDD1	CRISPRi	CRISPRi	GGGGAGCCGGAAGCCCAGCG	CGG	575	26	27	12	36	5.3678	5.56127	[TSS-50,TSS+300]	NC_000012.12	+	96907258	+	sense	96907258	0
i_NEDD1_7	NEDD1	NEDD1	CRISPRi	CRISPRi	GGGAGGGTGCGCGGACGCGG	CGG	1381	228	152	120	11	3.86324	6.02692	[TSS-50,TSS+300]	NC_000012.12	+	96907258	-	antisense	96907345	87
i_NEDD1_8	NEDD1	NEDD1	CRISPRi	CRISPRi	GCCGCGGCCGGCTCCGCGCT	GGG	1116	1477	955	156	157	0.889264	3.6725	[TSS-50,TSS+300]	NC_000012.12	+	96907258	-	antisense	96907260	2
i_NEDD1_9	NEDD1	NEDD1	CRISPRi	CRISPRi	GTGAGGTTCCGGAGGCCCTG	AGG	835	105	75	48	12	4.19843	5.89607	[TSS-50,TSS+300]	NC_000012.12	+	96907258	+	sense	96907318	60
i_NEDD1_10	NEDD1	NEDD1	CRISPRi	CRISPRi	GCCGGAGGCCCTGAGGTCAG	CGG	690	677	238	12	43	1.75854	5.6989	[TSS-50,TSS+300]	NC_000012.12	+	96907258	+	sense	96907325	67
i_GEMIN5_1	GEMIN5	GEMIN5	CRISPRi	CRISPRi	GTAGCCTCACGCCTTAGGTA	GGG	1023	555	444	166	115	2.0207	3.72545	[TSS-50,TSS+300]	NC_000005.10	-	154938211	+	antisense	154938198	14
i_GEMIN5_2	GEMIN5	GEMIN5	CRISPRi	CRISPRi	GTAAGGCGTGAGGCTACGAG	CGG	693	200	165	94	81	2.90475	3.82138	[TSS-50,TSS+300]	NC_000005.10	-	154938211	-	sense	154938181	31
i_GEMIN5_3	GEMIN5	GEMIN5	CRISPRi	CRISPRi	GCTGACGGCTTGTAGTTATG	GGG	1610	1838	1494	659	406	0.937422	2.48243	[TSS-50,TSS+300]	NC_000005.10	-	154938211	-	sense	154938134	78
i_GEMIN5_4	GEMIN5	GEMIN5	CRISPRi	CRISPRi	GGCGTGAGGCTACGAGCGGT	CGG	587	103	147	82	76	3.22372	3.72505	[TSS-50,TSS+300]	NC_000005.10	-	154938211	-	sense	154938177	35
i_GEMIN5_5	GEMIN5	GEMIN5	CRISPRi	CRISPRi	GCACGCCTTAGGTAGGGAGC	GGG	563	1136	487	111	131	0.577673	3.05997	[TSS-50,TSS+300]	NC_000005.10	-	154938211	+	antisense	154938204	8
i_GEMIN5_6	GEMIN5	GEMIN5	CRISPRi	CRISPRi	GGGCTACGAGCGGTCGGCTG	TGG	1363	223	289	129	139	3.39899	4.18409	[TSS-50,TSS+300]	NC_000005.10	-	154938211	-	sense	154938171	41
i_GEMIN5_7	GEMIN5	GEMIN5	CRISPRi	CRISPRi	GGCTCCCTACCTAAGGCGTG	AGG	1139	784	662	410	304	1.63911	2.53328	[TSS-50,TSS+300]	NC_000005.10	-	154938211	-	sense	154938191	21
i_GEMIN5_8	GEMIN5	GEMIN5	CRISPRi	CRISPRi	GCGGCTTGTAGTTATGGGGC	AGG	2127	2547	2094	954	922	0.860339	2.0268	[TSS-50,TSS+300]	NC_000005.10	-	154938211	-	sense	154938130	82
i_GEMIN5_9	GEMIN5	GEMIN5	CRISPRi	CRISPRi	GAGTTATGGGGCAGGAGCCG	CGG	1362	5597	3966	2856	2744	-0.810696	-0.192578	[TSS-50,TSS+300]	NC_000005.10	-	154938211	-	sense	154938122	90
i_GEMIN5_10	GEMIN5	GEMIN5	CRISPRi	CRISPRi	GCCGCCCCGCTCCCTACCTA	AGG	3927	2435	1978	794	1029	1.81815	2.96425	[TSS-50,TSS+300]	NC_000005.10	-	154938211	-	sense	154938198	14
i_ESF1_1	ESF1	ESF1	CRISPRi	CRISPRi	GGTCCTACCAAGCCTCACGT	GGG	2290	1943	1772	444	863	1.28237	2.73178	[TSS-50,TSS+300]	NC_000020.11	-	13784919	+	antisense	13784904	16
i_ESF1_2	ESF1	ESF1	CRISPRi	CRISPRi	GTCCTACCAAGCCTCACGTG	GGG	2282	3442	3141	687	714	0.452255	2.54897	[TSS-50,TSS+300]	NC_000020.11	-	13784919	+	antisense	13784905	15
i_ESF1_3	ESF1	ESF1	CRISPRi	CRISPRi	GAGTCCTACCAAGCCTCACG	TGG	2004	2124	1466	648	578	1.16244	2.55593	[TSS-50,TSS+300]	NC_000020.11	-	13784919	+	antisense	13784903	17
i_ESF1_4	ESF1	ESF1	CRISPRi	CRISPRi	GTTGAAGAGCTCGAGATGAA	GGG	1254	195	174	95	158	3.73951	4.19084	[TSS-50,TSS+300]	NC_000020.11	-	13784919	-	sense	13784843	77
i_ESF1_5	ESF1	ESF1	CRISPRi	CRISPRi	GTGGGTGTGAGCCCCACGTG	AGG	773	2444	2166	2810	2731	-0.593363	-0.993825	[TSS-50,TSS+300]	NC_000020.11	-	13784919	-	sense	13784905	15
i_ESF1_6	ESF1	ESF1	CRISPRi	CRISPRi	GAGGACTGCGGACGGTGAGT	GGG	1019	98	54	54	14	4.76799	5.99652	[TSS-50,TSS+300]	NC_000020.11	-	13784919	-	sense	13784877	43
i_ESF1_7	ESF1	ESF1	CRISPRi	CRISPRi	GGGCTTGGTAGGACTGCGGA	CGG	1654	177	95	116	84	4.64127	4.89903	[TSS-50,TSS+300]	NC_000020.11	-	13784919	-	sense	13784885	35
i_ESF1_8	ESF1	ESF1	CRISPRi	CRISPRi	GGTGAGGCTTGGTAGGACTG	CGG	2168	1315	1262	569	429	1.72952	2.9776	[TSS-50,TSS+300]	NC_000020.11	-	13784919	-	sense	13784889	31
i_ESF1_9	ESF1	ESF1	CRISPRi	CRISPRi	GTAGGACTGCGGACGGTGAG	TGG	1251	232	275	74	31	3.28266	5.5219	[TSS-50,TSS+300]	NC_000020.11	-	13784919	-	sense	13784878	42
i_ESF1_10	ESF1	ESF1	CRISPRi	CRISPRi	GGGACTGCGGACGGTGAGTG	GGG	1948	331	219	143	155	3.82932	4.54714	[TSS-50,TSS+300]	NC_000020.11	-	13784919	-	sense	13784876	44
i_MYC_1	MYC	MYC	CRISPRi	CRISPRi	GAACTTACAACACCCGAGCA	AGG	3462	6515	4741	2242	1696	0.29628	1.6741	[TSS-50,TSS+300]	NC_000008.11	+	127736232	+	sense	127736481	249
i_MYC_2	MYC	MYC	CRISPRi	CRISPRi	GCTGTAGTAATTCCAGCGAG	AGG	629	596	210	78	90	1.80686	3.73971	[TSS-50,TSS+300]	NC_000008.11	+	127736232	+	sense	127736253	21
i_MYC_3	MYC	MYC	CRISPRi	CRISPRi	GGGCGAGCAGAGCTGCGCTG	CGG	743	371	298	218	244	2.13658	2.52974	[TSS-50,TSS+300]	NC_000008.11	+	127736232	+	sense	127736316	84
i_MYC_4	MYC	MYC	CRISPRi	CRISPRi	GGCGAGCAGAGCTGCGCTGC	GGG	557	648	442	113	250	1.0365	2.56819	[TSS-50,TSS+300]	NC_000008.11	+	127736232	+	sense	127736317	85
i_MYC_5	MYC	MYC	CRISPRi	CRISPRi	GTAATTCCAGCGAGAGGCAG	AGG	1218	781	935	249	170	1.48979	3.40595	[TSS-50,TSS+300]	NC_000008.11	+	127736232	+	sense	127736259	27
i_MYC_6	MYC	MYC	CRISPRi	CRISPRi	GAGAGGCAGAGGGAGCGAGC	GGG	1605	368	484	116	313	2.9036	3.91305	[TSS-50,TSS+300]	NC_000008.11	+	127736232	+	sense	127736270	38
i_MYC_7	MYC	MYC	CRISPRi	CRISPRi	GCCGGCTAGGGTGGAAGAGC	CGG	838	590	416	131	47	1.73607	4.24414	[TSS-50,TSS+300]	NC_000008.11	+	127736232	+	sense	127736295	63
i_MYC_8	MYC	MYC	CRISPRi	CRISPRi	GAATTCCAGCGAGAGGCAGA	GGG	1470	1584	1128	502	367	1.11603	2.61988	[TSS-50,TSS+300]	NC_000008.11	+	127736232	+	sense	127736260	28
i_MYC_9	MYC	MYC	CRISPRi	CRISPRi	GGGCAGAGGGAGCGAGCGGG	CGG	1340	475	195	97	142	3.11333	4.34809	[TSS-50,TSS+300]	NC_000008.11	+	127736232	+	sense	127736273	41
i_MYC_10	MYC	MYC	CRISPRi	CRISPRi	GGAGAGGCAGAGGGAGCGAG	CGG	3456	2496	1842	456	533	1.66739	3.65322	[TSS-50,TSS+300]	NC_000008.11	+	127736232	+	sense	127736269	37
i_LSM6_1	LSM6	LSM6	CRISPRi	CRISPRi	GGCCAAAACCGAAAGCGCCG	AGG	584	897	542	109	121	0.723602	3.18253	[TSS-50,TSS+300]	NC_000004.12	+	146175719	-	antisense	146175729	10
i_LSM6_2	LSM6	LSM6	CRISPRi	CRISPRi	GTGGCTGGGATCATCCGCGG	CGG	607	30	46	8	6	4.97253	7.10558	[TSS-50,TSS+300]	NC_000004.12	+	146175719	+	sense	146175757	38
i_LSM6_3	LSM6	LSM6	CRISPRi	CRISPRi	GGTGCGGCTCACCTCGCCGG	CGG	501	143	57	82	0	3.43659	6.63031	[TSS-50,TSS+300]	NC_000004.12	+	146175719	-	antisense	146175807	88
i_LSM6_4	LSM6	LSM6	CRISPRi	CRISPRi	GGAACCAGAACCCTCACTCC	AGG	3271	381	405	210	369	4.03357	4.39601	[TSS-50,TSS+300]	NC_000004.12	+	146175719	-	antisense	146175785	66
i_LSM6_5	LSM6	LSM6	CRISPRi	CRISPRi	GTGAGGGTTCTGGTTCCCGC	CGG	1293	116	130	73	46	4.36473	5.30189	[TSS-50,TSS+300]	NC_000004.12	+	146175719	+	sense	146175802	83
i_LSM6_6	LSM6	LSM6	CRISPRi	CRISPRi	GCGTGGGGCGCCTGGAGTGA	GGG	2730	162	224	178	174	4.81296	4.79399	[TSS-50,TSS+300]	NC_000004.12	+	146175719	+	sense	146175786	67
i_LSM6_7	LSM6	LSM6	CRISPRi	CRISPRi	GACCGAAAGCGCCGAGGCAG	GGG	1668	639	495	193	146	2.5457	4.15127	[TSS-50,TSS+300]	NC_000004.12	+	146175719	-	antisense	146175723	4
i_LSM6_8	LSM6	LSM6	CRISPRi	CRISPRi	GCGCGGCGGCCGGGCTCGTG	GGG	2276	209	76	30	59	5.1414	6.56866	[TSS-50,TSS+300]	NC_000004.12	+	146175719	+	sense	146175771	52
i_LSM6_9	LSM6	LSM6	CRISPRi	CRISPRi	GCCCACGAGCCCGGCCGCCG	CGG	3507	14790	9121	6860	6268	-0.748351	-0.0563886	[TSS-50,TSS+300]	NC_000004.12	+	146175719	-	antisense	146175760	41
i_LSM6_10	LSM6	LSM6	CRISPRi	CRISPRi	GTCGTGGGGCGCCTGGAGTG	AGG	1579	64	233	64	26	4.65834	6.08337	[TSS-50,TSS+300]	NC_000004.12	+	146175719	+	sense	146175785	66
i_SPC25_1	SPC25	SPC25	CRISPRi	CRISPRi	GTCCGGCTGTTGGCTAGAGT	GGG	2780	1403	638	234	334	2.53289	4.15541	[TSS-50,TSS+300]	NC_000002.12	-	168890430	-	sense	168890373	58
i_SPC25_2	SPC25	SPC25	CRISPRi	CRISPRi	GGGGATGTGTGTATTTGCGG	CGG	4402	3134	2455	600	688	1.6451	3.62077	[TSS-50,TSS+300]	NC_000002.12	-	168890430	-	sense	168890231	200
i_SPC25_3	SPC25	SPC25	CRISPRi	CRISPRi	GAGGTTTGAAATCGGAAAGT	TGG	598	586	431	133	54	1.22936	3.64898	[TSS-50,TSS+300]	NC_000002.12	-	168890430	-	sense	168890421	10
i_SPC25_4	SPC25	SPC25	CRISPRi	CRISPRi	GTGAAATCGGAAAGTTGGCG	GGG	2618	1498	1528	287	310	1.76972	3.97574	[TSS-50,TSS+300]	NC_000002.12	-	168890430	-	sense	168890416	15
i_SPC25_5	SPC25	SPC25	CRISPRi	CRISPRi	GAGTGGGCGCGGATCTGGTG	TGG	3528	942	797	271	291	3.00336	4.49269	[TSS-50,TSS+300]	NC_000002.12	-	168890430	-	sense	168890357	74
i_SPC25_6	SPC25	SPC25	CRISPRi	CRISPRi	GGAGCCTAGAGTCCGGCTGT	TGG	659	74	42	23	132	4.51778	4.39249	[TSS-50,TSS+300]	NC_000002.12	-	168890430	-	sense	168890383	48
i_SPC25_7	SPC25	SPC25	CRISPRi	CRISPRi	GTGGGCGCGGATCTGGTGTG	GGG	5009	1528	1393	553	373	2.7579	4.30657	[TSS-50,TSS+300]	NC_000002.12	-	168890430	-	sense	168890355	76
i_SPC25_8	SPC25	SPC25	CRISPRi	CRISPRi	GGGGAGCTGAGCCTAGAGTC	CGG	2406	181	322	90	99	4.29043	5.50348	[TSS-50,TSS+300]	NC_000002.12	-	168890430	-	sense	168890390	41
i_SPC25_9	SPC25	SPC25	CRISPRi	CRISPRi	GGGAAAGTGAATTTGAGGGC	GGG	1406	987	752	242	273	1.68497	3.29327	[TSS-50,TSS+300]	NC_000002.12	-	168890430	-	sense	168890250	181
i_SPC25_10	SPC25	SPC25	CRISPRi	CRISPRi	GGTGGGCGCGGATCTGGTGT	GGG	2603	1006	805	147	221	2.51027	4.69087	[TSS-50,TSS+300]	NC_000002.12	-	168890430	-	sense	168890356	75
i_USP39_1	USP39	USP39	CRISPRi	CRISPRi	GCGGGAGCGCGAGGTCGATG	AGG	2698	1076	770	410	217	2.54551	4.01891	[TSS-50,TSS+300]	NC_000002.12	+	85616187	+	sense	85616431	244
i_USP39_2	USP39	USP39	CRISPRi	CRISPRi	GAGCGAGAGTCTGAGTCGCG	GGG	551	115	54	21	38	3.76785	5.0824	[TSS-50,TSS+300]	NC_000002.12	+	85616187	+	sense	85616258	71
i_USP39_3	USP39	USP39	CRISPRi	CRISPRi	GATGTCCGGCCGGTCTAAGC	GGG	1437	82	14	52	70	6.32788	5.3973	[TSS-50,TSS+300]	NC_000002.12	+	85616187	+	sense	85616212	25
i_USP39_4	USP39	USP39	CRISPRi	CRISPRi	GGAAGCGAGAGTCTGAGTCG	CGG	1175	1668	1137	225	142	0.750145	3.55594	[TSS-50,TSS+300]	NC_000002.12	+	85616187	+	sense	85616256	69
i_USP39_5	USP39	USP39	CRISPRi	CRISPRi	GGGTCTAAGCGGGAGTCTCG	CGG	2262	469	260	167	137	3.67081	4.73989	[TSS-50,TSS+300]	NC_000002.12	+	85616187	+	sense	85616222	35
i_USP39_6	USP39	USP39	CRISPRi	CRISPRi	GCAGCTCCGGTCGCGTCAAG	CGG	1664	677	353	75	66	2.74393	5.39059	[TSS-50,TSS+300]	NC_000002.12	+	85616187	+	sense	85616280	93
i_USP39_7	USP39	USP39	CRISPRi	CRISPRi	GGGTAGTGGAGATGTCCGGC	CGG	732	250	83	27	176	3.31474	4.22648	[TSS-50,TSS+300]	NC_000002.12	+	85616187	+	sense	85616202	15
i_USP39_8	USP39	USP39	CRISPRi	CRISPRi	GAACGGGACAACAGAAGCCG	GGG	772	489	370	79	37	1.83737	4.65569	[TSS-50,TSS+300]	NC_000002.12	+	85616187	-	antisense	85616386	199
i_USP39_9	USP39	USP39	CRISPRi	CRISPRi	GGACTCTCGCTTCCCGCGAG	TGG	784	3804	2317	470	576	-0.940625	1.43683	[TSS-50,TSS+300]	NC_000002.12	+	85616187	-	antisense	85616236	49
i_USP39_10	USP39	USP39	CRISPRi	CRISPRi	GCGGGTGAAGCGGGAGCGCG	AGG	1040	285	199	23	47	3.10089	5.78508	[TSS-50,TSS+300]	NC_000002.12	+	85616187	+	sense	85616422	235
i_MCM10_1	MCM10	MCM10	CRISPRi	CRISPRi	GGTGAACGAAGAAGGCGTCC	CGG	638	53	36	25	0	4.8165	7.81574	[TSS-50,TSS+300]	NC_000010.11	+	13161559	+	sense	13161595	36
i_MCM10_2	MCM10	MCM10	CRISPRi	CRISPRi	GCGTGCGTGTGACCCTCGGG	CGG	866	783	644	120	259	1.26495	3.13556	[TSS-50,TSS+300]	NC_000010.11	+	13161559	+	sense	13161644	85
i_MCM10_3	MCM10	MCM10	CRISPRi	CRISPRi	GGGGCGCGATCTGGATTTGG	CGG	5097	4773	2092	1005	616	1.66854	3.54023	[TSS-50,TSS+300]	NC_000010.11	+	13161559	+	sense	13161748	189
i_MCM10_4	MCM10	MCM10	CRISPRi	CRISPRi	GGAGGGTCACACGCACGCCC	GGG	1023	779	250	78	157	2.18956	4.04251	[TSS-50,TSS+300]	NC_000010.11	+	13161559	-	antisense	13161628	69
i_MCM10_5	MCM10	MCM10	CRISPRi	CRISPRi	GCGGCCATGCCAGCTCCGAG	CGG	2139	1348	1087	264	165	1.79983	4.19724	[TSS-50,TSS+300]	NC_000010.11	+	13161559	-	antisense	13161770	211
i_MCM10_6	MCM10	MCM10	CRISPRi	CRISPRi	GAGGGTCACACGCACGCCCG	GGG	1390	602	478	140	86	2.35096	4.49695	[TSS-50,TSS+300]	NC_000010.11	+	13161559	-	antisense	13161627	68
i_MCM10_7	MCM10	MCM10	CRISPRi	CRISPRi	GGCCAGCAACTCCCAGCCCC	CGG	1493	1769	1205	232	429	1.01119	3.08506	[TSS-50,TSS+300]	NC_000010.11	+	13161559	-	antisense	13161794	235
i_MCM10_8	MCM10	MCM10	CRISPRi	CRISPRi	GGTTCAGCTGTGAACGAAGA	AGG	711	86	4	9	34	6.0723	6.09642	[TSS-50,TSS+300]	NC_000010.11	+	13161559	+	sense	13161587	28
i_MCM10_9	MCM10	MCM10	CRISPRi	CRISPRi	GGTGTGACCCTCGGGCGGCG	GGG	1795	2243	1676	390	627	0.867808	2.70404	[TSS-50,TSS+300]	NC_000010.11	+	13161559	+	sense	13161649	90
i_MCM10_10	MCM10	MCM10	CRISPRi	CRISPRi	GCCCCGGCCCCGCCGCCCGA	GGG	2528	3343	2398	593	657	0.815562	2.86251	[TSS-50,TSS+300]	NC_000010.11	+	13161559	-	antisense	13161645	86
i_RCL1_1	RCL1	RCL1	CRISPRi	CRISPRi	GGGACTCGTGACTCCGATGG	TGG	1574	1300	621	392	313	1.78705	3.01092	[TSS-50,TSS+300]	NC_000009.12	+	4792945	-	antisense	4793018	73
i_RCL1_2	RCL1	RCL1	CRISPRi	CRISPRi	GCTTCCTGTTCCAAACCACG	TGG	2804	18030	14645	7887	7527	-1.55542	-0.611673	[TSS-50,TSS+300]	NC_000009.12	+	4792945	+	sense	4792949	4
i_RCL1_3	RCL1	RCL1	CRISPRi	CRISPRi	GCTCGTGACTCCGATGGTGG	TGG	1047	1014	1185	344	223	0.912846	2.76081	[TSS-50,TSS+300]	NC_000009.12	+	4792945	-	antisense	4793015	70
i_RCL1_4	RCL1	RCL1	CRISPRi	CRISPRi	GGTGGTGGCGGCGACACCGA	CGG	776	420	461	82	75	1.79606	4.13658	[TSS-50,TSS+300]	NC_000009.12	+	4792945	-	antisense	4792997	52
i_RCL1_5	RCL1	RCL1	CRISPRi	CRISPRi	GGTGGCGGCGACACCGACGG	CGG	1069	710	450	238	161	1.89705	3.28933	[TSS-50,TSS+300]	NC_000009.12	+	4792945	-	antisense	4792994	49
i_RCL1_6	RCL1	RCL1	CRISPRi	CRISPRi	GGACGCGTCTGGGCTGCTGG	AGG	1642	508	501	154	183	2.67958	4.12856	[TSS-50,TSS+300]	NC_000009.12	+	4792945	+	sense	4792970	25
i_RCL1_7	RCL1	RCL1	CRISPRi	CRISPRi	GGCGGCGACACCGACGGCGG	CGG	762	394	336	160	153	2.04338	3.12298	[TSS-50,TSS+300]	NC_000009.12	+	4792945	-	antisense	4792991	46
i_RCL1_8	RCL1	RCL1	CRISPRi	CRISPRi	GGTGACTCCGATGGTGGTGG	TGG	1686	1547	701	261	316	1.67348	3.39565	[TSS-50,TSS+300]	NC_000009.12	+	4792945	-	antisense	4793012	67
i_RCL1_9	RCL1	RCL1	CRISPRi	CRISPRi	GCAGCCCGAGCCGCCGCCGT	CGG	2917	1792	1493	399	525	1.8132	3.51567	[TSS-50,TSS+300]	NC_000009.12	+	4792945	+	sense	4792992	47
i_RCL1_10	RCL1	RCL1	CRISPRi	CRISPRi	GACTCCGATGGTGGTGGTGG	CGG	986	1327	1349	189	376	0.539014	2.72906	[TSS-50,TSS+300]	NC_000009.12	+	4792945	-	antisense	4793009	64
i_SNRPG_1	SNRPG	SNRPG	CRISPRi	CRISPRi	GGACATTCGGCTAACGGAGA	GGG	1204	1276	910	138	170	1.13889	3.81271	[TSS-50,TSS+300]	NC_000002.12	-	70293740	+	antisense	70293549	192
i_SNRPG_2	SNRPG	SNRPG	CRISPRi	CRISPRi	GTGCCTTGGAACGCAACGCA	CGG	786	523	243	148	64	2.11714	3.84574	[TSS-50,TSS+300]	NC_000002.12	-	70293740	+	antisense	70293691	50
i_SNRPG_3	SNRPG	SNRPG	CRISPRi	CRISPRi	GCTAACGGAGAGGGAACCAA	GGG	1047	881	914	202	123	1.20129	3.56995	[TSS-50,TSS+300]	NC_000002.12	-	70293740	+	antisense	70293558	183
i_SNRPG_4	SNRPG	SNRPG	CRISPRi	CRISPRi	GGCTAACGGAGAGGGAACCA	AGG	946	951	851	120	220	1.05146	3.38013	[TSS-50,TSS+300]	NC_000002.12	-	70293740	+	antisense	70293557	184
i_SNRPG_5	SNRPG	SNRPG	CRISPRi	CRISPRi	GCAAGGCATCTGTGAGCCCG	CGG	825	473	248	191	188	2.24462	2.96269	[TSS-50,TSS+300]	NC_000002.12	-	70293740	-	sense	70293666	75
i_SNRPG_6	SNRPG	SNRPG	CRISPRi	CRISPRi	GAGGCCCGGCGTCTTGCGTC	TGG	3016	5801	4098	872	1619	0.286202	2.18938	[TSS-50,TSS+300]	NC_000002.12	-	70293740	+	antisense	70293734	7
i_SNRPG_7	SNRPG	SNRPG	CRISPRi	CRISPRi	GAGACATTCGGCTAACGGAG	AGG	774	1020	638	115	179	0.919332	3.26943	[TSS-50,TSS+300]	NC_000002.12	-	70293740	+	antisense	70293548	193
i_SNRPG_8	SNRPG	SNRPG	CRISPRi	CRISPRi	GGATCCCGGCGACCTCGGAC	CGG	1010	632	291	145	54	2.21262	4.34226	[TSS-50,TSS+300]	NC_000002.12	-	70293740	+	antisense	70293500	241
i_SNRPG_9	SNRPG	SNRPG	CRISPRi	CRISPRi	GCTCATGGTGTATACTCCGC	GGG	1054	496	314	75	17	2.39387	5.68039	[TSS-50,TSS+300]	NC_000002.12	-	70293740	+	antisense	70293661	80
i_SNRPG_10	SNRPG	SNRPG	CRISPRi	CRISPRi	GGCTCATGGTGTATACTCCG	CGG	870	416	316	113	239	2.23941	3.24293	[TSS-50,TSS+300]	NC_000002.12	-	70293740	+	antisense	70293660	81
i_TNFRSF17_1	TNFRSF17	TNFRSF17	CRISPRi	CRISPRi	GGCTTCGTGGGTTCTTACGG	GGG	8348	38152	26196	40300	42796	-0.941925	-1.4682	[TSS-50,TSS+300]	NC_000016.10	+	11965211	-	antisense	11965183	-28
i_TNFRSF17_2	TNFRSF17	TNFRSF17	CRISPRi	CRISPRi	GAAGAACATCGAAGTTGACA	AGG	1040	6079	4782	6508	5395	-1.39402	-1.6629	[TSS-50,TSS+300]	NC_000016.10	+	11965211	-	antisense	11965397	186
i_TNFRSF17_3	TNFRSF17	TNFRSF17	CRISPRi	CRISPRi	GAATAACGCTGACATGTTAG	AGG	1198	5671	4096	6024	5795	-1.02838	-1.45489	[TSS-50,TSS+300]	NC_000016.10	+	11965211	-	antisense	11965430	219
i_TNFRSF17_4	TNFRSF17	TNFRSF17	CRISPRi	CRISPRi	GAACGCTGACATGTTAGAGG	AGG	1502	8259	6663	9176	7966	-1.32442	-1.66189	[TSS-50,TSS+300]	NC_000016.10	+	11965211	-	antisense	11965427	216
i_TNFRSF17_5	TNFRSF17	TNFRSF17	CRISPRi	CRISPRi	GTGATCACAAAAAGAAAACA	AGG	1441	11334	7698	10927	11210	-1.71662	-2.09404	[TSS-50,TSS+300]	NC_000016.10	+	11965211	-	antisense	11965310	99
i_TNFRSF17_6	TNFRSF17	TNFRSF17	CRISPRi	CRISPRi	GGATCACAAAAAGAAAACAA	GGG	1135	9849	8182	10341	11322	-2.00342	-2.40556	[TSS-50,TSS+300]	NC_000016.10	+	11965211	-	antisense	11965309	98
i_TNFRSF17_7	TNFRSF17	TNFRSF17	CRISPRi	CRISPRi	GGCTCTTGCTGCATTTGCTC	TGG	1351	7489	5569	7731	8985	-1.27723	-1.77788	[TSS-50,TSS+300]	NC_000016.10	+	11965211	+	sense	11965247	36
i_TNFRSF17_8	TNFRSF17	TNFRSF17	CRISPRi	CRISPRi	GACAGAAAGAACAGCCTGGA	AGG	1107	5486	4075	7190	5622	-1.11463	-1.67452	[TSS-50,TSS+300]	NC_000016.10	+	11965211	-	antisense	11965283	72
i_TNFRSF17_9	TNFRSF17	TNFRSF17	CRISPRi	CRISPRi	GAGATATTACTTGTCCTTCC	AGG	2198	9864	7597	11328	11524	-0.998123	-1.53118	[TSS-50,TSS+300]	NC_000016.10	+	11965211	+	sense	11965280	69
i_TNFRSF17_10	TNFRSF17	TNFRSF17	CRISPRi	CRISPRi	GAGCTACAGAAAGAACAGCC	TGG	1198	6788	5774	7839	8230	-1.40568	-1.89784	[TSS-50,TSS+300]	NC_000016.10	+	11965211	-	antisense	11965287	76
i_POLR2I_1	POLR2I	POLR2I	CRISPRi	CRISPRi	GAACAACATGCTGTACCCCA	AGG	1692	1744	1182	535	461	1.21574	2.61274	[TSS-50,TSS+300]	NC_000019.10	-	36114875	-	sense	36114697	179
i_POLR2I_2	POLR2I	POLR2I	CRISPRi	CRISPRi	GCTTACGAGCCGGGCTTCGT	GGG	519	15	22	0	0	5.73959	9.86866	[TSS-50,TSS+300]	NC_000019.10	-	36114875	-	sense	36114825	51
i_POLR2I_3	POLR2I	POLR2I	CRISPRi	CRISPRi	GAACCGCATTCTGCTCTACG	CGG	761	744	532	137	278	1.2531	2.80361	[TSS-50,TSS+300]	NC_000019.10	-	36114875	-	sense	36114664	212
i_POLR2I_4	POLR2I	POLR2I	CRISPRi	CRISPRi	GGTTCTCCTTGTCTTCCTTG	GGG	5521	5481	2641	528	623	1.51602	4.111	[TSS-50,TSS+300]	NC_000019.10	-	36114875	+	antisense	36114693	183
i_POLR2I_5	POLR2I	POLR2I	CRISPRi	CRISPRi	GCTGTACCCCAAGGAAGACA	AGG	515	767	535	257	159	0.6647	2.19094	[TSS-50,TSS+300]	NC_000019.10	-	36114875	-	sense	36114688	188
i_POLR2I_6	POLR2I	POLR2I	CRISPRi	CRISPRi	GGGAACAGGTGGACCTGCCG	GGG	478	1571	992	971	754	-0.404137	0.00759898	[TSS-50,TSS+300]	NC_000019.10	-	36114875	+	antisense	36114636	240
i_POLR2I_7	POLR2I	POLR2I	CRISPRi	CRISPRi	GCCAGGAATGGTGAGGCGGA	GGG	519	417	288	115	68	1.56022	3.3854	[TSS-50,TSS+300]	NC_000019.10	-	36114875	-	sense	36114791	85
i_POLR2I_8	POLR2I	POLR2I	CRISPRi	CRISPRi	GGTGGGTATTCGCTTCTGCC	AGG	1521	1716	1024	327	86	1.17721	4.01779	[TSS-50,TSS+300]	NC_000019.10	-	36114875	-	sense	36114808	68
i_POLR2I_9	POLR2I	POLR2I	CRISPRi	CRISPRi	GGCCAGGAATGGTGAGGCGG	AGG	911	923	651	183	273	1.21165	2.86838	[TSS-50,TSS+300]	NC_000019.10	-	36114875	-	sense	36114792	84
i_POLR2I_10	POLR2I	POLR2I	CRISPRi	CRISPRi	GGCTTCTGCCAGGAATGGTG	AGG	887	612	460	109	102	1.71923	3.90678	[TSS-50,TSS+300]	NC_000019.10	-	36114875	-	sense	36114798	78
i_BMP4_1	BMP4	BMP4	CRISPRi	CRISPRi	GGAACGGTTGCAGTGAACCT	GGG	551	2744	1928	3103	3039	-1.08059	-1.63007	[TSS-50,TSS+300]	NC_000014.9	-	53956825	+	antisense	53956617	209
i_BMP4_2	BMP4	BMP4	CRISPRi	CRISPRi	GGAGGAAGGAAGATGCGAGA	AGG	3662	18683	12944	18006	18864	-1.107	-1.48475	[TSS-50,TSS+300]	NC_000014.9	-	53956825	-	sense	53956816	10
i_BMP4_3	BMP4	BMP4	CRISPRi	CRISPRi	GGAGTGTGGCATCCGAGCTG	AGG	1425	5223	4159	5088	5617	-0.729896	-1.06046	[TSS-50,TSS+300]	NC_000014.9	-	53956825	-	sense	53956741	85
i_BMP4_4	BMP4	BMP4	CRISPRi	CRISPRi	GAGTGTGGCATCCGAGCTGA	GGG	1596	7221	3794	6268	6273	-0.733886	-1.12716	[TSS-50,TSS+300]	NC_000014.9	-	53956825	-	sense	53956740	86
i_BMP4_5	BMP4	BMP4	CRISPRi	CRISPRi	GGTTCACTGCAACCGTTCAG	AGG	729	4264	2684	3575	4321	-1.23377	-1.58276	[TSS-50,TSS+300]	NC_000014.9	-	53956825	-	sense	53956602	224
i_BMP4_6	BMP4	BMP4	CRISPRi	CRISPRi	GTTGCAGTGAACCTGGGCGA	GGG	1563	9010	6395	8389	8765	-1.30019	-1.60876	[TSS-50,TSS+300]	NC_000014.9	-	53956825	+	antisense	53956623	203
i_BMP4_7	BMP4	BMP4	CRISPRi	CRISPRi	GCCCGGAAGCTAGGTGAGTG	TGG	1181	6451	5214	6885	7342	-1.31598	-1.7425	[TSS-50,TSS+300]	NC_000014.9	-	53956825	-	sense	53956755	71
i_BMP4_8	BMP4	BMP4	CRISPRi	CRISPRi	GGGAAGATGCGAGAAGGCAG	AGG	3216	14333	9659	16023	15794	-0.891982	-1.45977	[TSS-50,TSS+300]	NC_000014.9	-	53956825	-	sense	53956810	16
i_BMP4_9	BMP4	BMP4	CRISPRi	CRISPRi	GAGATGCGAGAAGGCAGAGG	AGG	988	4649	3824	4460	4694	-1.1133	-1.36391	[TSS-50,TSS+300]	NC_000014.9	-	53956825	-	sense	53956807	19
i_BMP4_10	BMP4	BMP4	CRISPRi	CRISPRi	GGCGAGAAGGCAGAGGAGGA	GGG	1787	8121	5459	7145	9060	-0.918022	-1.32377	[TSS-50,TSS+300]	NC_000014.9	-	53956825	-	sense	53956803	23
i_KIF23_1	KIF23	KIF23	CRISPRi	CRISPRi	GGAACTTCGCGGCTAAGGCG	CGG	1326	1029	787	136	84	1.53771	4.46653	[TSS-50,TSS+300]	NC_000015.10	+	69414350	-	antisense	69414363	13
i_KIF23_2	KIF23	KIF23	CRISPRi	CRISPRi	GGACTGCGGGACGTTAGGAC	CGG	978	404	473	16	317	2.1389	4.58128	[TSS-50,TSS+300]	NC_000015.10	+	69414350	-	antisense	69414397	47
i_KIF23_3	KIF23	KIF23	CRISPRi	CRISPRi	GCCCAAACGCGCATGCGGGA	CGG	1560	11159	7389	5551	5615	-1.56145	-0.992515	[TSS-50,TSS+300]	NC_000015.10	+	69414350	-	antisense	69414431	81
i_KIF23_4	KIF23	KIF23	CRISPRi	CRISPRi	GTCCCGCATGCGCGTTTGGG	CGG	1221	6888	4459	3249	2636	-1.20243	-0.414135	[TSS-50,TSS+300]	NC_000015.10	+	69414350	+	sense	69414444	94
i_KIF23_5	KIF23	KIF23	CRISPRi	CRISPRi	GAGCAAGAACTAGAACTTCG	CGG	1711	6146	3916	369	329	-0.540134	3.1389	[TSS-50,TSS+300]	NC_000015.10	+	69414350	-	antisense	69414374	24
i_KIF23_6	KIF23	KIF23	CRISPRi	CRISPRi	GCGTACGGCCGCGGCCTGAG	TGG	1484	505	791	103	305	2.20907	3.90362	[TSS-50,TSS+300]	NC_000015.10	+	69414350	-	antisense	69414556	206
i_KIF23_7	KIF23	KIF23	CRISPRi	CRISPRi	GCTCAGGCCGCGGCCGTACG	CGG	1577	957	797	224	162	1.83082	3.88892	[TSS-50,TSS+300]	NC_000015.10	+	69414350	+	sense	69414569	219
i_KIF23_8	KIF23	KIF23	CRISPRi	CRISPRi	GCGCTGCCCGCGTACGGCCG	CGG	2406	9076	6673	2873	2412	-0.714149	0.716582	[TSS-50,TSS+300]	NC_000015.10	+	69414350	-	antisense	69414565	215
i_KIF23_9	KIF23	KIF23	CRISPRi	CRISPRi	GTCAGGCCGCGGCCGTACGC	GGG	885	401	543	166	267	1.9009	2.91256	[TSS-50,TSS+300]	NC_000015.10	+	69414350	+	sense	69414570	220
i_KIF23_10	KIF23	KIF23	CRISPRi	CRISPRi	GGGCTGGCTGGCGAAGACTG	CGG	3338	1501	1331	384	358	2.21818	4.01321	[TSS-50,TSS+300]	NC_000015.10	+	69414350	-	antisense	69414411	61
i_ARCN1_1	ARCN1	ARCN1	CRISPRi	CRISPRi	GGCAGCGGTTCCTGTCAAGG	GGG	1022	59	59	6	10	5.0707	7.71149	[TSS-50,TSS+300]	NC_000011.10	+	118572410	+	sense	118572446	36
i_ARCN1_2	ARCN1	ARCN1	CRISPRi	CRISPRi	GCCGCACTCCGGCTCCACTG	GGG	1608	907	718	211	97	1.97275	4.32692	[TSS-50,TSS+300]	NC_000011.10	+	118572410	-	antisense	118572508	98
i_ARCN1_3	ARCN1	ARCN1	CRISPRi	CRISPRi	GACCCTACCCCTATCCCCAG	TGG	4774	4007	2647	948	1030	1.53061	3.11753	[TSS-50,TSS+300]	NC_000011.10	+	118572410	+	sense	118572505	95
i_ARCN1_4	ARCN1	ARCN1	CRISPRi	CRISPRi	GATCTTGGCAAGAGGCGAAG	CGG	1145	59	15	5	7	6.18794	8.2162	[TSS-50,TSS+300]	NC_000011.10	+	118572410	+	sense	118572425	15
i_ARCN1_5	ARCN1	ARCN1	CRISPRi	CRISPRi	GGGGCCGCCATCTTGGCAAG	AGG	2067	10673	7741	7380	7966	-1.15713	-1.0444	[TSS-50,TSS+300]	NC_000011.10	+	118572410	+	sense	118572417	7
i_ARCN1_6	ARCN1	ARCN1	CRISPRi	CRISPRi	GACTCTGCCCTAGACCCTCA	GGG	4513	5203	3683	1014	1244	1.02296	2.85188	[TSS-50,TSS+300]	NC_000011.10	+	118572410	-	antisense	118572649	239
i_ARCN1_7	ARCN1	ARCN1	CRISPRi	CRISPRi	GGGCAGCGGTTCCTGTCAAG	GGG	1216	33	34	0	29	6.11974	8.64196	[TSS-50,TSS+300]	NC_000011.10	+	118572410	+	sense	118572445	35
i_ARCN1_8	ARCN1	ARCN1	CRISPRi	CRISPRi	GCTGCCCTAGACCCTCAGGG	CGG	2138	14045	9372	11778	11645	-1.44436	-1.60673	[TSS-50,TSS+300]	NC_000011.10	+	118572410	-	antisense	118572646	236
i_ARCN1_9	ARCN1	ARCN1	CRISPRi	CRISPRi	GTCGCCTCTTGCCAAGATGG	CGG	965	2127	1159	410	200	0.277282	2.59515	[TSS-50,TSS+300]	NC_000011.10	+	118572410	-	antisense	118572410	0
i_ARCN1_10	ARCN1	ARCN1	CRISPRi	CRISPRi	GGCAAGAGGCGAAGCGGCAG	CGG	2138	38	59	50	39	6.44557	6.41183	[TSS-50,TSS+300]	NC_000011.10	+	118572410	+	sense	118572431	21
i_RPP30_1	RPP30	RPP30	CRISPRi	CRISPRi	GAGGAATCAGACCAACACCT	CGG	1821	1475	1514	547	400	1.26402	2.80485	[TSS-50,TSS+300]	NC_000010.11	+	90871975	-	antisense	90872212	237
i_RPP30_2	RPP30	RPP30	CRISPRi	CRISPRi	GAATCAGACCAACACCTCGG	CGG	1970	1233	1099	509	292	1.7375	3.19645	[TSS-50,TSS+300]	NC_000010.11	+	90871975	-	antisense	90872209	234
i_RPP30_3	RPP30	RPP30	CRISPRi	CRISPRi	GCGGTCATGGGACTTCAGCA	TGG	1481	162	192	161	134	4.04174	4.17129	[TSS-50,TSS+300]	NC_000010.11	+	90871975	+	sense	90871985	10
i_RPP30_4	RPP30	RPP30	CRISPRi	CRISPRi	GCTGACCTGAAGGCTCTGCG	CGG	572	351	262	106	198	1.89221	2.81964	[TSS-50,TSS+300]	NC_000010.11	+	90871975	+	sense	90872040	65
i_RPP30_5	RPP30	RPP30	CRISPRi	CRISPRi	GAGGGACATCCCAGAGACTC	TGG	666	420	322	222	154	1.83401	2.68932	[TSS-50,TSS+300]	NC_000010.11	+	90871975	-	antisense	90872175	200
i_RPP30_6	RPP30	RPP30	CRISPRi	CRISPRi	GATCAGACCAACACCTCGGC	GGG	1004	1044	592	170	258	1.33139	3.10194	[TSS-50,TSS+300]	NC_000010.11	+	90871975	-	antisense	90872208	233
i_RPP30_7	RPP30	RPP30	CRISPRi	CRISPRi	GCTGATGCCCGCCGAGGTGT	TGG	894	636	791	220	196	1.31249	2.94706	[TSS-50,TSS+300]	NC_000010.11	+	90871975	+	sense	90872212	237
i_RPP30_8	RPP30	RPP30	CRISPRi	CRISPRi	GGGGACATCCCAGAGACTCT	GGG	936	1076	323	197	221	1.64458	3.00631	[TSS-50,TSS+300]	NC_000010.11	+	90871975	-	antisense	90872174	199
i_RPP30_9	RPP30	RPP30	CRISPRi	CRISPRi	GTCATGGGACTTCAGCATGG	CGG	1669	154	89	46	80	4.80064	5.6047	[TSS-50,TSS+300]	NC_000010.11	+	90871975	+	sense	90871988	13
i_RPP30_10	RPP30	RPP30	CRISPRi	CRISPRi	GCAGATTTGGACCTGCGAGC	GGG	843	129	123	68	123	3.71182	4.03603	[TSS-50,TSS+300]	NC_000010.11	+	90871975	+	sense	90872016	41
i_PRPF8_1	PRPF8	PRPF8	CRISPRi	CRISPRi	GCGCCTGCCACGCACCCCAC	AGG	4459	242	244	36	114	5.1711	6.94165	[TSS-50,TSS+300]	NC_000017.11	-	1684867	+	antisense	1684782	86
i_PRPF8_2	PRPF8	PRPF8	CRISPRi	CRISPRi	GAAAGCGGCCTCTTGTGTGA	GGG	2613	224	104	36	104	5.06703	6.23648	[TSS-50,TSS+300]	NC_000017.11	-	1684867	-	sense	1684794	74
i_PRPF8_3	PRPF8	PRPF8	CRISPRi	CRISPRi	GGGCTGGATGCACTGTGTGG	CGG	1271	484	594	69	197	2.22259	4.27985	[TSS-50,TSS+300]	NC_000017.11	-	1684867	-	sense	1684683	185
i_PRPF8_4	PRPF8	PRPF8	CRISPRi	CRISPRi	GCCACAGGCCCTCACACAAG	AGG	1150	631	644	85	66	1.8292	4.76878	[TSS-50,TSS+300]	NC_000017.11	-	1684867	+	antisense	1684797	71
i_PRPF8_5	PRPF8	PRPF8	CRISPRi	CRISPRi	GTTTCCCCGCAGCGCAATGG	CGG	1597	5162	2659	321	217	-0.234552	3.43879	[TSS-50,TSS+300]	NC_000017.11	-	1684867	+	antisense	1684823	45
i_PRPF8_6	PRPF8	PRPF8	CRISPRi	CRISPRi	GGAAAGCGGCCTCTTGTGTG	AGG	2852	744	98	26	78	4.37204	6.79522	[TSS-50,TSS+300]	NC_000017.11	-	1684867	-	sense	1684795	73
i_PRPF8_7	PRPF8	PRPF8	CRISPRi	CRISPRi	GTGGCCGCCATTGCGCTGCG	GGG	1073	3367	2380	311	340	-0.419737	2.56555	[TSS-50,TSS+300]	NC_000017.11	-	1684867	-	sense	1684816	52
i_PRPF8_8	PRPF8	PRPF8	CRISPRi	CRISPRi	GTCTGGCCGCCATTGCGCTG	CGG	1199	1386	1026	74	63	0.986831	4.9607	[TSS-50,TSS+300]	NC_000017.11	-	1684867	-	sense	1684818	50
i_PRPF8_9	PRPF8	PRPF8	CRISPRi	CRISPRi	GCGGCGCTGGGAACGCGGAG	CGG	998	48	20	11	29	5.93983	6.5647	[TSS-50,TSS+300]	NC_000017.11	-	1684867	-	sense	1684846	22
i_PRPF8_10	PRPF8	PRPF8	CRISPRi	CRISPRi	GTGAGGGCCTGTGGGGTGCG	TGG	3706	94	407	139	179	5.21389	5.39176	[TSS-50,TSS+300]	NC_000017.11	-	1684867	-	sense	1684778	90
i_SAMM50_1	SAMM50	SAMM50	CRISPRi	CRISPRi	GTCCCACAAACCCCCGGACG	CGG	780	3410	2362	978	943	-0.883014	0.546564	[TSS-50,TSS+300]	NC_000022.11	+	43955443	-	antisense	43955454	11
i_SAMM50_2	SAMM50	SAMM50	CRISPRi	CRISPRi	GCCCCGGACGCGGAACACTG	GGG	1217	3431	2424	796	1120	-0.265004	1.21208	[TSS-50,TSS+300]	NC_000022.11	+	43955443	-	antisense	43955444	1
i_SAMM50_3	SAMM50	SAMM50	CRISPRi	CRISPRi	GCCCGGACGCGGAACACTGG	GGG	1115	2362	1879	669	640	0.0616597	1.61431	[TSS-50,TSS+300]	NC_000022.11	+	43955443	-	antisense	43955443	0
i_SAMM50_4	SAMM50	SAMM50	CRISPRi	CRISPRi	GACCCCCGGACGCGGAACAC	TGG	1688	2072	1754	817	605	0.803573	2.10868	[TSS-50,TSS+300]	NC_000022.11	+	43955443	-	antisense	43955446	3
i_SAMM50_5	SAMM50	SAMM50	CRISPRi	CRISPRi	GACAGAGCGTCTGCTGCTGA	GGG	448	418	562	281	145	0.865672	1.99217	[TSS-50,TSS+300]	NC_000022.11	+	43955443	-	antisense	43955519	76
i_SAMM50_6	SAMM50	SAMM50	CRISPRi	CRISPRi	GGCAGAAGGCGGGTCCGCGG	TGG	790	611	719	315	268	1.23191	2.2862	[TSS-50,TSS+300]	NC_000022.11	+	43955443	-	antisense	43955498	55
i_SAMM50_7	SAMM50	SAMM50	CRISPRi	CRISPRi	GCCCAGTGTTCCGCGTCCGG	GGG	1361	3989	3535	1315	1300	-0.484528	0.904126	[TSS-50,TSS+300]	NC_000022.11	+	43955443	+	sense	43955455	12
i_SAMM50_8	SAMM50	SAMM50	CRISPRi	CRISPRi	GACCTGCAGCTCCGCCACCG	CGG	760	556	428	259	150	1.61757	2.78766	[TSS-50,TSS+300]	NC_000022.11	+	43955443	+	sense	43955495	52
i_SAMM50_9	SAMM50	SAMM50	CRISPRi	CRISPRi	GAGGGCAGAAGGCGGGTCCG	CGG	2504	3041	2242	1188	1288	0.918585	1.8631	[TSS-50,TSS+300]	NC_000022.11	+	43955443	-	antisense	43955501	58
i_SAMM50_10	SAMM50	SAMM50	CRISPRi	CRISPRi	GGTGGCGGAGCTGCAGGTCA	AGG	995	717	549	199	393	1.64344	2.67334	[TSS-50,TSS+300]	NC_000022.11	+	43955443	-	antisense	43955480	37
i_HAUS1_1	HAUS1	HAUS1	CRISPRi	CRISPRi	GTCCTGCGGCTCCATAGCTG	CGG	850	458	400	115	156	1.96711	3.503	[TSS-50,TSS+300]	NC_000018.10	+	46104386	-	antisense	46104410	24
i_HAUS1_2	HAUS1	HAUS1	CRISPRi	CRISPRi	GCAGGAGGAGAGAGAAACGC	AGG	1426	724	403	174	260	2.37774	3.5855	[TSS-50,TSS+300]	NC_000018.10	+	46104386	+	sense	46104437	51
i_HAUS1_3	HAUS1	HAUS1	CRISPRi	CRISPRi	GGGAGTTCCTAGTAAAGTGG	CGG	1832	1396	900	128	266	1.68724	4.15032	[TSS-50,TSS+300]	NC_000018.10	+	46104386	+	sense	46104395	9
i_HAUS1_4	HAUS1	HAUS1	CRISPRi	CRISPRi	GGAGAGAAACGCAGGTGATG	GGG	503	354	223	62	100	1.81676	3.50582	[TSS-50,TSS+300]	NC_000018.10	+	46104386	+	sense	46104445	59
i_HAUS1_5	HAUS1	HAUS1	CRISPRi	CRISPRi	GGAGTTCCTAGTAAAGTGGC	GGG	1992	1350	842	162	225	1.88012	4.22256	[TSS-50,TSS+300]	NC_000018.10	+	46104386	+	sense	46104396	10
i_HAUS1_6	HAUS1	HAUS1	CRISPRi	CRISPRi	GAGAAACGCAGGTGATGGGG	CGG	1832	2674	1387	697	626	0.906932	2.31658	[TSS-50,TSS+300]	NC_000018.10	+	46104386	+	sense	46104448	62
i_HAUS1_7	HAUS1	HAUS1	CRISPRi	CRISPRi	GCTAGGAGTTCCTAGTAAAG	TGG	453	92	59	90	25	3.58252	4.06872	[TSS-50,TSS+300]	NC_000018.10	+	46104386	+	sense	46104392	6
i_HAUS1_8	HAUS1	HAUS1	CRISPRi	CRISPRi	GGCAGCTATGGAGCCGCAGG	AGG	446	309	131	52	8	2.12287	5.2015	[TSS-50,TSS+300]	NC_000018.10	+	46104386	+	sense	46104422	36
i_HAUS1_9	HAUS1	HAUS1	CRISPRi	CRISPRi	GGAGAGAGAAACGCAGGTGA	TGG	481	488	211	42	30	1.56108	4.56895	[TSS-50,TSS+300]	NC_000018.10	+	46104386	+	sense	46104443	57
i_HAUS1_10	HAUS1	HAUS1	CRISPRi	CRISPRi	GGAAACGCAGGTGATGGGGC	GGG	513	1260	642	326	195	0.17011	1.86799	[TSS-50,TSS+300]	NC_000018.10	+	46104386	+	sense	46104449	63
i_ERH_1	ERH	ERH	CRISPRi	CRISPRi	GAGTTAAGCTCGTGTAACGG	CGG	1003	196	471	68	166	2.69819	4.07172	[TSS-50,TSS+300]	NC_000014.9	-	69398299	-	sense	69398279	21
i_ERH_2	ERH	ERH	CRISPRi	CRISPRi	GGTCAATCCACCGACTAGAG	TGG	952	1081	930	236	289	0.90427	2.7083	[TSS-50,TSS+300]	NC_000014.9	-	69398299	+	antisense	69398110	190
i_ERH_3	ERH	ERH	CRISPRi	CRISPRi	GTCCACCGACTAGAGTGGCG	GGG	506	2029	2001	2904	2985	-1.0124	-1.69203	[TSS-50,TSS+300]	NC_000014.9	-	69398299	+	antisense	69398115	185
i_ERH_4	ERH	ERH	CRISPRi	CRISPRi	GATGGTGAGAAAGGCCTCCG	CGG	958	1406	1249	680	398	0.511326	1.7258	[TSS-50,TSS+300]	NC_000014.9	-	69398299	-	sense	69398218	82
i_ERH_5	ERH	ERH	CRISPRi	CRISPRi	GTCCCCGCCACTCTAGTCGG	TGG	602	669	180	18	63	1.77108	4.95834	[TSS-50,TSS+300]	NC_000014.9	-	69398299	-	sense	69398106	194
i_ERH_6	ERH	ERH	CRISPRi	CRISPRi	GACTCGGACTCGGGTAGCCG	CGG	670	2847	1920	3535	3166	-0.82252	-1.47194	[TSS-50,TSS+300]	NC_000014.9	-	69398299	+	antisense	69398212	88
i_ERH_7	ERH	ERH	CRISPRi	CRISPRi	GAATCCACCGACTAGAGTGG	CGG	449	683	297	205	223	0.974269	1.91314	[TSS-50,TSS+300]	NC_000014.9	-	69398299	+	antisense	69398113	187
i_ERH_8	ERH	ERH	CRISPRi	CRISPRi	GTGTAGTTAAGCTCGTGTAA	CGG	1766	576	759	219	100	2.39494	4.41359	[TSS-50,TSS+300]	NC_000014.9	-	69398299	-	sense	69398282	18
i_ERH_9	ERH	ERH	CRISPRi	CRISPRi	GTAAGCTCGTGTAACGGCGG	CGG	559	78	62	91	11	3.96775	4.92131	[TSS-50,TSS+300]	NC_000014.9	-	69398299	-	sense	69398276	24
i_ERH_10	ERH	ERH	CRISPRi	CRISPRi	GCGGACTCGGGTAGCCGCGG	AGG	706	2363	1327	1076	1148	-0.346462	0.192373	[TSS-50,TSS+300]	NC_000014.9	-	69398299	+	antisense	69398215	85
i_FIP1L1_1	FIP1L1	FIP1L1	CRISPRi	CRISPRi	GCCCGAGCGCAACTTAAACG	CGG	1064	5610	3718	4217	4589	-1.12173	-1.20038	[TSS-50,TSS+300]	NC_000004.12	+	53377642	-	antisense	53377817	175
i_FIP1L1_2	FIP1L1	FIP1L1	CRISPRi	CRISPRi	GAGCTCGAGACTCCAATCCC	AGG	2079	875	801	353	462	2.29024	3.20742	[TSS-50,TSS+300]	NC_000004.12	+	53377642	-	antisense	53377707	65
i_FIP1L1_3	FIP1L1	FIP1L1	CRISPRi	CRISPRi	GGCAGACGGACCTGCGCTGG	AGG	873	2386	2411	3051	2705	-0.47801	-0.870963	[TSS-50,TSS+300]	NC_000004.12	+	53377642	+	sense	53377665	23
i_FIP1L1_4	FIP1L1	FIP1L1	CRISPRi	CRISPRi	GGAGGTCGAGCGCCTAGTGT	CGG	1280	579	356	184	279	2.47221	3.33901	[TSS-50,TSS+300]	NC_000004.12	+	53377642	+	sense	53377867	225
i_FIP1L1_5	FIP1L1	FIP1L1	CRISPRi	CRISPRi	GCGAGACTCCAATCCCAGGA	AGG	1221	2510	1792	524	464	0.182924	2.15269	[TSS-50,TSS+300]	NC_000004.12	+	53377642	-	antisense	53377703	61
i_FIP1L1_6	FIP1L1	FIP1L1	CRISPRi	CRISPRi	GAAGATGAAGCCTCCAGCGC	AGG	1125	3989	2225	651	833	-0.425216	1.45697	[TSS-50,TSS+300]	NC_000004.12	+	53377642	-	antisense	53377664	22
i_FIP1L1_7	FIP1L1	FIP1L1	CRISPRi	CRISPRi	GTCCAATCCCAGGAAGGCGA	CGG	766	547	204	112	209	2.17333	3.16216	[TSS-50,TSS+300]	NC_000004.12	+	53377642	-	antisense	53377697	55
i_FIP1L1_8	FIP1L1	FIP1L1	CRISPRi	CRISPRi	GCCCAGGAAGGCGACGGCAG	CGG	1050	701	402	146	139	1.96156	3.71936	[TSS-50,TSS+300]	NC_000004.12	+	53377642	-	antisense	53377691	49
i_FIP1L1_9	FIP1L1	FIP1L1	CRISPRi	CRISPRi	GGGTCCGTCTGCGCATGCGC	AGG	4626	27443	20518	32431	30536	-1.37958	-1.91955	[TSS-50,TSS+300]	NC_000004.12	+	53377642	-	antisense	53377644	2
i_FIP1L1_10	FIP1L1	FIP1L1	CRISPRi	CRISPRi	GAGGAAGGCGACGGCAGCGG	CGG	1286	321	526	113	102	2.62251	4.41639	[TSS-50,TSS+300]	NC_000004.12	+	53377642	-	antisense	53377688	46
i_CDC23_1	CDC23	CDC23	CRISPRi	CRISPRi	GATGGCTGCGAGTACCTCCA	TGG	1002	53	13	21	17	6.16798	6.50172	[TSS-50,TSS+300]	NC_000005.10	-	138213323	-	sense	138213297	27
i_CDC23_2	CDC23	CDC23	CRISPRi	CRISPRi	GGAGCTGATCTAGTTTGTGT	GGG	2755	3635	2209	1011	941	0.938375	2.34336	[TSS-50,TSS+300]	NC_000005.10	-	138213323	-	sense	138213078	246
i_CDC23_3	CDC23	CDC23	CRISPRi	CRISPRi	GAGTACCTCCATGGTCCCGG	TGG	438	29	19	26	21	5.14267	5.01721	[TSS-50,TSS+300]	NC_000005.10	-	138213323	-	sense	138213288	36
i_CDC23_4	CDC23	CDC23	CRISPRi	CRISPRi	GGTCCCGGTGGCTGTGACGG	CGG	1154	28	28	15	49	6.29469	6.19804	[TSS-50,TSS+300]	NC_000005.10	-	138213323	-	sense	138213276	48
i_CDC23_5	CDC23	CDC23	CRISPRi	CRISPRi	GACAGCCACCGGGACCATGG	AGG	1870	224	349	57	36	3.7161	6.18217	[TSS-50,TSS+300]	NC_000005.10	-	138213323	+	antisense	138213294	30
i_CDC23_6	CDC23	CDC23	CRISPRi	CRISPRi	GCAGCTCGACAAGCCCCCCA	AGG	3335	1250	1027	263	200	2.53566	4.70247	[TSS-50,TSS+300]	NC_000005.10	-	138213323	+	antisense	138213104	220
i_CDC23_7	CDC23	CDC23	CRISPRi	CRISPRi	GGCGAGTACCTCCATGGTCC	CGG	663	381	63	8	19	3.06532	6.4754	[TSS-50,TSS+300]	NC_000005.10	-	138213323	-	sense	138213291	33
i_CDC23_8	CDC23	CDC23	CRISPRi	CRISPRi	GGTCACAGCCACCGGGACCA	TGG	553	273	198	57	98	2.22541	3.71636	[TSS-50,TSS+300]	NC_000005.10	-	138213323	+	antisense	138213291	33
i_CDC23_9	CDC23	CDC23	CRISPRi	CRISPRi	GCTGCCGCCGTCACAGCCAC	CGG	1712	881	541	364	196	2.28792	3.5217	[TSS-50,TSS+300]	NC_000005.10	-	138213323	+	antisense	138213283	41
i_CDC23_10	CDC23	CDC23	CRISPRi	CRISPRi	GATGGTCCCGGTGGCTGTGA	CGG	1239	116	103	13	42	4.46972	6.5056	[TSS-50,TSS+300]	NC_000005.10	-	138213323	-	sense	138213279	45
a_GATA1_1	GATA1	GATA1	CRISPRa	CRISPRa	GTGGACTGCCCCACCCACTG	GGG	1352	3722	2819	1820	2210	-0.28092	0.277737	[TSS-300,TSS+0]	NC_000023.11	+	48786591	+	sense	48786479	-112
a_GATA1_2	GATA1	GATA1	CRISPRa	CRISPRa	GAAGAGGTGCCCCACAAGCA	TGG	1156	4347	2082	1663	1791	-0.40012	0.268566	[TSS-300,TSS+0]	NC_000023.11	+	48786591	+	sense	48786441	-150
a_GATA1_3	GATA1	GATA1	CRISPRa	CRISPRa	GGGGCACCAGCCACTCCCTG	GGG	960	473	613	114	365	1.81197	3.07409	[TSS-300,TSS+0]	NC_000023.11	+	48786591	+	sense	48786498	-93
a_GATA1_4	GATA1	GATA1	CRISPRa	CRISPRa	GAGTGGGTGGGGCAGTCCAG	GGG	2882	17215	11782	17674	17536	-1.32559	-1.76412	[TSS-300,TSS+0]	NC_000023.11	+	48786591	-	antisense	48786465	-126
a_GATA1_5	GATA1	GATA1	CRISPRa	CRISPRa	GCACCAGCCACTCCCTGGGG	AGG	677	606	682	133	288	1.05349	2.63092	[TSS-300,TSS+0]	NC_000023.11	+	48786591	+	sense	48786501	-90
a_GATA1_6	GATA1	GATA1	CRISPRa	CRISPRa	GGGCTGGTGCCCCAGTGGGT	GGG	964	5578	3479	4883	5213	-1.21195	-1.54034	[TSS-300,TSS+0]	NC_000023.11	+	48786591	-	antisense	48786477	-114
a_GATA1_7	GATA1	GATA1	CRISPRa	CRISPRa	GAGAGGTGCCCCACAAGCAT	GGG	1017	2053	1520	635	759	0.183008	1.39644	[TSS-300,TSS+0]	NC_000023.11	+	48786591	+	sense	48786442	-149
a_GATA1_8	GATA1	GATA1	CRISPRa	CRISPRa	GGAGTGGCTGGTGCCCCAGT	GGG	567	855	489	299	192	0.789693	2.0854	[TSS-300,TSS+0]	NC_000023.11	+	48786591	-	antisense	48786481	-110
a_GATA1_9	GATA1	GATA1	CRISPRa	CRISPRa	GTGGCTGGTGCCCCAGTGGG	TGG	803	2694	2745	3294	3751	-0.779542	-1.28241	[TSS-300,TSS+0]	NC_000023.11	+	48786591	-	antisense	48786478	-113
a_GATA1_10	GATA1	GATA1	CRISPRa	CRISPRa	GCCCTCCTCCCTCCTCCCCA	GGG	7396	15064	11593	7709	8349	0.141721	0.728977	[TSS-300,TSS+0]	NC_000023.11	+	48786591	-	antisense	48786502	-89
a_REXO2_1	REXO2	REXO2	CRISPRa	CRISPRa	GTAAACGTCGCAAACCCACG	GGG	1011	805	527	257	316	1.61248	2.6695	[TSS-300,TSS+0]	NC_000011.10	+	114439468	-	antisense	114439449	-19
a_REXO2_2	REXO2	REXO2	CRISPRa	CRISPRa	GGTAACACCAGAAAAACACG	TGG	738	2255	1870	561	583	-0.496143	1.21359	[TSS-300,TSS+0]	NC_000011.10	+	114439468	+	sense	114439304	-164
a_REXO2_3	REXO2	REXO2	CRISPRa	CRISPRa	GAGCCGGCGCACCGTACGCT	GGG	1276	885	529	375	359	1.87704	2.64161	[TSS-300,TSS+0]	NC_000011.10	+	114439468	+	sense	114439412	-56
a_REXO2_4	REXO2	REXO2	CRISPRa	CRISPRa	GAACCACACGTCCCAGCGTA	CGG	1138	889	807	340	375	1.40461	2.51573	[TSS-300,TSS+0]	NC_000011.10	+	114439468	-	antisense	114439412	-56
a_REXO2_5	REXO2	REXO2	CRISPRa	CRISPRa	GCTAAACGTCGCAAACCCAC	GGG	536	893	370	216	169	0.878074	2.3296	[TSS-300,TSS+0]	NC_000011.10	+	114439468	-	antisense	114439450	-18
a_REXO2_6	REXO2	REXO2	CRISPRa	CRISPRa	GGGACTTAGAGTCTCACCTG	CGG	1019	1552	902	494	448	0.76364	1.95972	[TSS-300,TSS+0]	NC_000011.10	+	114439468	-	antisense	114439340	-128
a_REXO2_7	REXO2	REXO2	CRISPRa	CRISPRa	GCACCGTACGCTGGGACGTG	TGG	845	700	288	149	400	1.88941	2.63267	[TSS-300,TSS+0]	NC_000011.10	+	114439468	+	sense	114439420	-48
a_REXO2_8	REXO2	REXO2	CRISPRa	CRISPRa	GGGCATCTGGTCGCAACCGC	AGG	1201	1478	955	506	740	0.994583	1.81793	[TSS-300,TSS+0]	NC_000011.10	+	114439468	+	sense	114439335	-133
a_REXO2_9	REXO2	REXO2	CRISPRa	CRISPRa	GCCAGAAAAACACGTGGCGG	GGG	284	2401	1783	2552	2107	-1.88164	-2.17871	[TSS-300,TSS+0]	NC_000011.10	+	114439468	+	sense	114439310	-158
a_REXO2_10	REXO2	REXO2	CRISPRa	CRISPRa	GACACCAGAAAAACACGTGG	CGG	1697	8846	7459	5262	4741	-1.27935	-0.710564	[TSS-300,TSS+0]	NC_000011.10	+	114439468	+	sense	114439307	-161
a_LRRC32_1	LRRC32	LRRC32	CRISPRa	CRISPRa	GCCACGGCCTCGCCAGAGGG	GGG	534	1096	1040	589	536	-0.0191572	0.77301	[TSS-300,TSS+0]	NC_000011.10	-	76670747	-	sense	76670813	-65
a_LRRC32_2	LRRC32	LRRC32	CRISPRa	CRISPRa	GGCCGGCTCCGGATAAACCG	AGG	628	3711	2050	2546	2792	-1.15413	-1.23789	[TSS-300,TSS+0]	NC_000011.10	-	76670747	-	sense	76670857	-109
a_LRRC32_3	LRRC32	LRRC32	CRISPRa	CRISPRa	GCCCCACGGCCTCGCCAGAG	GGG	874	4825	3250	2431	2271	-1.1995	-0.579408	[TSS-300,TSS+0]	NC_000011.10	-	76670747	-	sense	76670815	-67
a_LRRC32_4	LRRC32	LRRC32	CRISPRa	CRISPRa	GGACCCCACGGCCTCGCCAG	AGG	2123	8305	5786	8886	8263	-0.727702	-1.16619	[TSS-300,TSS+0]	NC_000011.10	-	76670747	-	sense	76670817	-69
a_LRRC32_5	LRRC32	LRRC32	CRISPRa	CRISPRa	GGTTTATCCGGAGCCGGCGG	GGG	795	2296	2077	633	511	-0.477634	1.32874	[TSS-300,TSS+0]	NC_000011.10	-	76670747	+	antisense	76670872	-124
a_LRRC32_6	LRRC32	LRRC32	CRISPRa	CRISPRa	GCTCCGGATAAACCGAGGCA	CGG	318	2614	1729	3193	2078	-1.75816	-2.16771	[TSS-300,TSS+0]	NC_000011.10	-	76670747	-	sense	76670852	-104
a_LRRC32_7	LRRC32	LRRC32	CRISPRa	CRISPRa	GCCGGATAAACCGAGGCACG	GGG	532	2320	2040	3136	2902	-1.05081	-1.65497	[TSS-300,TSS+0]	NC_000011.10	-	76670747	-	sense	76670850	-102
a_LRRC32_8	LRRC32	LRRC32	CRISPRa	CRISPRa	GCCCGGCCGAGGTCCCAGGG	TGG	734	3034	2349	1835	1322	-0.882364	-0.238084	[TSS-300,TSS+0]	NC_000011.10	-	76670747	-	sense	76670915	-167
a_LRRC32_9	LRRC32	LRRC32	CRISPRa	CRISPRa	GGCCACGCCCCCCTCTGGCG	AGG	1256	7886	4777	8990	9183	-1.30896	-2.00753	[TSS-300,TSS+0]	NC_000011.10	-	76670747	+	antisense	76670817	-69
a_LRRC32_10	LRRC32	LRRC32	CRISPRa	CRISPRa	GGCCAGGCGCTAGGACCCCA	CGG	1362	8315	5232	1948	2366	-1.29598	0.190178	[TSS-300,TSS+0]	NC_000011.10	-	76670747	-	sense	76670829	-81
a_CDC5L_1	CDC5L	CDC5L	CRISPRa	CRISPRa	GGGCTCTCGCGAGATAGCGG	CGG	830	852	645	242	254	1.14181	2.58541	[TSS-300,TSS+0]	NC_000006.12	+	44387707	-	antisense	44387505	-202
a_CDC5L_2	CDC5L	CDC5L	CRISPRa	CRISPRa	GTGGCTGGGAACTTAGTGGT	GGG	1768	1353	738	229	365	1.8015	3.45441	[TSS-300,TSS+0]	NC_000006.12	+	44387707	-	antisense	44387476	-231
a_CDC5L_3	CDC5L	CDC5L	CRISPRa	CRISPRa	GTTGGCTGGGAACTTAGTGG	TGG	1648	1423	902	223	296	1.51922	3.52283	[TSS-300,TSS+0]	NC_000006.12	+	44387707	-	antisense	44387477	-230
a_CDC5L_4	CDC5L	CDC5L	CRISPRa	CRISPRa	GCTTGTGGAAGCTCAGCTGC	AGG	998	764	486	128	87	1.68979	4.0753	[TSS-300,TSS+0]	NC_000006.12	+	44387707	-	antisense	44387610	-97
a_CDC5L_5	CDC5L	CDC5L	CRISPRa	CRISPRa	GGAAGATCTGCGCAAGCGCA	AGG	1056	7313	5862	9083	8168	-1.65218	-2.18048	[TSS-300,TSS+0]	NC_000006.12	+	44387707	-	antisense	44387694	-13
a_CDC5L_6	CDC5L	CDC5L	CRISPRa	CRISPRa	GATCTGCGCAAGCGCAAGGT	GGG	701	3989	3155	5004	5925	-1.3587	-2.10938	[TSS-300,TSS+0]	NC_000006.12	+	44387707	-	antisense	44387690	-17
a_CDC5L_7	CDC5L	CDC5L	CRISPRa	CRISPRa	GGATCTGCGCAAGCGCAAGG	TGG	678	4458	2633	4332	4934	-1.35651	-1.92143	[TSS-300,TSS+0]	NC_000006.12	+	44387707	-	antisense	44387691	-16
a_CDC5L_8	CDC5L	CDC5L	CRISPRa	CRISPRa	GAACAGAATGGAAGAAACTA	CGG	557	766	611	193	103	0.682885	2.82023	[TSS-300,TSS+0]	NC_000006.12	+	44387707	-	antisense	44387525	-182
a_CDC5L_9	CDC5L	CDC5L	CRISPRa	CRISPRa	GAAAGGGAAAAAGTGTCTTG	TGG	1094	896	297	309	234	2.06165	2.86668	[TSS-300,TSS+0]	NC_000006.12	+	44387707	-	antisense	44387625	-82
a_CDC5L_10	CDC5L	CDC5L	CRISPRa	CRISPRa	GTAAGGCGCTTTGGCCAGAG	TGG	638	281	246	98	146	2.25471	3.25145	[TSS-300,TSS+0]	NC_000006.12	+	44387707	+	sense	44387575	-132
a_HOOK2_1	HOOK2	HOOK2	CRISPRa	CRISPRa	GAGGAGATTACGTTCCGAGG	CGG	467	2151	1976	2299	2967	-1.16092	-1.63469	[TSS-300,TSS+0]	NC_000019.10	-	12775552	-	sense	12775620	-67
a_HOOK2_2	HOOK2	HOOK2	CRISPRa	CRISPRa	GGACCACCCTCGGATGCACA	AGG	3127	14734	10500	13368	13966	-1.01258	-1.28085	[TSS-300,TSS+0]	NC_000019.10	-	12775552	-	sense	12775733	-180
a_HOOK2_3	HOOK2	HOOK2	CRISPRa	CRISPRa	GCCCTCGGATGCACAAGGCT	GGG	1310	7895	4996	8537	8467	-1.28143	-1.851	[TSS-300,TSS+0]	NC_000019.10	-	12775552	-	sense	12775728	-175
a_HOOK2_4	HOOK2	HOOK2	CRISPRa	CRISPRa	GAGGCTGACCCCTAGCGGCA	GGG	752	4978	3842	5153	5197	-1.55932	-1.93481	[TSS-300,TSS+0]	NC_000019.10	-	12775552	-	sense	12775704	-151
a_HOOK2_5	HOOK2	HOOK2	CRISPRa	CRISPRa	GCCCAGCCTTGTGCATCCGA	GGG	1579	9722	7141	10389	10528	-1.41994	-1.8805	[TSS-300,TSS+0]	NC_000019.10	-	12775552	+	antisense	12775738	-185
a_HOOK2_6	HOOK2	HOOK2	CRISPRa	CRISPRa	GACGGTGCCCGGATCCAAGA	TGG	1430	6393	4553	7445	7848	-0.935904	-1.57117	[TSS-300,TSS+0]	NC_000019.10	-	12775552	-	sense	12775671	-118
a_HOOK2_7	HOOK2	HOOK2	CRISPRa	CRISPRa	GTGGAGGCAAGAGCGGGCGT	AGG	2348	6218	3946	2092	1980	-0.0976741	1.05244	[TSS-300,TSS+0]	NC_000019.10	-	12775552	-	sense	12775643	-90
a_HOOK2_8	HOOK2	HOOK2	CRISPRa	CRISPRa	GGCGGGGCCTGCGCCTAGGG	GGG	1183	4557	3198	1213	1406	-0.710343	0.703764	[TSS-300,TSS+0]	NC_000019.10	-	12775552	-	sense	12775578	-25
a_HOOK2_9	HOOK2	HOOK2	CRISPRa	CRISPRa	GGTGCCCGGATCCAAGATGG	CGG	992	5260	3775	5052	4354	-1.18723	-1.39375	[TSS-300,TSS+0]	NC_000019.10	-	12775552	-	sense	12775668	-115
a_HOOK2_10	HOOK2	HOOK2	CRISPRa	CRISPRa	GCTGACCCCTAGCGGCAGGG	CGG	637	3708	2494	4151	3885	-1.27441	-1.80813	[TSS-300,TSS+0]	NC_000019.10	-	12775552	-	sense	12775701	-148
a_RUVBL1_1	RUVBL1	RUVBL1	CRISPRa	CRISPRa	GCTCTAGCAGCAGCCGCGAT	GGG	1077	728	401	71	177	1.97273	4.0976	[TSS-300,TSS+0]	NC_000003.12	-	128123812	-	sense	128123904	-91
a_RUVBL1_2	RUVBL1	RUVBL1	CRISPRa	CRISPRa	GGCCAACCCGGAGACACAGA	CGG	889	207	131	27	38	3.40424	5.59757	[TSS-300,TSS+0]	NC_000003.12	-	128123812	-	sense	128123942	-129
a_RUVBL1_3	RUVBL1	RUVBL1	CRISPRa	CRISPRa	GGCCGTGAGCCTATGGAGAG	CGG	1543	1145	999	398	229	1.50737	3.19588	[TSS-300,TSS+0]	NC_000003.12	-	128123812	-	sense	128123878	-65
a_RUVBL1_4	RUVBL1	RUVBL1	CRISPRa	CRISPRa	GCTCACGGCTGCGCCCATCG	CGG	880	380	250	80	213	2.4894	3.58863	[TSS-300,TSS+0]	NC_000003.12	-	128123812	+	antisense	128123902	-89
a_RUVBL1_5	RUVBL1	RUVBL1	CRISPRa	CRISPRa	GCAGGAAGCGCCGGCTACGG	GGG	779	178	98	131	79	3.52974	3.77046	[TSS-300,TSS+0]	NC_000003.12	-	128123812	-	sense	128123966	-153
a_RUVBL1_6	RUVBL1	RUVBL1	CRISPRa	CRISPRa	GGAACACCTCCGCTCTCCAT	AGG	1356	463	593	92	228	2.34905	4.06331	[TSS-300,TSS+0]	NC_000003.12	-	128123812	+	antisense	128123880	-67
a_RUVBL1_7	RUVBL1	RUVBL1	CRISPRa	CRISPRa	GGTGAGCCTATGGAGAGCGG	AGG	433	743	223	40	7	1.06729	5.42907	[TSS-300,TSS+0]	NC_000003.12	-	128123812	-	sense	128123875	-62
a_RUVBL1_8	RUVBL1	RUVBL1	CRISPRa	CRISPRa	GGCTCTAGCAGCAGCCGCGA	TGG	572	1312	1110	175	284	-0.096757	2.20156	[TSS-300,TSS+0]	NC_000003.12	-	128123812	-	sense	128123905	-92
a_RUVBL1_9	RUVBL1	RUVBL1	CRISPRa	CRISPRa	GCGGAGACACAGACGGAAGT	GGG	1861	498	325	200	158	3.18582	4.22696	[TSS-300,TSS+0]	NC_000003.12	-	128123812	-	sense	128123935	-122
a_RUVBL1_10	RUVBL1	RUVBL1	CRISPRa	CRISPRa	GCCGGAGACACAGACGGAAG	TGG	873	138	309	62	35	3.05296	5.04418	[TSS-300,TSS+0]	NC_000003.12	-	128123812	-	sense	128123936	-123
a_WBP11_1	WBP11	WBP11	CRISPRa	CRISPRa	GAGCGGCGCTAAGAGAAGGC	GGG	901	102	6	35	0	6.04905	8.07831	[TSS-300,TSS+0]	NC_000012.12	-	14803478	-	sense	14803524	-45
a_WBP11_2	WBP11	WBP11	CRISPRa	CRISPRa	GGTCCTGTCTCTCGAGTTGG	AGG	4446	3226	1602	752	527	1.94635	3.66446	[TSS-300,TSS+0]	NC_000012.12	-	14803478	+	antisense	14803719	-240
a_WBP11_3	WBP11	WBP11	CRISPRa	CRISPRa	GAAGATAGCTGCTAACTGAG	TGG	915	356	461	167	46	2.15244	4.21204	[TSS-300,TSS+0]	NC_000012.12	-	14803478	+	antisense	14803691	-212
a_WBP11_4	WBP11	WBP11	CRISPRa	CRISPRa	GGTACTAGATGAGCGCAATG	AGG	3207	1617	1095	500	537	2.24744	3.47368	[TSS-300,TSS+0]	NC_000012.12	-	14803478	-	sense	14803644	-165
a_WBP11_5	WBP11	WBP11	CRISPRa	CRISPRa	GAGGAATGGGAAATGACGTG	AGG	534	142	130	16	40	2.94575	5.18718	[TSS-300,TSS+0]	NC_000012.12	-	14803478	-	sense	14803498	-19
a_WBP11_6	WBP11	WBP11	CRISPRa	CRISPRa	GTAGATGAGCGCAATGAGGC	GGG	982	1574	1014	261	502	0.615846	2.28342	[TSS-300,TSS+0]	NC_000012.12	-	14803478	-	sense	14803640	-161
a_WBP11_7	WBP11	WBP11	CRISPRa	CRISPRa	GCTAGATGAGCGCAATGAGG	CGG	3881	3121	2429	763	1098	1.47409	2.92917	[TSS-300,TSS+0]	NC_000012.12	-	14803478	-	sense	14803641	-162
a_WBP11_8	WBP11	WBP11	CRISPRa	CRISPRa	GATGGAACCGGAAGAGACTC	TGG	776	1954	1098	353	721	0.0633053	1.46633	[TSS-300,TSS+0]	NC_000012.12	-	14803478	-	sense	14803585	-106
a_WBP11_9	WBP11	WBP11	CRISPRa	CRISPRa	GCTAAGAGAAGGCGGGACAG	AGG	860	217	289	1	11	2.75482	8.30368	[TSS-300,TSS+0]	NC_000012.12	-	14803478	-	sense	14803517	-38
a_WBP11_10	WBP11	WBP11	CRISPRa	CRISPRa	GAAGCGGCGCTAAGAGAAGG	CGG	1503	60	178	60	38	4.82631	5.79281	[TSS-300,TSS+0]	NC_000012.12	-	14803478	-	sense	14803525	-46
a_CAD_1	CAD	CAD	CRISPRa	CRISPRa	GCAAGAAACACGTAAAGGCA	GGG	1601	2107	1588	542	581	0.786876	2.35711	[TSS-300,TSS+0]	NC_000002.12	+	27217370	-	antisense	27217194	-176
a_CAD_2	CAD	CAD	CRISPRa	CRISPRa	GTGCAGTGCGGAGACCACGG	GGG	994	654	505	76	162	1.76838	3.99709	[TSS-300,TSS+0]	NC_000002.12	+	27217370	+	sense	27217283	-87
a_CAD_3	CAD	CAD	CRISPRa	CRISPRa	GCGGACACAGGCGGCGTGAG	GGG	1660	3064	2074	349	272	0.376552	3.27214	[TSS-300,TSS+0]	NC_000002.12	+	27217370	-	antisense	27217344	-26
a_CAD_4	CAD	CAD	CRISPRa	CRISPRa	GTCTCCGCACTGCAAAACCG	GGG	223	458	402	44	30	0.0378605	3.43062	[TSS-300,TSS+0]	NC_000002.12	+	27217370	-	antisense	27217264	-106
a_CAD_5	CAD	CAD	CRISPRa	CRISPRa	GGCAAGAAACACGTAAAGGC	AGG	827	1499	1006	475	410	0.409188	1.75087	[TSS-300,TSS+0]	NC_000002.12	+	27217370	-	antisense	27217195	-175
a_CAD_6	CAD	CAD	CRISPRa	CRISPRa	GCGGGGTCCGCGGAGCCACG	GGG	1342	665	515	191	298	2.17494	3.33305	[TSS-300,TSS+0]	NC_000002.12	+	27217370	-	antisense	27217301	-69
a_CAD_7	CAD	CAD	CRISPRa	CRISPRa	GGCGGGGCCGGGCACGTAAG	GGG	959	2052	1389	332	261	0.163696	2.54678	[TSS-300,TSS+0]	NC_000002.12	+	27217370	-	antisense	27217323	-47
a_CAD_8	CAD	CAD	CRISPRa	CRISPRa	GGCGGACACAGGCGGCGTGA	GGG	1298	3582	3201	630	888	-0.40367	1.64071	[TSS-300,TSS+0]	NC_000002.12	+	27217370	-	antisense	27217345	-25
a_CAD_9	CAD	CAD	CRISPRa	CRISPRa	GTTGCAGTGCGGAGACCACG	GGG	1246	1360	543	184	328	1.51429	3.18387	[TSS-300,TSS+0]	NC_000002.12	+	27217370	+	sense	27217282	-88
a_CAD_10	CAD	CAD	CRISPRa	CRISPRa	GCCCACTCCCCGTGGCTCCG	CGG	894	6199	4609	5398	6073	-1.59956	-1.83142	[TSS-300,TSS+0]	NC_000002.12	+	27217370	+	sense	27217305	-65
a_ZNF444_1	ZNF444	ZNF444	CRISPRa	CRISPRa	GGGAAGCATCGCGGCAAAGG	CGG	957	4064	2594	3870	3563	-0.782399	-1.10871	[TSS-300,TSS+0]	NC_000019.10	+	56141288	-	antisense	56141146	-142
a_ZNF444_2	ZNF444	ZNF444	CRISPRa	CRISPRa	GGTGACAAACAGGAGTAAGG	CGG	716	3871	2317	3922	3929	-1.08394	-1.60691	[TSS-300,TSS+0]	NC_000019.10	+	56141288	+	sense	56141109	-179
a_ZNF444_3	ZNF444	ZNF444	CRISPRa	CRISPRa	GACTCCTGTTTGTCACCGCG	TGG	1474	7274	5018	6971	7206	-1.05546	-1.41848	[TSS-300,TSS+0]	NC_000019.10	+	56141288	-	antisense	56141092	-196
a_ZNF444_4	ZNF444	ZNF444	CRISPRa	CRISPRa	GGCCAATTGGCCCTCGCCTG	GGG	2007	9759	5998	9762	11141	-0.951044	-1.53058	[TSS-300,TSS+0]	NC_000019.10	+	56141288	-	antisense	56141122	-166
a_ZNF444_5	ZNF444	ZNF444	CRISPRa	CRISPRa	GTGTTGGCGAAGACGCCACG	CGG	642	2577	1092	2039	2266	-0.405383	-0.895496	[TSS-300,TSS+0]	NC_000019.10	+	56141288	+	sense	56141088	-200
a_ZNF444_6	ZNF444	ZNF444	CRISPRa	CRISPRa	GACAACTCCCCATGAAGCCC	CGG	1327	6192	5053	6833	7038	-1.09578	-1.53851	[TSS-300,TSS+0]	NC_000019.10	+	56141288	-	antisense	56141192	-96
a_ZNF444_7	ZNF444	ZNF444	CRISPRa	CRISPRa	GCAACTCCCAGGAAGCATCG	CGG	1302	7152	4686	7531	7773	-1.17277	-1.70772	[TSS-300,TSS+0]	NC_000019.10	+	56141288	-	antisense	56141155	-133
a_ZNF444_8	ZNF444	ZNF444	CRISPRa	CRISPRa	GGTGAGGCCGGGGCTTCATG	GGG	875	3295	2917	3593	3523	-0.844846	-1.17611	[TSS-300,TSS+0]	NC_000019.10	+	56141288	+	sense	56141196	-92
a_ZNF444_9	ZNF444	ZNF444	CRISPRa	CRISPRa	GTCCTGGGAGTTGTAGTTCG	GGG	2911	16758	10934	16744	17823	-1.23786	-1.7224	[TSS-300,TSS+0]	NC_000019.10	+	56141288	+	sense	56141175	-113
a_ZNF444_10	ZNF444	ZNF444	CRISPRa	CRISPRa	GACCCCGAACTACAACTCCC	AGG	3988	26383	17930	23498	22350	-1.46796	-1.67608	[TSS-300,TSS+0]	NC_000019.10	+	56141288	-	antisense	56141166	-122
a_BTBD2_1	BTBD2	BTBD2	CRISPRa	CRISPRa	GGGAGGGGAAGCGGGAAGGA	GGG	3553	4149	2501	419	691	1.12035	3.56708	[TSS-300,TSS+0]	NC_000019.10	-	2015714	+	antisense	2015872	-157
a_BTBD2_2	BTBD2	BTBD2	CRISPRa	CRISPRa	GGGGGAAAGGAGGAGAGTAG	GGG	2514	7742	5688	3408	4128	-0.420977	0.269278	[TSS-300,TSS+0]	NC_000019.10	-	2015714	+	antisense	2015786	-71
a_BTBD2_3	BTBD2	BTBD2	CRISPRa	CRISPRa	GGGGAAAGGAGGAGAGTAGG	GGG	2698	6452	3739	2098	1684	0.11492	1.36749	[TSS-300,TSS+0]	NC_000019.10	-	2015714	+	antisense	2015787	-72
a_BTBD2_4	BTBD2	BTBD2	CRISPRa	CRISPRa	GGGGAAGCGGGAAGGAGGGA	GGG	3005	4569	2723	2193	2036	0.747883	1.35413	[TSS-300,TSS+0]	NC_000019.10	-	2015714	+	antisense	2015876	-161
a_BTBD2_5	BTBD2	BTBD2	CRISPRa	CRISPRa	GAGGGGAAAGGAGGAGAGTA	GGG	1976	5702	3615	2118	1959	-0.220746	0.802484	[TSS-300,TSS+0]	NC_000019.10	-	2015714	+	antisense	2015785	-70
a_BTBD2_6	BTBD2	BTBD2	CRISPRa	CRISPRa	GAGGAGAGTAGGGGGAGGAG	GGG	3623	9727	6903	8098	7915	-0.198206	-0.297385	[TSS-300,TSS+0]	NC_000019.10	-	2015714	+	antisense	2015795	-80
a_BTBD2_7	BTBD2	BTBD2	CRISPRa	CRISPRa	GAAAGGAGGAGAGTAGGGGG	AGG	2367	10780	8388	10532	9906	-1.02679	-1.26269	[TSS-300,TSS+0]	NC_000019.10	-	2015714	+	antisense	2015790	-75
a_BTBD2_8	BTBD2	BTBD2	CRISPRa	CRISPRa	GGAGGGGAAAAGAGGAGGGA	GGG	4822	11667	7921	5186	6075	-0.0162454	0.627209	[TSS-300,TSS+0]	NC_000019.10	-	2015714	+	antisense	2015829	-114
a_BTBD2_9	BTBD2	BTBD2	CRISPRa	CRISPRa	GGAGGAGAGTAGGGGGAGGA	GGG	3142	16619	12260	12791	12836	-1.20429	-1.18127	[TSS-300,TSS+0]	NC_000019.10	-	2015714	+	antisense	2015794	-79
a_BTBD2_10	BTBD2	BTBD2	CRISPRa	CRISPRa	GGGAGGAGAGTAGGGGGAGG	AGG	4107	13273	10190	8500	8741	-0.522443	-0.223072	[TSS-300,TSS+0]	NC_000019.10	-	2015714	+	antisense	2015793	-78
a_FARSB_1	FARSB	FARSB	CRISPRa	CRISPRa	GCTGCGCAGCGAGCTGACCC	GGG	1753	4528	2822	475	796	-0.0485633	2.3561	[TSS-300,TSS+0]	NC_000002.12	-	222656092	+	antisense	222656111	-18
a_FARSB_2	FARSB	FARSB	CRISPRa	CRISPRa	GAAGATACATTTAATCAGCG	AGG	1255	6078	4331	6486	6506	-1.0516	-1.52465	[TSS-300,TSS+0]	NC_000002.12	-	222656092	-	sense	222656242	-149
a_FARSB_3	FARSB	FARSB	CRISPRa	CRISPRa	GAGACAACACGCACAAGAAG	AGG	2029	1751	1213	609	453	1.45609	2.79395	[TSS-300,TSS+0]	NC_000002.12	-	222656092	-	sense	222656150	-57
a_FARSB_4	FARSB	FARSB	CRISPRa	CRISPRa	GGGTCCTACGCGCTTCGCTA	GGG	3177	1757	1427	346	752	1.98315	3.48254	[TSS-300,TSS+0]	NC_000002.12	-	222656092	-	sense	222656126	-33
a_FARSB_5	FARSB	FARSB	CRISPRa	CRISPRa	GAACACGCACAAGAAGAGGC	GGG	472	288	296	237	78	1.67007	2.63269	[TSS-300,TSS+0]	NC_000002.12	-	222656092	-	sense	222656146	-53
a_FARSB_6	FARSB	FARSB	CRISPRa	CRISPRa	GCAACACGCACAAGAAGAGG	CGG	2141	2490	2113	479	602	0.879607	2.83958	[TSS-300,TSS+0]	NC_000002.12	-	222656092	-	sense	222656147	-54
a_FARSB_7	FARSB	FARSB	CRISPRa	CRISPRa	GCTTCCCTAGCGAAGCGCGT	AGG	695	1876	926	119	195	0.0566231	3.02843	[TSS-300,TSS+0]	NC_000002.12	-	222656092	+	antisense	222656133	-40
a_FARSB_8	FARSB	FARSB	CRISPRa	CRISPRa	GCATTTAATCAGCGAGGTAA	TGG	1119	6769	4544	8014	8146	-1.32922	-2.0047	[TSS-300,TSS+0]	NC_000002.12	-	222656092	-	sense	222656236	-143
a_FARSB_9	FARSB	FARSB	CRISPRa	CRISPRa	GTTGAATATCGCCATTCTGC	TGG	1123	4944	4363	6149	5341	-1.06817	-1.50405	[TSS-300,TSS+0]	NC_000002.12	-	222656092	+	antisense	222656181	-88
a_FARSB_10	FARSB	FARSB	CRISPRa	CRISPRa	GGGAACTGTTGCCAGCAGAA	TGG	853	4371	3905	4801	4834	-1.29569	-1.64998	[TSS-300,TSS+0]	NC_000002.12	-	222656092	-	sense	222656181	-88
a_GINS1_1	GINS1	GINS1	CRISPRa	CRISPRa	GAGGGGTTCTGCCATCTCCG	GGG	836	815	963	579	257	0.895425	1.95981	[TSS-300,TSS+0]	NC_000020.11	+	25407674	+	sense	25407557	-117
a_GINS1_2	GINS1	GINS1	CRISPRa	CRISPRa	GCGGAGATGGCAGAACCCCT	CGG	1935	11029	8188	8811	8942	-1.31645	-1.35075	[TSS-300,TSS+0]	NC_000020.11	+	25407674	-	antisense	25407544	-130
a_GINS1_3	GINS1	GINS1	CRISPRa	CRISPRa	GCCCCTCGGCTGAGCAGAGA	CGG	630	985	684	192	514	0.597793	1.84734	[TSS-300,TSS+0]	NC_000020.11	+	25407674	-	antisense	25407530	-144
a_GINS1_4	GINS1	GINS1	CRISPRa	CRISPRa	GAGTGGGAGGGGTCTTTCCA	AGG	2444	17157	11928	12897	13427	-1.56977	-1.582	[TSS-300,TSS+0]	NC_000020.11	+	25407674	-	antisense	25407580	-94
a_GINS1_5	GINS1	GINS1	CRISPRa	CRISPRa	GGAGGGGTTCTGCCATCTCC	GGG	452	2627	1971	1723	2674	-1.35023	-1.39878	[TSS-300,TSS+0]	NC_000020.11	+	25407674	+	sense	25407556	-118
a_GINS1_6	GINS1	GINS1	CRISPRa	CRISPRa	GGGTTCTGCCATCTCCGGGG	CGG	974	1762	1174	477	703	0.417126	1.5954	[TSS-300,TSS+0]	NC_000020.11	+	25407674	+	sense	25407560	-114
a_GINS1_7	GINS1	GINS1	CRISPRa	CRISPRa	GGAGGGGTCTTTCCAAGGTG	AGG	959	1292	899	322	547	0.810746	2.03647	[TSS-300,TSS+0]	NC_000020.11	+	25407674	-	antisense	25407575	-99
a_GINS1_8	GINS1	GINS1	CRISPRa	CRISPRa	GGAGGTCCCCGCCCCGGAGA	TGG	820	1075	408	268	467	1.28653	2.05661	[TSS-300,TSS+0]	NC_000020.11	+	25407674	-	antisense	25407557	-117
a_GINS1_9	GINS1	GINS1	CRISPRa	CRISPRa	GCAAGGTGAGGTCCCCGCCC	CGG	1288	971	792	214	194	1.53304	3.50056	[TSS-300,TSS+0]	NC_000020.11	+	25407674	-	antisense	25407563	-111
a_GINS1_10	GINS1	GINS1	CRISPRa	CRISPRa	GCGGGGCGGGGACCTCACCT	TGG	1428	3736	2252	993	1341	-0.0428592	1.15344	[TSS-300,TSS+0]	NC_000020.11	+	25407674	+	sense	25407574	-100
a_AQR_1	AQR	AQR	CRISPRa	CRISPRa	GAGAGAAGACACCTCGCTGG	CGG	501	121	242	50	17	2.52277	4.89666	[TSS-300,TSS+0]	NC_000015.10	-	34969742	+	antisense	34969919	-176
a_AQR_2	AQR	AQR	CRISPRa	CRISPRa	GTGTAGCCGGAAGTTCATGC	AGG	1651	732	627	92	45	2.26285	5.50493	[TSS-300,TSS+0]	NC_000015.10	-	34969742	+	antisense	34969830	-87
a_AQR_3	AQR	AQR	CRISPRa	CRISPRa	GCACGCCATTCCGCTTCCCG	AGG	3924	1234	1371	465	389	2.5713	4.04901	[TSS-300,TSS+0]	NC_000015.10	-	34969742	-	sense	34969800	-57
a_AQR_4	AQR	AQR	CRISPRa	CRISPRa	GGAAGTTCATGCAGGCGTTG	GGG	1150	1035	1017	413	354	1.14351	2.43238	[TSS-300,TSS+0]	NC_000015.10	-	34969742	+	antisense	34969838	-95
a_AQR_5	AQR	AQR	CRISPRa	CRISPRa	GGTTCCCTACGGGACTCTGA	AGG	969	5157	3598	3094	3506	-1.17215	-0.917742	[TSS-300,TSS+0]	NC_000015.10	-	34969742	-	sense	34969757	-14
a_AQR_6	AQR	AQR	CRISPRa	CRISPRa	GCCTCCTAATCCCGCCAGCG	AGG	4894	6266	4328	1277	1004	0.889403	2.95706	[TSS-300,TSS+0]	NC_000015.10	-	34969742	-	sense	34969919	-176
a_AQR_7	AQR	AQR	CRISPRa	CRISPRa	GCAGAGAGAAGACACCTCGC	TGG	970	484	446	85	139	2.03934	3.99184	[TSS-300,TSS+0]	NC_000015.10	-	34969742	+	antisense	34969916	-173
a_AQR_8	AQR	AQR	CRISPRa	CRISPRa	GGGCGGGATTAGGAGGGCAA	GGG	2369	1966	1380	327	277	1.50303	3.81871	[TSS-300,TSS+0]	NC_000015.10	-	34969742	+	antisense	34969936	-193
a_AQR_9	AQR	AQR	CRISPRa	CRISPRa	GCTGTTGTACGGGTTCCCTA	CGG	1509	895	811	160	322	1.80299	3.57347	[TSS-300,TSS+0]	NC_000015.10	-	34969742	-	sense	34969768	-25
a_AQR_10	AQR	AQR	CRISPRa	CRISPRa	GGGATTAGGAGGGCAAGGGA	GGG	3377	1714	1451	388	437	2.07704	3.87904	[TSS-300,TSS+0]	NC_000015.10	-	34969742	+	antisense	34969940	-197
a_INTS2_1	INTS2	INTS2	CRISPRa	CRISPRa	GGCCACCGTACTGGTCTGAG	AGG	3279	1785	1068	367	515	2.2262	3.75838	[TSS-300,TSS+0]	NC_000017.11	-	61927982	+	antisense	61927983	0
a_INTS2_2	INTS2	INTS2	CRISPRa	CRISPRa	GCATCATCACAGGATTGCCA	TGG	1025	3075	1439	755	883	-0.0575326	1.17403	[TSS-300,TSS+0]	NC_000017.11	-	61927982	+	antisense	61928214	-231
a_INTS2_3	INTS2	INTS2	CRISPRa	CRISPRa	GTTGGCGAACAAGTAGGGCA	GGG	1320	1527	983	124	184	1.08644	3.96512	[TSS-300,TSS+0]	NC_000017.11	-	61927982	-	sense	61928083	-100
a_INTS2_4	INTS2	INTS2	CRISPRa	CRISPRa	GGGAAGGAGCTGGTAGGCTC	TGG	758	786	432	246	200	1.35773	2.61454	[TSS-300,TSS+0]	NC_000017.11	-	61927982	-	sense	61928140	-157
a_INTS2_5	INTS2	INTS2	CRISPRa	CRISPRa	GAGGGTGGCTGCGAGAGGAA	AGG	1932	761	647	204	338	2.43888	3.7206	[TSS-300,TSS+0]	NC_000017.11	-	61927982	+	antisense	61928006	-23
a_INTS2_6	INTS2	INTS2	CRISPRa	CRISPRa	GCCGTACTGGTCTGAGAGGA	AGG	1650	626	685	159	241	2.31093	3.91502	[TSS-300,TSS+0]	NC_000017.11	-	61927982	+	antisense	61927987	-4
a_INTS2_7	INTS2	INTS2	CRISPRa	CRISPRa	GACTGGTCTGAGAGGAAGGG	TGG	1375	737	481	234	147	2.18508	3.72957	[TSS-300,TSS+0]	NC_000017.11	-	61927982	+	antisense	61927991	-8
a_INTS2_8	INTS2	INTS2	CRISPRa	CRISPRa	GAATAAAGTGGAGAAAGGGG	CGG	2396	5399	4147	1103	1043	-0.00245895	2.00509	[TSS-300,TSS+0]	NC_000017.11	-	61927982	-	sense	61928059	-76
a_INTS2_9	INTS2	INTS2	CRISPRa	CRISPRa	GCTAAAAGGAAGGAGCTGGT	AGG	920	1104	503	308	195	1.2825	2.75026	[TSS-300,TSS+0]	NC_000017.11	-	61927982	-	sense	61928146	-163
a_INTS2_10	INTS2	INTS2	CRISPRa	CRISPRa	GGCAAATAAAGTGGAGAAAG	GGG	1291	11357	8249	4434	4945	-1.92641	-1.0117	[TSS-300,TSS+0]	NC_000017.11	-	61927982	-	sense	61928062	-79
a_MTHFD1_1	MTHFD1	MTHFD1	CRISPRa	CRISPRa	GTCTCCCCCTGCAGACGCGG	TGG	12	72	1	5	33	1.08453	0.710517	[TSS-300,TSS+0]	NC_000014.9	+	64388354	-	antisense	64388271	-83
a_MTHFD1_2	MTHFD1	MTHFD1	CRISPRa	CRISPRa	GGCGCAGTAGTGTGATCCCC	TGG	1007	664	411	189	192	1.92442	3.24241	[TSS-300,TSS+0]	NC_000014.9	+	64388354	+	sense	64388320	-34
a_MTHFD1_3	MTHFD1	MTHFD1	CRISPRa	CRISPRa	GTGCGCCACCGCGTCTGCAG	GGG	2172	5122	3337	1841	1497	0.0507005	1.23382	[TSS-300,TSS+0]	NC_000014.9	+	64388354	+	sense	64388277	-77
a_MTHFD1_4	MTHFD1	MTHFD1	CRISPRa	CRISPRa	GGCGCCACCGCGTCTGCAGG	GGG	2091	8199	6450	3154	3471	-0.818692	0.184469	[TSS-300,TSS+0]	NC_000014.9	+	64388354	+	sense	64388278	-76
a_MTHFD1_5	MTHFD1	MTHFD1	CRISPRa	CRISPRa	GGCTTCTCCCCCTGCAGACG	CGG	1990	9146	6226	6217	6103	-0.943426	-0.78332	[TSS-300,TSS+0]	NC_000014.9	+	64388354	-	antisense	64388274	-80
a_MTHFD1_6	MTHFD1	MTHFD1	CRISPRa	CRISPRa	GTAACCGAGAGCTAACAGGT	CGG	1019	669	624	267	243	1.63549	2.84223	[TSS-300,TSS+0]	NC_000014.9	+	64388354	-	antisense	64388213	-141
a_MTHFD1_7	MTHFD1	MTHFD1	CRISPRa	CRISPRa	GAACCGAGAGCTAACAGGTC	GGG	845	809	382	157	284	1.58202	2.8415	[TSS-300,TSS+0]	NC_000014.9	+	64388354	-	antisense	64388212	-142
a_MTHFD1_8	MTHFD1	MTHFD1	CRISPRa	CRISPRa	GACCGAGAGCTAACAGGTCG	GGG	375	265	265	161	63	1.47831	2.73095	[TSS-300,TSS+0]	NC_000014.9	+	64388354	-	antisense	64388211	-143
a_MTHFD1_9	MTHFD1	MTHFD1	CRISPRa	CRISPRa	GCAGGTCGGGGACTGCGGGA	CGG	980	518	350	169	176	2.17965	3.3459	[TSS-300,TSS+0]	NC_000014.9	+	64388354	-	antisense	64388199	-155
a_MTHFD1_10	MTHFD1	MTHFD1	CRISPRa	CRISPRa	GACTGCGGGACGGAAGAGGG	AGG	1629	1600	793	236	534	1.51078	3.04088	[TSS-300,TSS+0]	NC_000014.9	+	64388354	-	antisense	64388189	-165
a_RNF44_1	RNF44	RNF44	CRISPRa	CRISPRa	GATATCCTGACATAAAGATG	GGG	1119	8203	5280	7378	7466	-1.57607	-1.88219	[TSS-300,TSS+0]	NC_000005.10	-	176537402	+	antisense	176537588	-185
a_RNF44_2	RNF44	RNF44	CRISPRa	CRISPRa	GCATAGTCAAAAGCAAGGGG	CGG	2299	7661	5723	4519	4461	-0.54674	-0.119083	[TSS-300,TSS+0]	NC_000005.10	-	176537402	+	antisense	176537560	-157
a_RNF44_3	RNF44	RNF44	CRISPRa	CRISPRa	GCAGCCATAGTCAAAAGCAA	GGG	1197	8322	5550	8348	8123	-1.5253	-1.93498	[TSS-300,TSS+0]	NC_000005.10	-	176537402	+	antisense	176537556	-153
a_RNF44_4	RNF44	RNF44	CRISPRa	CRISPRa	GGGCCCACTAGTCACGTGCG	TGG	1165	4283	3158	5559	4642	-0.678647	-1.27721	[TSS-300,TSS+0]	NC_000005.10	-	176537402	-	sense	176537466	-63
a_RNF44_5	RNF44	RNF44	CRISPRa	CRISPRa	GCGACCACGCACGTGACTAG	TGG	1186	6293	4681	8130	7864	-1.21423	-1.90583	[TSS-300,TSS+0]	NC_000005.10	-	176537402	+	antisense	176537473	-70
a_RNF44_6	RNF44	RNF44	CRISPRa	CRISPRa	GAGCCATAGTCAAAAGCAAG	GGG	1710	10637	7000	9770	11244	-1.35552	-1.76873	[TSS-300,TSS+0]	NC_000005.10	-	176537402	+	antisense	176537557	-154
a_RNF44_7	RNF44	RNF44	CRISPRa	CRISPRa	GGAGTGATTGGCTCTCAGGG	CGG	1097	5995	4658	4448	4493	-1.28813	-1.17957	[TSS-300,TSS+0]	NC_000005.10	-	176537402	-	sense	176537437	-34
a_RNF44_8	RNF44	RNF44	CRISPRa	CRISPRa	GTAAAGATGGGGAGACCCCA	GGG	362	3783	2318	659	499	-2.04967	0.184062	[TSS-300,TSS+0]	NC_000005.10	-	176537402	+	antisense	176537599	-196
a_RNF44_9	RNF44	RNF44	CRISPRa	CRISPRa	GGATGGGGAGACCCCAGGGT	GGG	512	729	294	107	58	1.12365	3.53034	[TSS-300,TSS+0]	NC_000005.10	-	176537402	+	antisense	176537603	-200
a_RNF44_10	RNF44	RNF44	CRISPRa	CRISPRa	GAGATGGGGAGACCCCAGGG	TGG	410	1753	891	734	900	-0.626673	-0.139207	[TSS-300,TSS+0]	NC_000005.10	-	176537402	+	antisense	176537602	-199
a_MIS18BP1_1	MIS18BP1	MIS18BP1	CRISPRa	CRISPRa	GGGCGACCCTAAGCTGTCAC	AGG	1331	923	967	514	571	1.47307	2.14152	[TSS-300,TSS+0]	NC_000014.9	-	45253202	+	antisense	45253374	-171
a_MIS18BP1_2	MIS18BP1	MIS18BP1	CRISPRa	CRISPRa	GCAGTGTGTCCACAAAAAGT	AGG	766	1413	647	286	239	0.659373	2.39347	[TSS-300,TSS+0]	NC_000014.9	-	45253202	+	antisense	45253354	-151
a_MIS18BP1_3	MIS18BP1	MIS18BP1	CRISPRa	CRISPRa	GTGCCGTCCACGGAGTGCAG	AGG	996	941	742	314	334	1.23205	2.46413	[TSS-300,TSS+0]	NC_000014.9	-	45253202	-	sense	45253324	-121
a_MIS18BP1_4	MIS18BP1	MIS18BP1	CRISPRa	CRISPRa	GAGGGACGCAAGAAAACTGC	AGG	616	576	671	298	294	0.965753	1.90113	[TSS-300,TSS+0]	NC_000014.9	-	45253202	+	antisense	45253309	-106
a_MIS18BP1_5	MIS18BP1	MIS18BP1	CRISPRa	CRISPRa	GGACGCAAGAAAACTGCAGG	CGG	953	1280	446	600	679	1.31325	1.42383	[TSS-300,TSS+0]	NC_000014.9	-	45253202	+	antisense	45253312	-109
a_MIS18BP1_6	MIS18BP1	MIS18BP1	CRISPRa	CRISPRa	GAGGCGGCCTCTGCACTCCG	TGG	871	584	448	220	356	1.74575	2.48063	[TSS-300,TSS+0]	NC_000014.9	-	45253202	+	antisense	45253328	-125
a_MIS18BP1_7	MIS18BP1	MIS18BP1	CRISPRa	CRISPRa	GGTGGACACACTGCCGTCCA	CGG	719	1027	650	303	360	0.794783	1.96625	[TSS-300,TSS+0]	NC_000014.9	-	45253202	-	sense	45253334	-131
a_MIS18BP1_8	MIS18BP1	MIS18BP1	CRISPRa	CRISPRa	GCCCTAAGCTGTCACAGGCA	GGG	1145	3523	2902	2222	1948	-0.501773	-0.0147242	[TSS-300,TSS+0]	NC_000014.9	-	45253202	+	antisense	45253379	-176
a_MIS18BP1_9	MIS18BP1	MIS18BP1	CRISPRa	CRISPRa	GGGCCTCTGCACTCCGTGGA	CGG	1425	1091	639	387	302	1.74941	2.9025	[TSS-300,TSS+0]	NC_000014.9	-	45253202	+	antisense	45253332	-129
a_MIS18BP1_10	MIS18BP1	MIS18BP1	CRISPRa	CRISPRa	GCCTAAGCTGTCACAGGCAG	GGG	574	2867	2265	2075	2456	-1.16946	-1.12743	[TSS-300,TSS+0]	NC_000014.9	-	45253202	+	antisense	45253380	-177
a_MED30_1	MED30	MED30	CRISPRa	CRISPRa	GCTGGATTGGATTGGACCCC	TGG	2874	5427	4073	1637	1885	0.269127	1.55622	[TSS-300,TSS+0]	NC_000008.11	+	117520714	-	antisense	117520640	-74
a_MED30_2	MED30	MED30	CRISPRa	CRISPRa	GCAGAGGGGCGATGTTCTTG	GGG	1940	1423	1199	371	319	1.54931	3.33833	[TSS-300,TSS+0]	NC_000008.11	+	117520714	-	antisense	117520568	-146
a_MED30_3	MED30	MED30	CRISPRa	CRISPRa	GCCAATTGCGCTCCAGCCAG	AGG	2011	9821	5535	6033	6259	-0.894801	-0.764719	[TSS-300,TSS+0]	NC_000008.11	+	117520714	-	antisense	117520584	-130
a_MED30_4	MED30	MED30	CRISPRa	CRISPRa	GCTAACGCTGAGCCAAGACT	GGG	1055	1092	689	380	348	1.26113	2.38032	[TSS-300,TSS+0]	NC_000008.11	+	117520714	+	sense	117520527	-187
a_MED30_5	MED30	MED30	CRISPRa	CRISPRa	GAGACAGTTCGCCGAGTGGG	CGG	1012	2970	1977	674	664	-0.279863	1.44273	[TSS-300,TSS+0]	NC_000008.11	+	117520714	+	sense	117520687	-27
a_MED30_6	MED30	MED30	CRISPRa	CRISPRa	GCTGGAGCGCAATTGGTGAT	TGG	1184	3196	1650	657	468	0.0238564	1.93927	[TSS-300,TSS+0]	NC_000008.11	+	117520714	+	sense	117520601	-113
a_MED30_7	MED30	MED30	CRISPRa	CRISPRa	GATTGGATTGGACCCCTGGG	CGG	1279	7693	4528	2560	2673	-1.22632	-0.18542	[TSS-300,TSS+0]	NC_000008.11	+	117520714	-	antisense	117520636	-78
a_MED30_8	MED30	MED30	CRISPRa	CRISPRa	GGTCCGTCCTTTCCCGCCCA	GGG	3502	12393	7988	3615	3576	-0.527203	0.808308	[TSS-300,TSS+0]	NC_000008.11	+	117520714	+	sense	117520634	-80
a_MED30_9	MED30	MED30	CRISPRa	CRISPRa	GTCCGTCCTTTCCCGCCCAG	GGG	4102	3218	3038	1018	1233	1.37057	2.71772	[TSS-300,TSS+0]	NC_000008.11	+	117520714	+	sense	117520635	-79
a_MED30_10	MED30	MED30	CRISPRa	CRISPRa	GAATTGCGCTCCAGCCAGAG	GGG	1164	1124	1085	354	387	1.05485	2.49661	[TSS-300,TSS+0]	NC_000008.11	+	117520714	-	antisense	117520582	-132
a_SMU1_1	SMU1	SMU1	CRISPRa	CRISPRa	GTAGAGTGAACGAAGAGTAG	GGG	1104	545	396	171	50	2.22595	4.40678	[TSS-300,TSS+0]	NC_000009.12	-	33076674	+	antisense	33076753	-78
a_SMU1_2	SMU1	SMU1	CRISPRa	CRISPRa	GCCTGATGCGTATTTCTCTG	GGG	1820	1209	1096	435	313	1.63944	3.1454	[TSS-300,TSS+0]	NC_000009.12	-	33076674	-	sense	33076825	-150
a_SMU1_3	SMU1	SMU1	CRISPRa	CRISPRa	GGATAGAGTGAACGAAGAGT	AGG	1044	596	685	99	186	1.68646	3.7802	[TSS-300,TSS+0]	NC_000009.12	-	33076674	+	antisense	33076751	-76
a_SMU1_4	SMU1	SMU1	CRISPRa	CRISPRa	GATAGAGTGAACGAAGAGTA	GGG	919	1096	640	114	104	1.11272	3.91191	[TSS-300,TSS+0]	NC_000009.12	-	33076674	+	antisense	33076752	-77
a_SMU1_5	SMU1	SMU1	CRISPRa	CRISPRa	GAGGGGCGAGGTTCGCGTAG	GGG	1194	734	394	43	295	2.12814	4.23464	[TSS-300,TSS+0]	NC_000009.12	-	33076674	+	antisense	33076770	-95
a_SMU1_6	SMU1	SMU1	CRISPRa	CRISPRa	GGTAGGGGCGAGGTTCGCGT	AGG	991	498	568	114	123	1.8756	3.90064	[TSS-300,TSS+0]	NC_000009.12	-	33076674	+	antisense	33076768	-93
a_SMU1_7	SMU1	SMU1	CRISPRa	CRISPRa	GGTAGGGGCGGAGCCCTCAG	GGG	627	1539	767	177	524	0.186781	1.88496	[TSS-300,TSS+0]	NC_000009.12	-	33076674	+	antisense	33076785	-110
a_SMU1_8	SMU1	SMU1	CRISPRa	CRISPRa	GCTCAGGGGCTGTCAGAGGG	CGG	2242	3204	2464	1021	1244	0.653472	1.83795	[TSS-300,TSS+0]	NC_000009.12	-	33076674	+	antisense	33076799	-124
a_SMU1_9	SMU1	SMU1	CRISPRa	CRISPRa	GTAGGGGCGAGGTTCGCGTA	GGG	1185	678	509	62	43	1.99008	5.33982	[TSS-300,TSS+0]	NC_000009.12	-	33076674	+	antisense	33076769	-94
a_SMU1_10	SMU1	SMU1	CRISPRa	CRISPRa	GGCCCTCTGACAGCCCCTGA	GGG	1873	2518	1993	481	381	0.720861	2.97304	[TSS-300,TSS+0]	NC_000009.12	-	33076674	-	sense	33076787	-112
a_AARS_1	AARS1	AARS	CRISPRa	CRISPRa	GTATCTCATGAGGTAAGGCG	CGG	1592	3074	2417	1594	1750	0.203545	0.777168	[TSS-300,TSS+0]	NC_000016.10	-	70289506	-	sense	70289588	-81
a_AARS_2	AARS1	AARS	CRISPRa	CRISPRa	GCAACATGCCAGTCAAACTG	AGG	944	5723	5133	6528	6610	-1.54117	-1.95119	[TSS-300,TSS+0]	NC_000016.10	-	70289506	+	antisense	70289632	-125
a_AARS_3	AARS1	AARS	CRISPRa	CRISPRa	GTGCAACTGCGAGAAAAGGT	GGG	915	1245	472	257	415	1.23381	2.32966	[TSS-300,TSS+0]	NC_000016.10	-	70289506	+	antisense	70289705	-198
a_AARS_4	AARS1	AARS	CRISPRa	CRISPRa	GCATTAGTGGATTCCTGGGA	AGG	2034	8494	7359	5760	5730	-0.979132	-0.651234	[TSS-300,TSS+0]	NC_000016.10	-	70289506	+	antisense	70289665	-158
a_AARS_5	AARS1	AARS	CRISPRa	CRISPRa	GTCCAATCAGAGCGCGCCGA	CGG	2407	13396	9811	15328	15751	-1.27236	-1.8437	[TSS-300,TSS+0]	NC_000016.10	-	70289506	+	antisense	70289565	-58
a_AARS_6	AARS1	AARS	CRISPRa	CRISPRa	GTGACCAATAATATCTCATG	AGG	1102	7496	4819	5713	5066	-1.46724	-1.44009	[TSS-300,TSS+0]	NC_000016.10	-	70289506	-	sense	70289598	-91
a_AARS_7	AARS1	AARS	CRISPRa	CRISPRa	GCCAGGAATCCACTAATGAA	CGG	994	7853	5329	4850	5363	-1.72201	-1.51174	[TSS-300,TSS+0]	NC_000016.10	-	70289506	-	sense	70289650	-143
a_AARS_8	AARS1	AARS	CRISPRa	CRISPRa	GCATGAGGTAAGGCGCGGCG	GGG	1572	5470	3849	1474	1516	-0.565814	0.91884	[TSS-300,TSS+0]	NC_000016.10	-	70289506	-	sense	70289583	-76
a_AARS_9	AARS1	AARS	CRISPRa	CRISPRa	GATGCAACTGCGAGAAAAGG	TGG	1268	5338	3660	3326	3109	-0.821713	-0.495586	[TSS-300,TSS+0]	NC_000016.10	-	70289506	+	antisense	70289704	-197
a_AARS_10	AARS1	AARS	CRISPRa	CRISPRa	GTAGTGGATTCCTGGGAAGG	CGG	872	2171	1656	768	910	-0.140747	0.907054	[TSS-300,TSS+0]	NC_000016.10	-	70289506	+	antisense	70289668	-161
a_NOL6_1	NOL6	NOL6	CRISPRa	CRISPRa	GCAAAGGCCTAGCTACGGGC	AGG	631	741	235	101	88	1.57382	3.57599	[TSS-300,TSS+0]	NC_000009.12	-	33473924	-	sense	33474111	-186
a_NOL6_2	NOL6	NOL6	CRISPRa	CRISPRa	GCCGTTCTAGCGTCGCGAAG	AGG	917	3250	2102	2631	2720	-0.531101	-0.697292	[TSS-300,TSS+0]	NC_000009.12	-	33473924	-	sense	33474086	-161
a_NOL6_3	NOL6	NOL6	CRISPRa	CRISPRa	GTAATCCAATAGCTCTGGAG	TGG	938	5306	3558	4507	4598	-1.23149	-1.43142	[TSS-300,TSS+0]	NC_000009.12	-	33473924	-	sense	33473977	-52
a_NOL6_4	NOL6	NOL6	CRISPRa	CRISPRa	GTGTCCCCTCCCCTAATGGG	CGG	1524	8933	6274	10096	10349	-1.31665	-1.89861	[TSS-300,TSS+0]	NC_000009.12	-	33473924	-	sense	33474042	-117
a_NOL6_5	NOL6	NOL6	CRISPRa	CRISPRa	GGAAAGCAAAGGCCTAGCTA	CGG	1870	1140	846	426	352	1.90744	3.11508	[TSS-300,TSS+0]	NC_000009.12	-	33473924	-	sense	33474116	-191
a_NOL6_6	NOL6	NOL6	CRISPRa	CRISPRa	GCTTGAGACTGCCCGGCCAA	TGG	1874	8921	6332	10315	11120	-1.02424	-1.66783	[TSS-300,TSS+0]	NC_000009.12	-	33473924	-	sense	33474018	-93
a_NOL6_7	NOL6	NOL6	CRISPRa	CRISPRa	GGAGTCCTGAGGAATTGGGG	TGG	1288	1519	1364	941	738	0.818765	1.47382	[TSS-300,TSS+0]	NC_000009.12	-	33473924	-	sense	33473952	-27
a_NOL6_8	NOL6	NOL6	CRISPRa	CRISPRa	GAATCCAATAGCTCTGGAGT	GGG	1321	9708	6896	9029	8675	-1.65092	-1.89687	[TSS-300,TSS+0]	NC_000009.12	-	33473924	-	sense	33473976	-51
a_NOL6_9	NOL6	NOL6	CRISPRa	CRISPRa	GAGGCCCGCCCATTAGGGGA	GGG	813	4829	3604	6082	5386	-1.37891	-1.96774	[TSS-300,TSS+0]	NC_000009.12	-	33473924	+	antisense	33474048	-123
a_NOL6_10	NOL6	NOL6	CRISPRa	CRISPRa	GTACTCGCTTGCCATTGGCC	GGG	1345	7224	4402	8300	7589	-1.08807	-1.71372	[TSS-300,TSS+0]	NC_000009.12	-	33473924	+	antisense	33474018	-93
a_ATF5_1	ATF5	ATF5	CRISPRa	CRISPRa	GGTCGGATCCCCAGCTGAGA	GGG	3328	4363	3107	1535	1221	0.833269	2.12717	[TSS-300,TSS+0]	NC_000019.10	+	49929206	+	sense	49929023	-183
a_ATF5_2	ATF5	ATF5	CRISPRa	CRISPRa	GGGCGCGGAAGGATCCGGGA	GGG	753	528	251	97	105	2.02522	3.7334	[TSS-300,TSS+0]	NC_000019.10	+	49929206	+	sense	49929148	-58
a_ATF5_3	ATF5	ATF5	CRISPRa	CRISPRa	GGGTCCCGGACCCTAGGAGT	GGG	622	537	684	215	108	1.01638	2.86784	[TSS-300,TSS+0]	NC_000019.10	+	49929206	+	sense	49929050	-156
a_ATF5_4	ATF5	ATF5	CRISPRa	CRISPRa	GCTCGGATCCCCTGATCCCC	AGG	470	396	568	63	123	0.965942	3.24877	[TSS-300,TSS+0]	NC_000019.10	+	49929206	+	sense	49929081	-125
a_ATF5_5	ATF5	ATF5	CRISPRa	CRISPRa	GGGATCCCCTGATCCCCAGG	AGG	584	2299	1492	789	648	-0.684417	0.554691	[TSS-300,TSS+0]	NC_000019.10	+	49929206	+	sense	49929084	-122
a_ATF5_6	ATF5	ATF5	CRISPRa	CRISPRa	GGGAGTGGGAAGGAAAGGCT	CGG	1355	867	461	277	119	2.07749	3.73852	[TSS-300,TSS+0]	NC_000019.10	+	49929206	+	sense	49929064	-142
a_ATF5_7	ATF5	ATF5	CRISPRa	CRISPRa	GTCGCGCGGCCCCAACCGGG	AGG	771	558	297	111	87	1.89852	3.80535	[TSS-300,TSS+0]	NC_000019.10	+	49929206	-	antisense	49929110	-96
a_ATF5_8	ATF5	ATF5	CRISPRa	CRISPRa	GCCCGGTTGGGGCCGCGCGA	GGG	967	1524	973	229	269	0.646676	2.804	[TSS-300,TSS+0]	NC_000019.10	+	49929206	+	sense	49929123	-83
a_ATF5_9	ATF5	ATF5	CRISPRa	CRISPRa	GTCCCCTGATCCCCAGGAGG	AGG	582	824	439	144	395	0.931546	2.12901	[TSS-300,TSS+0]	NC_000019.10	+	49929206	+	sense	49929087	-119
a_ATF5_10	ATF5	ATF5	CRISPRa	CRISPRa	GGCCGGGTCCCCTCCTCCTG	GGG	2664	2020	1323	466	428	1.68315	3.42015	[TSS-300,TSS+0]	NC_000019.10	+	49929206	-	antisense	49929086	-120
a_HSD17B10_1	HSD17B10	HSD17B10	CRISPRa	CRISPRa	GTTGATTGGCCGAGGCGAAG	CGG	2265	10552	8073	11629	11272	-1.04729	-1.49085	[TSS-300,TSS+0]	NC_000023.11	-	53434370	+	antisense	53434410	-39
a_HSD17B10_2	HSD17B10	HSD17B10	CRISPRa	CRISPRa	GCTGGGGATACCTTAGCAGG	CGG	471	647	585	554	586	0.594338	0.572153	[TSS-300,TSS+0]	NC_000023.11	-	53434370	-	sense	53434520	-149
a_HSD17B10_3	HSD17B10	HSD17B10	CRISPRa	CRISPRa	GCCCAGTTGAAATAACTCTG	GGG	646	1514	1143	1628	1749	-0.045866	-0.537543	[TSS-300,TSS+0]	NC_000023.11	-	53434370	-	sense	53434536	-165
a_HSD17B10_4	HSD17B10	HSD17B10	CRISPRa	CRISPRa	GGAATCCGCCCTCTGGCCAA	AGG	1477	1925	1152	1570	1436	0.967145	0.822564	[TSS-300,TSS+0]	NC_000023.11	-	53434370	-	sense	53434499	-128
a_HSD17B10_5	HSD17B10	HSD17B10	CRISPRa	CRISPRa	GCCCAGAGTTATTTCAACTG	GGG	743	2898	2398	2129	2092	-0.846621	-0.658549	[TSS-300,TSS+0]	NC_000023.11	-	53434370	+	antisense	53434547	-176
a_HSD17B10_6	HSD17B10	HSD17B10	CRISPRa	CRISPRa	GACGCTAGTCCTTTGGCCAG	AGG	729	1208	1061	840	806	0.344668	0.671849	[TSS-300,TSS+0]	NC_000023.11	-	53434370	+	antisense	53434501	-130
a_HSD17B10_7	HSD17B10	HSD17B10	CRISPRa	CRISPRa	GATTGGCCGAGGCGAAGCGG	CGG	836	1190	861	107	151	0.703332	3.55397	[TSS-300,TSS+0]	NC_000023.11	-	53434370	+	antisense	53434413	-42
a_HSD17B10_8	HSD17B10	HSD17B10	CRISPRa	CRISPRa	GTAGTCCTTTGGCCAGAGGG	CGG	645	863	689	399	500	0.721719	1.37542	[TSS-300,TSS+0]	NC_000023.11	-	53434370	+	antisense	53434505	-134
a_HSD17B10_9	HSD17B10	HSD17B10	CRISPRa	CRISPRa	GCGAGGCGAAGCGGCGGAAG	GGG	1574	4381	3358	1429	1403	-0.30546	0.998863	[TSS-300,TSS+0]	NC_000023.11	-	53434370	+	antisense	53434419	-48
a_HSD17B10_10	HSD17B10	HSD17B10	CRISPRa	CRISPRa	GCCGAGGCGAAGCGGCGGAA	GGG	645	854	1087	710	818	0.400767	0.605967	[TSS-300,TSS+0]	NC_000023.11	-	53434370	+	antisense	53434418	-47
a_NOP2_1	NOP2	NOP2	CRISPRa	CRISPRa	GCGGAACTTACGCTCGCCCT	GGG	999	737	654	125	67	1.50337	4.2797	[TSS-300,TSS+0]	NC_000012.12	-	6568291	+	antisense	6568390	-98
a_NOP2_2	NOP2	NOP2	CRISPRa	CRISPRa	GGCGTAAGTTCCGGGTGCGG	CGG	1029	905	430	258	300	1.69997	2.7295	[TSS-300,TSS+0]	NC_000012.12	-	6568291	-	sense	6568370	-78
a_NOP2_3	NOP2	NOP2	CRISPRa	CRISPRa	GCCTAGTCGGCCGCCGCACC	CGG	2043	1194	559	215	394	2.30014	3.65317	[TSS-300,TSS+0]	NC_000012.12	-	6568291	+	antisense	6568371	-79
a_NOP2_4	NOP2	NOP2	CRISPRa	CRISPRa	GCTCGCCCTGGGAACGCCAG	CGG	1248	1045	1281	203	260	1.08813	3.28268	[TSS-300,TSS+0]	NC_000012.12	-	6568291	+	antisense	6568401	-109
a_NOP2_5	NOP2	NOP2	CRISPRa	CRISPRa	GGGAACGCCAGCGGAGCCGG	CGG	413	482	128	25	86	1.70893	3.96809	[TSS-300,TSS+0]	NC_000012.12	-	6568291	+	antisense	6568410	-118
a_NOP2_6	NOP2	NOP2	CRISPRa	CRISPRa	GCGAGTAGGGGGCAATTCGA	AGG	2200	2556	1851	512	656	0.99539	2.76895	[TSS-300,TSS+0]	NC_000012.12	-	6568291	+	antisense	6568435	-143
a_NOP2_7	NOP2	NOP2	CRISPRa	CRISPRa	GCGAGCGTAAGTTCCGGGTG	CGG	724	605	654	222	51	1.18157	3.59746	[TSS-300,TSS+0]	NC_000012.12	-	6568291	-	sense	6568373	-81
a_NOP2_8	NOP2	NOP2	CRISPRa	CRISPRa	GAGCCGGCGGCGGCGAGTAG	GGG	1556	1105	487	246	235	2.06262	3.53534	[TSS-300,TSS+0]	NC_000012.12	-	6568291	+	antisense	6568423	-131
a_NOP2_9	NOP2	NOP2	CRISPRa	CRISPRa	GGCCCCCTACTCGCCGCCGC	CGG	2134	2359	1923	666	458	0.981787	2.79436	[TSS-300,TSS+0]	NC_000012.12	-	6568291	-	sense	6568415	-123
a_NOP2_10	NOP2	NOP2	CRISPRa	CRISPRa	GGCCGGCGGCGGCGAGTAGG	GGG	1892	1066	756	172	204	2.05371	4.17569	[TSS-300,TSS+0]	NC_000012.12	-	6568291	+	antisense	6568424	-132
a_MNAT1_1	MNAT1	MNAT1	CRISPRa	CRISPRa	GAGCCCTAGATGCAAGACCG	GGG	2040	2966	1576	1096	881	0.895181	1.89936	[TSS-300,TSS+0]	NC_000014.9	+	60734762	+	sense	60734678	-84
a_MNAT1_2	MNAT1	MNAT1	CRISPRa	CRISPRa	GTCCCTTCGCGAAAGAGCAC	CGG	1124	966	624	360	584	1.51217	2.13793	[TSS-300,TSS+0]	NC_000014.9	+	60734762	-	antisense	60734734	-28
a_MNAT1_3	MNAT1	MNAT1	CRISPRa	CRISPRa	GGCCCTAGATGCAAGACCGG	GGG	554	728	560	370	251	0.774527	1.70636	[TSS-300,TSS+0]	NC_000014.9	+	60734762	+	sense	60734679	-83
a_MNAT1_4	MNAT1	MNAT1	CRISPRa	CRISPRa	GCGCGAAAGAGCACCGGCAA	GGG	1387	1428	1236	542	655	1.04108	2.0639	[TSS-300,TSS+0]	NC_000014.9	+	60734762	-	antisense	60734728	-34
a_MNAT1_5	MNAT1	MNAT1	CRISPRa	CRISPRa	GAAGCCCTAGATGCAAGACC	GGG	1780	2564	1817	1093	991	0.701031	1.61996	[TSS-300,TSS+0]	NC_000014.9	+	60734762	+	sense	60734677	-85
a_MNAT1_6	MNAT1	MNAT1	CRISPRa	CRISPRa	GAATACCTTGAATTTGACAG	GGG	1126	6196	4300	6455	6445	-1.21663	-1.67075	[TSS-300,TSS+0]	NC_000014.9	+	60734762	-	antisense	60734619	-143
a_MNAT1_7	MNAT1	MNAT1	CRISPRa	CRISPRa	GTCGCGAAAGAGCACCGGCA	AGG	892	857	502	306	362	1.42189	2.26585	[TSS-300,TSS+0]	NC_000014.9	+	60734762	-	antisense	60734729	-33
a_MNAT1_8	MNAT1	MNAT1	CRISPRa	CRISPRa	GGACCGGGGGAACTGACTGC	CGG	1315	1308	698	447	552	1.43924	2.24899	[TSS-300,TSS+0]	NC_000014.9	+	60734762	+	sense	60734692	-70
a_MNAT1_9	MNAT1	MNAT1	CRISPRa	CRISPRa	GTTCCGGCAGTCAGTTCCCC	CGG	2757	2738	1747	1331	1508	1.31294	1.80632	[TSS-300,TSS+0]	NC_000014.9	+	60734762	-	antisense	60734684	-78
a_MNAT1_10	MNAT1	MNAT1	CRISPRa	CRISPRa	GGCGAAAGAGCACCGGCAAG	GGG	1022	1055	663	446	338	1.26787	2.24024	[TSS-300,TSS+0]	NC_000014.9	+	60734762	-	antisense	60734727	-35
a_CLNS1A_1	CLNS1A	CLNS1A	CRISPRa	CRISPRa	GGAGGTCGGCTAAGAACGTG	TGG	1296	749	418	175	192	2.18918	3.66131	[TSS-300,TSS+0]	NC_000011.10	-	77637794	+	antisense	77637897	-102
a_CLNS1A_2	CLNS1A	CLNS1A	CRISPRa	CRISPRa	GCGACGGCGTTCAGATTCCG	GGG	1588	837	596	197	271	2.14671	3.62178	[TSS-300,TSS+0]	NC_000011.10	-	77637794	-	sense	77637831	-36
a_CLNS1A_3	CLNS1A	CLNS1A	CRISPRa	CRISPRa	GTTTCACTGTGACAATCCTG	AGG	1665	3099	2557	1197	1540	0.221745	1.14043	[TSS-300,TSS+0]	NC_000011.10	-	77637794	-	sense	77637994	-199
a_CLNS1A_4	CLNS1A	CLNS1A	CRISPRa	CRISPRa	GGACATTCTAGGAAAAGCGG	CGG	876	502	600	320	124	1.65261	2.97662	[TSS-300,TSS+0]	NC_000011.10	-	77637794	+	antisense	77637876	-81
a_CLNS1A_5	CLNS1A	CLNS1A	CRISPRa	CRISPRa	GCAAAGCCTCAGAAATGGCG	AGG	484	595	666	172	139	0.600484	2.48618	[TSS-300,TSS+0]	NC_000011.10	-	77637794	-	sense	77637940	-145
a_CLNS1A_6	CLNS1A	CLNS1A	CRISPRa	CRISPRa	GTGAGACATTCTAGGAAAAG	CGG	1084	736	674	332	279	1.60035	2.67544	[TSS-300,TSS+0]	NC_000011.10	-	77637794	+	antisense	77637873	-78
a_CLNS1A_7	CLNS1A	CLNS1A	CRISPRa	CRISPRa	GAGAAATGGCGAGGAAGAAG	GGG	840	1399	624	387	156	0.825499	2.61498	[TSS-300,TSS+0]	NC_000011.10	-	77637794	-	sense	77637931	-136
a_CLNS1A_8	CLNS1A	CLNS1A	CRISPRa	CRISPRa	GGAAGGGGAAGGGTGTTGCG	CGG	2241	2665	1706	845	529	1.05072	2.58968	[TSS-300,TSS+0]	NC_000011.10	-	77637794	-	sense	77637916	-121
a_CLNS1A_9	CLNS1A	CLNS1A	CRISPRa	CRISPRa	GATTCTAGGAAAAGCGGCGG	AGG	752	449	521	204	191	1.61466	2.77057	[TSS-300,TSS+0]	NC_000011.10	-	77637794	+	antisense	77637879	-84
a_CLNS1A_10	CLNS1A	CLNS1A	CRISPRa	CRISPRa	GATGGCGAGGAAGAAGGGGA	AGG	1535	2137	889	540	376	1.13411	2.6123	[TSS-300,TSS+0]	NC_000011.10	-	77637794	-	sense	77637927	-132
a_DBR1_1	DBR1	DBR1	CRISPRa	CRISPRa	GAAGAGAAAAATGGAAATCC	AGG	818	3033	1497	1842	1722	-0.401195	-0.275264	[TSS-300,TSS+0]	NC_000003.12	-	138174921	-	sense	138175118	-196
a_DBR1_2	DBR1	DBR1	CRISPRa	CRISPRa	GGATGGAAAGAGTACATTTG	TGG	1466	5222	3008	2765	2903	-0.455214	-0.103763	[TSS-300,TSS+0]	NC_000003.12	-	138174921	-	sense	138175082	-160
a_DBR1_3	DBR1	DBR1	CRISPRa	CRISPRa	GACCTAATTCTGGGATCCCA	GGG	1666	2302	2524	1055	1067	0.446354	1.49678	[TSS-300,TSS+0]	NC_000003.12	-	138174921	+	antisense	138174993	-71
a_DBR1_4	DBR1	DBR1	CRISPRa	CRISPRa	GGAAGGTCAAACCTAATTCT	GGG	496	590	459	214	200	0.909849	2.10377	[TSS-300,TSS+0]	NC_000003.12	-	138174921	+	antisense	138174984	-62
a_DBR1_5	DBR1	DBR1	CRISPRa	CRISPRa	GATCTCGCGAGAGAGGGACC	GGG	675	1149	861	269	178	0.420397	2.46685	[TSS-300,TSS+0]	NC_000003.12	-	138174921	+	antisense	138174963	-41
a_DBR1_6	DBR1	DBR1	CRISPRa	CRISPRa	GAACCTAATTCTGGGATCCC	AGG	2175	2624	1701	905	805	1.0209	2.19475	[TSS-300,TSS+0]	NC_000003.12	-	138174921	+	antisense	138174992	-70
a_DBR1_7	DBR1	DBR1	CRISPRa	CRISPRa	GGAATTAGGTTTGACCTTCC	CGG	678	417	398	349	427	1.71246	1.65722	[TSS-300,TSS+0]	NC_000003.12	-	138174921	-	sense	138174970	-48
a_DBR1_8	DBR1	DBR1	CRISPRa	CRISPRa	GCGCGAGAGAGGGACCGGGA	AGG	2732	3608	1676	474	574	1.13074	3.23296	[TSS-300,TSS+0]	NC_000003.12	-	138174921	+	antisense	138174967	-45
a_DBR1_9	DBR1	DBR1	CRISPRa	CRISPRa	GAAAAGAAAATAAGTTCCCT	GGG	1157	1856	1477	1465	1259	0.462324	0.615271	[TSS-300,TSS+0]	NC_000003.12	-	138174921	-	sense	138174998	-76
a_DBR1_10	DBR1	DBR1	CRISPRa	CRISPRa	GAAAAAGAAAATAAGTTCCC	TGG	1174	6986	5297	6495	6172	-1.3934	-1.58381	[TSS-300,TSS+0]	NC_000003.12	-	138174921	-	sense	138174999	-77
a_MRPS33_1	MRPS33	MRPS33	CRISPRa	CRISPRa	GAACTCCGGGTCGTTCACTA	GGG	981	1374	798	880	987	0.884944	0.920186	[TSS-300,TSS+0]	NC_000007.14	-	141014952	-	sense	141015045	-92
a_MRPS33_2	MRPS33	MRPS33	CRISPRa	CRISPRa	GGGAGCCCTAGTGAACGACC	CGG	503	553	660	170	367	0.715154	1.85286	[TSS-300,TSS+0]	NC_000007.14	-	141014952	+	antisense	141015051	-98
a_MRPS33_3	MRPS33	MRPS33	CRISPRa	CRISPRa	GGGCGCCAGGTACACCTCGG	AGG	1173	2727	2084	1557	1312	-0.0435143	0.561441	[TSS-300,TSS+0]	NC_000007.14	-	141014952	-	sense	141015087	-134
a_MRPS33_4	MRPS33	MRPS33	CRISPRa	CRISPRa	GACACCTCGGAGGCCTCAGG	AGG	502	460	358	295	457	1.28518	1.29638	[TSS-300,TSS+0]	NC_000007.14	-	141014952	-	sense	141015077	-124
a_MRPS33_5	MRPS33	MRPS33	CRISPRa	CRISPRa	GGCAGGCGCCAGGTACACCT	CGG	455	1176	982	847	1101	-0.259084	-0.237735	[TSS-300,TSS+0]	NC_000007.14	-	141014952	-	sense	141015090	-137
a_MRPS33_6	MRPS33	MRPS33	CRISPRa	CRISPRa	GTTACTGGCTCCCCCTCCTG	AGG	4352	9286	6766	4827	5083	0.114144	0.659605	[TSS-300,TSS+0]	NC_000007.14	-	141014952	+	antisense	141015075	-122
a_MRPS33_7	MRPS33	MRPS33	CRISPRa	CRISPRa	GCACCTCGGAGGCCTCAGGA	GGG	833	1827	1224	1151	1183	0.135594	0.360504	[TSS-300,TSS+0]	NC_000007.14	-	141014952	-	sense	141015076	-123
a_MRPS33_8	MRPS33	MRPS33	CRISPRa	CRISPRa	GAGGGGGAGCCAGTAACTCC	GGG	891	1451	1090	581	672	0.482268	1.35752	[TSS-300,TSS+0]	NC_000007.14	-	141014952	-	sense	141015058	-105
a_MRPS33_9	MRPS33	MRPS33	CRISPRa	CRISPRa	GGAGGCCTCCGAGGTGTACC	TGG	811	1887	1756	1006	1248	-0.186436	0.380423	[TSS-300,TSS+0]	NC_000007.14	-	141014952	+	antisense	141015093	-140
a_MRPS33_10	MRPS33	MRPS33	CRISPRa	CRISPRa	GCCCCCTCCTGAGGCCTCCG	AGG	1140	6633	5109	5618	5945	-1.3723	-1.49453	[TSS-300,TSS+0]	NC_000007.14	-	141014952	+	antisense	141015084	-131
a_AURKB_1	AURKB	AURKB	CRISPRa	CRISPRa	GGCCAATGGGAACTAGGCAT	GGG	663	1110	1084	223	501	0.253477	1.83188	[TSS-300,TSS+0]	NC_000017.11	-	8210575	-	sense	8210655	-79
a_AURKB_2	AURKB	AURKB	CRISPRa	CRISPRa	GGGGAACCCAATGGAAGAGG	CGG	456	550	445	116	172	0.861645	2.52984	[TSS-300,TSS+0]	NC_000017.11	-	8210575	+	antisense	8210711	-135
a_AURKB_3	AURKB	AURKB	CRISPRa	CRISPRa	GTGTCCTGTGACGTAAGTCA	TGG	1149	7845	5208	9190	8703	-1.49585	-2.11303	[TSS-300,TSS+0]	NC_000017.11	-	8210575	+	antisense	8210691	-115
a_AURKB_4	AURKB	AURKB	CRISPRa	CRISPRa	GCATGGGAACCCAATGGAAG	AGG	894	1263	882	271	282	0.739717	2.53597	[TSS-300,TSS+0]	NC_000017.11	-	8210575	+	antisense	8210708	-132
a_AURKB_5	AURKB	AURKB	CRISPRa	CRISPRa	GGTAAGTCATGGGAACCCAA	TGG	861	1098	643	338	415	1.0141	2.04504	[TSS-300,TSS+0]	NC_000017.11	-	8210575	+	antisense	8210702	-126
a_AURKB_6	AURKB	AURKB	CRISPRa	CRISPRa	GCATCGAGCCAATGGGAACT	AGG	1038	4563	3152	1404	1543	-0.889318	0.342864	[TSS-300,TSS+0]	NC_000017.11	-	8210575	-	sense	8210661	-85
a_AURKB_7	AURKB	AURKB	CRISPRa	CRISPRa	GTCACAGGACATCGAGCCAA	TGG	1910	10482	6890	9199	9082	-1.17402	-1.41178	[TSS-300,TSS+0]	NC_000017.11	-	8210575	-	sense	8210669	-93
a_AURKB_8	AURKB	AURKB	CRISPRa	CRISPRa	GGTCCTGTGACGTAAGTCAT	GGG	1243	8120	6994	9440	10052	-1.62001	-2.12297	[TSS-300,TSS+0]	NC_000017.11	-	8210575	+	antisense	8210692	-116
a_AURKB_9	AURKB	AURKB	CRISPRa	CRISPRa	GTGGAAGAGGCGGAATGAGA	AGG	2752	2720	2167	844	1215	1.15975	2.28771	[TSS-300,TSS+0]	NC_000017.11	-	8210575	+	antisense	8210721	-145
a_AURKB_10	AURKB	AURKB	CRISPRa	CRISPRa	GGGAAGAGGCGGAATGAGAA	GGG	1683	1354	1414	584	734	1.26134	2.20702	[TSS-300,TSS+0]	NC_000017.11	-	8210575	+	antisense	8210722	-146
a_RPL17_1	RPL17	RPL17	CRISPRa	CRISPRa	GGCCGAAGAAACGAGATCTG	AGG	2283	2365	1559	550	562	1.22856	2.88219	[TSS-300,TSS+0]	NC_000018.10	-	49492465	+	antisense	49492553	-87
a_RPL17_2	RPL17	RPL17	CRISPRa	CRISPRa	GGAAGAAACGAGATCTGAGG	AGG	1841	1838	1008	491	352	1.41435	2.99033	[TSS-300,TSS+0]	NC_000018.10	-	49492465	+	antisense	49492556	-90
a_RPL17_3	RPL17	RPL17	CRISPRa	CRISPRa	GTTTGAGACAGTCCCTAAGT	AGG	3783	25329	18466	27688	26731	-1.53592	-1.99967	[TSS-300,TSS+0]	NC_000018.10	-	49492465	-	sense	49492629	-163
a_RPL17_4	RPL17	RPL17	CRISPRa	CRISPRa	GAGGGAAAGAGGAAGAGCGG	TGG	2824	679	604	381	540	3.11794	3.48187	[TSS-300,TSS+0]	NC_000018.10	-	49492465	+	antisense	49492486	-20
a_RPL17_5	RPL17	RPL17	CRISPRa	CRISPRa	GCAGGAAGGCGGAAAGCGAA	GGG	741	772	493	363	287	1.24293	2.04271	[TSS-300,TSS+0]	NC_000018.10	-	49492465	+	antisense	49492578	-112
a_RPL17_6	RPL17	RPL17	CRISPRa	CRISPRa	GGCAGGAAGGCGGAAAGCGA	AGG	1212	2481	1739	1514	1324	0.202283	0.622214	[TSS-300,TSS+0]	NC_000018.10	-	49492465	+	antisense	49492577	-111
a_RPL17_7	RPL17	RPL17	CRISPRa	CRISPRa	GGAGATCTGAGGAGGCAGGA	AGG	1699	1188	1018	395	383	1.60608	2.97045	[TSS-300,TSS+0]	NC_000018.10	-	49492465	+	antisense	49492564	-98
a_RPL17_8	RPL17	RPL17	CRISPRa	CRISPRa	GGAAAACGAATTGCCTACTT	AGG	1582	9528	6497	9179	10480	-1.3345	-1.78515	[TSS-300,TSS+0]	NC_000018.10	-	49492465	+	antisense	49492627	-161
a_RPL17_9	RPL17	RPL17	CRISPRa	CRISPRa	GAAACGAGATCTGAGGAGGC	AGG	789	708	532	151	120	1.34089	3.3886	[TSS-300,TSS+0]	NC_000018.10	-	49492465	+	antisense	49492560	-94
a_RPL17_10	RPL17	RPL17	CRISPRa	CRISPRa	GTCCTCAGATCTCGTTTCTT	CGG	2423	18349	13059	15932	17365	-1.69601	-1.93239	[TSS-300,TSS+0]	NC_000018.10	-	49492465	-	sense	49492544	-78
a_OR52A5_1	OR52A5	OR52A5	CRISPRa	CRISPRa	GGTGAGACCCAATCCCAAAG	GGG	1505	8231	6340	8218	8843	-1.28326	-1.65482	[TSS-300,TSS+0]	NC_000011.10	-	5138356	-	sense	5138416	-59
a_OR52A5_2	OR52A5	OR52A5	CRISPRa	CRISPRa	GCCAGCCTGGAGGACCACTT	GGG	1285	6822	6135	8026	8504	-1.35196	-1.83741	[TSS-300,TSS+0]	NC_000011.10	-	5138356	+	antisense	5138458	-101
a_OR52A5_3	OR52A5	OR52A5	CRISPRa	CRISPRa	GATTGGGTCTCACAAATCTC	TGG	1080	5592	3430	5898	5690	-1.03976	-1.57592	[TSS-300,TSS+0]	NC_000011.10	-	5138356	+	antisense	5138436	-79
a_OR52A5_4	OR52A5	OR52A5	CRISPRa	CRISPRa	GGTTTCACTCTTGTCCCAAG	TGG	1001	6254	4218	6068	6485	-1.37907	-1.80022	[TSS-300,TSS+0]	NC_000011.10	-	5138356	-	sense	5138461	-104
a_OR52A5_5	OR52A5	OR52A5	CRISPRa	CRISPRa	GTTGTCCCAAGTGGTCCTCC	AGG	858	2053	2323	3881	3642	-0.367794	-1.28394	[TSS-300,TSS+0]	NC_000011.10	-	5138356	-	sense	5138452	-95
a_OR52A5_6	OR52A5	OR52A5	CRISPRa	CRISPRa	GTGAAACAAGAGGCGGAATA	TGG	999	7196	4811	7613	7287	-1.57802	-2.0508	[TSS-300,TSS+0]	NC_000011.10	-	5138356	+	antisense	5138487	-130
a_OR52A5_7	OR52A5	OR52A5	CRISPRa	CRISPRa	GAAATCTCTGGCCAGCCTGG	AGG	1617	8874	4388	7255	7312	-0.968609	-1.32432	[TSS-300,TSS+0]	NC_000011.10	-	5138356	+	antisense	5138448	-91
a_OR52A5_8	OR52A5	OR52A5	CRISPRa	CRISPRa	GCCCAAGTGGTCCTCCAGGC	TGG	775	3388	2748	3947	3715	-0.996756	-1.45702	[TSS-300,TSS+0]	NC_000011.10	-	5138356	-	sense	5138448	-91
a_OR52A5_9	OR52A5	OR52A5	CRISPRa	CRISPRa	GACAAGAGTGAAACAAGAGG	CGG	649	3280	1868	457	610	-0.950691	1.14347	[TSS-300,TSS+0]	NC_000011.10	-	5138356	+	antisense	5138480	-123
a_OR52A5_10	OR52A5	OR52A5	CRISPRa	CRISPRa	GGGGACAAGAGTGAAACAAG	AGG	2530	13267	9808	12506	11734	-1.19329	-1.41271	[TSS-300,TSS+0]	NC_000011.10	-	5138356	+	antisense	5138477	-120
a_NUP62_1	NUP62	NUP62	CRISPRa	CRISPRa	GAGTCTAGAACTCTCCCACC	CGG	2693	2662	2371	528	959	1.07917	2.76482	[TSS-300,TSS+0]	NC_000019.10	-	49929504	-	sense	49929583	-78
a_NUP62_2	NUP62	NUP62	CRISPRa	CRISPRa	GCACTGGTGGGCTACTGCGC	AGG	835	1375	879	599	723	0.582546	1.18932	[TSS-300,TSS+0]	NC_000019.10	-	49929504	-	sense	49929698	-193
a_NUP62_3	NUP62	NUP62	CRISPRa	CRISPRa	GGCTGGGCCTGAGCACTCCA	GGG	1021	1067	763	219	239	1.15712	2.99934	[TSS-300,TSS+0]	NC_000019.10	-	49929504	+	antisense	49929638	-133
a_NUP62_4	NUP62	NUP62	CRISPRa	CRISPRa	GGCTCAGGCCCAGCTGCACG	CGG	1734	7308	5025	7329	7070	-0.825608	-1.20664	[TSS-300,TSS+0]	NC_000019.10	-	49929504	-	sense	49929619	-114
a_NUP62_5	NUP62	NUP62	CRISPRa	CRISPRa	GCTGGGCCTGAGCACTCCAG	GGG	520	663	397	83	69	0.998306	3.61063	[TSS-300,TSS+0]	NC_000019.10	-	49929504	+	antisense	49929639	-134
a_NUP62_6	NUP62	NUP62	CRISPRa	CRISPRa	GACGGTGGGCCGAAGGCGCG	CGG	729	2594	1679	1009	1111	-0.537131	0.308502	[TSS-300,TSS+0]	NC_000019.10	-	49929504	+	antisense	49929546	-41
a_NUP62_7	NUP62	NUP62	CRISPRa	CRISPRa	GCTCAGGCCCAGCTGCACGC	GGG	1282	1199	1094	183	276	1.14154	3.35294	[TSS-300,TSS+0]	NC_000019.10	-	49929504	-	sense	49929618	-113
a_NUP62_8	NUP62	NUP62	CRISPRa	CRISPRa	GCGCATGCGCACTGGGCCCG	GGG	5227	38869	27346	43287	47581	-1.66169	-2.27157	[TSS-300,TSS+0]	NC_000019.10	-	49929504	+	antisense	49929571	-66
a_NUP62_9	NUP62	NUP62	CRISPRa	CRISPRa	GGGCCTGAGCACTCCAGGGG	AGG	971	1117	808	269	352	1.01046	2.50093	[TSS-300,TSS+0]	NC_000019.10	-	49929504	+	antisense	49929642	-137
a_NUP62_10	NUP62	NUP62	CRISPRa	CRISPRa	GGCCTGAGCACTCCAGGGGA	GGG	1298	1353	971	777	730	1.15827	1.6308	[TSS-300,TSS+0]	NC_000019.10	-	49929504	+	antisense	49929643	-138
a_HSD17B12_1	HSD17B12	HSD17B12	CRISPRa	CRISPRa	GCTCACTGGCGGAACCCCGG	GGG	1548	3334	2614	1695	1605	0.0480871	0.754823	[TSS-300,TSS+0]	NC_000011.10	+	43680739	+	sense	43680571	-168
a_HSD17B12_2	HSD17B12	HSD17B12	CRISPRa	CRISPRa	GGAGACAGGGCGCTCACTGG	CGG	907	964	542	396	593	1.30595	1.74918	[TSS-300,TSS+0]	NC_000011.10	+	43680739	+	sense	43680560	-179
a_HSD17B12_3	HSD17B12	HSD17B12	CRISPRa	CRISPRa	GCGACACGGATATGGCCCCG	CGG	1145	1483	1342	1002	733	0.678131	1.26381	[TSS-300,TSS+0]	NC_000011.10	+	43680739	+	sense	43680688	-51
a_HSD17B12_4	HSD17B12	HSD17B12	CRISPRa	CRISPRa	GCTGACGCACTACGCGCAGA	GGG	590	700	567	504	440	0.884504	1.17092	[TSS-300,TSS+0]	NC_000011.10	+	43680739	+	sense	43680647	-92
a_HSD17B12_5	HSD17B12	HSD17B12	CRISPRa	CRISPRa	GCTACGCGCAGAGGGAAAGA	CGG	1474	2452	1861	1483	1611	0.444014	0.777833	[TSS-300,TSS+0]	NC_000011.10	+	43680739	+	sense	43680655	-84
a_HSD17B12_6	HSD17B12	HSD17B12	CRISPRa	CRISPRa	GTGGAACTGGAGTCAGCTAA	TGG	1326	2032	1561	1070	1042	0.553665	1.17461	[TSS-300,TSS+0]	NC_000011.10	+	43680739	+	sense	43680625	-114
a_HSD17B12_7	HSD17B12	HSD17B12	CRISPRa	CRISPRa	GTGATGGGAGGAGTGTGGGA	GGG	3681	5898	4432	3278	3233	0.505112	1.02349	[TSS-300,TSS+0]	NC_000011.10	+	43680739	+	sense	43680599	-140
a_HSD17B12_8	HSD17B12	HSD17B12	CRISPRa	CRISPRa	GGTGATGGGAGGAGTGTGGG	AGG	3122	4622	3679	2837	2609	0.577664	1.04476	[TSS-300,TSS+0]	NC_000011.10	+	43680739	+	sense	43680598	-141
a_HSD17B12_9	HSD17B12	HSD17B12	CRISPRa	CRISPRa	GGCGGTGATGGGAGGAGTGT	GGG	4898	9326	5628	4996	4723	0.41434	0.858241	[TSS-300,TSS+0]	NC_000011.10	+	43680739	+	sense	43680595	-144
a_HSD17B12_10	HSD17B12	HSD17B12	CRISPRa	CRISPRa	GCGCGGTGATGGGAGGAGTG	TGG	7072	12380	8343	4755	4874	0.455924	1.40104	[TSS-300,TSS+0]	NC_000011.10	+	43680739	+	sense	43680594	-145
a_CENPI_1	CENPI	CENPI	CRISPRa	CRISPRa	GAAGCCTGATTGGCTAGAGG	TGG	461	1575	1284	261	390	-0.644054	1.37581	[TSS-300,TSS+0]	NC_000023.11	+	101098205	-	antisense	101098093	-112
a_CENPI_2	CENPI	CENPI	CRISPRa	CRISPRa	GCTTCCGCGCAGACCCAGAG	GGG	863	1568	1082	200	274	0.385663	2.72401	[TSS-300,TSS+0]	NC_000023.11	+	101098205	-	antisense	101098143	-62
a_CENPI_3	CENPI	CENPI	CRISPRa	CRISPRa	GTAGAACCAATTACGGAGAG	CGG	549	433	264	6	108	1.67659	5.16181	[TSS-300,TSS+0]	NC_000023.11	+	101098205	-	antisense	101098026	-179
a_CENPI_4	CENPI	CENPI	CRISPRa	CRISPRa	GGCGCGGAAGCGCATGCGTG	GGG	1007	5615	4389	6074	6174	-1.32139	-1.75688	[TSS-300,TSS+0]	NC_000023.11	+	101098205	+	sense	101098166	-39
a_CENPI_5	CENPI	CENPI	CRISPRa	CRISPRa	GCCTGATTGGCTAGAGGTGG	CGG	915	7140	4796	2032	2413	-1.69671	-0.427809	[TSS-300,TSS+0]	NC_000023.11	+	101098205	-	antisense	101098090	-115
a_CENPI_6	CENPI	CENPI	CRISPRa	CRISPRa	GATTGGCTAGAGGTGGCGGG	AGG	3834	4776	4251	850	1035	0.746102	2.87639	[TSS-300,TSS+0]	NC_000023.11	+	101098205	-	antisense	101098086	-119
a_CENPI_7	CENPI	CENPI	CRISPRa	CRISPRa	GCTGAAGCCTGATTGGCTAG	AGG	559	2213	1510	495	614	-0.728582	0.866253	[TSS-300,TSS+0]	NC_000023.11	+	101098205	-	antisense	101098096	-109
a_CENPI_8	CENPI	CENPI	CRISPRa	CRISPRa	GGAGGTGGCGGGAGGCTCGG	TGG	1697	1042	489	106	122	2.22704	4.73392	[TSS-300,TSS+0]	NC_000023.11	+	101098205	-	antisense	101098078	-127
a_CENPI_9	CENPI	CENPI	CRISPRa	CRISPRa	GCGGGAGGCTCGGTGGCGGG	AGG	2398	1539	1026	542	434	1.91075	3.14967	[TSS-300,TSS+0]	NC_000023.11	+	101098205	-	antisense	101098071	-134
a_CENPI_10	CENPI	CENPI	CRISPRa	CRISPRa	GGTGGCGGGAGGCTCGGTGG	CGG	1052	380	359	64	71	2.48654	4.79043	[TSS-300,TSS+0]	NC_000023.11	+	101098205	-	antisense	101098075	-130
a_CNTN2_1	CNTN2	CNTN2	CRISPRa	CRISPRa	GGTCCTCAGCCAACGCTCGG	GGG	797	3581	2246	4307	4149	-0.850923	-1.55931	[TSS-300,TSS+0]	NC_000001.11	+	205043213	-	antisense	205043114	-99
a_CNTN2_2	CNTN2	CNTN2	CRISPRa	CRISPRa	GAAATGAGGTAAAGCCAGGA	GGG	1146	7142	5005	7082	6896	-1.40323	-1.76101	[TSS-300,TSS+0]	NC_000001.11	+	205043213	+	sense	205043052	-161
a_CNTN2_3	CNTN2	CNTN2	CRISPRa	CRISPRa	GCCTTAAATGACAGCAAATG	AGG	1531	11007	7874	12214	12419	-1.62447	-2.16088	[TSS-300,TSS+0]	NC_000001.11	+	205043213	+	sense	205043038	-175
a_CNTN2_4	CNTN2	CNTN2	CRISPRa	CRISPRa	GTGGTCCTCAGCCAACGCTC	GGG	1430	5123	4636	4811	4577	-0.789209	-0.867364	[TSS-300,TSS+0]	NC_000001.11	+	205043213	-	antisense	205043116	-97
a_CNTN2_5	CNTN2	CNTN2	CRISPRa	CRISPRa	GCAAATGAGGTAAAGCCAGG	AGG	2025	9443	7872	10821	10508	-1.11052	-1.5498	[TSS-300,TSS+0]	NC_000001.11	+	205043213	+	sense	205043051	-162
a_CNTN2_6	CNTN2	CNTN2	CRISPRa	CRISPRa	GGGTCCTCAGCCAACGCTCG	GGG	2248	8644	5925	8498	8931	-0.69118	-1.10756	[TSS-300,TSS+0]	NC_000001.11	+	205043213	-	antisense	205043115	-98
a_CNTN2_7	CNTN2	CNTN2	CRISPRa	CRISPRa	GTGCTGTCATTTAAGGACCA	GGG	781	5292	3820	5719	5832	-1.54478	-2.0386	[TSS-300,TSS+0]	NC_000001.11	+	205043213	-	antisense	205043021	-192
a_CNTN2_8	CNTN2	CNTN2	CRISPRa	CRISPRa	GGGCCCCCGAGCGTTGGCTG	AGG	614	2115	1611	2612	2504	-0.607439	-1.21031	[TSS-300,TSS+0]	NC_000001.11	+	205043213	+	sense	205043122	-91
a_CNTN2_9	CNTN2	CNTN2	CRISPRa	CRISPRa	GGAGGGTGGGGACGGAAGTG	GGG	2217	7475	7175	4444	4850	-0.744465	-0.219684	[TSS-300,TSS+0]	NC_000001.11	+	205043213	+	sense	205043069	-144
a_CNTN2_10	CNTN2	CNTN2	CRISPRa	CRISPRa	GCAGAAGGAAGCCATCTCCA	GGG	1470	9826	6464	8619	8566	-1.4589	-1.70015	[TSS-300,TSS+0]	NC_000001.11	+	205043213	+	sense	205043102	-111
a_NEDD1_1	NEDD1	NEDD1	CRISPRa	CRISPRa	GACTGGGATAACTTCCCCCG	CGG	450	2076	1859	561	548	-1.1447	0.545729	[TSS-300,TSS+0]	NC_000012.12	+	96907258	+	sense	96907100	-158
a_NEDD1_2	NEDD1	NEDD1	CRISPRa	CRISPRa	GGGTACAGAGGGTCTGGTCA	GGG	1771	2553	2277	1300	727	0.534114	1.71085	[TSS-300,TSS+0]	NC_000012.12	+	96907258	-	antisense	96907125	-133
a_NEDD1_3	NEDD1	NEDD1	CRISPRa	CRISPRa	GACAGAGGGTCTGGTCAGGG	CGG	1038	1859	1135	381	387	0.494562	2.2786	[TSS-300,TSS+0]	NC_000012.12	+	96907258	-	antisense	96907122	-136
a_NEDD1_4	NEDD1	NEDD1	CRISPRa	CRISPRa	GCTGTACCCCGACTTCTGTC	CGG	1373	2310	1224	321	422	0.686731	2.74274	[TSS-300,TSS+0]	NC_000012.12	+	96907258	+	sense	96907150	-108
a_NEDD1_5	NEDD1	NEDD1	CRISPRa	CRISPRa	GGTTATCCCAGTGTCAGGGC	GGG	1401	6032	3731	991	1205	-0.779927	1.20446	[TSS-300,TSS+0]	NC_000012.12	+	96907258	-	antisense	96907079	-179
a_NEDD1_6	NEDD1	NEDD1	CRISPRa	CRISPRa	GTCTGGCCGGACAGAAGTCG	GGG	810	1290	1362	214	393	0.269135	2.32473	[TSS-300,TSS+0]	NC_000012.12	+	96907258	-	antisense	96907145	-113
a_NEDD1_7	NEDD1	NEDD1	CRISPRa	CRISPRa	GCAGTTCCCGCCCTGACACT	GGG	2091	5253	2905	568	517	0.0776562	2.79241	[TSS-300,TSS+0]	NC_000012.12	+	96907258	+	sense	96907084	-174
a_NEDD1_8	NEDD1	NEDD1	CRISPRa	CRISPRa	GGACAGAAGTCGGGGTACAG	AGG	994	2481	1665	791	757	-0.0521785	1.20714	[TSS-300,TSS+0]	NC_000012.12	+	96907258	-	antisense	96907137	-121
a_NEDD1_9	NEDD1	NEDD1	CRISPRa	CRISPRa	GACAGAAGTCGGGGTACAGA	GGG	598	1771	921	644	349	-0.114482	1.18052	[TSS-300,TSS+0]	NC_000012.12	+	96907258	-	antisense	96907136	-122
a_NEDD1_10	NEDD1	NEDD1	CRISPRa	CRISPRa	GCGGGGCGAGGCGCTGCGTG	CGG	899	352	417	150	106	2.20734	3.67014	[TSS-300,TSS+0]	NC_000012.12	+	96907258	-	antisense	96907175	-83
a_GEMIN5_1	GEMIN5	GEMIN5	CRISPRa	CRISPRa	GGCCCTCAGTACCTAGCCCG	CGG	1193	2395	1452	782	1071	0.33497	1.2284	[TSS-300,TSS+0]	NC_000005.10	-	154938211	+	antisense	154938354	-142
a_GEMIN5_2	GEMIN5	GEMIN5	CRISPRa	CRISPRa	GCCGTAGCGACTGCCCGAGA	AGG	1804	2068	1768	468	697	0.895064	2.50381	[TSS-300,TSS+0]	NC_000005.10	-	154938211	-	sense	154938238	-26
a_GEMIN5_3	GEMIN5	GEMIN5	CRISPRa	CRISPRa	GACCGCGGGCTAGGTACTGA	GGG	892	1382	563	242	381	0.994947	2.39769	[TSS-300,TSS+0]	NC_000005.10	-	154938211	-	sense	154938345	-133
a_GEMIN5_4	GEMIN5	GEMIN5	CRISPRa	CRISPRa	GTCAGTACCTAGCCCGCGGT	AGG	697	1573	1020	438	458	0.118089	1.48316	[TSS-300,TSS+0]	NC_000005.10	-	154938211	+	antisense	154938358	-146
a_GEMIN5_5	GEMIN5	GEMIN5	CRISPRa	CRISPRa	GAGGGCCAGTGCAGCACGCG	TGG	1099	977	406	95	430	1.781	3.28132	[TSS-300,TSS+0]	NC_000005.10	-	154938211	-	sense	154938327	-115
a_GEMIN5_6	GEMIN5	GEMIN5	CRISPRa	CRISPRa	GGGGGCGGACCTCCTACCGC	GGG	849	777	807	268	467	1.0794	2.1067	[TSS-300,TSS+0]	NC_000005.10	-	154938211	-	sense	154938359	-147
a_GEMIN5_7	GEMIN5	GEMIN5	CRISPRa	CRISPRa	GTGGGGCGGACCTCCTACCG	CGG	777	739	476	200	169	1.36801	2.91969	[TSS-300,TSS+0]	NC_000005.10	-	154938211	-	sense	154938360	-148
a_GEMIN5_8	GEMIN5	GEMIN5	CRISPRa	CRISPRa	GTACCGCGGGCTAGGTACTG	AGG	619	831	857	321	494	0.532486	1.48131	[TSS-300,TSS+0]	NC_000005.10	-	154938211	-	sense	154938346	-134
a_GEMIN5_9	GEMIN5	GEMIN5	CRISPRa	CRISPRa	GCCCGCCCTTCCCAGCCCGG	CGG	1308	1216	1339	527	498	1.01468	2.19689	[TSS-300,TSS+0]	NC_000005.10	-	154938211	-	sense	154938304	-92
a_GEMIN5_10	GEMIN5	GEMIN5	CRISPRa	CRISPRa	GTTGCGTTCCCGCTACCGCC	GGG	1422	789	555	413	415	2.08139	2.62405	[TSS-300,TSS+0]	NC_000005.10	-	154938211	+	antisense	154938300	-88
a_ESF1_1	ESF1	ESF1	CRISPRa	CRISPRa	GTTATGTCGGCGACCTTGGG	CGG	1276	2257	672	183	377	1.0299	3.12193	[TSS-300,TSS+0]	NC_000020.11	-	13784919	+	antisense	13785112	-192
a_ESF1_2	ESF1	ESF1	CRISPRa	CRISPRa	GAGGGCTCTGGCGCTTATGT	CGG	1215	720	469	215	258	2.04174	3.20837	[TSS-300,TSS+0]	NC_000020.11	-	13784919	+	antisense	13785099	-179
a_ESF1_3	ESF1	ESF1	CRISPRa	CRISPRa	GCTGGGACCCTCGCCGCCCA	AGG	831	513	329	187	46	1.99347	3.99214	[TSS-300,TSS+0]	NC_000020.11	-	13784919	-	sense	13785114	-194
a_ESF1_4	ESF1	ESF1	CRISPRa	CRISPRa	GGTCGCAGCTGGAGATGCTG	CGG	1095	465	329	93	231	2.46178	3.73804	[TSS-300,TSS+0]	NC_000020.11	-	13784919	+	antisense	13785072	-152
a_ESF1_5	ESF1	ESF1	CRISPRa	CRISPRa	GAGTTCGCTTGCCATTACGG	CGG	1288	1412	523	195	163	1.56205	3.6922	[TSS-300,TSS+0]	NC_000020.11	-	13784919	-	sense	13784946	-26
a_ESF1_6	ESF1	ESF1	CRISPRa	CRISPRa	GCAGCTGGAGATGCTGCGGC	CGG	770	986	432	106	158	1.21702	3.4097	[TSS-300,TSS+0]	NC_000020.11	-	13784919	+	antisense	13785076	-156
a_ESF1_7	ESF1	ESF1	CRISPRa	CRISPRa	GACTCCAAAGATCTTCTCGA	GGG	1801	1497	1256	274	194	1.37209	3.80636	[TSS-300,TSS+0]	NC_000020.11	-	13784919	-	sense	13784989	-69
a_ESF1_8	ESF1	ESF1	CRISPRa	CRISPRa	GTACTCCAAAGATCTTCTCG	AGG	1947	1803	861	275	376	1.62251	3.4406	[TSS-300,TSS+0]	NC_000020.11	-	13784919	-	sense	13784990	-70
a_ESF1_9	ESF1	ESF1	CRISPRa	CRISPRa	GGTAGACACAAAAGCCGCGC	TGG	1351	4990	4408	739	794	-0.815796	1.66407	[TSS-300,TSS+0]	NC_000020.11	-	13784919	+	antisense	13785019	-99
a_ESF1_10	ESF1	ESF1	CRISPRa	CRISPRa	GTTGTGCGCATGCGCCAGCG	CGG	671	4733	2804	4052	5392	-1.46	-1.95222	[TSS-300,TSS+0]	NC_000020.11	-	13784919	-	sense	13785022	-102
a_MYC_1	MYC	MYC	CRISPRa	CRISPRa	GACCGGCCCTTTATAATGCG	AGG	697	3525	2308	2016	2042	-1.05235	-0.693861	[TSS-300,TSS+0]	NC_000008.11	+	127736232	+	sense	127736048	-184
a_MYC_2	MYC	MYC	CRISPRa	CRISPRa	GAGAAGCCCTGCCCTTCTCG	AGG	673	2817	1659	2096	2426	-0.703108	-0.89664	[TSS-300,TSS+0]	NC_000008.11	+	127736232	-	antisense	127736141	-91
a_MYC_3	MYC	MYC	CRISPRa	CRISPRa	GTCCCCTCCTGCCTCGAGAA	GGG	1757	2193	1293	1014	836	1.04023	1.77784	[TSS-300,TSS+0]	NC_000008.11	+	127736232	+	sense	127736141	-91
a_MYC_4	MYC	MYC	CRISPRa	CRISPRa	GTCCTGCCTCGAGAAGGGCA	GGG	604	1215	626	506	462	0.449666	1.16673	[TSS-300,TSS+0]	NC_000008.11	+	127736232	+	sense	127736146	-86
a_MYC_5	MYC	MYC	CRISPRa	CRISPRa	GCCCCGAGCTGTGCTGCTCG	CGG	879	4865	3723	5641	5133	-1.29522	-1.76628	[TSS-300,TSS+0]	NC_000008.11	+	127736232	+	sense	127736088	-144
a_MYC_6	MYC	MYC	CRISPRa	CRISPRa	GGCCCTTCTCGAGGCAGGAG	GGG	607	1038	791	906	890	0.401758	0.282097	[TSS-300,TSS+0]	NC_000008.11	+	127736232	-	antisense	127736132	-100
a_MYC_7	MYC	MYC	CRISPRa	CRISPRa	GGAAGGGCAGGGCTTCTCAG	AGG	1034	1216	681	835	780	1.16304	1.20344	[TSS-300,TSS+0]	NC_000008.11	+	127736232	+	sense	127736157	-75
a_MYC_8	MYC	MYC	CRISPRa	CRISPRa	GAGGGACGGCCGGGGCCCGG	CGG	687	489	315	197	172	1.78505	2.74056	[TSS-300,TSS+0]	NC_000008.11	+	127736232	-	antisense	127736106	-126
a_MYC_9	MYC	MYC	CRISPRa	CRISPRa	GCGAGGCAGGAGGGGAGCCA	GGG	1368	2050	1273	765	736	0.739275	1.71184	[TSS-300,TSS+0]	NC_000008.11	+	127736232	-	antisense	127736124	-108
a_MYC_10	MYC	MYC	CRISPRa	CRISPRa	GGCAGGAGGGGAGCCAGGGA	CGG	1672	1441	1392	1019	880	1.2183	1.66584	[TSS-300,TSS+0]	NC_000008.11	+	127736232	-	antisense	127736120	-112
a_LSM6_1	LSM6	LSM6	CRISPRa	CRISPRa	GAGTAGCAAAATTGGTGCAG	TGG	860	1012	643	551	371	1.0712	1.77232	[TSS-300,TSS+0]	NC_000004.12	+	146175719	-	antisense	146175592	-127
a_LSM6_2	LSM6	LSM6	CRISPRa	CRISPRa	GCTGCTACGGCAGCCCGCTG	GGG	1722	1802	1046	273	271	1.30559	3.50425	[TSS-300,TSS+0]	NC_000004.12	+	146175719	-	antisense	146175668	-51
a_LSM6_3	LSM6	LSM6	CRISPRa	CRISPRa	GCGCGCAAATCCAAGATTCC	TGG	1832	1403	1031	574	405	1.58571	2.7699	[TSS-300,TSS+0]	NC_000004.12	+	146175719	-	antisense	146175621	-98
a_LSM6_4	LSM6	LSM6	CRISPRa	CRISPRa	GTGCGCGCTTTGGTGCTGAC	AGG	902	2883	1506	986	901	-0.228079	0.782927	[TSS-300,TSS+0]	NC_000004.12	+	146175719	+	sense	146175647	-72
a_LSM6_5	LSM6	LSM6	CRISPRa	CRISPRa	GGTTTGTCTAGTAGCAAAAT	TGG	786	2180	1038	479	707	0.0433416	1.27926	[TSS-300,TSS+0]	NC_000004.12	+	146175719	-	antisense	146175600	-119
a_LSM6_6	LSM6	LSM6	CRISPRa	CRISPRa	GATCTTGGATTTGCGCGCTT	TGG	3853	19935	13421	12523	13725	-1.10656	-0.920085	[TSS-300,TSS+0]	NC_000004.12	+	146175719	+	sense	146175637	-82
a_LSM6_7	LSM6	LSM6	CRISPRa	CRISPRa	GCTAGACAAACCAGGAATCT	TGG	617	1160	607	93	260	0.535922	2.82651	[TSS-300,TSS+0]	NC_000004.12	+	146175719	+	sense	146175622	-97
a_LSM6_8	LSM6	LSM6	CRISPRa	CRISPRa	GGTACTCAGATTTCTGTTAG	AGG	942	4444	3502	3741	4341	-1.08606	-1.24947	[TSS-300,TSS+0]	NC_000004.12	+	146175719	+	sense	146175576	-143
a_LSM6_9	LSM6	LSM6	CRISPRa	CRISPRa	GGAAGAGCACTGATTGGCTG	AGG	987	2663	1710	425	523	-0.132635	1.91059	[TSS-300,TSS+0]	NC_000004.12	+	146175719	+	sense	146175701	-18
a_LSM6_10	LSM6	LSM6	CRISPRa	CRISPRa	GAGCAGAGAAGAGCACTGAT	TGG	2032	814	276	137	167	3.07619	4.58526	[TSS-300,TSS+0]	NC_000004.12	+	146175719	+	sense	146175695	-24
a_SPC25_1	SPC25	SPC25	CRISPRa	CRISPRa	GAGTTCAACCAATCCTGTCA	AGG	2517	4692	4108	1649	1833	0.176628	1.37984	[TSS-300,TSS+0]	NC_000002.12	-	168890430	-	sense	168890510	-79
a_SPC25_2	SPC25	SPC25	CRISPRa	CRISPRa	GCTCACCCTTGGATTCTCGA	GGG	2619	16755	11496	16566	16002	-1.42633	-1.7894	[TSS-300,TSS+0]	NC_000002.12	-	168890430	+	antisense	168890540	-109
a_SPC25_3	SPC25	SPC25	CRISPRa	CRISPRa	GGATTCTCGAGGGGAAAATG	GGG	2165	5810	3613	3620	3315	-0.102159	0.168407	[TSS-300,TSS+0]	NC_000002.12	-	168890430	+	antisense	168890550	-119
a_SPC25_4	SPC25	SPC25	CRISPRa	CRISPRa	GCGGGTCACAGCGGAGACTC	TGG	676	213	198	157	186	2.69297	2.82396	[TSS-300,TSS+0]	NC_000002.12	-	168890430	-	sense	168890605	-174
a_SPC25_5	SPC25	SPC25	CRISPRa	CRISPRa	GGCCAGCCTGCGCCTGGAGG	CGG	730	531	662	292	324	1.27865	2.09049	[TSS-300,TSS+0]	NC_000002.12	-	168890430	-	sense	168890460	-29
a_SPC25_6	SPC25	SPC25	CRISPRa	CRISPRa	GTAATACTTTCGGGTCACAG	CGG	1191	967	1252	297	362	1.09315	2.70396	[TSS-300,TSS+0]	NC_000002.12	-	168890430	-	sense	168890614	-183
a_SPC25_7	SPC25	SPC25	CRISPRa	CRISPRa	GAAGGCCAGCCTGCGCCTGG	AGG	769	1273	1000	190	207	0.426526	2.79607	[TSS-300,TSS+0]	NC_000002.12	-	168890430	-	sense	168890463	-32
a_SPC25_8	SPC25	SPC25	CRISPRa	CRISPRa	GACTCACCCTTGGATTCTCG	AGG	1949	7447	5079	5708	5361	-0.678368	-0.658241	[TSS-300,TSS+0]	NC_000002.12	-	168890430	+	antisense	168890539	-108
a_SPC25_9	SPC25	SPC25	CRISPRa	CRISPRa	GGCCTGCGCCTGGAGGCGGG	TGG	606	2623	1663	1197	1775	-0.804444	-0.418572	[TSS-300,TSS+0]	NC_000002.12	-	168890430	-	sense	168890456	-25
a_SPC25_10	SPC25	SPC25	CRISPRa	CRISPRa	GATTCTCGAGGGGAAAATGG	GGG	2905	12223	8979	9260	8347	-0.871146	-0.750975	[TSS-300,TSS+0]	NC_000002.12	-	168890430	+	antisense	168890551	-120
a_USP39_1	USP39	USP39	CRISPRa	CRISPRa	GGCGACTCGTAGAGAGTTCG	GGG	448	213	344	161	21	1.70361	3.75722	[TSS-300,TSS+0]	NC_000002.12	+	85616187	+	sense	85616101	-86
a_USP39_2	USP39	USP39	CRISPRa	CRISPRa	GACTCTCTACGAGTCGCCAC	TGG	1232	1492	1152	420	248	0.889368	2.77541	[TSS-300,TSS+0]	NC_000002.12	+	85616187	-	antisense	85616085	-102
a_USP39_3	USP39	USP39	CRISPRa	CRISPRa	GCAGCGTGATTTGTCCCCAG	TGG	3295	3062	2264	542	567	1.30249	3.41551	[TSS-300,TSS+0]	NC_000002.12	+	85616187	+	sense	85616080	-107
a_USP39_4	USP39	USP39	CRISPRa	CRISPRa	GGCCCACAGAAGGTTCTAAG	GGG	1033	1092	569	291	177	1.36857	3.02753	[TSS-300,TSS+0]	NC_000002.12	+	85616187	+	sense	85616015	-172
a_USP39_5	USP39	USP39	CRISPRa	CRISPRa	GACAAGGCCAATCAGGAGAG	GGG	1369	1755	1369	216	224	0.79994	3.47858	[TSS-300,TSS+0]	NC_000002.12	+	85616187	-	antisense	85616124	-63
a_USP39_6	USP39	USP39	CRISPRa	CRISPRa	GTCTCTACGAGTCGCCACTG	GGG	120	323	53	0	0	0.850493	7.76515	[TSS-300,TSS+0]	NC_000002.12	+	85616187	-	antisense	85616083	-104
a_USP39_7	USP39	USP39	CRISPRa	CRISPRa	GCCAAGCACGCTCGAGCGCG	CGG	1107	1974	969	97	182	0.658002	3.89483	[TSS-300,TSS+0]	NC_000002.12	+	85616187	-	antisense	85616147	-40
a_USP39_8	USP39	USP39	CRISPRa	CRISPRa	GACGACAGTAGGCCCACAGA	AGG	892	790	398	128	220	1.64763	3.24924	[TSS-300,TSS+0]	NC_000002.12	+	85616187	+	sense	85616005	-182
a_USP39_9	USP39	USP39	CRISPRa	CRISPRa	GCGCTCGAGCGCGCGGCACA	AGG	1667	1151	1399	97	198	1.37233	4.42453	[TSS-300,TSS+0]	NC_000002.12	+	85616187	-	antisense	85616140	-47
a_USP39_10	USP39	USP39	CRISPRa	CRISPRa	GGGGGAGAGGAAGCCAGTGC	AGG	4118	3126	2729	973	600	1.47445	3.27487	[TSS-300,TSS+0]	NC_000002.12	+	85616187	+	sense	85616033	-154
a_MCM10_1	MCM10	MCM10	CRISPRa	CRISPRa	GCCTTGACGTCAGACGCACG	CGG	1214	5619	4339	6608	5119	-1.04418	-1.41304	[TSS-300,TSS+0]	NC_000010.11	+	13161559	-	antisense	13161524	-35
a_MCM10_2	MCM10	MCM10	CRISPRa	CRISPRa	GGAGACTGGCTTCTACCGAC	AGG	878	335	207	164	221	2.71234	3.04564	[TSS-300,TSS+0]	NC_000010.11	+	13161559	+	sense	13161404	-155
a_MCM10_3	MCM10	MCM10	CRISPRa	CRISPRa	GGGGCAAGGGACCTTCCTGT	CGG	995	1104	502	43	86	1.39688	4.8551	[TSS-300,TSS+0]	NC_000010.11	+	13161559	-	antisense	13161408	-151
a_MCM10_4	MCM10	MCM10	CRISPRa	CRISPRa	GTGGCACAGAGCAATCGGAT	TGG	624	1102	899	659	975	0.306212	0.485472	[TSS-300,TSS+0]	NC_000010.11	+	13161559	-	antisense	13161459	-100
a_MCM10_5	MCM10	MCM10	CRISPRa	CRISPRa	GTCAGACGCACGCGGCTGTG	GGG	614	503	519	301	328	1.24362	1.81056	[TSS-300,TSS+0]	NC_000010.11	+	13161559	-	antisense	13161516	-43
a_MCM10_6	MCM10	MCM10	CRISPRa	CRISPRa	GTCCCTTGCCCCCAACAAAG	AGG	2537	3568	2491	1116	1148	0.746279	2.00998	[TSS-300,TSS+0]	NC_000010.11	+	13161559	+	sense	13161430	-129
a_MCM10_7	MCM10	MCM10	CRISPRa	CRISPRa	GGTCAGACGCACGCGGCTGT	GGG	709	2975	1985	3463	3007	-0.79673	-1.33844	[TSS-300,TSS+0]	NC_000010.11	+	13161559	-	antisense	13161517	-42
a_MCM10_8	MCM10	MCM10	CRISPRa	CRISPRa	GTAGAGTGTCTGGCGCCCCC	TGG	583	2849	2220	2145	2274	-1.12805	-1.07343	[TSS-300,TSS+0]	NC_000010.11	+	13161559	-	antisense	13161360	-199
a_MCM10_9	MCM10	MCM10	CRISPRa	CRISPRa	GATCCGATTGCTCTGTGCCA	GGG	2597	4594	3491	1409	1705	0.354341	1.59053	[TSS-300,TSS+0]	NC_000010.11	+	13161559	+	sense	13161472	-87
a_MCM10_10	MCM10	MCM10	CRISPRa	CRISPRa	GCCCTTGCCCCCAACAAAGA	GGG	3975	14863	10750	4436	5920	-0.689758	0.479895	[TSS-300,TSS+0]	NC_000010.11	+	13161559	+	sense	13161431	-128
a_RCL1_1	RCL1	RCL1	CRISPRa	CRISPRa	GAGACTAGACACCGGGTCAG	AGG	886	1723	1146	273	268	0.314192	2.55433	[TSS-300,TSS+0]	NC_000009.12	+	4792945	-	antisense	4792911	-34
a_RCL1_2	RCL1	RCL1	CRISPRa	CRISPRa	GGGCCCGCGCCGGATCAGGG	CGG	3769	14181	7791	6861	7391	-0.500428	-0.0714426	[TSS-300,TSS+0]	NC_000009.12	+	4792945	-	antisense	4792809	-136
a_RCL1_3	RCL1	RCL1	CRISPRa	CRISPRa	GGCGCGGGCCAATAGCGGCG	TGG	609	3305	1964	1808	1513	-1.08393	-0.593608	[TSS-300,TSS+0]	NC_000009.12	+	4792945	+	sense	4792832	-113
a_RCL1_4	RCL1	RCL1	CRISPRa	CRISPRa	GAGCGGCGTGGCCCGAAGCG	GGG	1107	2917	1885	353	226	-0.103198	2.81295	[TSS-300,TSS+0]	NC_000009.12	+	4792945	+	sense	4792844	-101
a_RCL1_5	RCL1	RCL1	CRISPRa	CRISPRa	GCCGCCTCCCCGCCCGACCG	GGG	7668	18541	12795	4101	4342	-0.0271357	1.70782	[TSS-300,TSS+0]	NC_000009.12	+	4792945	-	antisense	4792860	-85
a_RCL1_6	RCL1	RCL1	CRISPRa	CRISPRa	GATCCGGCGCGGGCCAATAG	CGG	1013	3793	2176	1113	1223	-0.523974	0.642671	[TSS-300,TSS+0]	NC_000009.12	+	4792945	+	sense	4792827	-118
a_RCL1_7	RCL1	RCL1	CRISPRa	CRISPRa	GGCACCGCCCTGATCCGGCG	CGG	804	4608	2781	3982	4054	-1.17423	-1.47343	[TSS-300,TSS+0]	NC_000009.12	+	4792945	+	sense	4792816	-129
a_RCL1_8	RCL1	RCL1	CRISPRa	CRISPRa	GGCGGCGTGGCCCGAAGCGG	GGG	1816	942	693	204	138	2.14639	4.27442	[TSS-300,TSS+0]	NC_000009.12	+	4792945	+	sense	4792845	-100
a_RCL1_9	RCL1	RCL1	CRISPRa	CRISPRa	GATTGGCCCGCGCCGGATCA	GGG	1104	4481	3731	4385	4905	-0.909001	-1.22339	[TSS-300,TSS+0]	NC_000009.12	+	4792945	-	antisense	4792812	-133
a_RCL1_10	RCL1	RCL1	CRISPRa	CRISPRa	GGCCAATGGAGGCGCGGCGC	GGG	952	925	1012	954	802	0.955688	0.968316	[TSS-300,TSS+0]	NC_000009.12	+	4792945	+	sense	4792795	-150
a_SNRPG_1	SNRPG	SNRPG	CRISPRa	CRISPRa	GATAACGGGTATTCCACCGG	TGG	670	1322	956	259	288	0.233182	2.13781	[TSS-300,TSS+0]	NC_000002.12	-	70293740	+	antisense	70293931	-190
a_SNRPG_2	SNRPG	SNRPG	CRISPRa	CRISPRa	GGGAAGCTCAACGATGACCG	AGG	343	1505	837	295	240	-0.728393	1.21138	[TSS-300,TSS+0]	NC_000002.12	-	70293740	-	sense	70293813	-72
a_SNRPG_3	SNRPG	SNRPG	CRISPRa	CRISPRa	GTAACGGGTATTCCACCGGT	GGG	503	258	287	88	11	1.86291	4.79322	[TSS-300,TSS+0]	NC_000002.12	-	70293740	+	antisense	70293932	-191
a_SNRPG_4	SNRPG	SNRPG	CRISPRa	CRISPRa	GGAGCAGGGATACCCACCGG	TGG	588	773	551	76	178	0.828766	3.17311	[TSS-300,TSS+0]	NC_000002.12	-	70293740	-	sense	70293933	-192
a_SNRPG_5	SNRPG	SNRPG	CRISPRa	CRISPRa	GAAAGAGCAGGGATACCCAC	CGG	1187	1213	843	242	328	1.20999	2.91723	[TSS-300,TSS+0]	NC_000002.12	-	70293740	-	sense	70293936	-195
a_SNRPG_6	SNRPG	SNRPG	CRISPRa	CRISPRa	GGAGATAACGGGTATTCCAC	CGG	597	725	714	225	221	0.710188	2.26299	[TSS-300,TSS+0]	NC_000002.12	-	70293740	+	antisense	70293928	-187
a_SNRPG_7	SNRPG	SNRPG	CRISPRa	CRISPRa	GCCGTCCTGGCCAATCGCTG	AGG	1787	5764	4022	1305	1214	-0.450451	1.35158	[TSS-300,TSS+0]	NC_000002.12	-	70293740	-	sense	70293843	-102
a_SNRPG_8	SNRPG	SNRPG	CRISPRa	CRISPRa	GGAGGCGCTGAGATATCGCG	AGG	564	665	504	130	257	0.941347	2.46607	[TSS-300,TSS+0]	NC_000002.12	-	70293740	-	sense	70293795	-54
a_SNRPG_9	SNRPG	SNRPG	CRISPRa	CRISPRa	GAATTCAGAAAGGTGCCTAG	AGG	1172	1083	792	270	421	1.31832	2.64065	[TSS-300,TSS+0]	NC_000002.12	-	70293740	-	sense	70293875	-134
a_SNRPG_10	SNRPG	SNRPG	CRISPRa	CRISPRa	GAACAATCCATTGGCTAACG	AGG	1138	5099	4297	5539	5331	-1.06031	-1.40822	[TSS-300,TSS+0]	NC_000002.12	-	70293740	-	sense	70293755	-14
a_TNFRSF17_1	TNFRSF17	TNFRSF17	CRISPRa	CRISPRa	GGCTTCGTGGGTTCTTACGG	GGG	8348	38152	26196	40300	42796	-0.941925	-1.4682	[TSS-300,TSS+0]	NC_000016.10	+	11965211	-	antisense	11965183	-28
a_TNFRSF17_2	TNFRSF17	TNFRSF17	CRISPRa	CRISPRa	GCCGTAAGAACCCACGAAGC	AGG	956	4541	2888	4872	4264	-0.941359	-1.4058	[TSS-300,TSS+0]	NC_000016.10	+	11965211	+	sense	11965196	-15
a_TNFRSF17_3	TNFRSF17	TNFRSF17	CRISPRa	CRISPRa	GTGCTTCGTGGGTTCTTACG	GGG	3744	14410	8761	15220	15072	-0.606215	-1.16969	[TSS-300,TSS+0]	NC_000016.10	+	11965211	-	antisense	11965184	-27
a_TNFRSF17_4	TNFRSF17	TNFRSF17	CRISPRa	CRISPRa	GGCATCTTGCAACTGTCACC	TGG	2019	9864	6637	9837	11066	-1.02318	-1.52263	[TSS-300,TSS+0]	NC_000016.10	+	11965211	+	sense	11965017	-194
a_TNFRSF17_5	TNFRSF17	TNFRSF17	CRISPRa	CRISPRa	GGAGACAGGGTGTAAATATC	AGG	939	4849	3525	5093	5050	-1.15828	-1.58566	[TSS-300,TSS+0]	NC_000016.10	+	11965211	-	antisense	11965080	-131
a_TNFRSF17_6	TNFRSF17	TNFRSF17	CRISPRa	CRISPRa	GTAAGTTTGAGTCTTGGATG	GGG	2574	13543	9300	14054	13690	-1.14491	-1.58322	[TSS-300,TSS+0]	NC_000016.10	+	11965211	-	antisense	11965105	-106
a_TNFRSF17_7	TNFRSF17	TNFRSF17	CRISPRa	CRISPRa	GCTAAGTTTGAGTCTTGGAT	GGG	2562	19261	13127	22004	22262	-1.6543	-2.26404	[TSS-300,TSS+0]	NC_000016.10	+	11965211	-	antisense	11965106	-105
a_TNFRSF17_8	TNFRSF17	TNFRSF17	CRISPRa	CRISPRa	GTTGGATGGGGTAAGAGACA	GGG	2419	14637	11087	17287	17481	-1.41728	-1.99845	[TSS-300,TSS+0]	NC_000016.10	+	11965211	-	antisense	11965093	-118
a_TNFRSF17_9	TNFRSF17	TNFRSF17	CRISPRa	CRISPRa	GAGACAGGGTGTAAATATCA	GGG	691	5621	3433	4226	5686	-1.68764	-1.97852	[TSS-300,TSS+0]	NC_000016.10	+	11965211	-	antisense	11965079	-132
a_TNFRSF17_10	TNFRSF17	TNFRSF17	CRISPRa	CRISPRa	GTAGAAACTTGAATTAGATG	TGG	1355	6686	5082	7249	8565	-1.12516	-1.69265	[TSS-300,TSS+0]	NC_000016.10	+	11965211	+	sense	11965135	-76
a_POLR2I_1	POLR2I	POLR2I	CRISPRa	CRISPRa	GAAGCCATGAAACCTCTGCG	CGG	1456	2109	1341	208	164	0.771186	3.81823	[TSS-300,TSS+0]	NC_000019.10	-	36114875	-	sense	36115014	-138
a_POLR2I_2	POLR2I	POLR2I	CRISPRa	CRISPRa	GGAGAGAGCCGAGCCCGAGG	CGG	1939	1193	794	118	411	1.97264	3.97747	[TSS-300,TSS+0]	NC_000019.10	-	36114875	-	sense	36114993	-117
a_POLR2I_3	POLR2I	POLR2I	CRISPRa	CRISPRa	GGCGGAGAGAGCCGAGCCCG	AGG	484	298	359	79	126	1.54291	3.11282	[TSS-300,TSS+0]	NC_000019.10	-	36114875	-	sense	36114996	-120
a_POLR2I_4	POLR2I	POLR2I	CRISPRa	CRISPRa	GAGAGCCGAGCCCGAGGCGG	CGG	676	747	205	90	35	1.76531	4.41044	[TSS-300,TSS+0]	NC_000019.10	-	36114875	-	sense	36114990	-114
a_POLR2I_5	POLR2I	POLR2I	CRISPRa	CRISPRa	GCCTCCCGCGACCTGTAGCG	CGG	1748	1841	917	234	347	1.40661	3.45887	[TSS-300,TSS+0]	NC_000019.10	-	36114875	-	sense	36114911	-35
a_POLR2I_6	POLR2I	POLR2I	CRISPRa	CRISPRa	GAGCCGAGCCCGAGGCGGCG	GGG	863	807	558	130	50	1.34143	4.24825	[TSS-300,TSS+0]	NC_000019.10	-	36114875	-	sense	36114988	-112
a_POLR2I_7	POLR2I	POLR2I	CRISPRa	CRISPRa	GCCGCGCTACAGGTCGCGGG	AGG	560	2841	1688	594	459	-0.986466	0.947029	[TSS-300,TSS+0]	NC_000019.10	-	36114875	+	antisense	36114921	-45
a_POLR2I_8	POLR2I	POLR2I	CRISPRa	CRISPRa	GTAGGTGCTTCGCCAAAAGA	GGG	748	794	529	152	382	1.18549	2.47582	[TSS-300,TSS+0]	NC_000019.10	-	36114875	+	antisense	36114952	-76
a_POLR2I_9	POLR2I	POLR2I	CRISPRa	CRISPRa	GGTGCTTCGCCAAAAGAGGG	CGG	1886	2163	1782	682	254	0.92109	3.02312	[TSS-300,TSS+0]	NC_000019.10	-	36114875	+	antisense	36114955	-79
a_POLR2I_10	POLR2I	POLR2I	CRISPRa	CRISPRa	GCGGAGCTGCGCACACGTGC	TGG	775	760	350	239	68	1.56537	3.4385	[TSS-300,TSS+0]	NC_000019.10	-	36114875	+	antisense	36114974	-98
a_BMP4_1	BMP4	BMP4	CRISPRa	CRISPRa	GCCGAGTCCGCAGCTGCCGT	CGG	2853	12239	8384	12376	11745	-0.848687	-1.23257	[TSS-300,TSS+0]	NC_000014.9	-	53956825	+	antisense	53957026	-200
a_BMP4_2	BMP4	BMP4	CRISPRa	CRISPRa	GGACCCGGGCCTGCTAGGCG	AGG	661	2490	1689	2644	3264	-0.652972	-1.30398	[TSS-300,TSS+0]	NC_000014.9	-	53956825	-	sense	53956975	-149
a_BMP4_3	BMP4	BMP4	CRISPRa	CRISPRa	GTCGCTCGCCTCCCTTTCTG	GGG	3384	15702	10091	15573	17319	-0.9159	-1.43227	[TSS-300,TSS+0]	NC_000014.9	-	53956825	+	antisense	53956924	-98
a_BMP4_4	BMP4	BMP4	CRISPRa	CRISPRa	GCTCCCATCCCCAGAAAGGG	AGG	1482	10113	7155	10906	10108	-1.5412	-1.97757	[TSS-300,TSS+0]	NC_000014.9	-	53956825	-	sense	53956921	-95
a_BMP4_5	BMP4	BMP4	CRISPRa	CRISPRa	GCCTGCTAGGCGAGGTCGGG	CGG	1693	9518	7048	11046	11203	-1.29468	-1.86904	[TSS-300,TSS+0]	NC_000014.9	-	53956825	-	sense	53956967	-141
a_BMP4_6	BMP4	BMP4	CRISPRa	CRISPRa	GCAGAAAGGGAGGCGAGCGA	GGG	2395	13213	9361	11164	11867	-1.23578	-1.41804	[TSS-300,TSS+0]	NC_000014.9	-	53956825	-	sense	53956911	-85
a_BMP4_7	BMP4	BMP4	CRISPRa	CRISPRa	GTCCTCCTCCTCTTCCCCGG	CGG	2371	10385	6501	10637	9183	-0.813623	-1.21275	[TSS-300,TSS+0]	NC_000014.9	-	53956825	+	antisense	53956879	-53
a_BMP4_8	BMP4	BMP4	CRISPRa	CRISPRa	GGACCTCGCCTAGCAGGCCC	GGG	779	3308	1919	3580	3348	-0.713206	-1.30421	[TSS-300,TSS+0]	NC_000014.9	-	53956825	+	antisense	53956983	-157
a_BMP4_9	BMP4	BMP4	CRISPRa	CRISPRa	GCTGGAGGGGAGGATGTGGG	CGG	5083	30286	22326	26928	26453	-1.37571	-1.546	[TSS-300,TSS+0]	NC_000014.9	-	53956825	-	sense	53956945	-119
a_BMP4_10	BMP4	BMP4	CRISPRa	CRISPRa	GCGGCTGGAGGGGAGGATGT	GGG	2814	11795	9740	3080	3806	-0.950014	0.563398	[TSS-300,TSS+0]	NC_000014.9	-	53956825	-	sense	53956948	-122
a_KIF23_1	KIF23	KIF23	CRISPRa	CRISPRa	GGCCCTGACACGCGACTCCG	CGG	1821	1410	1064	227	687	1.55074	3.04802	[TSS-300,TSS+0]	NC_000015.10	+	69414350	+	sense	69414185	-165
a_KIF23_2	KIF23	KIF23	CRISPRa	CRISPRa	GAGTCGCGTGTCAGGGCTGG	AGG	3288	7342	5684	1618	1960	0.00488282	1.73059	[TSS-300,TSS+0]	NC_000015.10	+	69414350	-	antisense	69414169	-181
a_KIF23_3	KIF23	KIF23	CRISPRa	CRISPRa	GAGCGAAGTCACTTCCGCGG	AGG	624	970	811	227	293	0.472379	2.11772	[TSS-300,TSS+0]	NC_000015.10	+	69414350	+	sense	69414251	-99
a_KIF23_4	KIF23	KIF23	CRISPRa	CRISPRa	GGGAGGGAGATCTTGAGGTA	TGG	2858	3582	2670	765	733	0.865235	2.77717	[TSS-300,TSS+0]	NC_000015.10	+	69414350	-	antisense	69414152	-198
a_KIF23_5	KIF23	KIF23	CRISPRa	CRISPRa	GGAGGTCCTGCCTCTCCCTG	CGG	1455	1145	1021	155	338	1.40701	3.50881	[TSS-300,TSS+0]	NC_000015.10	+	69414350	+	sense	69414269	-81
a_KIF23_6	KIF23	KIF23	CRISPRa	CRISPRa	GCCGTTTGAAATGCGCCAGG	CGG	1244	6172	4435	6712	7264	-1.09247	-1.64152	[TSS-300,TSS+0]	NC_000015.10	+	69414350	+	sense	69414307	-43
a_KIF23_7	KIF23	KIF23	CRISPRa	CRISPRa	GGGGAGAGGCAGGACCTCCG	CGG	674	710	385	140	72	1.34466	3.58035	[TSS-300,TSS+0]	NC_000015.10	+	69414350	-	antisense	69414254	-96
a_KIF23_8	KIF23	KIF23	CRISPRa	CRISPRa	GCGGAGTCGCGTGTCAGGGC	TGG	2910	2037	1914	529	403	1.53826	3.49956	[TSS-300,TSS+0]	NC_000015.10	+	69414350	-	antisense	69414172	-178
a_KIF23_9	KIF23	KIF23	CRISPRa	CRISPRa	GTCCTGCCTCTCCCTGCGGA	CGG	3558	6447	4023	726	1139	0.46173	2.81323	[TSS-300,TSS+0]	NC_000015.10	+	69414350	+	sense	69414273	-77
a_KIF23_10	KIF23	KIF23	CRISPRa	CRISPRa	GGTGACTTCGCTGCCGGAAG	TGG	833	2663	2377	348	381	-0.614553	2.03794	[TSS-300,TSS+0]	NC_000015.10	+	69414350	-	antisense	69414230	-120
a_ARCN1_1	ARCN1	ARCN1	CRISPRa	CRISPRa	GCTTAATCGTAACCGGAGCG	GGG	676	199	414	85	156	2.2116	3.38886	[TSS-300,TSS+0]	NC_000011.10	+	118572410	+	sense	118572312	-98
a_ARCN1_2	ARCN1	ARCN1	CRISPRa	CRISPRa	GTCCGGTTACGATTAAGCCC	AGG	1002	1101	638	145	250	1.23631	3.23571	[TSS-300,TSS+0]	NC_000011.10	+	118572410	-	antisense	118572296	-114
a_ARCN1_3	ARCN1	ARCN1	CRISPRa	CRISPRa	GGGTTACGATTAAGCCCAGG	AGG	608	1106	740	426	335	0.406413	1.53138	[TSS-300,TSS+0]	NC_000011.10	+	118572410	-	antisense	118572293	-117
a_ARCN1_4	ARCN1	ARCN1	CRISPRa	CRISPRa	GGGCTTAATCGTAACCGGAG	CGG	1191	1651	914	378	210	0.934354	2.92188	[TSS-300,TSS+0]	NC_000011.10	+	118572410	+	sense	118572310	-100
a_ARCN1_5	ARCN1	ARCN1	CRISPRa	CRISPRa	GAATTGAGGGTACCCCGCTC	CGG	907	1131	682	162	300	1.02535	2.88166	[TSS-300,TSS+0]	NC_000011.10	+	118572410	-	antisense	118572313	-97
a_ARCN1_6	ARCN1	ARCN1	CRISPRa	CRISPRa	GATTAAGCCCAGGAGGTGTA	GGG	1002	674	586	160	363	1.65112	2.89704	[TSS-300,TSS+0]	NC_000011.10	+	118572410	-	antisense	118572286	-124
a_ARCN1_7	ARCN1	ARCN1	CRISPRa	CRISPRa	GAGATACGAGGTTCCACAGC	TGG	591	1272	860	468	399	0.156509	1.29709	[TSS-300,TSS+0]	NC_000011.10	+	118572410	+	sense	118572262	-148
a_ARCN1_8	ARCN1	ARCN1	CRISPRa	CRISPRa	GTACGAGGTTCCACAGCTGG	AGG	1380	2541	1607	923	1276	0.429096	1.19264	[TSS-300,TSS+0]	NC_000011.10	+	118572410	+	sense	118572265	-145
a_ARCN1_9	ARCN1	ARCN1	CRISPRa	CRISPRa	GACGAGGTTCCACAGCTGGA	GGG	550	551	639	297	214	0.869681	1.96852	[TSS-300,TSS+0]	NC_000011.10	+	118572410	+	sense	118572266	-144
a_ARCN1_10	ARCN1	ARCN1	CRISPRa	CRISPRa	GTTAAGCCCAGGAGGTGTAG	GGG	950	1221	587	171	204	1.14495	3.18672	[TSS-300,TSS+0]	NC_000011.10	+	118572410	-	antisense	118572285	-125
a_RPP30_1	RPP30	RPP30	CRISPRa	CRISPRa	GCGAATCCCTAGTCAACTGG	AGG	2527	2916	1880	803	615	1.089	2.69115	[TSS-300,TSS+0]	NC_000010.11	+	90871975	+	sense	90871879	-96
a_RPP30_2	RPP30	RPP30	CRISPRa	CRISPRa	GGAATTGGAACCCCTCCAGG	GGG	1141	1801	1176	938	1027	0.628205	1.06333	[TSS-300,TSS+0]	NC_000010.11	+	90871975	+	sense	90871750	-225
a_RPP30_3	RPP30	RPP30	CRISPRa	CRISPRa	GCAGCTCCCAGCATGCCTGA	GGG	1238	3420	2498	586	636	-0.25971	1.86507	[TSS-300,TSS+0]	NC_000010.11	+	90871975	+	sense	90871927	-48
a_RPP30_4	RPP30	RPP30	CRISPRa	CRISPRa	GAGTCAACTGGAGGTAGAGA	CGG	955	941	753	124	290	1.16086	3.17183	[TSS-300,TSS+0]	NC_000010.11	+	90871975	+	sense	90871888	-87
a_RPP30_5	RPP30	RPP30	CRISPRa	CRISPRa	GGGAATTGGAACCCCTCCAG	GGG	1183	2826	2046	1147	1507	-0.0437236	0.694079	[TSS-300,TSS+0]	NC_000010.11	+	90871975	+	sense	90871749	-226
a_RPP30_6	RPP30	RPP30	CRISPRa	CRISPRa	GTGTTTGGTTCCCCCTGGAG	GGG	1459	1863	1243	712	777	0.918273	1.81735	[TSS-300,TSS+0]	NC_000010.11	+	90871975	-	antisense	90871749	-226
a_RPP30_7	RPP30	RPP30	CRISPRa	CRISPRa	GAGCTCCCAGCATGCCTGAG	GGG	1233	2368	1538	369	397	0.349205	2.53141	[TSS-300,TSS+0]	NC_000010.11	+	90871975	+	sense	90871928	-47
a_RPP30_8	RPP30	RPP30	CRISPRa	CRISPRa	GACAGCTCCCAGCATGCCTG	AGG	1242	4589	3267	842	988	-0.660626	1.29129	[TSS-300,TSS+0]	NC_000010.11	+	90871975	+	sense	90871926	-49
a_RPP30_9	RPP30	RPP30	CRISPRa	CRISPRa	GCTGCGCAGACTGGCGCGCG	CGG	580	2158	1562	2148	2198	-0.681732	-1.05736	[TSS-300,TSS+0]	NC_000010.11	+	90871975	+	sense	90871962	-13
a_RPP30_10	RPP30	RPP30	CRISPRa	CRISPRa	GGCCTGAGGGGCGGGCTCAG	CGG	637	1580	930	339	416	0.0517819	1.60706	[TSS-300,TSS+0]	NC_000010.11	+	90871975	+	sense	90871940	-35
a_PRPF8_1	PRPF8	PRPF8	CRISPRa	CRISPRa	GGTTGCACACTGCGCCGAGG	AGG	882	3110	2446	3195	3277	-0.664712	-1.02777	[TSS-300,TSS+0]	NC_000017.11	-	1684867	+	antisense	1684958	-90
a_PRPF8_2	PRPF8	PRPF8	CRISPRa	CRISPRa	GGAAAGGCTTTGAACGCAAG	GGG	1070	5295	4586	5717	5121	-1.22327	-1.49086	[TSS-300,TSS+0]	NC_000017.11	-	1684867	+	antisense	1684994	-126
a_PRPF8_3	PRPF8	PRPF8	CRISPRa	CRISPRa	GAAAGGCTTTGAACGCAAGG	GGG	752	2809	2806	1613	1538	-0.920079	-0.219305	[TSS-300,TSS+0]	NC_000017.11	-	1684867	+	antisense	1684995	-127
a_PRPF8_4	PRPF8	PRPF8	CRISPRa	CRISPRa	GCTAATCCATCTGAGCACCT	CGG	2890	6174	4726	999	865	0.0768854	2.48164	[TSS-300,TSS+0]	NC_000017.11	-	1684867	-	sense	1684909	-41
a_PRPF8_5	PRPF8	PRPF8	CRISPRa	CRISPRa	GGAAACAGCCTCGGAAATGG	AGG	1306	8242	5308	8626	7404	-1.36055	-1.76613	[TSS-300,TSS+0]	NC_000017.11	-	1684867	-	sense	1685031	-163
a_PRPF8_6	PRPF8	PRPF8	CRISPRa	CRISPRa	GAGAGTTGCACACTGCGCCG	AGG	1260	4375	3086	4711	4724	-0.564342	-1.05747	[TSS-300,TSS+0]	NC_000017.11	-	1684867	+	antisense	1684955	-87
a_PRPF8_7	PRPF8	PRPF8	CRISPRa	CRISPRa	GCCCGCCTCCTCCATTTCCG	AGG	4638	29231	21681	29601	30272	-1.46114	-1.84369	[TSS-300,TSS+0]	NC_000017.11	-	1684867	+	antisense	1685034	-166
a_PRPF8_8	PRPF8	PRPF8	CRISPRa	CRISPRa	GGTTGATCCAGTCGGCGCCG	AGG	1179	5236	2898	1563	1751	-0.744362	0.357955	[TSS-300,TSS+0]	NC_000017.11	-	1684867	+	antisense	1684903	-35
a_PRPF8_9	PRPF8	PRPF8	CRISPRa	CRISPRa	GGAGGAGGCGGGCCCATAGG	CGG	924	3639	2890	3111	2800	-0.831229	-0.828077	[TSS-300,TSS+0]	NC_000017.11	-	1684867	+	antisense	1684973	-105
a_PRPF8_10	PRPF8	PRPF8	CRISPRa	CRISPRa	GGCACACTGCGCCGAGGAGG	CGG	2202	3251	2605	3214	2378	0.576886	0.518172	[TSS-300,TSS+0]	NC_000017.11	-	1684867	+	antisense	1684961	-93
a_SAMM50_1	SAMM50	SAMM50	CRISPRa	CRISPRa	GCGAAGGCATCGCGAGCCAG	GGG	1310	5714	3072	2854	3593	-0.697534	-0.442583	[TSS-300,TSS+0]	NC_000022.11	+	43955443	+	sense	43955403	-40
a_SAMM50_2	SAMM50	SAMM50	CRISPRa	CRISPRa	GGCAGTCAGAACGTCCTCCG	CGG	1127	1900	1044	567	574	0.657635	1.82726	[TSS-300,TSS+0]	NC_000022.11	+	43955443	+	sense	43955339	-104
a_SAMM50_3	SAMM50	SAMM50	CRISPRa	CRISPRa	GCATAAGGACCAATGAGCGA	AGG	1713	6144	4102	1825	1801	-0.57168	0.764514	[TSS-300,TSS+0]	NC_000022.11	+	43955443	+	sense	43955387	-56
a_SAMM50_4	SAMM50	SAMM50	CRISPRa	CRISPRa	GCCGGATGTTCACACGGCCG	CGG	481	2307	1580	2642	2622	-1.00764	-1.6033	[TSS-300,TSS+0]	NC_000022.11	+	43955443	-	antisense	43955345	-98
a_SAMM50_5	SAMM50	SAMM50	CRISPRa	CRISPRa	GTCCTTATGCGCCTGTGACC	CGG	2167	6022	4750	1681	1689	-0.323993	1.20905	[TSS-300,TSS+0]	NC_000022.11	+	43955443	-	antisense	43955363	-80
a_SAMM50_6	SAMM50	SAMM50	CRISPRa	CRISPRa	GCCACGCGCCAGCAGCTTCG	CGG	813	3157	1774	797	1355	-0.561316	0.492482	[TSS-300,TSS+0]	NC_000022.11	+	43955443	+	sense	43955292	-151
a_SAMM50_7	SAMM50	SAMM50	CRISPRa	CRISPRa	GCTGGCGCGTGGACTGTGTG	GGG	2526	2930	2074	1182	1090	1.01417	1.99966	[TSS-300,TSS+0]	NC_000022.11	+	43955443	-	antisense	43955271	-172
a_SAMM50_8	SAMM50	SAMM50	CRISPRa	CRISPRa	GGATGTTCACACGGCCGCGG	AGG	796	2320	1628	573	779	-0.307716	1.09861	[TSS-300,TSS+0]	NC_000022.11	+	43955443	-	antisense	43955342	-101
a_SAMM50_9	SAMM50	SAMM50	CRISPRa	CRISPRa	GTGTGACCCGGATGTTCACA	CGG	584	3997	2230	3263	3407	-1.37298	-1.66498	[TSS-300,TSS+0]	NC_000022.11	+	43955443	-	antisense	43955351	-92
a_SAMM50_10	SAMM50	SAMM50	CRISPRa	CRISPRa	GCGCGGCCGTGTGAACATCC	GGG	817	2548	1515	701	612	-0.285929	1.16471	[TSS-300,TSS+0]	NC_000022.11	+	43955443	+	sense	43955356	-87
a_HAUS1_1	HAUS1	HAUS1	CRISPRa	CRISPRa	GGGGAAGTGGCAACGAAGCG	AGG	651	650	543	354	136	1.11074	2.41016	[TSS-300,TSS+0]	NC_000018.10	+	46104386	+	sense	46104214	-172
a_HAUS1_2	HAUS1	HAUS1	CRISPRa	CRISPRa	GCCTTCGACCAGCCTTGCAC	AGG	2731	6227	4384	2086	1885	0.0432834	1.30787	[TSS-300,TSS+0]	NC_000018.10	+	46104386	+	sense	46104251	-135
a_HAUS1_3	HAUS1	HAUS1	CRISPRa	CRISPRa	GCAAGGCTGGTCGAAGGCTC	TGG	1264	1759	1519	890	937	0.608313	1.31485	[TSS-300,TSS+0]	NC_000018.10	+	46104386	-	antisense	46104235	-151
a_HAUS1_4	HAUS1	HAUS1	CRISPRa	CRISPRa	GTTCGACCAGCCTTGCACAG	GGG	2687	8625	6496	4246	4388	-0.498701	0.162655	[TSS-300,TSS+0]	NC_000018.10	+	46104386	+	sense	46104253	-133
a_HAUS1_5	HAUS1	HAUS1	CRISPRa	CRISPRa	GCCTGTGCAAGGCTGGTCGA	AGG	1418	6664	5799	6029	6404	-1.15246	-1.28451	[TSS-300,TSS+0]	NC_000018.10	+	46104386	-	antisense	46104241	-145
a_HAUS1_6	HAUS1	HAUS1	CRISPRa	CRISPRa	GGAAATCCCGGGCCCGGCGA	GGG	1017	1585	871	290	123	0.77084	3.26828	[TSS-300,TSS+0]	NC_000018.10	+	46104386	+	sense	46104314	-72
a_HAUS1_7	HAUS1	HAUS1	CRISPRa	CRISPRa	GGGCGGGAAGAGCTGGGAAG	TGG	2322	2735	1920	825	937	0.998025	2.24634	[TSS-300,TSS+0]	NC_000018.10	+	46104386	+	sense	46104201	-185
a_HAUS1_8	HAUS1	HAUS1	CRISPRa	CRISPRa	GCACAACTCCCAGAAATCCC	GGG	2081	6966	3759	1972	1513	-0.318666	1.11488	[TSS-300,TSS+0]	NC_000018.10	+	46104386	+	sense	46104303	-83
a_HAUS1_9	HAUS1	HAUS1	CRISPRa	CRISPRa	GCGGGGCCTAGGGAGTGAGC	GGG	2199	1308	957	278	414	1.95322	3.53903	[TSS-300,TSS+0]	NC_000018.10	+	46104386	+	sense	46104358	-28
a_HAUS1_10	HAUS1	HAUS1	CRISPRa	CRISPRa	GCTTCGACCAGCCTTGCACA	GGG	1542	7305	5670	5046	5318	-1.08161	-0.901263	[TSS-300,TSS+0]	NC_000018.10	+	46104386	+	sense	46104252	-134
a_ERH_1	ERH	ERH	CRISPRa	CRISPRa	GAACAGCCAATCCTCGCGAG	AGG	2561	15262	11049	12859	12512	-1.3627	-1.46153	[TSS-300,TSS+0]	NC_000014.9	-	69398299	+	antisense	69398322	-22
a_ERH_2	ERH	ERH	CRISPRa	CRISPRa	GCACTTTCGACGACTTCCGG	CGG	4648	32864	23596	38723	39151	-1.60359	-2.21987	[TSS-300,TSS+0]	NC_000014.9	-	69398299	-	sense	69398336	-36
a_ERH_3	ERH	ERH	CRISPRa	CRISPRa	GATACGGCTCAAGTGATCAC	CGG	607	1077	525	435	263	0.670396	1.68793	[TSS-300,TSS+0]	NC_000014.9	-	69398299	+	antisense	69398543	-243
a_ERH_4	ERH	ERH	CRISPRa	CRISPRa	GCAGTAGCTGCTCTAGCTGC	CGG	493	2417	1915	2649	2583	-1.14437	-1.55893	[TSS-300,TSS+0]	NC_000014.9	-	69398299	-	sense	69398400	-100
a_ERH_5	ERH	ERH	CRISPRa	CRISPRa	GTTTCAGCCATCTTCGATAA	AGG	1662	13376	9578	14135	13924	-1.78799	-2.23038	[TSS-300,TSS+0]	NC_000014.9	-	69398299	+	antisense	69398438	-138
a_ERH_6	ERH	ERH	CRISPRa	CRISPRa	GTCCGGCGGCTCCTCTCGCG	AGG	959	3568	2466	2859	2886	-0.649034	-0.735397	[TSS-300,TSS+0]	NC_000014.9	-	69398299	-	sense	69398322	-22
a_ERH_7	ERH	ERH	CRISPRa	CRISPRa	GATCTTCGATAAAGGCAAAA	AGG	929	6885	4312	7507	6847	-1.57188	-2.10046	[TSS-300,TSS+0]	NC_000014.9	-	69398299	+	antisense	69398446	-146
a_ERH_8	ERH	ERH	CRISPRa	CRISPRa	GAATAATTCTTCCTAAAGCT	TGG	1551	8975	6586	10149	10365	-1.32972	-1.87818	[TSS-300,TSS+0]	NC_000014.9	-	69398299	-	sense	69398471	-171
a_ERH_9	ERH	ERH	CRISPRa	CRISPRa	GTCCTCGCGAGAGGAGCCGC	CGG	1138	5298	3696	6180	5607	-0.979271	-1.52361	[TSS-300,TSS+0]	NC_000014.9	-	69398299	+	antisense	69398331	-31
a_ERH_10	ERH	ERH	CRISPRa	CRISPRa	GATAGAGGCACAGTCACTTC	CGG	1509	6932	4486	5497	5837	-0.906068	-1.06135	[TSS-300,TSS+0]	NC_000014.9	-	69398299	+	antisense	69398392	-92
a_FIP1L1_1	FIP1L1	FIP1L1	CRISPRa	CRISPRa	GCGCAGGCGCAACCAGGCCC	AGG	3167	18442	13306	9754	9083	-1.32699	-0.724873	[TSS-300,TSS+0]	NC_000004.12	+	53377642	+	sense	53377582	-60
a_FIP1L1_2	FIP1L1	FIP1L1	CRISPRa	CRISPRa	GGGCCGACTCAGGACGCCAC	GGG	828	1116	658	436	573	0.929453	1.57332	[TSS-300,TSS+0]	NC_000004.12	+	53377642	+	sense	53377503	-139
a_FIP1L1_3	FIP1L1	FIP1L1	CRISPRa	CRISPRa	GTAGCAAACCGGGATCCTAG	AGG	799	2132	1274	520	505	-0.0646199	1.48608	[TSS-300,TSS+0]	NC_000004.12	+	53377642	+	sense	53377541	-101
a_FIP1L1_4	FIP1L1	FIP1L1	CRISPRa	CRISPRa	GCGACTCAGGACGCCACGGG	AGG	2028	1881	1119	797	954	1.46188	2.06304	[TSS-300,TSS+0]	NC_000004.12	+	53377642	+	sense	53377506	-136
a_FIP1L1_5	FIP1L1	FIP1L1	CRISPRa	CRISPRa	GGCAAACCGGGATCCTAGAG	GGG	499	2204	872	604	590	-0.493417	0.588171	[TSS-300,TSS+0]	NC_000004.12	+	53377642	+	sense	53377543	-99
a_FIP1L1_6	FIP1L1	FIP1L1	CRISPRa	CRISPRa	GTGGCCGACTCAGGACGCCA	CGG	654	471	662	370	544	1.2066	1.38895	[TSS-300,TSS+0]	NC_000004.12	+	53377642	+	sense	53377502	-140
a_FIP1L1_7	FIP1L1	FIP1L1	CRISPRa	CRISPRa	GCCACGCAAAATAGCAAACC	GGG	1073	2649	2065	647	761	-0.144424	1.45832	[TSS-300,TSS+0]	NC_000004.12	+	53377642	+	sense	53377531	-111
a_FIP1L1_8	FIP1L1	FIP1L1	CRISPRa	CRISPRa	GAACCGGGATCCTAGAGGGG	CGG	882	3135	1941	514	756	-0.50375	1.34627	[TSS-300,TSS+0]	NC_000004.12	+	53377642	+	sense	53377546	-96
a_FIP1L1_9	FIP1L1	FIP1L1	CRISPRa	CRISPRa	GTTGCGCCTGCGCGCTGAGG	TGG	834	3656	2821	2076	2044	-0.964842	-0.457163	[TSS-300,TSS+0]	NC_000004.12	+	53377642	-	antisense	53377561	-81
a_FIP1L1_10	FIP1L1	FIP1L1	CRISPRa	CRISPRa	GTGGTTGCGCCTGCGCGCTG	AGG	934	4016	3048	6526	5247	-0.92519	-1.79977	[TSS-300,TSS+0]	NC_000004.12	+	53377642	-	antisense	53377564	-78
a_CDC23_1	CDC23	CDC23	CRISPRa	CRISPRa	GTTTCTGAAACGTCACGAAG	AGG	825	5981	4204	6195	5305	-1.62315	-1.94898	[TSS-300,TSS+0]	NC_000005.10	-	138213323	+	antisense	138213449	-125
a_CDC23_2	CDC23	CDC23	CRISPRa	CRISPRa	GGAAACGTCACGAAGAGGCG	GGG	536	2653	2249	3342	3035	-1.20705	-1.72237	[TSS-300,TSS+0]	NC_000005.10	-	138213323	+	antisense	138213454	-130
a_CDC23_3	CDC23	CDC23	CRISPRa	CRISPRa	GAAACGTCACGAAGAGGCGG	GGG	473	3313	2399	3543	4398	-1.59385	-2.21203	[TSS-300,TSS+0]	NC_000005.10	-	138213323	+	antisense	138213455	-131
a_CDC23_4	CDC23	CDC23	CRISPRa	CRISPRa	GAAATGGCCAAGAGCTACTG	AGG	1073	620	401	353	379	2.08303	2.39634	[TSS-300,TSS+0]	NC_000005.10	-	138213323	+	antisense	138213498	-174
a_CDC23_5	CDC23	CDC23	CRISPRa	CRISPRa	GTGGCCAAGAGCTACTGAGG	CGG	963	753	240	128	103	2.15623	3.90335	[TSS-300,TSS+0]	NC_000005.10	-	138213323	+	antisense	138213501	-177
a_CDC23_6	CDC23	CDC23	CRISPRa	CRISPRa	GAGAAGCCACGACCTCTGGG	CGG	878	608	542	300	229	1.59116	2.58645	[TSS-300,TSS+0]	NC_000005.10	-	138213323	+	antisense	138213551	-227
a_CDC23_7	CDC23	CDC23	CRISPRa	CRISPRa	GGAAGCCACGACCTCTGGGC	GGG	1124	1692	1128	803	824	0.68161	1.31235	[TSS-300,TSS+0]	NC_000005.10	-	138213323	+	antisense	138213552	-228
a_CDC23_8	CDC23	CDC23	CRISPRa	CRISPRa	GGAAAATTAGAAAATAGGCG	GGG	1674	4584	3967	3023	2746	-0.369507	0.0632934	[TSS-300,TSS+0]	NC_000005.10	-	138213323	+	antisense	138213523	-199
a_CDC23_9	CDC23	CDC23	CRISPRa	CRISPRa	GGCAAGAGCCGGCCAATGAC	AGG	774	797	646	208	667	1.08812	1.89881	[TSS-300,TSS+0]	NC_000005.10	-	138213323	-	sense	138213391	-67
a_CDC23_10	CDC23	CDC23	CRISPRa	CRISPRa	GCCGCCCCGCCCAGAGGTCG	TGG	1681	8836	5777	8518	9537	-1.10789	-1.57572	[TSS-300,TSS+0]	NC_000005.10	-	138213323	-	sense	138213546	-222
nontarget_1			Nontarget		GAACGTCGCGAACGTCGTAT		798	3385	1939	3110	3714	-0.702553	-1.24281
nontarget_2			Nontarget		GCCACCGTTCGTACCGGTCG		476	2111	1427	1839	3297	-0.885243	-1.5223
nontarget_3			Nontarget		GGACCGTCGTCGATCGATAC		1558	5606	4884	5855	6254	-0.768174	-1.11055
nontarget_4			Nontarget		GTCGTACGGATTCGCGCGTA		2175	7559	4068	8274	7074	-0.370853	-0.967776
nontarget_5			Nontarget		GCCCGATCTTACGTCGCGTA		983	5127	3183	4163	4598	-1.05889	-1.30663
nontarget_6			Nontarget		GTTGTCGAACTCGAACGTCG		1408	4447	3067	5835	5463	-0.411557	-1.15651
nontarget_7			Nontarget		GCTTAACGGCAATCGCGCGT		809	4607	2370	4531	4424	-1.04983	-1.62063
nontarget_8			Nontarget		GAACGTACGACGCGATAATA		1249	4808	4059	5172	5616	-0.842681	-1.26218
nontarget_9			Nontarget		GTACGTCGATCGTATATCGA		691	2155	2014	2986	2577	-0.611726	-1.15734
nontarget_10			Nontarget		GCCCGTCGCGGTATGATCGG		1301	6361	3304	7089	6687	-0.837337	-1.55666
nontarget_11			Nontarget		GGGCGCGACGTTATACGCGT		965	2815	2096	2949	3134	-0.351893	-0.808205
nontarget_12			Nontarget		GGGCGCCGATACGTCGGCTA		945	4748	3009	4863	3446	-1.01978	-1.26754
nontarget_13			Nontarget		GGCCGATCGATTCGCAATCG		730	4388	2623	4640	4302	-1.23589	-1.76566
nontarget_14			Nontarget		GATATCGCGGCGTCGTTACA		1911	7029	4305	7026	7424	-0.545855	-1.07128
nontarget_15			Nontarget		GGTTCGTCGGTTCGTTCGAA		1396	7492	4427	6570	7008	-1.06477	-1.43404
nontarget_16			Nontarget		GAGCGACGTTCGTCCGATAG		656	2317	1854	2431	2729	-0.679186	-1.12527
nontarget_17			Nontarget		GAGAACCGGCGTAATTCGCG		570	2265	2122	2152	2521	-0.962565	-1.18261
nontarget_18			Nontarget		GTATTCGCGTTACGCGCATT		589	1651	1346	1829	2103	-0.359196	-0.887413
nontarget_19			Nontarget		GCCACGTCGGTCGCGCGATA		1651	5155	4313	5678	5869	-0.534427	-0.958995
nontarget_20			Nontarget		GGCCGTTACGCCCGACGAAT		1144	6280	3524	5503	5604	-1.05996	-1.43196
nontarget_21			Nontarget		GGGCCGTATCGCTACGCGGT		1392	5714	3709	5795	5793	-0.745892	-1.21032
nontarget_22			Nontarget		GGCACGACACGATCGTACGA		600	3050	2445	3322	3085	-1.20542	-1.56739
nontarget_23			Nontarget		GGCCGTCGTTGGACGTAACG		589	2622	1636	2680	3062	-0.83335	-1.43378
nontarget_24			Nontarget		GTCGTACGTACTCCGCCGTA		1504	4834	4140	5189	5169	-0.592985	-0.936896
nontarget_25			Nontarget		GCAAATTCGCGATCGACGTC		1387	4955	3856	5648	5749	-0.676321	-1.19148
nontarget_26			Nontarget		GACACGATAGCGCGCAATCG		526	1754	910	1778	1887	-0.283623	-0.951798
nontarget_27			Nontarget		GGTATTATACCGTACGCGCG		646	2553	2009	2251	2409	-0.829141	-1.00199
nontarget_28			Nontarget		GGACGTATCGATATCGGCCG		353	1995	1298	2057	1626	-1.20644	-1.52362
nontarget_29			Nontarget		GAGATCGGACCGTCGCGTTA		1964	8042	5019	7392	7221	-0.714182	-1.04846
nontarget_30			Nontarget		GATCGCCGTTAACGGTCGTT		787	3639	2520	3387	3498	-0.963701	-1.28113
nontarget_31			Nontarget		GGGACCGTTAACGATACGCG		727	2935	2375	3525	3682	-0.880184	-1.46116
nontarget_32			Nontarget		GTCCGACTCGACGCGTATCG		873	3411	2356	3312	4831	-0.719081	-1.34838
nontarget_33			Nontarget		GCACGCGACCGTATTGTCGA		739	3400	2030	3053	2664	-0.849479	-1.10053
nontarget_34			Nontarget		GCAGACGCGACGATATATCG		821	2526	2878	3307	3316	-0.735288	-1.16442
nontarget_35			Nontarget		GCTGGTCGCGTACCGTAATA		1127	6234	4196	7250	5766	-1.20211	-1.67294
nontarget_36			Nontarget		GCTCTACGCGACGCCGTTAA		1581	5820	4005	7338	7437	-0.630966	-1.37721
nontarget_37			Nontarget		GGATCGAAACGTCGTACGCG		1307	4800	3666	5203	4513	-0.702606	-1.04336
nontarget_38			Nontarget		GCGCGTCCTACGGTCGCGAA		695	2448	2391	2966	3228	-0.819047	-1.3066
nontarget_39			Nontarget		GGTCCGCAATTTGCGACGAT		798	3330	2898	3685	3327	-0.980489	-1.2858
nontarget_40			Nontarget		GAATCGAACGCTTACGACGC		1276	5530	4172	5918	4779	-0.932555	-1.21213
nontarget_41			Nontarget		GAGCGTCGCGATACCGCTAA		986	3177	1956	3249	3066	-0.358261	-0.831222
nontarget_42			Nontarget		GGCTCAAAACGGCGCGCGAT		1843	8211	4560	7938	6481	-0.751704	-1.11357
nontarget_43			Nontarget		GAGCGACGACGCGATATAGT		801	3548	1997	3008	2679	-0.752312	-0.977795
nontarget_44			Nontarget		GGTCGCGAATCGTCGTCAGT		1566	7405	4220	7407	7609	-0.856136	-1.4142
nontarget_45			Nontarget		GCAGGTATATCGCGCGACTA		2024	8248	6166	8722	8950	-0.837473	-1.27922
nontarget_46			Nontarget		GAAATGATCGCGCGACGATC		1000	3490	3067	4750	5077	-0.730029	-1.44851
nontarget_47			Nontarget		GCTTTCGCGCGTACGACCAA		1748	8340	5592	8778	9322	-0.986392	-1.52461
nontarget_48			Nontarget		GGGACGATATGCGTCGCGAA		569	1776	1324	2596	2378	-0.449685	-1.27828
nontarget_49			Nontarget		GCACGATACGAAGTCGTGCG		890	4408	3594	4598	4671	-1.18073	-1.53289
nontarget_50			Nontarget		GTTTAATCGCACTCGACGCG		1278	6238	4995	6211	6260	-1.14703	-1.43942
nontarget_51			Nontarget		GCAATTAGATCGATCGCGCG		2055	10192	6542	10508	10214	-1.01089	-1.48696
nontarget_52			Nontarget		GTACTACGATCTATCGCGAC		850	2445	1663	2663	2532	-0.26631	-0.7637
nontarget_53			Nontarget		GGTCGATGTTCGATCGAACG		500	2447	1781	2613	2986	-1.08067	-1.63331
nontarget_54			Nontarget		GCGACGCGACGACTCGGTTA		1716	7624	5551	7482	7992	-0.942984	-1.325
nontarget_55			Nontarget		GCCGTACGATTGATCGCCGG		445	2262	2017	2044	1781	-1.28147	-1.25139
nontarget_56			Nontarget		GACCGTCGACCGGTCGAAAA		825	5281	3242	5005	4923	-1.34599	-1.74124
nontarget_57			Nontarget		GTTTCGATAACTTACGCGAG		1732	9836	7207	12596	11477	-1.30164	-1.94834
nontarget_58			Nontarget		GTTCTATAATCTCGCGCCGA		1842	9018	6698	9732	9696	-1.0974	-1.55187
nontarget_59			Nontarget		GAAGCTCGATTCGTCGTAAT		966	4207	2875	3972	3494	-0.868013	-1.09988
nontarget_60			Nontarget		GAGCGCTTATTACGCGCAGT		485	2668	1692	2981	2498	-1.14991	-1.6435
nontarget_61			Nontarget		GCAGCGCGATCGTTCGACGA		1096	2917	2310	3293	3277	-0.264186	-0.736475
nontarget_62			Nontarget		GTTTATCGTTCCGACGAACG		600	3605	2271	3440	3802	-1.27275	-1.74326
nontarget_63			Nontarget		GTCCGGTTATTTCGCGACCG		446	1648	1241	2397	2317	-0.699783	-1.55272
nontarget_64			Nontarget		GCGTCGTATAGCGTCGTCGA		1053	2591	1956	3385	3151	-0.116481	-0.78576
nontarget_65			Nontarget		GGTGCGTACGTCCGTATACG		1308	4549	3485	5405	5523	-0.626256	-1.21538
nontarget_66			Nontarget		GCTTCGACGCCGTTTACCGA		2494	11922	7905	12888	11690	-0.981273	-1.45237
nontarget_67			Nontarget		GGACGCGTTATGCGCGATTA		950	4315	3306	3546	4272	-1.01109	-1.18712
nontarget_68			Nontarget		GAACCGCGCGTATACGAATC		1620	4404	3729	5904	5924	-0.343276	-1.0212
nontarget_69			Nontarget		GTACGTCGACCGTCGACGTA		696	1781	913	1153	1359	0.106348	0.000395423
nontarget_70			Nontarget		GACCGATCGGCGAGCGTTAT		1431	6313	3737	6632	7296	-0.78338	-1.43416
nontarget_71			Nontarget		GTGTAGGCGCGATACGAGCG		600	1794	1261	2203	1775	-0.345412	-0.872651
nontarget_72			Nontarget		GCTCCCGTACGATCGTACGT		1058	5699	3908	6564	5962	-1.17718	-1.71642
nontarget_73			Nontarget		GTTACGCTCGACCGCGATAG		689	2445	2067	2873	3392	-0.725663	-1.33185
nontarget_74			Nontarget		GCCATACGCGCGACCGGATA		1133	5347	3576	5110	5064	-0.968455	-1.31937
nontarget_75			Nontarget		GCTCGGATTAGACCGCCGTA		844	3406	2748	5220	5569	-0.877682	-1.82769
nontarget_76			Nontarget		GACATGTCGACGTACGCCCG		1358	4436	3183	5446	4791	-0.488668	-1.06421
nontarget_77			Nontarget		GATCGACTACGGTCGCCGTT		936	4767	3192	4276	4704	-1.07903	-1.41299
nontarget_78			Nontarget		GCATTGCGCCCGAGCGTAAT		569	2851	1879	2684	2899	-1.04332	-1.44516
nontarget_79			Nontarget		GTCCGAACCGCGTACGTCGT		1223	3958	3399	4597	4183	-0.604733	-0.995051
nontarget_80			Nontarget		GCCCGAATCGTCGTCGCATT		1702	6835	5097	8699	7965	-0.814465	-1.44307
nontarget_81			Nontarget		GAAGGCGCCCGTTACGATAA		2151	10158	7062	10583	9213	-0.997807	-1.35185
nontarget_82			Nontarget		GTGTTGGCGATCGTCGATAG		2802	11009	6151	10232	11237	-0.574928	-1.08947
nontarget_83			Nontarget		GGAAGTTTACCGCTCGTCCG		852	5686	4812	6708	5740	-1.63769	-2.01679
nontarget_84			Nontarget		GTTCGATCGGATCCGTCGAT		754	3611	1673	2968	3709	-0.724501	-1.28986
nontarget_85			Nontarget		GTTCGATACGCGTCGACCGT		817	2766	2216	3565	3956	-0.619294	-1.35289
nontarget_86			Nontarget		GGGCTATACGATCGCGCGCT		1277	4554	3634	4425	4181	-0.691817	-0.904921
nontarget_87			Nontarget		GGACCCGAAAACGTCGCGTA		1279	5515	2919	4892	5177	-0.669653	-1.12912
nontarget_88			Nontarget		GTGGTGCGATACGACTCGCG		776	2509	1976	2575	3227	-0.540515	-1.04561
nontarget_89			Nontarget		GGCACGACGCTCGAATCGAT		1305	5111	4070	4437	5794	-0.825482	-1.11091
nontarget_90			Nontarget		GAGGGACGTAATCCCGATCG		346	1580	1364	1642	1804	-1.10286	-1.46487
nontarget_91			Nontarget		GATCGAGTCGGCGATATCGT		1144	5093	4099	5560	5068	-1.01787	-1.36689
nontarget_92			Nontarget		GATCGTCTATCGACGAGTCT		503	3034	2443	2865	2868	-1.45498	-1.66201
nontarget_93			Nontarget		GCATAGCGGTCGTGCGTCAC		981	3412	2536	3596	3702	-0.604288	-1.04766
nontarget_94			Nontarget		GTACGTATACGTTTCGCGCA		2235	6596	4948	7198	7639	-0.374555	-0.883475
nontarget_95			Nontarget		GCGCGCGTTAAACGCGCGAC		1004	4064	3136	5007	4215	-0.850126	-1.34657
nontarget_96			Nontarget		GAGCGGATACGTCCTACGTC		1227	5087	2932	4350	4937	-0.674429	-1.07004
nontarget_97			Nontarget		GAGCCGCCGAACGACGTATA		1461	5195	3982	5796	6217	-0.658686	-1.19165
nontarget_98			Nontarget		GCCCGCGACTCGCGATACAT		935	4909	3650	5135	6157	-1.19843	-1.74068
nontarget_99			Nontarget		GGTCGCGATTTATCCGCGGT		506	2853	1894	2818	2353	-1.21854	-1.4988
nontarget_100			Nontarget		GCCGTATAACGGGTCGTCGC		1396	6015	4396	6038	6582	-0.901331	-1.32791
nontarget_101			Nontarget		GTCAGCCGACCGGTCGTACG		819	3171	2238	3030	2851	-0.721429	-0.995898
nontarget_102			Nontarget		GAGAGATCCGCTCTCGCGTA		618	3073	1946	3253	2661	-1.00367	-1.40306
nontarget_103			Nontarget		GCCTCGCGGTCGATCGACCT		1219	5532	4653	6812	6704	-1.07739	-1.62359
nontarget_104			Nontarget		GATCGACTACGAACGCCGAT		837	3399	2235	3337	4100	-0.739207	-1.29617
nontarget_105			Nontarget		GTACGCTCGACGGATACGAT		1152	4431	2989	4495	5091	-0.67966	-1.20675
nontarget_106			Nontarget		GGCCGCACCTCGATCGAACG		2654	11169	7441	10449	11604	-0.800913	-1.20605
nontarget_107			Nontarget		GTTCCGTCGTTCGTCGATCA		1861	9013	6341	10033	9938	-1.0427	-1.57682
nontarget_108			Nontarget		GGAGCGGTATCGATCGTAAT		922	3483	2208	4305	4357	-0.608668	-1.38431
nontarget_109			Nontarget		GATCGAACGATTATACGCGC		1932	5525	4138	6715	6846	-0.327918	-0.964406
nontarget_110			Nontarget		GAGTACGTCCGCCGAATCGT		1672	5696	4142	5487	6294	-0.559003	-0.966516
nontarget_111			Nontarget		GATTCGCGCGCGATCCGATA		1250	3430	3173	4177	4492	-0.420385	-0.945874
nontarget_112			Nontarget		GTACGTCCGACTATCGTACG		692	2608	1558	2552	2421	-0.562133	-0.996979
nontarget_113			Nontarget		GACTACGACGCGCTAGTCGT		648	2603	1554	2265	2094	-0.653533	-0.900969
nontarget_114			Nontarget		GAACGTCAAACGATCGTTCG		648	2561	1891	2290	3305	-0.783302	-1.23795
nontarget_115			Nontarget		GGTTACGTATCGCGCGTGAC		920	2029	1622	2246	2537	0.000200489	-0.528283
nontarget_116			Nontarget		GCGCGCGAAAACCGCTCGAT		922	5208	3737	4713	4748	-1.27824	-1.5116
nontarget_117			Nontarget		GTCGACCGATCGTTCGGTAC		683	2946	1808	2457	3441	-0.776153	-1.24201
nontarget_118			Nontarget		GAACCGTTATCGACGCGGTA		886	3395	2842	3978	3583	-0.82962	-1.24369
nontarget_119			Nontarget		GATAGTACGTACGCGTCGAT		1007	3513	2661	4165	3243	-0.622318	-1.02043
nontarget_120			Nontarget		GCTACGTCGCGATACGGGTA		1005	5553	3945	5476	4715	-1.23933	-1.49055
nontarget_121			Nontarget		GACGTAACGATCTCGCGCGA		1782	7604	5347	9734	9344	-0.859668	-1.57309
nontarget_122			Nontarget		GATATCGTTCGGACGGCGTA		1470	5309	4004	6799	6003	-0.669461	-1.27264
nontarget_123			Nontarget		GATATTATACGCGATCGTCG		1466	5105	3540	5661	5313	-0.556308	-1.0564
nontarget_124			Nontarget		GTTATCGCGACGGCGTATAT		584	2448	1830	3239	3137	-0.876905	-1.60012
nontarget_125			Nontarget		GAGTCACGCGCGACGATTTA		1422	6325	4137	6919	6553	-0.867179	-1.39635
nontarget_126			Nontarget		GCCACCGACTACGACGCGTG		692	1983	2220	2392	2186	-0.619885	-0.87667
nontarget_127			Nontarget		GCACGAACGTTACGCGACAC		997	3611	2917	3308	4218	-0.722778	-1.05825
nontarget_128			Nontarget		GGGGGTTTCATACGCGCGCA		2039	8860	5601	7957	9235	-0.809138	-1.22498
nontarget_129			Nontarget		GGGCCGTTGCGCATCGAAAC		1145	5478	3642	3683	4205	-0.983914	-0.933964
nontarget_130			Nontarget		GCCAACCGTTAGTACGACGT		953	3624	3050	4349	4016	-0.822572	-1.28522
nontarget_131			Nontarget		GCAATCCGGTCGCGTACGCA		1326	4745	3386	5300	5185	-0.616193	-1.13599
nontarget_132			Nontarget		GCACGACGACGTAACCCGTT		1894	6380	4532	7875	8029	-0.525928	-1.22294
nontarget_133			Nontarget		GCCCGTTAACGACTATCGCG		2057	11940	8136	12789	13822	-1.28093	-1.84544
nontarget_134			Nontarget		GGTCGCGTTCGCGATTTGCG		940	4198	1989	4686	4345	-0.640142	-1.41562
nontarget_135			Nontarget		GGCTCGCCGTCAAACGGTAT		706	4090	2249	3911	4575	-1.12241	-1.73492
nontarget_136			Nontarget		GATGCGCTTATCGGCGAATT		388	2336	1498	2541	2327	-1.28749	-1.7984
nontarget_137			Nontarget		GGTGTCGTTATTCGCGAATC		1683	6151	4439	5762	6871	-0.654917	-1.05559
nontarget_138			Nontarget		GTTACCGCGTCGACCGCTTA		1211	5397	3183	5065	3910	-0.795244	-1.03051
nontarget_139			Nontarget		GACACAACGCGGTCCGCGTA		966	2606	2342	3159	3319	-0.374787	-0.897676
nontarget_140			Nontarget		GCTCGCGGATCGTATCGTTA		2303	11308	7018	11569	12734	-0.972193	-1.55109
nontarget_141			Nontarget		GCGCGCGAGCGTACGATTGA		1587	7347	4410	6101	6503	-0.863019	-1.1418
nontarget_142			Nontarget		GTGTACACTCGACTCGCGAG		995	3821	3083	4699	4398	-0.806349	-1.34441
nontarget_143			Nontarget		GTACGAAGATATCGCGTACG		449	2043	1128	2076	1645	-0.776225	-1.19245
nontarget_144			Nontarget		GTTACGCGATTCGGCGTAAT		605	2452	2187	2928	2548	-0.955691	-1.32649
nontarget_145			Nontarget		GACCGCGTCGCGCTTACGAA		830	2345	1703	2461	2844	-0.287645	-0.82492
nontarget_146			Nontarget		GTACGCGTAAACTCCGCTAT		553	2766	1781	1998	2508	-1.02395	-1.16895
nontarget_147			Nontarget		GGCTACGACTAGTATCGGCG		558	2128	1614	2057	2422	-0.750936	-1.15181
nontarget_148			Nontarget		GTTCGTCCTATCGTCGATCC		998	4027	2631	4670	4680	-0.725556	-1.38043
nontarget_149			Nontarget		GGCTACCGAACTCGACGCGA		2123	9072	6616	9725	11151	-0.888096	-1.44747
nontarget_150			Nontarget		GCATCGCGTCGTCGATATTC		1240	5781	3912	6064	5353	-0.95942	-1.35277
nontarget_151			Nontarget		GACCGCGTTTACGAGTCGAT		613	3693	2749	3403	3074	-1.397	-1.55131
nontarget_152			Nontarget		GCGCGATTATACGCGCTAAC		860	5648	3711	5558	5239	-1.43201	-1.80182
nontarget_153			Nontarget		GCCCGCTTAATAGGTCGCGA		513	2846	1930	3145	3397	-1.21056	-1.82297
nontarget_154			Nontarget		GGAATGCGTTCCGCCGTACG		969	3148	2394	3481	4180	-0.522404	-1.12954
nontarget_155			Nontarget		GGTTACGCGTGACGGTCGAT		1750	5649	3872	7307	7877	-0.438673	-1.26918
nontarget_156			Nontarget		GCTTGCGAACGAGCCGATAT		1795	10118	6140	9671	9982	-1.15495	-1.60557
nontarget_157			Nontarget		GGGCGCTCGTATTACGTAGT		3724	17558	11193	18782	17386	-0.933157	-1.43212
nontarget_158			Nontarget		GAAGCAACGTCGTACGCTAG		971	2883	1946	3056	2202	-0.306635	-0.570475
nontarget_159			Nontarget		GTCATTCGATCACGCGTAGC		1607	5545	4533	6340	7235	-0.66185	-1.22839
nontarget_160			Nontarget		GAGGTCGTACGGCGGATAAC		1391	6481	3640	6317	6533	-0.824229	-1.36027
nontarget_161			Nontarget		GTAGGGCAATTCGCGTCGAC		1356	3995	3056	4200	3567	-0.385917	-0.666214
nontarget_162			Nontarget		GTCCGGGCGCGTAATAATTC		1108	5743	4416	5815	5031	-1.2043	-1.44003
nontarget_163			Nontarget		GGCTCGCGTTCTACCGTACG		1235	5524	3115	4043	4600	-0.768157	-0.956897
nontarget_164			Nontarget		GTACGGACGATATCCGCGTA		868	2870	1836	2693	3944	-0.423026	-1.06117
nontarget_165			Nontarget		GGGGCGGTTCGCGTTAGTCG		1740	6835	5160	6106	7269	-0.791487	-1.09
nontarget_166			Nontarget		GCCCGTTTGACACGCGGTAT		878	4996	3889	5908	6387	-1.34748	-1.95891
nontarget_167			Nontarget		GGACGAAGTCGCGTATCGCG		609	2382	1849	3180	2506	-0.804272	-1.36455
nontarget_168			Nontarget		GAACGACCGGTGACGCTATT		1150	7267	4972	6760	7727	-1.40595	-1.80449
nontarget_169			Nontarget		GTAATAAGTTCGTGCGTCCG		1893	6299	5911	7827	8995	-0.709064	-1.30124
nontarget_170			Nontarget		GCCTAGATATCGTTCGCGAC		1968	6564	4331	7641	8038	-0.458452	-1.14673
nontarget_171			Nontarget		GACACGACGTCGCGTTTATC		888	3548	3049	4604	4322	-0.908857	-1.48107
nontarget_172			Nontarget		GGGTACATACCGCTCGCGTA		1500	5502	3611	5731	6236	-0.591585	-1.14773
nontarget_173			Nontarget		GCTGCGGTCGATTCGTTCGT		2655	13205	8421	12979	14023	-1.01039	-1.49848
nontarget_174			Nontarget		GAGCGTATTGCCGACGCTAG		700	2954	1547	2166	2249	-0.630297	-0.809036
nontarget_175			Nontarget		GGGCGCGTGACTATTCGACG		2294	8060	5405	9051	8763	-0.545267	-1.11013
nontarget_176			Nontarget		GACACGTTCGATACGCGTAT		662	1858	2200	2935	2781	-0.630263	-1.26162
nontarget_177			Nontarget		GCCGATGCGTACGTCGCGCT		938	3566	2407	3479	3682	-0.663077	-1.0845
nontarget_178			Nontarget		GGGCGCTATCGGTCCGTACC		997	4313	2083	4004	3834	-0.60808	-1.12711
nontarget_179			Nontarget		GTTCGTTACGGACCGAACGG		523	2807	2398	2887	3547	-1.32935	-1.76461
nontarget_180			Nontarget		GGATACCGTACACGCGGTAT		534	2991	1979	3103	3788	-1.2067	-1.83407
nontarget_181			Nontarget		GCGCGACGAAAGCTCGCCGT		663	2983	2089	3051	3722	-0.932121	-1.49757
nontarget_182			Nontarget		GACTAGCCGCACGCGCGATA		729	2215	1246	2556	2028	-0.208243	-0.795352
nontarget_183			Nontarget		GCCGACGATCGTCTATCGAT		839	4422	2504	3942	3802	-1.00746	-1.35846
nontarget_184			Nontarget		GCGGACGGTCCGATACGACT		1477	6719	4819	6989	6592	-0.966102	-1.35318
nontarget_185			Nontarget		GCCGAGCGTAATACGCGACG		574	2256	1654	2260	2501	-0.769986	-1.2021
nontarget_186			Nontarget		GGCGCGGTAGTACGTACGAC		908	2013	1448	2585	2455	0.0687904	-0.624874
nontarget_187			Nontarget		GGACCATTTAATCGCGACGT		3055	12453	10048	14108	14134	-0.893115	-1.36194
nontarget_188			Nontarget		GGAGTTGGTCGAACCGTCGC		2108	6279	4846	5840	6482	-0.40837	-0.69859
nontarget_189			Nontarget		GATGCTCGACTGCGCGTTAT		1402	6043	4479	8174	7091	-0.911987	-1.5939
nontarget_190			Nontarget		GACAGTTTAACGACCGTACG		804	4184	2877	4414	4470	-1.12909	-1.61816
nontarget_191			Nontarget		GCCCGACGGTAACGATATCG		687	4087	2752	3425	4048	-1.30672	-1.59028
nontarget_192			Nontarget		GGTAGATCGTCGGTCGAAGA		1323	5889	4432	5556	5896	-0.969374	-1.26595
nontarget_193			Nontarget		GCACGTCGATAACTCGACGG		656	3107	2053	3208	3104	-0.964247	-1.4181
nontarget_194			Nontarget		GCCACCCTGCTACGCGATAT		1089	6272	4089	6626	6808	-1.2373	-1.77728
nontarget_195			Nontarget		GGGTCGCCCAATGCGCGATC		738	2463	1995	2364	2667	-0.606412	-0.918863
nontarget_196			Nontarget		GTCCGATGTTCAACGCGAAT		2649	13201	8965	13952	13083	-1.05858	-1.50384
nontarget_197			Nontarget		GTCTATCCGCGCGAACTCGA		1785	8267	5232	7965	7241	-0.901857	-1.2421
nontarget_198			Nontarget		GTTCGATGCGCGTACTACCG		1467	6722	4718	6955	5921	-0.960942	-1.28203
nontarget_199			Nontarget		GTTGGCGTCGCGATACGATC		1325	3424	2364	3246	3751	-0.122893	-0.550013
nontarget_200			Nontarget		GGGCACGCGAGTACGATACG		2653	8692	5786	8668	9155	-0.439168	-0.900833

## Sheet: Growth screen Gene level
Gene	Guide_Type	KRAB_Rep1	KRAB_Rep2	KRAB_Mean	KRAB_Std	KRAB_L3MBTL3_Rep1	KRAB_L3MBTL3_Rep2	KRAB_L3MBTL3_Mean	KRAB_L3MBTL3_Std
AARS	CRISPRa	-0.717127	-0.69744	-0.707283	0.0139212	-0.255962	-0.336202	-0.296082	0.0567388
AQR	CRISPRa	1.75566	1.37235	1.56401	0.271041	3.33085	3.50622	3.41854	0.123999
ARCN1	CRISPRa	1.04838	0.964695	1.00654	0.0591766	2.56565	2.33465	2.45015	0.163346
ATF5	CRISPRa	1.1245	1.15426	1.13938	0.0210451	2.80464	2.88114	2.84289	0.0540941
AURKB	CRISPRa	0.0691139	-0.046946	0.011084	0.0820668	0.954985	0.671526	0.813255	0.200435
BMP4	CRISPRa	-1.05174	-1.01661	-1.03418	0.0248378	-1.26726	-1.27935	-1.2733	0.00854759
BTBD2	CRISPRa	-0.192762	-0.132547	-0.162654	0.0425782	0.521425	0.483227	0.502326	0.02701
CAD	CRISPRa	0.525342	0.520368	0.522855	0.00351729	2.44967	2.2865	2.36808	0.11538
CDC23	CRISPRa	0.151838	0.187903	0.16987	0.0255019	0.513144	0.427154	0.470149	0.0608037
CDC5L	CRISPRa	0.623017	0.733818	0.678417	0.0783479	1.6322	1.64081	1.6365	0.00609088
CENPI	CRISPRa	0.50685	0.501539	0.504194	0.00375547	2.63207	2.06665	2.34936	0.399816
CLNS1A	CRISPRa	1.34499	1.26222	1.30361	0.0585307	2.52554	2.90432	2.71493	0.267834
CNTN2	CRISPRa	-1.03988	-1.12515	-1.08251	0.0602957	-1.43031	-1.40463	-1.41747	0.0181604
DBR1	CRISPRa	0.386015	0.38463	0.385322	0.000979436	1.13917	1.22178	1.18048	0.0584149
ERH	CRISPRa	-1.09638	-1.03646	-1.06642	0.0423727	-1.36711	-1.24925	-1.30818	0.0833376
ESF1	CRISPRa	0.933757	1.27119	1.10248	0.238605	2.86998	2.75426	2.81212	0.0818279
FARSB	CRISPRa	0.168524	0.0819385	0.125231	0.0612249	1.06926	1.02073	1.04499	0.0343163
FIP1L1	CRISPRa	-0.102197	-0.0628619	-0.0825296	0.0278144	0.754765	0.629705	0.692235	0.0884306
GATA1	CRISPRa	0.0613186	-0.0649641	-0.00182275	0.0892953	0.7346	0.440451	0.587526	0.207995
GEMIN5	CRISPRa	1.01828	1.02173	1.02	0.00244498	2.46145	1.98316	2.2223	0.338202
GINS1	CRISPRa	0.117037	0.135232	0.126135	0.0128658	1.13893	0.824698	0.981812	0.222192
HAUS1	CRISPRa	0.259982	0.226616	0.243299	0.0235931	1.20172	1.43394	1.31783	0.164209
HOOK2	CRISPRa	-1.05387	-1.07408	-1.06397	0.0142926	-1.15389	-1.16585	-1.15987	0.00845819
HSD17B10	CRISPRa	0.250424	0.0469229	0.148674	0.143897	0.62592	0.556848	0.591384	0.048841
HSD17B12	CRISPRa	0.614421	0.559057	0.586739	0.0391489	1.09793	1.14581	1.12187	0.0338585
INTS2	CRISPRa	1.0388	1.14147	1.09014	0.0725929	2.70342	2.62076	2.66209	0.0584494
KIF23	CRISPRa	0.648029	0.539546	0.593787	0.0767088	2.478	2.21637	2.34719	0.185001
LRRC32	CRISPRa	-0.972962	-1.00192	-0.98744	0.0204751	-0.757872	-0.594097	-0.675984	0.115806
LSM6	CRISPRa	0.35984	0.653086	0.506463	0.207356	1.80219	1.6501	1.72615	0.107542
MCM10	CRISPRa	0.321364	0.298827	0.310095	0.0159362	1.15089	0.939563	1.04523	0.149432
MED30	CRISPRa	0.248803	0.271329	0.260066	0.0159281	1.5541	1.59178	1.57294	0.0266444
MIS18BP1	CRISPRa	0.819596	0.832846	0.826221	0.00936915	1.68047	1.62579	1.65313	0.038669
MNAT1	CRISPRa	0.857672	0.972188	0.91493	0.0809747	1.63427	1.62936	1.63182	0.00346907
MRPS33	CRISPRa	0.252346	0.0988435	0.175595	0.108543	0.691539	0.439792	0.565666	0.178011
MTHFD1	CRISPRa	0.710499	1.22626	0.968378	0.364696	2.07476	1.80311	1.93894	0.192086
MYC	CRISPRa	0.320888	0.428442	0.374665	0.0760524	0.662551	0.775758	0.719155	0.0800494
NEDD1	CRISPRa	0.233056	0.202593	0.217825	0.0215408	1.91034	2.02112	1.96573	0.0783315
NOL6	CRISPRa	-0.446028	-0.338243	-0.392136	0.0762159	-0.370518	-0.251201	-0.31086	0.0843702
NOP2	CRISPRa	1.4939	1.62123	1.55756	0.0900383	3.47658	3.48041	3.47849	0.00270731
NUP62	CRISPRa	0.420967	0.39963	0.410298	0.0150876	1.58156	1.39425	1.48791	0.132451
OR52A5	CRISPRa	-1.09952	-1.12232	-1.11092	0.0161186	-1.32058	-1.33016	-1.32537	0.00677347
POLR2I	CRISPRa	1.0435	1.25362	1.14856	0.148576	3.16542	3.41669	3.29106	0.177677
PRPF8	CRISPRa	-0.662405	-0.760777	-0.711591	0.0695598	-0.549333	-0.425773	-0.487553	0.0873707
RCL1	CRISPRa	-0.11432	-0.0668051	-0.0905625	0.033598	0.887237	1.03249	0.959865	0.102711
REXO2	CRISPRa	0.506452	0.646089	0.576271	0.0987382	1.55145	1.42677	1.48911	0.088161
RNF44	CRISPRa	-1.04698	-0.900489	-0.973733	0.103583	-0.716302	-0.582179	-0.64924	0.0948391
RPL17	CRISPRa	0.56225	0.555074	0.558662	0.00507419	1.2253	1.30693	1.26611	0.0577204
RPP30	CRISPRa	0.234427	0.275881	0.255154	0.029313	1.6693	1.46574	1.56752	0.143943
RUVBL1	CRISPRa	2.28405	2.20832	2.24619	0.0535514	4.11803	4.12502	4.12152	0.0049419
SAMM50	CRISPRa	-0.428793	-0.262602	-0.345697	0.117515	0.537207	0.431877	0.484542	0.0744792
SMU1	CRISPRa	1.47114	1.37276	1.42195	0.0695611	3.64976	3.43331	3.54153	0.153054
SNRPG	CRISPRa	0.545989	0.427121	0.486555	0.0840529	2.14561	2.16356	2.15458	0.0126947
SPC25	CRISPRa	0.28662	0.0704747	0.178547	0.152838	0.878216	0.790893	0.834555	0.0617472
TNFRSF17	CRISPRa	-1.19746	-1.14259	-1.17003	0.0387977	-1.64333	-1.69045	-1.66689	0.0333166
USP39	CRISPRa	1.16016	1.25322	1.20669	0.0658004	3.78316	4.02941	3.90629	0.174124
WBP11	CRISPRa	2.50415	2.51093	2.50754	0.004797	4.44191	4.63631	4.53911	0.137459
ZNF444	CRISPRa	-1.06558	-0.95391	-1.00974	0.0789611	-1.43204	-1.44416	-1.4381	0.00857284
AARS	CRISPRi	1.62869	1.67997	1.65433	0.036257	3.34991	3.04681	3.19836	0.214326
AQR	CRISPRi	1.71064	1.67944	1.69504	0.022066	4.20566	3.99138	4.09852	0.151521
ARCN1	CRISPRi	2.6226	2.58261	2.60261	0.0282734	4.30998	3.93439	4.12218	0.265584
ATF5	CRISPRi	1.47361	1.11192	1.29277	0.255752	2.44781	2.16222	2.30501	0.201944
AURKB	CRISPRi	1.73095	1.62434	1.67765	0.0753865	3.08366	2.74358	2.91362	0.240469
BMP4	CRISPRi	-1.05195	-1.03297	-1.04246	0.013419	-1.39963	-1.47715	-1.43839	0.0548188
BTBD2	CRISPRi	-0.673499	-0.694591	-0.684045	0.0149147	-0.681777	-0.716021	-0.698899	0.0242142
CAD	CRISPRi	2.84197	2.88986	2.86591	0.0338626	5.06408	4.96195	5.01302	0.0722135
CDC23	CRISPRi	3.59393	3.77484	3.68438	0.127925	5.23319	4.99962	5.1164	0.165159
CDC5L	CRISPRi	3.44213	3.03366	3.23789	0.288833	4.11902	4.38678	4.2529	0.189333
CENPI	CRISPRi	3.24926	3.13854	3.1939	0.0782945	4.46246	5.11094	4.7867	0.458545
CLNS1A	CRISPRi	3.92385	4.54051	4.23218	0.436046	4.24885	4.85299	4.55092	0.42719
CNTN2	CRISPRi	-0.608786	-0.542214	-0.5755	0.0470734	-0.401844	-0.456722	-0.429283	0.0388043
DBR1	CRISPRi	2.00803	1.98849	1.99826	0.0138186	3.11887	3.2764	3.19763	0.11139
ERH	CRISPRi	1.17583	1.03226	1.10405	0.101523	2.09155	2.25657	2.17406	0.116687
ESF1	CRISPRi	2.51511	2.34368	2.4294	0.121217	3.37004	3.62514	3.49759	0.180383
FARSB	CRISPRi	1.47821	1.60955	1.54388	0.0928725	3.32953	3.14179	3.23566	0.132754
FIP1L1	CRISPRi	0.846679	0.812968	0.829824	0.023837	1.81999	1.67263	1.74631	0.104194
GATA1	CRISPRi	0.922561	0.890044	0.906302	0.0229932	2.2973	2.32778	2.31254	0.021557
GEMIN5	CRISPRi	1.77908	1.53495	1.65702	0.172622	2.75332	2.9127	2.83301	0.112701
GINS1	CRISPRi	2.0391	2.09915	2.06912	0.0424592	3.81185	3.36437	3.58811	0.316412
HAUS1	CRISPRi	1.65699	1.95751	1.80725	0.212503	3.5618	3.83639	3.69909	0.194166
HOOK2	CRISPRi	-0.463629	-0.584115	-0.523872	0.0851967	-0.43029	-0.36987	-0.40008	0.0427233
HSD17B10	CRISPRi	1.18312	1.121	1.15206	0.0439236	0.890549	0.848305	0.869427	0.0298714
HSD17B12	CRISPRi	1.33634	1.41989	1.37812	0.0590782	1.90488	1.87869	1.89178	0.0185171
INTS2	CRISPRi	2.34723	2.63212	2.48967	0.201453	4.34062	4.23695	4.28879	0.0733056
KIF23	CRISPRi	0.940213	0.623271	0.781742	0.224112	2.83537	2.40763	2.6215	0.302457
LRRC32	CRISPRi	-0.344095	-0.177585	-0.26084	0.117741	0.556542	0.556424	0.556483	8.32885e-05
LSM6	CRISPRi	3.57475	3.21346	3.39411	0.255474	4.43867	5.19278	4.81572	0.533238
MCM10	CRISPRi	2.04223	2.52921	2.28572	0.344353	4.12855	4.2667	4.19763	0.0976907
MED30	CRISPRi	2.40586	2.28952	2.34769	0.0822634	3.9102	4.08458	3.99739	0.123302
MIS18BP1	CRISPRi	1.79978	1.74116	1.77047	0.0414492	3.00332	3.43583	3.21958	0.305831
MNAT1	CRISPRi	0.724972	0.697291	0.711132	0.0195733	1.69735	1.5396	1.61848	0.111548
MRPS33	CRISPRi	1.40606	1.35817	1.38212	0.0338665	1.59722	1.5123	1.55476	0.0600466
MTHFD1	CRISPRi	1.70653	1.65318	1.67985	0.0377287	2.59462	2.57159	2.58311	0.0162899
MYC	CRISPRi	1.73607	1.72441	1.73024	0.00824408	3.29998	3.23924	3.26961	0.0429515
NEDD1	CRISPRi	2.91786	2.90448	2.91117	0.00946436	4.82491	4.88026	4.85258	0.039141
NOL6	CRISPRi	1.90524	1.85035	1.87779	0.0388127	3.19428	3.00368	3.09898	0.134772
NOP2	CRISPRi	3.22188	3.01289	3.11738	0.147779	4.77092	4.3859	4.57841	0.272252
NUP62	CRISPRi	2.21438	2.36189	2.28813	0.104308	4.04258	4.28293	4.16275	0.169952
OR52A5	CRISPRi	-1.36335	-1.35452	-1.35893	0.00624092	-1.87623	-1.86672	-1.87148	0.00672138
POLR2I	CRISPRi	1.56798	1.56269	1.56533	0.00373969	3.45583	3.69875	3.57729	0.17177
PRPF8	CRISPRi	3.03048	2.99917	3.01482	0.0221392	5.52536	4.86333	5.19435	0.468126
RCL1	CRISPRi	1.44396	1.27329	1.35862	0.120679	2.94324	2.95234	2.94779	0.00643676
REXO2	CRISPRi	1.90505	1.74593	1.82549	0.112518	2.87388	2.54789	2.71089	0.230508
RNF44	CRISPRi	-0.337852	-0.312745	-0.325299	0.0177532	-0.0192052	-0.0325822	-0.0258937	0.00945894
RPL17	CRISPRi	2.26991	2.27649	2.2732	0.00465752	3.80145	3.19609	3.49877	0.428052
RPP30	CRISPRi	2.41818	2.2959	2.35704	0.0864691	3.48055	3.39497	3.43776	0.0605126
RUVBL1	CRISPRi	3.93281	3.9547	3.94376	0.0154732	4.83558	5.29867	5.06712	0.327452
SAMM50	CRISPRi	0.68516	0.416811	0.550986	0.189751	1.74006	1.85759	1.79882	0.0831099
SMU1	CRISPRi	2.85653	3.18253	3.01953	0.230521	4.21456	4.67148	4.44302	0.323087
SNRPG	CRISPRi	1.53178	1.62919	1.58048	0.0688805	3.53557	3.72355	3.62956	0.132926
SPC25	CRISPRi	2.69592	2.49243	2.59418	0.143891	4.31824	4.09781	4.20803	0.15587
TNFRSF17	CRISPRi	-1.26848	-1.37241	-1.32044	0.0734946	-1.79037	-1.73541	-1.76289	0.0388673
USP39	CRISPRi	2.48292	2.94078	2.71185	0.323749	4.52169	4.33613	4.42891	0.131214
WBP11	CRISPRi	3.07442	2.60807	2.84125	0.32976	4.15886	4.15638	4.15762	0.00175425
ZNF444	CRISPRi	-0.903124	-0.925127	-0.914126	0.0155587	-1.0092	-1.01917	-1.01418	0.00705183

## Sheet: CD55 tiling screen
Guide_ID	Guide_Sequence	TSS_Relative_Position	Raw_HIGH_rep1_KRAB	Raw_LOW_rep1_KRAB	Raw_HIGH_rep2_KRAB	Raw_LOW_rep2_KRAB	Raw_HIGH_rep1_KRAB_L3MBTL3	Raw_LOW_rep1_KRAB_L3MBTL3	Raw_HIGH_rep2_KRAB_L3MBTL3	Raw_LOW_rep2_KRAB_L3MBTL3	Repression_score_rep1_KRAB	Repression_score_rep2_KRAB	Repression_score_rep1_KRAB_L3MBTL3	Repression_score_rep2_KRAB_L3MBTL3	Normalized_Repression_score_rep1_KRAB	Normalized_Repression_score_rep2_KRAB	Normalized_Repression_score_mean_KRAB	Normalized_Repression_score_sd_KRAB	Normalized_Repression_score_rep1_KRAB_L3MBTL3	Normalized_Repression_score_rep2_KRAB_L3MBTL3	Normalized_Repression_score_mean_KRAB_L3MBTL3	Normalized_Repression_score_sd_KRAB_L3MBTL3
CD55_00048_antisense	GCACACATTAGAATCACGTG	-953	3252	1206	4169	1376	5293	851	3361	596	0.208644	0.27671	0.186337	0.158067	0.896305	1.2179	1.0571	0.160798	1.28835	0.994601	1.14148	0.146874
CD55_00049_antisense	GCCACACATTAGAATCACGT	-952	2492	1178	3083	1035	4578	535	2661	505	0.265954	0.281453	0.135441	0.169165	1.1425	1.23877	1.19064	0.0481372	0.936449	1.06443	1.00044	0.0639914
CD55_00050_antisense	GGCCACACATTAGAATCACG	-951	2278	1590	3629	1265	4192	1013	2710	383	0.392692	0.292242	0.280066	0.125978	1.68695	1.28626	1.48661	0.200345	1.9364	0.792685	1.36454	0.571856
CD55_00059_sense	GCCCACGTGATTCTAATGTG	-942	3988	1766	3711	1468	5722	937	3583	803	0.249141	0.331645	0.189786	0.199771	1.07027	1.45969	1.26498	0.194708	1.31219	1.25701	1.2846	0.0275898
CD55_00071_antisense	GAGCCTGAGGTTTGCAAGAC	-930	1884	1923	2607	1667	3102	1102	1391	915	0.574259	0.536085	0.411729	0.586351	2.46693	2.3595	2.41322	0.0537165	2.84673	3.68948	3.2681	0.421377
CD55_00079_sense	GGGCCAGTCTTGCAAACCTC	-922	2409	1969	3308	1678	4613	827	2241	891	0.459852	0.42527	0.207775	0.354405	1.97546	1.87177	1.92361	0.0518455	1.43657	2.23001	1.83329	0.396719
CD55_00084_antisense	GCTTTAGAATAAATAGCCTG	-917	1286	633	1501	412	2391	317	1168	370	0.276931	0.23012	0.153657	0.282373	1.18966	1.01284	1.10125	0.0884072	1.06239	1.77677	1.41958	0.357186
CD55_00095_sense	GCTCAGGCTATTTATTCTAA	-906	3821	1523	4515	1220	6965	1024	3866	619	0.22425	0.226538	0.170393	0.142723	0.963345	0.997074	0.980209	0.0168646	1.17811	0.898049	1.03808	0.140029
CD55_00096_sense	GTCAGGCTATTTATTCTAAA	-905	1399	511	2016	484	2726	420	1237	302	0.2055	0.201277	0.178565	0.217621	0.882799	0.885891	0.884345	0.00154561	1.23461	1.36933	1.30197	0.067361
CD55_00134_antisense	GACGCTGAATGGTGGTGGGG	-867	2398	1610	2740	1209	4351	806	2623	641	0.377734	0.369926	0.214693	0.217833	1.62269	1.62817	1.62543	0.0027424	1.4844	1.37066	1.42753	0.0568699
CD55_00137_antisense	GAAAACGCTGAATGGTGGTG	-864	1642	1603	2227	1172	2975	843	2076	881	0.549249	0.441211	0.328407	0.378279	2.3595	1.94193	2.15071	0.208785	2.27063	2.38023	2.32543	0.0548016
CD55_00138_antisense	GCAAAACGCTGAATGGTGGT	-863	2923	1483	3472	1332	5468	820	2959	582	0.285444	0.321635	0.173803	0.175324	1.22623	1.41563	1.32093	0.0947011	1.20169	1.10319	1.15244	0.0492499
CD55_00139_antisense	GCCAAAACGCTGAATGGTGG	-862	1673	857	2247	1034	3102	574	1532	576	0.2882	0.385795	0.214458	0.335141	1.23807	1.69802	1.46804	0.229977	1.48278	2.1088	1.79579	0.31301
CD55_00142_antisense	GACCCCAAAACGCTGAATGG	-859	2309	3015	3055	2251	3276	1319	2036	711	0.734637	0.617736	0.46663	0.311283	3.15589	2.71888	2.93739	0.218508	3.22632	1.95868	2.5925	0.633819
CD55_00145_antisense	GCAGACCCCAAAACGCTGAA	-856	3368	3238	4034	2061	6772	1185	3342	998	0.540896	0.428332	0.202803	0.266188	2.32361	1.88524	2.10443	0.219184	1.40219	1.67492	1.53856	0.136366
CD55_00149_sense	GCCACCACCATTCAGCGTTT	-852	4406	1968	5800	1921	9056	976	4826	871	0.251298	0.277676	0.124907	0.160877	1.07954	1.22215	1.15085	0.0713043	0.863614	1.01228	0.937948	0.0743349
CD55_00184_antisense	GCCTCGGGGCGGTGTGGGGT	-817	5758	5235	8344	3922	9280	2167	5999	2097	0.51151	0.394069	0.270634	0.31159	2.19737	1.73444	1.96591	0.231468	1.87119	1.96061	1.9159	0.044711
CD55_00185_antisense	GGCCTCGGGGCGGTGTGGGG	-816	4080	2745	5105	2276	6118	1474	3738	1250	0.378522	0.373779	0.279229	0.298081	1.62608	1.64514	1.63561	0.0095296	1.93061	1.87561	1.90311	0.0275002
CD55_00188_antisense	GCGCGCCTCGGGGCGGTGTG	-813	2423	1103	3238	977	4585	636	2761	457	0.256113	0.252963	0.160764	0.147541	1.10022	1.11338	1.1068	0.00657767	1.11154	0.92837	1.01995	0.0915835
CD55_00189_antisense	GGCGCGCCTCGGGGCGGTGT	-812	1352	1034	1664	931	2393	612	1085	542	0.430282	0.469067	0.296402	0.44528	1.84843	2.06453	1.95648	0.108052	2.04934	2.80182	2.42558	0.37624
CD55_00190_antisense	GCGCGCGCCTCGGGGCGGTG	-811	2133	1255	2752	1172	3665	579	2262	547	0.331026	0.357041	0.183095	0.215555	1.42204	1.57146	1.49675	0.0747122	1.26593	1.35633	1.31113	0.0451995
CD55_00194_sense	GCCCACCCCACACCGCCCCG	-807	15976	7829	19691	7356	26798	4560	15975	3556	0.275707	0.313193	0.197213	0.19842	1.1844	1.37848	1.28144	0.0970398	1.36354	1.24851	1.30603	0.0575159
CD55_00195_antisense	GGCGCGCGCGCGCCTCGGGG	-806	1801	665	2429	666	4250	362	2341	244	0.207739	0.229872	0.098717	0.0929078	0.892415	1.01175	0.952081	0.0596662	0.682536	0.584601	0.633569	0.0489675
CD55_00198_antisense	GCGCGCGCGCGCGCGCCTCG	-803	1066	440	1378	390	1993	259	965	178	0.232223	0.237276	0.150614	0.164421	0.997595	1.04434	1.02097	0.0233709	1.04135	1.03458	1.03797	0.00338734
CD55_00199_antisense	GGCGCGCGCGCGCGCGCCTC	-802	362	129	448	154	890	116	481	67	0.200489	0.288192	0.151057	0.124163	0.861271	1.26843	1.06485	0.203582	1.04442	0.78127	0.912843	0.131574
CD55_00200_antisense	GCGCGCGCGCGCGCGCGCCT	-801	777	239	801	247	1070	79	535	129	0.173056	0.258525	0.0855688	0.214931	0.743423	1.13786	0.940642	0.19722	0.591629	1.35241	0.972018	0.380389
CD55_00284_sense	GTTTCTCTCTACAGTCAGTC	-717	7028	3639	9604	3018	13662	2219	7704	1521	0.291313	0.263455	0.188241	0.175985	1.25144	1.15956	1.2055	0.0459399	1.30151	1.10735	1.20443	0.0970833
CD55_00300_sense	GGTCTGGAGTAATCCCAAAG	-701	1102	1739	1078	1811	1336	1041	777	518	0.887825	1.40844	0.90306	0.594254	3.81397	6.19905	5.00651	1.19254	6.24382	3.73921	4.99152	1.2523
CD55_00302_antisense	GTTACGAAAGACACCACTTT	-699	2121	2472	3367	2390	3331	1000	1798	1091	0.655718	0.595105	0.347935	0.540877	2.81687	2.61927	2.71807	0.0988001	2.40564	3.40335	2.9045	0.498852
CD55_00303_antisense	GTTTACGAAAGACACCACTT	-698	3538	3339	3777	3110	4108	1878	2432	1482	0.530967	0.690323	0.529831	0.543186	2.28096	3.03836	2.65966	0.378699	3.66329	3.41787	3.54058	0.122708
CD55_00318_sense	GGTGGTGTCTTTCGTAAATA	-683	2221	1324	3164	1465	3572	660	2226	709	0.335389	0.388186	0.214143	0.283913	1.44078	1.70855	1.57466	0.133882	1.4806	1.78646	1.63353	0.152927
CD55_00327_sense	GTTCGTAAATAAGGAGAACC	-674	795	1435	1053	1025	897	687	581	457	1.01553	0.816083	0.887639	0.701138	4.36258	3.59187	3.97723	0.385355	6.1372	4.41175	5.27448	0.862723
CD55_00328_sense	GTCGTAAATAAGGAGAACCC	-673	1439	3994	1960	3403	1483	2090	760	1819	1.56155	1.45561	1.63334	2.13345	6.7082	6.40665	6.55743	0.150775	11.293	13.4243	12.3587	1.06561
CD55_00354_antisense	GGTTCATGCCTTGTTCGGGT	-647	2161	2961	3272	1994	3435	1653	1819	1015	0.770891	0.510917	0.557723	0.49739	3.31164	2.24873	2.78018	0.531453	3.85613	3.12971	3.49292	0.36321
CD55_00355_antisense	GTGTTCATGCCTTGTTCGGG	-646	4029	1761	4902	1177	7050	781	3989	599	0.245907	0.201299	0.128391	0.133852	1.05638	0.885989	0.971186	0.0851963	0.887704	0.842236	0.86497	0.0227336
CD55_00357_sense	GAATGACTCCCACCCGAACA	-644	2874	8041	4134	7093	4106	4738	2326	3884	1.5741	1.43846	1.33736	1.48845	6.76211	6.33118	6.54665	0.215464	9.2466	9.36571	9.30616	0.0595544
CD55_00358_antisense	GCATTGTTCATGCCTTGTTC	-643	2884	3526	3208	3369	3375	1842	2041	1515	0.687854	0.880451	0.63254	0.661658	2.95492	3.87518	3.41505	0.46013	4.37343	4.16333	4.26838	0.105048
CD55_00359_antisense	GACATTGTTCATGCCTTGTT	-642	1453	1742	2366	1636	2612	866	1531	718	0.674515	0.579705	0.384253	0.418035	2.89762	2.55149	2.72455	0.173065	2.65675	2.63039	2.64357	0.0131792
CD55_00386_antisense	GCAGGTTGAATAACACAGTA	-615	1270	763	1862	565	2619	652	1458	504	0.33801	0.254394	0.288526	0.308132	1.45204	1.11968	1.28586	0.166182	1.99489	1.93885	1.96687	0.0280181
CD55_00387_antisense	GACAGGTTGAATAACACAGT	-614	1566	686	2017	698	3602	449	2078	394	0.246457	0.290127	0.144469	0.169011	1.05874	1.27695	1.16785	0.109104	0.998869	1.06346	1.03117	0.0322963
CD55_00404_antisense	GAACAGAGACCTGGGGAAAC	-597	1257	3121	2183	2846	1357	1797	955	1734	1.39691	1.093	1.53476	1.61849	6.00091	4.81068	5.4058	0.595117	10.6114	10.184	10.3977	0.213736
CD55_00406_sense	GTTATTCAACCTGTTTCCCC	-595	3014	4256	4329	3289	4396	1937	2849	1780	0.794452	0.636964	0.510674	0.556918	3.41285	2.80351	3.10818	0.304672	3.53084	3.50428	3.51756	0.0132799
CD55_00411_antisense	GATGTGAAAACAGAGACCTG	-590	628	2466	1144	2232	796	1441	506	1431	2.20924	1.63571	2.09808	2.52088	9.49057	7.19935	8.34496	1.14561	14.5063	15.8621	15.1842	0.677889
CD55_00412_antisense	GAATGTGAAAACAGAGACCT	-589	899	1143	1181	1259	1041	755	804	570	0.715312	0.893747	0.840559	0.63195	3.07288	3.9337	3.50329	0.43041	5.81169	3.9764	4.89404	0.917644
CD55_00413_antisense	GTAATGTGAAAACAGAGACC	-588	718	1301	701	1039	792	637	618	481	1.01944	1.24261	0.932151	0.693778	4.37937	5.46919	4.92428	0.544908	6.44496	4.36544	5.4052	1.03976
CD55_00437_sense	GTCACATTAGAGAGTGTTCT	-564	1157	2308	1361	2309	1267	970	687	885	1.12231	1.42234	0.887293	1.14829	4.82127	6.26024	5.54076	0.719487	6.13481	7.22533	6.68007	0.54526
CD55_00457_antisense	GGGAAATAACTAAGGAGGAA	-544	1239	2353	1749	2111	1706	902	1238	999	1.06846	1.0119	0.612773	0.719297	4.58997	4.45373	4.52185	0.068119	4.23676	4.52602	4.38139	0.144629
CD55_00458_antisense	GGGGAAATAACTAAGGAGGA	-543	1549	3770	2082	2990	1910	1374	1388	1484	1.3693	1.20401	0.83373	0.953033	5.88232	5.29927	5.59079	0.291528	5.76447	5.99675	5.88061	0.116138
CD55_00462_antisense	GGGTGGGGAAATAACTAAGG	-539	2313	1642	2988	1126	4396	903	3005	604	0.399399	0.315934	0.238069	0.179166	1.71576	1.39054	1.55315	0.16261	1.64602	1.12736	1.38669	0.259331
CD55_00465_antisense	GGAGGGTGGGGAAATAACTA	-536	1034	4069	1495	3163	1128	2155	729	1615	2.21399	1.77377	2.21417	1.97473	9.511	7.80698	8.65899	0.852006	15.3089	12.4256	13.8672	1.44167
CD55_00477_antisense	GAAAGGCCAGCACGAGGGTG	-524	763	2061	1207	1500	982	738	585	730	1.51972	1.04189	0.870998	1.11232	6.52848	4.58574	5.55711	0.971373	6.02214	6.99904	6.51059	0.488447
CD55_00478_antisense	GCAAAGGCCAGCACGAGGGT	-523	1263	3362	1589	2114	1502	1338	893	1141	1.49763	1.11537	1.03242	1.13893	6.43359	4.90915	5.67137	0.762218	7.13826	7.16647	7.15237	0.0141072
CD55_00479_antisense	GTCAAAGGCCAGCACGAGGG	-522	1104	2554	1473	2271	1235	1090	717	884	1.30155	1.29257	1.0229	1.099	5.59127	5.68905	5.64016	0.0488881	7.07238	6.91519	6.99379	0.0785932
CD55_00482_sense	GTATTTCCCCACCCTCGTGC	-519	2060	3018	2339	2310	1898	1605	1305	1305	0.824254	0.827981	0.980056	0.891382	3.54088	3.64424	3.59256	0.0516817	6.77618	5.60882	6.1925	0.583681
CD55_00482_antisense	GCTGTCAAAGGCCAGCACGA	-519	1087	3004	1830	2545	933	1237	916	1167	1.55482	1.16594	1.5366	1.13564	6.67927	5.13171	5.90549	0.773783	10.6241	7.14573	8.88494	1.73921
CD55_00483_antisense	GTCTGTCAAAGGCCAGCACG	-518	541	1762	819	1327	564	951	360	781	1.83239	1.35839	1.95422	1.9338	7.87168	5.97878	6.92523	0.946452	13.5116	12.168	12.8398	0.671803
CD55_00494_antisense	GCTACTGGGAGGTCTGTCAA	-507	2210	5462	2418	5405	2425	3158	1136	2267	1.39049	1.87404	1.50929	1.77884	5.97335	8.2483	7.11083	1.13748	10.4353	11.1929	10.8141	0.378805
CD55_00505_antisense	GTCTTGGGCCCTCTACTGGG	-496	1431	4573	1959	3545	1863	2042	1087	2046	1.79792	1.51712	1.27033	1.6778	7.72361	6.6774	7.2005	0.523108	8.78312	10.5572	9.67014	0.887021
CD55_00507_sense	GTTGACAGACCTCCCAGTAG	-494	1581	4992	2341	4514	1427	3764	1108	3058	1.77645	1.61659	3.05702	2.46015	7.63135	7.11517	7.37326	0.258091	21.1364	15.4799	18.3082	2.82825
CD55_00508_sense	GTGACAGACCTCCCAGTAGA	-493	1388	3395	2149	3125	1215	2239	657	1986	1.37613	1.21914	2.13575	2.6945	5.91166	5.36585	5.63876	0.272901	14.7667	16.9545	15.8606	1.0939
CD55_00508_antisense	GGCGTCTTGGGCCCTCTACT	-493	1577	5169	2185	4266	1708	3035	1176	2074	1.8441	1.63685	2.05941	1.57205	7.92198	7.20435	7.56316	0.358815	14.2389	9.89174	12.0653	2.17359
CD55_00509_antisense	GCGCGTCTTGGGCCCTCTAC	-492	1781	3921	2240	2751	1757	1625	1460	1594	1.23863	1.02963	1.0719	0.973193	5.32098	4.53177	4.92638	0.394606	7.41119	6.1236	6.76739	0.643793
CD55_00520_sense	GCAGTAGAGGGCCCAAGACG	-481	1356	4753	1667	3956	1024	3194	769	2467	1.97205	1.98957	3.61499	2.85961	8.47163	8.75681	8.61422	0.14259	24.9943	17.9934	21.4939	3.50043
CD55_00520_antisense	GGGTGCTCTACCCGCGTCTT	-481	2152	982	2567	1023	3259	866	1896	620	0.256731	0.334109	0.307968	0.291486	1.10288	1.47053	1.28671	0.183827	2.12931	1.83411	1.98171	0.147603
CD55_00521_antisense	GCGGTGCTCTACCCGCGTCT	-480	2047	3464	2720	2894	2440	1487	1489	1704	0.952071	0.892007	0.706307	1.02009	4.08996	3.92604	4.008	0.0819584	4.88346	6.41869	5.65107	0.767615
CD55_00521_sense	GAGTAGAGGGCCCAAGACGC	-480	1657	5072	1743	4429	1187	3741	973	2729	1.72213	2.13033	3.65266	2.50008	7.39802	9.37635	8.38718	0.989162	25.2547	15.7312	20.493	4.76177
CD55_00553_antisense	GAGTTCGGGGGCTGAGACTC	-448	1024	3548	1243	3366	886	2758	406	2116	1.94936	2.27029	3.60772	4.64572	8.37418	9.99236	9.18327	0.80909	24.944	29.2322	27.0881	2.14406
CD55_00565_antisense	GCAGGTGCGGTGGAGTTCGG	-436	3041	6257	2591	5746	1858	5106	922	4274	1.1576	1.85925	3.18498	4.13207	4.97289	8.18321	6.57805	1.60516	22.0212	26.0001	24.0106	1.98944
CD55_00566_antisense	GGCAGGTGCGGTGGAGTTCG	-435	921	3657	1142	3429	851	2492	607	1812	2.23396	2.51733	3.39383	2.66093	9.59675	11.0797	10.3382	0.741458	23.4652	16.7433	20.1043	3.36096
CD55_00567_antisense	GTGCAGGTGCGGTGGAGTTC	-434	1091	5010	2014	4011	1252	3205	817	2758	2.58358	1.66967	2.96685	3.00909	11.0987	7.34884	9.22376	1.87493	20.513	18.934	19.7235	0.78949
CD55_00568_antisense	GCTGCAGGTGCGGTGGAGTT	-433	1889	5176	2199	3854	1973	3138	938	2483	1.5416	1.46935	1.84331	2.3596	6.62249	6.46713	6.54481	0.0776776	12.7448	14.8472	13.796	1.05123
CD55_00575_antisense	GAGGGGACCTGCAGGTGCGG	-426	827	2877	995	2061	645	1699	482	1353	1.95724	1.73658	3.05285	2.50216	8.40801	7.64329	8.02565	0.382361	21.1076	15.7443	18.4259	2.6817
CD55_00578_antisense	GCCAAGGGGACCTGCAGGTG	-423	494	2468	834	1874	510	1970	468	1379	2.81078	1.88383	4.47681	2.62653	12.0747	8.29142	10.1831	1.89165	30.953	16.5268	23.7399	7.21306
CD55_00579_sense	GCGAACTCCACCGCACCTGC	-422	2280	3488	2328	3561	2168	2801	1417	2562	0.860698	1.28241	1.49736	1.61166	3.69743	5.64435	4.67089	0.97346	10.3528	10.141	10.2469	0.105928
CD55_00583_antisense	GTGCTGCCAAGGGGACCTGC	-418	1337	4864	1655	3678	1299	3395	899	2660	2.04678	1.86317	3.02902	2.63746	8.79268	8.20048	8.49658	0.2961	20.9429	16.5956	18.7693	2.17364
CD55_00588_sense	GCCGCACCTGCAGGTCCCCT	-413	1587	7328	2334	6142	1764	5110	1232	4030	2.59787	2.20621	3.35733	2.9158	11.1601	9.71034	10.4352	0.724873	23.2128	18.347	20.7799	2.43291
CD55_00592_antisense	GGCGCTTGAGTGCTGCCAAG	-409	1463	886	1746	995	1399	460	841	525	0.340721	0.477769	0.381077	0.556451	1.46369	2.10283	1.78326	0.319571	2.63479	3.50134	3.06807	0.433276
CD55_00593_antisense	GCGCGCTTGAGTGCTGCCAA	-408	1515	1896	1682	1513	1672	949	1074	836	0.704101	0.754139	0.657812	0.69385	3.02472	3.31924	3.17198	0.147261	4.54816	4.36589	4.45703	0.0911341
CD55_00594_antisense	GCCGCGCTTGAGTGCTGCCA	-407	1429	1645	1956	1530	1509	1154	904	1105	0.647654	0.655785	0.886316	1.08958	2.78223	2.88634	2.83428	0.0520579	6.12805	6.85591	6.49198	0.363928
CD55_00604_sense	GCCTTGGCAGCACTCAAGCG	-397	1364	3338	1580	2650	1246	2476	851	1910	1.37683	1.40614	2.30306	2.00063	5.91467	6.18891	6.05179	0.137117	15.9235	12.5885	14.256	1.66749
CD55_00605_sense	GCTTGGCAGCACTCAAGCGC	-396	1226	1592	1591	1107	1413	1014	995	891	0.73057	0.583332	0.831702	0.798212	3.13842	2.56745	2.85294	0.285484	5.75045	5.02257	5.38651	0.363941
CD55_00606_sense	GTTGGCAGCACTCAAGCGCG	-395	799	1789	1095	2161	825	1415	456	962	1.25972	1.65455	1.98781	1.8805	5.41156	7.28226	6.34691	0.935348	13.7439	11.8326	12.7882	0.95561
CD55_00623_antisense	GGCACGTGAGTTCGTCTAAG	-378	1303	2108	2002	1756	1537	1740	1019	1376	0.910197	0.735359	1.31204	1.20367	3.91007	3.23658	3.57333	0.33675	9.07155	7.57383	8.32269	0.74886
CD55_00635_sense	GGCTTAGACGAACTCACGTG	-366	1269	1187	1882	932	2443	677	1565	594	0.526257	0.415179	0.321172	0.338326	2.26073	1.82735	2.04404	0.216688	2.2206	2.12884	2.17472	0.0458816
CD55_00636_sense	GCTTAGACGAACTCACGTGC	-365	1300	2980	847	2604	848	1739	576	1564	1.28968	2.57749	2.37671	2.42035	5.54028	11.3444	8.44236	2.90208	16.4327	15.2295	15.8311	0.601619
CD55_00644_sense	GAACTCACGTGCGGGCAGCA	-357	766	2169	851	1676	868	1462	579	926	1.59309	1.65114	1.95209	1.42559	6.84368	7.26724	7.05546	0.211782	13.4969	8.97023	11.2336	2.26333
CD55_00656_antisense	GAGGGGTGCTCAAGTATCGC	-345	1553	710	1775	866	2126	525	1424	244	0.257215	0.409033	0.286199	0.152737	1.10496	1.8003	1.45263	0.347671	1.9788	0.961061	1.46993	0.50887
CD55_00673_antisense	GGTAAACGGGAGAGGGGGAG	-328	4435	1787	5618	1546	7725	1202	4039	986	0.226694	0.23071	0.180334	0.217604	0.973845	1.01544	0.994641	0.0207961	1.24684	1.36922	1.30803	0.0611898
CD55_00674_antisense	GTGTAAACGGGAGAGGGGGA	-327	4765	1991	5954	2271	7841	1173	4570	1248	0.235081	0.319777	0.17338	0.243423	1.00987	1.40745	1.20866	0.198789	1.19876	1.53169	1.36522	0.166462
CD55_00675_antisense	GGTGTAAACGGGAGAGGGGG	-326	3449	2056	4336	2268	7271	809	4036	901	0.335381	0.438523	0.128952	0.198993	1.44075	1.9301	1.68542	0.244673	0.89158	1.25212	1.07185	0.180268
CD55_00678_antisense	GGGGGTGTAAACGGGAGAGG	-323	2115	2694	2819	2318	2613	1092	1626	821	0.716632	0.689377	0.484346	0.450076	3.07855	3.0342	3.05637	0.0221765	3.3488	2.832	3.0904	0.258398
CD55_00679_antisense	GCGGGGTGTAAACGGGAGAG	-322	1571	1982	1601	1754	1799	1122	1345	977	0.709801	0.918495	0.722826	0.647494	3.0492	4.04263	3.54591	0.496711	4.99767	4.07421	4.53594	0.461731
CD55_00680_antisense	GACGGGGTGTAAACGGGAGA	-321	1371	2160	1458	2011	1153	915	1294	768	0.886391	1.15636	0.919738	0.529043	3.80781	5.08956	4.44868	0.640873	6.35913	3.32888	4.84401	1.51513
CD55_00681_antisense	GAACGGGGTGTAAACGGGAG	-320	781	1465	1220	1098	1330	852	637	627	1.05535	0.754538	0.742438	0.877388	4.53362	3.32099	3.92731	0.606316	5.13327	5.52077	5.32702	0.193749
CD55_00686_antisense	GACACAAACGGGGTGTAAAC	-315	1024	1539	1580	1140	1365	936	737	890	0.845567	0.604904	0.794722	1.07643	3.63243	2.6624	3.14742	0.485017	5.49477	6.7732	6.13398	0.639216
CD55_00687_antisense	GAACACAAACGGGGTGTAAA	-314	988	997	1361	763	1590	553	729	588	0.567737	0.470008	0.403088	0.718974	2.43892	2.06867	2.25379	0.185123	2.78698	4.52398	3.65548	0.868501
CD55_00696_antisense	GCGCTACGTAAACACAAACG	-305	1349	2660	1744	2008	1338	1571	855	985	1.10938	0.965286	1.36079	1.02691	4.76572	4.24857	4.50714	0.258576	9.40862	6.46162	7.93512	1.4735
CD55_00697_antisense	GTCGCTACGTAAACACAAAC	-304	866	919	798	601	1160	460	807	438	0.597045	0.631408	0.459592	0.483798	2.56482	2.77905	2.67194	0.107118	3.17765	3.04419	3.11092	0.0667292
CD55_00698_antisense	GCTCGCTACGTAAACACAAA	-303	4009	1725	4866	1634	7245	975	4529	924	0.242082	0.281526	0.155969	0.181858	1.03995	1.2391	1.13952	0.0995741	1.07838	1.1443	1.11134	0.0329607
CD55_00709_sense	GCGTTTGTGTTTACGTAGCG	-292	1574	990	2135	659	2450	384	1828	397	0.353867	0.258777	0.181651	0.193588	1.52016	1.13897	1.32957	0.190594	1.25595	1.21811	1.23703	0.0189197
CD55_00720_sense	GACGTAGCGAGGAGATATTT	-281	2219	5388	2388	5464	1392	4319	812	3171	1.36609	1.91829	3.59597	3.481	5.86853	8.44309	7.15581	1.28728	24.8628	21.9034	23.3831	1.4797
CD55_00731_sense	GAGATATTTAGGTTTCTAGA	-270	1164	4567	1938	3776	962	2754	679	2166	2.20743	1.63349	3.31788	2.84349	9.48281	7.18958	8.33619	1.14661	22.9401	17.892	20.4161	2.52402
CD55_00735_sense	GATTTAGGTTTCTAGAAGGC	-266	1631	1899	2112	1850	2650	1130	1492	758	0.655059	0.734373	0.494202	0.45286	2.81404	3.23224	3.02314	0.209099	3.41695	2.84952	3.13323	0.283715
CD55_00745_sense	GCTAGAAGGCAGGTCATCGC	-256	1087	2729	1599	1932	1333	1604	912	1384	1.41248	1.01297	1.39459	1.35271	6.06782	4.45845	5.26314	0.804686	9.64229	8.51163	9.07696	0.565333
CD55_00757_antisense	GCTCTCTCCACTGCTGGGTG	-244	3279	7599	4631	6086	3803	4213	2100	3819	1.30384	1.10178	1.28392	1.62104	5.60111	4.84934	5.22522	0.375885	8.8771	10.2	9.53857	0.661466
CD55_00758_antisense	GACTCTCTCCACTGCTGGGT	-243	2794	4831	3389	3856	2819	2216	1603	2043	0.972792	0.953903	0.91106	1.13605	4.17897	4.19847	4.18872	0.00974734	6.29913	7.14835	6.72374	0.424611
CD55_00759_antisense	GCACTCTCTCCACTGCTGGG	-242	3436	7977	4559	6721	3995	4311	2386	3048	1.30616	1.23596	1.25064	1.1387	5.61107	5.43988	5.52547	0.0855908	8.64704	7.16499	7.90601	0.741022
CD55_00761_sense	GCGCAGGCCCCACCCAGCAG	-240	1818	5623	2332	5899	1509	3810	1058	2633	1.74014	2.12075	2.92623	2.21834	7.47538	9.33416	8.40477	0.929391	20.2321	13.9584	17.0953	3.13686
CD55_00762_antisense	GACTCACTCTCTCCACTGCT	-239	4023	13143	5729	11303	4889	8054	2903	7452	1.83803	1.65407	1.90925	2.28818	7.89593	7.28015	7.58804	0.307892	13.2007	14.3978	13.7993	0.598555
CD55_00763_antisense	GGACTCACTCTCTCCACTGC	-238	2925	8468	3639	7478	2888	5018	2001	4854	1.62879	1.72283	2.01375	2.1623	6.99703	7.58278	7.28991	0.292876	13.9232	13.6058	13.7645	0.15871
CD55_00780_sense	GTGGAGAGAGTGAGTCCCAG	-221	1148	3482	1561	3609	876	2490	554	2137	1.70646	1.93831	3.29433	3.43842	7.33071	8.53118	7.93094	0.600239	22.7773	21.6355	22.2064	0.570899
CD55_00781_sense	GGGAGAGAGTGAGTCCCAGA	-220	992	4189	1621	3431	816	2794	1009	2033	2.37579	1.7745	3.96834	1.79601	10.206	7.81022	9.00813	1.19792	27.4374	11.301	19.3692	8.06817
CD55_00784_antisense	GCTCGCTGGCAACACCCTCT	-217	3611	11136	4157	9929	2776	7351	1821	5535	1.73505	2.00246	3.06902	2.70939	7.45351	8.81355	8.13353	0.680021	21.2194	17.0482	19.1338	2.08559
CD55_00785_antisense	GGCTCGCTGGCAACACCCTC	-216	1331	4295	1292	3326	1048	2880	742	2369	1.81549	2.15823	3.18496	2.84593	7.79909	9.49916	8.64912	0.850033	22.021	17.9074	19.9642	2.05681
CD55_00798_antisense	GGGAAGGAGGAGGAGCTCGC	-203	2244	7233	2626	6732	2116	5386	1450	4435	1.81345	2.14926	2.95001	2.7264	7.79031	9.45964	8.62497	0.834668	20.3966	17.1552	18.7759	1.62065
CD55_00818_antisense	GACTCGGGGAGAGTGGGGAG	-183	1613	5279	1869	4481	1774	2660	941	2308	1.84131	2.01004	1.7378	2.1863	7.90999	8.8469	8.37845	0.468451	12.0153	13.7568	12.886	0.870757
CD55_00819_antisense	GGACTCGGGGAGAGTGGGGA	-182	1178	4397	1864	3754	1589	2736	1098	1661	2.10001	1.68845	1.99556	1.34844	9.02132	7.43145	8.22639	0.794934	13.7974	8.48474	11.1411	2.65635
CD55_00820_antisense	GAGACTCGGGGAGAGTGGGG	-181	1660	3248	1915	4259	1592	2252	950	1766	1.10082	1.86457	1.63945	1.65703	4.72897	8.20662	6.46779	1.73882	11.3353	10.4265	10.8809	0.454381
CD55_00823_antisense	GCCTAGACTCGGGGAGAGTG	-178	1270	4567	1329	3136	991	2667	770	2153	2.02319	1.97829	3.11904	2.4924	8.69133	8.70716	8.69924	0.00791425	21.5653	15.6828	18.6241	2.94123
CD55_00824_antisense	GCCCTAGACTCGGGGAGAGT	-177	1281	4782	1215	3993	1215	2547	819	2177	2.10024	2.75525	2.42954	2.3694	9.02234	12.1269	10.5746	1.55226	16.798	14.9089	15.8535	0.944569
CD55_00825_antisense	GGCCCTAGACTCGGGGAGAG	-176	1308	3544	1241	3270	1181	1966	544	1404	1.52439	2.2091	1.92933	2.30055	6.54855	9.72302	8.13578	1.58724	13.3395	14.4757	13.9076	0.568096
CD55_00832_antisense	GCCCGGGGGCCCTAGACTCG	-169	1641	6252	1984	5700	1464	4212	1000	3357	2.14348	2.40864	3.33441	2.99237	9.20808	10.6013	9.90468	0.6966	23.0544	18.8288	20.9416	2.11279
CD55_00833_antisense	GCCCCGGGGGCCCTAGACTC	-168	1761	6913	2764	5853	2158	3947	1395	3456	2.2086	1.77533	2.11977	2.20833	9.48781	7.81386	8.65084	0.836975	14.6562	13.8954	14.2758	0.380411
CD55_00833_sense	GCCCCACTCTCCCCGAGTCT	-168	3670	12172	4835	9866	3746	8897	2180	6333	1.86597	1.71074	2.75263	2.5895	8.01595	7.52957	7.77276	0.24319	19.0319	16.2939	17.6629	1.36901
CD55_00834_sense	GCCCACTCTCCCCGAGTCTA	-167	3471	9596	4883	8757	3295	6774	2461	5347	1.55541	1.50351	2.38266	1.9367	6.68182	6.6175	6.64966	0.0321581	16.4739	12.1862	14.3301	2.14382
CD55_00834_antisense	GGCCCCGGGGGCCCTAGACT	-167	2100	3506	2551	2643	2222	1355	1633	1512	0.939295	0.868611	0.706753	0.825333	4.03507	3.82307	3.92907	0.106003	4.88654	5.19322	5.03988	0.153342
CD55_00841_sense	GTCCCCGAGTCTAGGGCCCC	-160	849	3529	916	3540	857	2623	376	2152	2.33858	3.24001	3.54723	5.10174	10.0462	14.2604	12.1533	2.10711	24.5258	32.1015	28.3137	3.78785
CD55_00842_sense	GCCCCGAGTCTAGGGCCCCC	-159	2115	8867	2338	7751	2138	5597	1228	4610	2.35872	2.77941	3.03403	3.34631	10.1327	12.2332	11.1829	1.05023	20.9775	21.0559	21.0167	0.0392013
CD55_00843_sense	GCCCGAGTCTAGGGCCCCCG	-158	1023	3618	1517	3362	981	2026	582	1717	1.98977	1.85802	2.39355	2.62973	8.54775	8.17782	8.36278	0.184966	16.5492	16.547	16.5481	0.00110388
CD55_00846_antisense	GCCGGCGTCATACGCCCCGG	-155	1366	1806	1699	1583	1561	874	871	939	0.743834	0.781135	0.648904	0.960973	3.19541	3.43806	3.31673	0.121325	4.48657	6.0467	5.26664	0.780066
CD55_00847_antisense	GTCCGGCGTCATACGCCCCG	-154	748	2784	1102	2225	571	1701	330	1156	2.094	1.69273	3.45255	3.12254	8.99552	7.4503	8.22291	0.772613	23.8712	19.6479	21.7595	2.11167
CD55_00848_antisense	GCTCCGGCGTCATACGCCCC	-153	1386	4789	1733	4075	1435	3696	623	2790	1.94398	1.97137	2.98505	3.9919	8.35104	8.6767	8.51387	0.162829	20.6389	25.1181	22.8785	2.23963
CD55_00849_antisense	GGCTCCGGCGTCATACGCCC	-152	1141	4550	1575	3922	993	2725	517	2416	2.24355	2.08769	3.18046	4.16553	9.63795	9.18866	9.41331	0.224643	21.9899	26.2106	24.1003	2.11037
CD55_00856_sense	GCCCCCGGGGCGTATGACGC	-145	2145	3986	2605	3862	2410	2543	1238	2059	1.04549	1.24292	1.22293	1.48252	4.49127	5.47054	4.9809	0.489634	8.45542	9.3284	8.89191	0.436486
CD55_00864_antisense	GAGGTGCGGTCAGAGGGCTC	-137	647	3415	958	3057	584	2878	610	1846	2.96958	2.67528	5.7115	2.69753	12.7569	11.7748	12.2659	0.491029	39.4897	16.9736	28.2316	11.2581
CD55_00870_antisense	GGGTCAGAGGTGCGGTCAGA	-131	1510	6006	2516	4737	1635	3353	1013	3241	2.23778	1.57845	2.37677	2.85189	9.61318	6.94733	8.28026	1.33293	16.4332	17.9449	17.189	0.755851
CD55_00871_antisense	GTGGTCAGAGGTGCGGTCAG	-130	1738	4483	2260	3643	1189	3162	693	1998	1.4512	1.35142	3.08214	2.56996	6.23416	5.94807	6.09111	0.143045	21.3101	16.1709	18.7405	2.56963
CD55_00878_antisense	GTTTGTTGTGGTCAGAGGTG	-123	2868	9653	3748	6641	2979	5527	1566	4138	1.89362	1.4855	2.15026	2.35539	8.13471	6.53822	7.33646	0.798247	14.8671	14.8207	14.8439	0.0231574
CD55_00883_antisense	GAGGGGTTTGTTGTGGTCAG	-118	4162	12824	5971	10488	5554	9353	2287	6392	1.73353	1.4726	1.95172	2.49135	7.44698	6.48143	6.96421	0.482775	13.4943	15.6762	14.5853	1.09096
CD55_00890_antisense	GGTGGAGTAGGGGTTTGTTG	-111	3878	12297	5068	10668	3161	8656	1789	6701	1.78402	1.76476	3.17369	3.33882	7.66391	7.76733	7.71562	0.0517109	21.9431	21.0088	21.476	0.467189
CD55_00900_antisense	GAACAAGACGGGTGGAGTAG	-101	2072	6786	2702	6310	1572	5120	1089	3512	1.84261	1.95787	3.77476	2.87469	7.91558	8.61726	8.26642	0.350839	26.099	18.0883	22.0936	4.00534
CD55_00901_antisense	GAAACAAGACGGGTGGAGTA	-100	2255	7446	2352	6522	1775	5171	1051	4609	1.85774	2.32478	3.37636	3.90902	7.9806	10.2322	9.1064	1.1258	23.3444	24.5966	23.9705	0.626117
CD55_00902_antisense	GCAAACAAGACGGGTGGAGT	-99	1758	5394	1820	4254	1287	3532	835	2916	1.72624	1.95959	3.18064	3.1129	7.41568	8.62485	8.02026	0.604584	21.9912	19.5872	20.7892	1.20198
CD55_00908_antisense	GGTGGGACAAACAAGACGGG	-93	1004	4138	1379	3119	881	2583	498	1882	2.31881	1.89622	3.39798	3.36863	9.96129	8.34596	9.15363	0.807665	23.4939	21.1964	22.3451	1.14875
CD55_00911_antisense	GAGGGTGGGACAAACAAGAC	-90	422	2292	478	1891	611	1894	263	974	3.0557	3.31667	3.59262	3.30116	13.1269	14.5979	13.8624	0.735493	24.8396	20.7718	22.8057	2.0339
CD55_00912_antisense	GAAGGGTGGGACAAACAAGA	-89	1018	3684	1019	3532	1075	3576	620	2531	2.03602	2.90593	3.85533	3.63885	8.74643	12.79	10.7682	2.0218	26.656	22.8966	24.7763	1.87969
CD55_00924_sense	GGTCTTGTTTGTCCCACCCT	-77	3055	7645	3526	6626	3311	6010	1661	4267	1.40791	1.57546	2.10372	2.2899	6.04819	6.93417	6.49118	0.442991	14.5453	14.4087	14.477	0.0682868
CD55_00925_antisense	GGCTCTGCGTCACCAAGGGT	-76	1191	5447	1464	5264	1145	3887	710	3236	2.57309	3.01449	3.93442	4.06269	11.0536	13.2678	12.1607	1.10711	27.2029	25.5636	26.3832	0.819665
CD55_00926_antisense	GGGCTCTGCGTCACCAAGGG	-75	721	3493	883	3862	923	3060	499	2283	2.72567	3.66683	3.84231	4.0782	11.7091	16.139	13.924	2.21497	26.566	25.6612	26.1136	0.452399
CD55_00929_antisense	GTGGGGCTCTGCGTCACCAA	-72	899	2728	880	2454	641	2040	330	1529	1.70724	2.33793	3.68845	4.13007	7.33404	10.29	8.81204	1.478	25.5022	25.9875	25.7449	0.242642
CD55_00930_antisense	GCTGGGGCTCTGCGTCACCA	-71	695	3465	1070	3052	776	2761	555	1716	2.80497	2.39133	4.1236	2.75606	12.0497	10.5251	11.2874	0.762317	28.5109	17.3419	22.9264	5.58452
CD55_00946_antisense	GTTGGGCGGGGTCTGGGCTG	-55	8606	4650	11373	3711	15317	3056	8742	2163	0.303991	0.273561	0.231234	0.220551	1.3059	1.20404	1.25497	0.0509304	1.59877	1.38777	1.49327	0.1055
CD55_00947_antisense	GTTTGGGCGGGGTCTGGGCT	-54	9396	4060	12250	3556	15924	2563	10441	1761	0.243104	0.243369	0.186539	0.150342	1.04434	1.07115	1.05775	0.0134058	1.28974	0.945994	1.11787	0.171873
CD55_00948_antisense	GCTTTGGGCGGGGTCTGGGC	-53	6112	3850	7799	3651	8764	2165	5512	1983	0.354394	0.392475	0.286304	0.320684	1.52243	1.72742	1.62492	0.102497	1.97953	2.01783	1.99868	0.0191515
CD55_00952_antisense	GAGTGCTTTGGGCGGGGTCT	-49	3544	1703	4815	1727	6929	1193	4302	798	0.270352	0.300701	0.199546	0.165347	1.16139	1.32349	1.24244	0.0810487	1.37967	1.04041	1.21004	0.169632
CD55_00953_antisense	GGAGTGCTTTGGGCGGGGTC	-48	2327	2264	2800	1799	3091	1384	2263	1131	0.54738	0.538656	0.518931	0.445494	2.35147	2.37082	2.36114	0.00967603	3.58792	2.80317	3.19555	0.392377
CD55_00958_antisense	GTAAATGAGTGCTTTGGGCG	-43	764	903	1384	855	1371	644	777	504	0.664972	0.517927	0.544403	0.578193	2.85663	2.27958	2.5681	0.288521	3.76404	3.63815	3.7011	0.0629454
CD55_00959_antisense	GTTAAATGAGTGCTTTGGGC	-42	661	3233	863	2863	855	2155	534	1916	2.75178	2.78131	2.92115	3.19829	11.8212	12.2415	12.0314	0.210146	20.197	20.1245	20.1608	0.0362492
CD55_00960_antisense	GGTTAAATGAGTGCTTTGGG	-41	1564	6820	2499	6192	1834	4522	1333	3378	2.45333	2.07732	2.85761	2.25888	10.5392	9.14303	9.8411	0.698073	19.7577	14.2135	16.9856	2.77213
CD55_00963_antisense	GCCAGTTAAATGAGTGCTTT	-38	2178	3446	2689	2803	2865	2588	1324	2081	0.890157	0.873919	1.04692	1.40103	3.82399	3.84643	3.83521	0.0112211	7.23845	8.81567	8.02706	0.788609
CD55_00964_antisense	GACCAGTTAAATGAGTGCTT	-37	2169	2381	2354	2677	2362	1807	1295	1776	0.617602	0.953412	0.886646	1.22247	2.65313	4.19631	3.42472	0.771588	6.13034	7.69209	6.91121	0.780877
CD55_00973_sense	GCCCAAAGCACTCATTTAAC	-28	1735	9376	1986	7662	2210	8556	1558	5929	3.04038	3.23446	4.48694	3.39217	13.061	14.236	13.6485	0.587495	31.0231	21.3445	26.1838	4.8393
CD55_00981_sense	GACTCATTTAACTGGTATTG	-20	3852	1899	5220	2050	5643	1822	3410	1473	0.277363	0.329247	0.374206	0.385045	1.19151	1.44913	1.32032	0.128812	2.58729	2.42281	2.50505	0.0822371
CD55_00991_sense	GCTGGTATTGCGGAGCCACG	-10	420	4050	300	3102	344	3365	274	2493	5.42519	8.66881	11.337	8.11027	23.3058	38.1545	30.7302	7.42434	78.3849	51.032	64.7085	13.6765
CD55_00995_antisense	GGCAGTAAGCAGAAGCCTCG	-6	353	3115	326	3672	442	2787	302	2158	4.96469	9.4433	7.3078	6.36954	21.3276	41.5633	31.4455	10.1179	50.5267	40.0789	45.3028	5.22389
CD55_01017_sense	GTGCTTACTGCAACTCGCTC	17	728	2677	920	2488	570	2566	464	2094	2.06884	2.26726	5.2174	4.02274	8.88742	9.97902	9.43322	0.545798	36.0735	25.3122	30.6928	5.38063
CD55_01024_sense	GTGCAACTCGCTCCGGCCGC	24	1824	1855	2131	1703	1230	2956	560	2058	0.572174	0.669992	2.7853	3.27583	2.45798	2.94888	2.70343	0.245449	19.2577	20.6124	19.9351	0.677329
CD55_01025_sense	GGCAACTCGCTCCGGCCGCT	25	723	1298	1139	1243	598	1788	582	1753	1.01006	0.914926	3.46528	2.68487	4.33906	4.02692	4.18299	0.156069	23.9592	16.8939	20.4266	3.53265
CD55_01025_antisense	GCGCAGCTACGCCCAGCGGC	25	581	3350	748	3610	739	2629	491	2574	3.24398	4.04617	4.12305	4.67295	13.9357	17.8086	15.8722	1.93649	28.507	29.4035	28.9552	0.448202
CD55_01029_antisense	GGAGTCGCAGCTACGCCCAG	29	219	3257	347	2629	385	2574	259	1931	8.36725	6.35184	7.74854	6.64578	35.9445	27.9567	31.9506	3.99389	53.574	41.8171	47.6955	5.87845
CD55_01041_sense	GGCTGGGCGTAGCTGCGACT	41	257	5449	321	4816	327	3211	240	2520	11.9287	12.5782	11.3806	9.35951	51.2439	55.3614	53.3027	2.05871	78.6862	58.8926	68.7894	9.89682
CD55_01044_sense	GGGGCGTAGCTGCGACTCGG	44	203	3738	200	3515	203	2484	233	2114	10.3598	14.7345	14.1817	8.08747	44.5043	64.8516	54.678	10.1736	98.0532	50.8886	74.4709	23.5823
CD55_01052_sense	GCTGCGACTCGGCGGAGTCC	52	381	5998	327	5542	217	4049	250	3204	8.85708	14.2088	21.6252	11.4239	38.0487	62.538	50.2934	12.2446	149.518	71.8826	110.7	38.8178
CD55_01055_sense	GCGACTCGGCGGAGTCCCGG	55	445	4100	456	3539	498	2946	288	2710	5.18362	6.50661	6.85607	8.38765	22.2681	28.6379	25.453	3.18491	47.4034	52.7774	50.0904	2.68701
CD55_01059_antisense	GAGAACAAGGACGCGCCGCC	59	487	3471	559	2186	454	2790	269	1862	4.00991	3.27851	7.1223	6.17008	17.226	14.4299	15.828	1.39805	49.2441	38.8239	44.034	5.21013
CD55_01060_antisense	GTAGAACAAGGACGCGCCGC	60	733	3768	790	3437	771	3462	529	2282	2.89212	3.64747	5.20409	3.84524	12.4241	16.0538	14.239	1.81484	35.9815	24.1953	30.0884	5.89307
CD55_01072_antisense	GGGCGCGCCGGGTTAGAACA	72	235	5086	367	4818	228	3439	194	2323	12.1764	11.0063	17.4811	10.6736	52.3079	48.4424	50.3752	1.93273	120.866	67.1612	94.0135	26.8523
CD55_01076_sense	GGCGCGTCCTTGTTCTAACC	76	511	6620	460	5586	565	4841	419	3443	7.28864	10.1808	9.93022	7.32465	31.3109	44.8093	38.0601	6.7492	68.6582	46.0887	57.3735	11.2848
CD55_01083_antisense	GGCGACGGTCATGGCGCGCC	83	525	1400	661	879	443	1304	391	942	1.5003	1.11487	3.41151	2.14752	6.44507	4.90696	5.67602	0.769054	23.5874	13.5128	18.5501	5.0373
CD55_01084_antisense	GCGCGACGGTCATGGCGCGC	84	2170	1209	2937	992	2739	1069	1272	925	0.313455	0.283169	0.452333	0.648214	1.34656	1.24633	1.29644	0.0501146	3.12746	4.07874	3.6031	0.475639
CD55_01092_antisense	GCTCGGCCGCGCGACGGTCA	92	658	8407	904	7288	1001	6169	510	4440	7.18827	6.75894	7.14254	7.76026	30.8798	29.7485	30.3141	0.565628	49.3841	48.8297	49.1069	0.277179
CD55_01097_sense	GGCGCGCCATGACCGTCGCG	97	405	2472	338	2474	361	1497	248	1304	3.43402	6.13651	4.80603	4.68694	14.752	27.009	20.8805	6.12847	33.2293	29.4915	31.3604	1.86887
CD55_01098_antisense	GGGCACGCTCGGCCGCGCGA	98	211	4436	308	3411	360	2794	160	2204	11.8282	9.28474	8.99489	12.2788	50.8122	40.8655	45.8388	4.97337	62.1913	77.2614	69.7264	7.53505
CD55_01109_antisense	GGCAGCGCCGCGGGCACGCT	109	229	3380	394	3275	439	2880	204	2415	8.30406	6.96873	7.60326	10.5524	35.673	30.6719	33.1725	2.50058	52.5695	66.3985	59.484	6.91448
CD55_01113_sense	GGCGCGGCCGAGCGTGCCCG	113	812	1400	900	1224	661	1687	413	1200	0.970021	1.14019	2.95792	2.58997	4.16707	5.01839	4.59273	0.425658	20.4512	16.2968	18.374	2.07722
CD55_01118_antisense	GCGAGGAGGGGCAGCGCCGC	118	1064	6083	1193	5010	920	4168	550	3569	3.21651	3.52076	5.25064	5.78426	13.8177	15.4961	14.6569	0.839214	36.3033	36.3961	36.3497	0.0464173
CD55_01119_antisense	GCCGAGGAGGGGCAGCGCCG	119	686	3731	913	3257	649	3252	455	2588	3.05992	2.99079	5.80735	5.0701	13.145	13.1635	13.1543	0.00927255	40.1524	31.9025	36.0274	4.12499
CD55_01129_sense	GCCGCGGCGCTGCCCCTCCT	129	2416	9378	2997	7693	1863	7953	1404	5501	2.18385	2.15203	4.94755	3.49251	9.3815	9.47184	9.42667	0.0451705	34.2077	21.9759	28.0918	6.11593
CD55_01130_antisense	GGGGGCAGCTCCCCGAGGAG	130	872	610	1240	512	905	434	779	384	0.39357	0.346168	0.555793	0.439397	1.69072	1.52361	1.60717	0.0835565	3.84279	2.76481	3.3038	0.538993
CD55_01130_sense	GCGCGGCGCTGCCCCTCCTC	130	1473	6221	1785	5510	1449	5178	1084	4422	2.37611	2.58793	4.14158	3.63624	10.2074	11.3904	10.7989	0.591482	28.6352	22.8802	25.7577	2.87746
CD55_01131_sense	GGCGGCGCTGCCCCTCCTCG	131	572	4205	769	3654	704	2259	387	2045	4.13599	3.98365	3.71891	4.71027	17.7676	17.5335	17.6505	0.117074	25.7128	29.6383	27.6756	1.96275
CD55_01131_antisense	GCGGGGCAGCTCCCCGAGGA	131	1043	1491	1231	1257	697	1684	450	1165	0.804271	0.856083	2.80015	2.30769	3.45503	3.76793	3.61148	0.156447	19.3604	14.5206	16.9405	2.41992
CD55_01132_antisense	GCCGGGGCAGCTCCCCGAGG	132	1204	979	1902	640	1199	1543	838	1193	0.457473	0.282103	1.49149	1.269	1.96524	1.24164	1.60344	0.3618	10.3122	7.98487	9.14855	1.16368
CD55_01135_antisense	GCAGCCGGGGCAGCTCCCCG	135	1215	448	1332	648	1430	736	834	462	0.207449	0.407858	0.596505	0.493787	0.89117	1.79513	1.34315	0.45198	4.12428	3.10704	3.61566	0.508617
CD55_01142_sense	GCCTCCTCGGGGAGCTGCCC	142	2929	5617	3729	4901	3307	5205	1527	4150	1.07893	1.10187	1.82414	2.42255	4.63494	4.84973	4.74233	0.107396	12.6123	15.2433	13.9278	1.31555
CD55_01148_antisense	GGCACCAGCAGCAGCAGCCG	148	371	3663	392	2634	436	2857	292	1645	5.55485	5.63337	7.59444	5.02165	23.8628	24.7945	24.3287	0.465827	52.5085	31.5976	42.0531	10.4555
CD55_01149_antisense	GAGCACCAGCAGCAGCAGCC	149	1608	2420	1606	2078	922	3093	681	2380	0.846717	1.08477	3.88795	3.11525	3.63738	4.77447	4.20592	0.568548	26.8816	19.602	23.2418	3.63978
CD55_01155_sense	GCTGCCCCGGCTGCTGCTGC	155	2223	3578	2960	2869	2925	3689	1474	2171	0.905545	0.812601	1.46169	1.31288	3.89009	3.57655	3.73332	0.156771	10.1062	8.26102	9.18362	0.922602
CD55_01173_sense	GCTGGTGCTGTTGTGCCTGC	173	1167	1133	1577	830	1922	879	871	787	0.546221	0.44125	0.530039	0.805416	2.34649	1.9421	2.14429	0.202193	3.66473	5.0679	4.36631	0.701586
CD55_01177_antisense	GCTCACCCCACACGGCCGGC	177	3725	3294	5449	2900	5916	2519	3369	2116	0.497515	0.44619	0.493483	0.559859	2.13725	1.96384	2.05055	0.0867062	3.41198	3.52278	3.46738	0.0554031
CD55_01181_sense	GGTTGTGCCTGCCGGCCGTG	181	1282	598	2050	525	2537	490	1361	331	0.262435	0.214706	0.223845	0.216787	1.12738	0.944998	1.03619	0.0911934	1.54768	1.36408	1.45588	0.0917989
CD55_01181_antisense	GCCTACTCACCCCACACGGC	181	2607	3778	3192	2195	2784	2808	1864	2428	0.815324	0.576515	1.16896	1.16109	3.50251	2.53745	3.01998	0.482533	8.08228	7.3059	7.69409	0.388188
CD55_01182_sense	GTTGTGCCTGCCGGCCGTGT	182	1358	3701	1985	3630	1566	3442	935	3155	1.5333	1.53315	2.54737	3.00782	6.58686	6.74794	6.6674	0.0805434	17.6127	18.926	18.2693	0.656669
CD55_01183_sense	GTGTGCCTGCCGGCCGTGTG	183	1444	1036	1776	1044	1520	1254	842	592	0.403647	0.492829	0.95615	0.62672	1.73401	2.16912	1.95156	0.217553	6.61089	3.94349	5.27719	1.3337
CD55_01185_antisense	GGGCCCCTACTCACCCCACA	185	1067	6775	1027	6247	1053	4159	685	3813	3.57235	5.09964	4.57755	4.96181	15.3463	22.4453	18.8958	3.54952	31.6495	31.221	31.4353	0.214217
CD55_01191_sense	GCCGGCCGTGTGGGGTGAGT	191	1188	5063	1525	4322	1479	3329	955	2493	2.39773	2.37604	2.60866	2.32693	10.3003	10.4578	10.3791	0.0787429	18.0365	14.6417	16.3391	1.69741
CD55_01192_sense	GCGGCCGTGTGGGGTGAGTA	192	929	4084	1082	3435	1235	3252	837	2520	2.47331	2.66157	3.0518	2.68373	10.625	11.7145	11.1698	0.544764	21.1003	16.8868	18.9936	2.10679
CD55_01193_sense	GGGCCGTGTGGGGTGAGTAG	193	1730	7599	1881	6444	1609	4471	967	3289	2.47127	2.87214	3.22048	3.0318	10.6162	12.6413	11.6288	1.01255	22.2666	19.0769	20.6718	1.59485
CD55_01198_sense	GTGTGGGGTGAGTAGGGGCC	198	2206	1351	3475	1017	3312	751	2228	749	0.344555	0.245361	0.262798	0.299661	1.48016	1.07992	1.28004	0.20012	1.817	1.88555	1.85128	0.0342731
CD55_01201_sense	GGGGGTGAGTAGGGGCCCGG	201	814	2592	869	2956	712	2246	492	1484	1.79151	2.85183	3.65596	2.68864	7.69608	12.5519	10.124	2.42792	25.2776	16.9177	21.0976	4.17997
CD55_01205_sense	GTGAGTAGGGGCCCGGCGGC	205	1857	1145	2078	786	4036	530	2237	560	0.346899	0.317114	0.152194	0.223144	1.49023	1.39573	1.44298	0.0472471	1.05228	1.40408	1.22818	0.175903
CD55_01205_antisense	GAGGGGCTTCCCCGGCCGCC	205	1930	987	2787	517	3533	411	2091	405	0.287719	0.155522	0.134825	0.172649	1.236	0.684509	0.960255	0.275746	0.93219	1.08636	1.00927	0.0770833
CD55_01206_sense	GGAGTAGGGGCCCGGCGGCC	206	1941	917	2448	724	3381	379	1891	395	0.265799	0.247951	0.129917	0.186196	1.14183	1.09132	1.11658	0.0252562	0.898256	1.17159	1.03492	0.136669
CD55_01206_antisense	GCAGGGGCTTCCCCGGCCGC	206	2061	1280	2196	1010	3111	937	1682	707	0.349415	0.385592	0.349069	0.374677	1.50104	1.69713	1.59908	0.0980459	2.41349	2.35757	2.38553	0.0279602
CD55_01207_sense	GAGTAGGGGCCCGGCGGCCG	207	1126	595	1891	570	2822	491	1494	356	0.297295	0.25271	0.201649	0.212404	1.27714	1.11227	1.1947	0.0824355	1.39422	1.33651	1.36536	0.0288562
CD55_01213_antisense	GCCCAGCCCAGGGGCTTCCC	213	2800	2203	3480	2162	4466	1595	2302	1114	0.442655	0.520853	0.413918	0.431364	1.90158	2.29246	2.09702	0.195438	2.86186	2.71426	2.78806	0.0737999
CD55_01217_sense	GCGGCGGCCGGGGAAGCCCC	217	1158	1541	1698	1410	1548	780	933	1009	0.748692	0.696178	0.583977	0.963991	3.21627	3.06413	3.1402	0.0760733	4.03766	6.0657	5.05168	1.01402
CD55_01218_sense	GGGCGGCCGGGGAAGCCCCT	218	422	3047	996	3154	816	2403	300	1606	4.06227	2.65486	3.413	4.77186	17.4509	11.685	14.568	2.88299	23.5977	30.0259	26.8118	3.21408
CD55_01222_antisense	GGACCTCCCACCCAGCCCAG	222	689	11041	1059	9225	710	6733	750	5268	9.01568	7.30313	10.9906	6.26106	38.7301	32.1437	35.4369	3.29318	75.99	39.3963	57.6932	18.2968
CD55_01222_sense	GGCCGGGGAAGCCCCTGGGC	222	1552	524	1854	567	2299	371	1509	356	0.189954	0.256396	0.187028	0.210293	0.816016	1.12849	0.972254	0.156238	1.29313	1.32322	1.30817	0.0150467
CD55_01223_antisense	GGGACCTCCCACCCAGCCCA	223	863	5824	973	4873	806	4307	498	2815	3.79682	4.19877	6.19316	5.03863	16.3106	18.4803	17.3954	1.08486	42.8199	31.7045	37.2622	5.55773
CD55_01223_sense	GCCGGGGAAGCCCCTGGGCT	223	1448	510	1482	411	2678	273	1279	342	0.198158	0.232505	0.118147	0.238352	0.851257	1.02334	0.937297	0.0860405	0.81688	1.49978	1.15833	0.341449
CD55_01224_antisense	GTGGACCTCCCACCCAGCCC	224	1337	2635	1806	2362	1238	2729	638	2177	1.10881	1.09648	2.55479	3.0416	4.7633	4.826	4.79465	0.0313499	17.664	19.1385	18.4013	0.737276
CD55_01226_sense	GGGGAAGCCCCTGGGCTGGG	226	615	1228	914	1437	604	1384	543	1040	1.12339	1.3181	2.65565	1.70725	4.82594	5.80144	5.31369	0.487749	18.3614	10.7425	14.5519	3.80945
CD55_01227_sense	GGGAAGCCCCTGGGCTGGGT	227	336	3057	587	2713	433	2587	353	1829	5.11877	3.87481	6.92438	4.61852	21.9895	17.0544	19.522	2.46753	47.8756	29.061	38.4683	9.40733
CD55_01230_sense	GAGCCCCTGGGCTGGGTGGG	230	2043	961	2390	838	3599	956	1896	640	0.264645	0.293958	0.307856	0.300888	1.13688	1.29381	1.21535	0.0784673	2.12854	1.89327	2.01091	0.117635
CD55_01240_sense	GCTGGGTGGGAGGTCCAAGT	240	775	10665	1460	9802	1067	7862	906	6054	7.74227	5.6286	8.53966	5.95632	33.2597	24.7735	29.0166	4.2431	59.0439	37.4788	48.2613	10.7825
CD55_01243_antisense	GCGTGTCTCAGAGACCGACT	243	628	4383	675	4014	752	3691	484	2887	3.92664	4.98554	5.68851	5.31698	16.8683	21.9431	19.4057	2.53744	39.3308	33.4559	36.3933	2.93743
CD55_01259_sense	GCGGTCTCTGAGACACGCAC	259	1055	3658	1280	3030	1133	3226	574	2253	1.95074	1.98459	3.29994	3.49875	8.38012	8.7349	8.55751	0.177391	22.8161	22.0151	22.4156	0.400479
CD55_01260_sense	GGGTCTCTGAGACACGCACA	260	730	4316	956	3323	695	2994	383	2051	3.32635	2.91415	4.99274	4.77343	14.2895	12.8262	13.5579	0.731661	34.5202	30.0357	32.278	2.24223
CD55_01261_sense	GGTCTCTGAGACACGCACAG	261	1132	5287	1475	5120	1150	4549	847	3586	2.62768	2.91016	4.58448	3.7739	11.2881	12.8086	12.0484	0.760261	31.6974	23.7464	27.7219	3.97551
CD55_01265_sense	GCTGAGACACGCACAGGGGC	265	1169	5919	1235	4491	1017	4325	669	3744	2.84868	3.0487	4.92876	4.98854	12.2375	13.4184	12.828	0.59046	34.0778	31.3893	32.7335	1.34426
CD55_01273_antisense	GTCCCCACCTGCCAAGTCGC	273	1671	6662	2011	5965	1654	6130	1167	5234	2.24304	2.48678	4.29534	3.99785	9.63578	10.9452	10.2905	0.654708	29.6983	25.1556	27.4269	2.27135
CD55_01273_sense	GCGCACAGGGGCCGGCGACT	273	931	5239	1132	4384	950	3509	701	2863	3.16598	3.24685	4.28087	3.64055	13.6006	14.2906	13.9456	0.34499	29.5982	22.9073	26.2528	3.34545
CD55_01277_sense	GCAGGGGCCGGCGACTTGGC	277	802	3878	617	3274	734	3046	348	2377	2.72046	4.44869	4.80957	6.08855	11.6867	19.5803	15.6335	3.94678	33.2537	38.3108	35.7822	2.52855
CD55_01280_sense	GGGGCCGGCGACTTGGCAGG	280	987	3277	1253	2580	858	2700	497	1886	1.86796	1.72626	3.64711	3.38259	8.0245	7.59791	7.8112	0.213298	25.2164	21.2842	23.2503	1.9661
CD55_01281_sense	GGGCCGGCGACTTGGCAGGT	281	802	3177	717	2562	324	3567	360	1459	2.2287	2.9957	12.7594	3.61257	9.57418	13.1852	11.3797	1.80549	88.2194	22.7313	55.4753	32.7441
CD55_01282_sense	GGCCGGCGACTTGGCAGGTG	282	764	3980	822	2474	668	2954	510	1653	2.93089	2.52329	5.12515	2.88913	12.5907	11.1059	11.8483	0.742389	35.4356	18.1792	26.8074	8.62823
CD55_01289_sense	GACTTGGCAGGTGGGGAGCT	289	3387	8573	4045	6967	3180	7556	1977	6035	1.42406	1.444	2.75383	2.72104	6.11754	6.35554	6.23654	0.119003	19.0402	17.1215	18.0808	0.959336
CD55_01296_sense	GAGGTGGGGAGCTTGGCCCG	296	698	2358	1083	2238	803	1822	489	1389	1.90063	1.73249	2.62969	2.53196	8.16483	7.6253	7.89507	0.269766	18.1819	15.9318	17.0568	1.12505
CD55_01301_antisense	GCGGCGGGAACCACGACCGC	301	1414	1837	1899	1378	1178	1726	862	1184	0.730918	0.608363	1.69812	1.22436	3.13992	2.67762	2.90877	0.231148	11.7409	7.70399	9.72245	2.01846
CD55_01302_sense	GGGAGCTTGGCCCGCGGTCG	302	1094	2431	1568	2024	1028	2053	745	1540	1.25019	1.08219	2.31456	1.84259	5.37065	4.7631	5.06687	0.303773	16.003	11.5941	13.7985	2.20448
CD55_01302_antisense	GACGGCGGGAACCACGACCG	302	264	2077	397	1722	426	1602	230	1031	4.42631	3.63648	4.35838	3.99571	19.0148	16.0055	17.5101	1.50467	30.1342	25.1421	27.6381	2.49601
CD55_01316_antisense	GCTTAAAGGCACAGGACGGC	316	3624	1970	4438	1933	3758	1674	2248	1441	0.305835	0.36516	0.516263	0.571388	1.31382	1.6072	1.46051	0.146688	3.56948	3.59533	3.5824	0.0129265
CD55_01317_antisense	GCCTTAAAGGCACAGGACGG	317	3379	2328	5231	1854	5498	1441	3522	1135	0.387618	0.297142	0.303761	0.287257	1.66515	1.30783	1.48649	0.178662	2.10022	1.8075	1.95386	0.146362
CD55_01320_antisense	GGAGCCTTAAAGGCACAGGA	320	599	4641	993	4159	731	3202	650	2845	4.35907	3.51138	5.07664	3.90151	18.7259	15.4549	17.0904	1.63554	35.1002	24.5494	29.8248	5.27544
CD55_01324_antisense	GGCGAGAGCCTTAAAGGCAC	324	319	2598	442	2452	397	1782	281	1305	4.58203	4.6509	5.20223	4.13969	19.6837	20.4703	20.077	0.39327	35.9686	26.0481	31.0083	4.96026
CD55_01327_sense	GCCGCCGTCCTGTGCCTTTA	327	5624	4923	7130	4306	6586	4168	3788	3644	0.492486	0.506318	0.733463	0.857496	2.11565	2.22849	2.17207	0.0564187	5.07122	5.3956	5.23341	0.162192
CD55_01330_antisense	GTGAGCGGCGAGAGCCTTAA	330	239	1777	469	1153	313	1312	144	1035	4.1831	2.06108	4.85805	6.40681	17.97	9.07156	13.5208	4.44923	33.5889	40.3134	36.9511	3.36224
CD55_01345_antisense	GAGCCCCAAATGCTGGTGAG	345	763	3720	821	2866	649	2501	450	1897	2.74301	2.92666	4.46623	3.75767	11.7836	12.8813	12.3324	0.548839	30.8798	23.6443	27.2621	3.61778
CD55_01352_sense	GTCGCCGCTCACCAGCATTT	352	2997	3127	4063	3231	4273	2571	2826	1685	0.587017	0.666698	0.697335	0.531485	2.52174	2.93437	2.72806	0.206318	4.82142	3.34425	4.08284	0.738586
CD55_01352_antisense	GCAGCAGGAGCCCCAAATGC	352	842	4058	986	3530	889	3354	681	2418	2.7115	3.00149	4.37254	3.16499	11.6482	13.2106	12.4294	0.781208	30.232	19.915	25.0735	5.15851
CD55_01353_sense	GCGCCGCTCACCAGCATTTG	353	1466	4713	2352	4113	1672	3344	1267	2516	1.80873	1.46609	2.31794	1.7701	7.77002	6.45278	7.1114	0.658623	16.0264	11.1379	13.5822	2.44423
CD55_01367_antisense	GAGCTGGGGGCCGACACAGC	367	983	2427	885	1784	669	1906	464	1510	1.38907	1.69001	3.30194	2.90083	5.96726	7.43835	6.70281	0.735546	22.8298	18.2528	20.5413	2.2885
CD55_01368_sense	GTTTGGGGCTCCTGCTGTGT	368	3892	5019	5325	5056	4577	3367	2656	2710	0.725527	0.796024	0.852578	0.909505	3.11676	3.50359	3.31017	0.193413	5.89479	5.72285	5.80882	0.0859688
CD55_01380_antisense	GCTAAAGCCAAGTCAGCTGG	380	2231	1557	2750	1643	3158	1946	1724	1091	0.392643	0.500891	0.714172	0.564094	1.68674	2.2046	1.94567	0.258931	4.93784	3.54943	4.24363	0.694203
CD55_01381_antisense	GCCTAAAGCCAAGTCAGCTG	381	4110	1757	4502	1042	7200	1014	4192	882	0.240513	0.194044	0.163222	0.187547	1.03321	0.854058	0.943634	0.0895761	1.12853	1.1801	1.15431	0.0257867
CD55_01382_antisense	GCCCTAAAGCCAAGTCAGCT	382	3896	2757	5105	2362	5284	2323	3622	1798	0.398132	0.387903	0.509517	0.442491	1.71032	1.7073	1.70881	0.00150943	3.52284	2.78428	3.15356	0.36928
CD55_01383_antisense	GCCCCTAAAGCCAAGTCAGC	383	5896	2383	7721	2244	10836	1515	6118	1670	0.227392	0.243662	0.162038	0.243316	0.976845	1.07244	1.02464	0.0477997	1.12034	1.53101	1.32568	0.205336
CD55_01384_sense	GTGTCGGCCCCCAGCTGACT	384	1168	2752	1787	2817	1707	1851	953	1941	1.32561	1.3216	1.25674	1.8155	5.69462	5.81685	5.75573	0.0611151	8.68918	11.4236	10.0564	1.36722
CD55_01391_sense	GCCCCAGCTGACTTGGCTTT	391	4586	1945	4975	1522	7077	799	4543	905	0.238613	0.256484	0.130849	0.17757	1.02505	1.12888	1.07696	0.0519146	0.904698	1.11732	1.01101	0.10631
CD55_01392_sense	GCCCAGCTGACTTGGCTTTA	392	4439	2240	4897	1283	6248	936	3911	966	0.283904	0.219652	0.173623	0.220167	1.21961	0.966767	1.09319	0.126423	1.20044	1.38535	1.2929	0.0924561
CD55_01393_sense	GCCAGCTGACTTGGCTTTAG	393	1403	2460	1804	2112	1652	1846	780	1368	0.986476	0.981513	1.29507	1.56335	4.23776	4.31999	4.27887	0.0411149	8.95422	9.837	9.39561	0.441391
CD55_01397_sense	GCTGACTTGGCTTTAGGGGT	397	2315	5291	3078	4947	2521	3663	1732	2832	1.28587	1.34745	1.68398	1.4575	5.5239	5.9306	5.72725	0.203351	11.6431	9.171	10.4071	1.23607
CD55_01402_sense	GTTGGCTTTAGGGGTCGGCG	402	1508	2894	2324	2374	2074	1085	1154	569	1.07971	0.856413	0.606308	0.439511	4.63827	3.76938	4.20383	0.434445	4.19206	2.76553	3.47879	0.713265
CD55_01405_sense	GGCTTTAGGGGTCGGCGTGG	405	1942	3238	2481	2628	1894	1131	1297	953	0.938073	0.88805	0.692078	0.654963	4.02983	3.90862	3.96923	0.0606019	4.78507	4.1212	4.45314	0.331935
CD55_01406_sense	GCTTTAGGGGTCGGCGTGGA	406	1789	3590	2220	2986	2301	1309	1510	780	1.129	1.12765	0.659318	0.460449	4.85001	4.9632	4.90661	0.0565951	4.55857	2.89727	3.72792	0.830653
CD55_01415_sense	GTCGGCGTGGAGGGTTAAAG	415	2221	5938	2744	4834	2091	4125	1476	3224	1.50418	1.47693	2.28635	1.94703	6.46176	6.50052	6.48114	0.0193804	15.808	12.2512	14.0296	1.77836
CD55_01421_sense	GTGGAGGGTTAAAGAGGCCC	421	817	3220	1062	2746	743	2361	540	1531	2.21739	2.16778	3.68281	2.52723	9.52561	9.54116	9.53339	0.00777771	25.4632	15.902	20.6826	4.78059
CD55_01425_sense	GGGGTTAAAGAGGCCCCGGC	425	905	417	1197	529	1708	371	859	321	0.259237	0.37051	0.251743	0.333101	1.11364	1.63075	1.3722	0.258552	1.74057	2.09596	1.91827	0.177694
CD55_01426_sense	GGGTTAAAGAGGCCCCGGCT	426	664	1691	821	1300	798	1232	529	1090	1.4328	1.32751	1.78929	1.83668	6.15509	5.84286	5.99898	0.156115	12.3713	11.5569	11.9641	0.40717
CD55_01427_antisense	GTGCTCCGCAAACCCAGCCG	427	983	2432	1439	1968	937	1778	781	1305	1.39194	1.14658	2.1992	1.48944	5.97956	5.04649	5.51302	0.466532	15.2054	9.37197	12.2887	2.91672
CD55_01428_antisense	GCTGCTCCGCAAACCCAGCC	428	4052	1924	4697	1562	6813	1317	3891	1075	0.267144	0.278804	0.224037	0.24627	1.14761	1.22712	1.18736	0.039753	1.54901	1.5496	1.5493	0.000294363
CD55_01429_antisense	GGCTGCTCCGCAAACCCAGC	429	1000	3519	1539	2676	1220	2485	583	1770	1.97983	1.45776	2.36069	2.70625	8.50507	6.41612	7.4606	1.04448	16.322	17.0285	16.6752	0.353255
CD55_01433_sense	GGAGGCCCCGGCTGGGTTTG	433	1713	1603	2054	954	2643	575	1445	767	0.526484	0.389392	0.252141	0.473142	2.2617	1.71385	1.98778	0.273924	1.74332	2.97714	2.36023	0.616909
CD55_01448_sense	GTTTGCGGAGCAGCCAAGCC	448	3452	1969	3997	1583	5332	1418	3261	1156	0.320911	0.332036	0.308218	0.315988	1.37859	1.46141	1.42	0.0414121	2.13104	1.98828	2.05966	0.0713797
CD55_01461_sense	GCAAGCCTGGCAAAATCGAA	461	2370	1424	2509	1310	2847	884	2028	970	0.338042	0.437733	0.359863	0.426351	1.45218	1.92662	1.6894	0.23722	2.48812	2.68272	2.58542	0.0973003
CD55_01462_sense	GAAGCCTGGCAAAATCGAAA	462	1977	5570	2572	4423	2434	3292	1156	3044	1.5851	1.44173	1.56751	2.3472	6.80938	6.34558	6.57748	0.231899	10.8379	14.7692	12.8036	1.96567
CD55_01465_sense	GCCTGGCAAAATCGAAAGGG	465	3175	4952	3683	4497	3688	3367	2381	3083	0.877498	1.02367	1.05809	1.15419	3.7696	4.50554	4.13757	0.367966	7.31574	7.26249	7.28911	0.0266265
CD55_01466_sense	GCTGGCAAAATCGAAAGGGA	466	3807	5004	4199	4270	4180	3909	2354	2764	0.739509	0.852552	1.08383	1.04663	3.17683	3.75238	3.4646	0.28778	7.49369	6.58571	7.0397	0.453986
CD55_01503_sense	GTCCTTAACCCCCAAAAAGC	503	2534	2327	3320	2494	3248	1834	1886	1291	0.516653	0.629792	0.654418	0.610166	2.21947	2.77194	2.4957	0.276236	4.5247	3.83933	4.18201	0.342681
CD55_01512_sense	GCCCAAAAAGCTGGTCTAAA	512	2597	1387	3712	1376	5394	1123	2767	788	0.300479	0.310777	0.241291	0.253852	1.29081	1.36784	1.32933	0.0385142	1.6683	1.59731	1.6328	0.0354981
CD55_01516_sense	GAAAAGCTGGTCTAAAAGGA	516	1467	3129	2240	2745	1962	2358	1137	1715	1.20001	1.02738	1.39289	1.34452	5.15507	4.52189	4.83848	0.31659	9.63054	8.46009	9.04532	0.585228
CD55_01517_sense	GAAAGCTGGTCTAAAAGGAT	517	1363	4787	2200	3446	1698	3996	958	2121	1.97595	1.3132	2.72747	1.97351	8.48841	5.77987	7.13414	1.35427	18.8579	12.4178	15.6379	3.22004
CD55_01520_sense	GGCTGGTCTAAAAGGATGGG	520	3117	8475	3438	6474	2829	5464	1871	3747	1.52972	1.57872	2.23846	1.78515	6.57146	6.94852	6.75999	0.188529	15.4769	11.2326	13.3548	2.12214
CD55_01532_antisense	GTGGGGAACGGTCAGCGGTC	532	989	3854	1380	3473	821	2936	796	2327	2.19242	2.10991	4.14462	2.60584	9.41834	9.28648	9.35241	0.0659306	28.6562	16.3966	22.5264	6.1298
CD55_01537_antisense	GGAGAGTGGGGAACGGTCAG	537	1066	4797	1359	3849	1137	3310	580	2552	2.53176	2.37447	3.37396	3.92208	10.8761	10.4509	10.6635	0.212577	23.3278	24.6788	24.0033	0.675502
CD55_01544_antisense	GCTCTGTCGAGAGTGGGGAA	544	1740	6080	2275	5816	1582	4836	1039	3601	1.96591	2.14329	3.54284	3.08938	8.44526	9.4334	8.93933	0.494069	24.4955	19.4392	21.9673	2.52813
CD55_01549_antisense	GCTGGACTCTGTCGAGAGTG	549	1035	4913	1787	3958	1003	3093	893	2671	2.67064	1.85691	3.57397	2.66616	11.4727	8.17291	9.8228	1.64989	24.7107	16.7762	20.7435	3.96725
CD55_01550_antisense	GGCTGGACTCTGTCGAGAGT	550	1254	4304	1496	4505	1147	4069	668	3217	1.93101	2.52465	4.11146	4.29278	8.29533	11.1119	9.70362	1.40829	28.427	27.0113	27.7191	0.707816
CD55_01551_antisense	GGGCTGGACTCTGTCGAGAG	551	839	3437	1318	3119	1069	2164	724	1532	2.30477	1.98399	2.34613	1.88618	9.90094	8.73223	9.31659	0.584354	16.2213	11.8684	14.0448	2.17646
CD55_01567_antisense	GATCGTGTGCTCCACACGGC	567	865	1917	1077	1544	818	1381	623	777	1.24685	1.20191	1.95665	1.11172	5.3563	5.29001	5.32316	0.0331425	13.5284	6.99527	10.2618	3.26657
CD55_01567_sense	GTCGACAGAGTCCAGCCGTG	567	826	3054	1240	2594	564	2201	584	2131	2.08017	1.75383	4.52286	3.25263	8.9361	7.71922	8.32766	0.608437	31.2714	20.4664	25.8689	5.40248
CD55_01571_antisense	GCAGCATCGTGTGCTCCACA	571	1263	5309	1675	4896	1161	4210	795	2862	2.36493	2.45056	4.20264	3.20897	10.1594	10.7858	10.4726	0.313192	29.0573	20.1917	24.6245	4.4328
CD55_01607_sense	GCTTGCATGTCATCTCTTTC	607	4473	9669	5625	8144	4589	5743	2458	4691	1.21616	1.21382	1.45042	1.70117	5.22446	5.34245	5.28346	0.0589947	10.0283	10.7042	10.3663	0.337963
CD55_01612_sense	GATGTCATCTCTTTCAGGTG	612	1831	2496	1960	1867	2235	1690	1188	1450	0.766947	0.798596	0.876358	1.08797	3.29469	3.5149	3.4048	0.110105	6.0592	6.84578	6.45249	0.393289
CD55_01622_sense	GTTTCAGGTGTGGCATTTCA	622	2335	3078	2793	2094	3694	1495	1978	1130	0.741636	0.628557	0.469047	0.509232	3.18596	2.7665	2.97623	0.20973	3.24303	3.20423	3.22363	0.0193988
CD55_01623_sense	GTTCAGGTGTGGCATTTCAA	623	1936	4703	2212	4883	1651	2985	982	2072	1.36672	1.85072	2.09541	1.8808	5.87122	8.14567	7.00845	1.13722	14.4878	11.8345	13.1612	1.32667
CD55_01624_sense	GTCAGGTGTGGCATTTCAAG	624	1187	2796	1870	2341	1856	1664	965	1290	1.32524	1.04954	1.03908	1.19159	5.69305	4.6194	5.15622	0.53683	7.18425	7.4978	7.34102	0.156773
CD55_01625_sense	GCAGGTGTGGCATTTCAAGG	625	2020	6911	2997	5297	1870	4719	1096	3574	1.92486	1.48177	2.92469	2.90675	8.26891	6.52182	7.39536	0.873548	20.2215	18.2901	19.2558	0.965743
CD55_01654_sense	GCTTGAAAACAGCAACTGTG	654	1376	1195	2417	910	3679	639	1651	441	0.488606	0.315648	0.2013	0.238098	2.09898	1.38928	1.74413	0.35485	1.3918	1.49818	1.44499	0.0531874
CD55_01683_antisense	GGAGACAAAAGCAGAACTGA	683	1024	1891	1311	1749	842	926	754	1111	1.03896	1.11847	1.27459	1.31343	4.46324	4.9228	4.69302	0.22978	8.81262	8.26445	8.53853	0.274084
CD55_01704_antisense	GGGAAGGCCACAGTCACCTA	704	1352	6176	1603	5636	1411	4545	804	3968	2.57004	2.94765	3.73318	4.39926	11.0405	12.9737	12.0071	0.966575	25.8115	27.6813	26.7464	0.934921
CD55_01705_antisense	GGGGAAGGCCACAGTCACCT	705	924	6075	1340	4307	1055	4049	552	3021	3.69899	2.69469	4.44803	4.87838	15.8903	11.8603	13.8753	2.01502	30.754	30.6961	30.725	0.0289528
CD55_01708_sense	GTTGTCTCCCTAGGTGACTG	708	1158	3101	1499	2315	1345	1648	784	1086	1.50662	1.29476	1.42006	1.23475	6.4722	5.69869	6.08544	0.386759	9.81841	7.76936	8.79388	1.02453
CD55_01720_antisense	GATTAGGTACATCTGGGGGA	720	2094	10495	2818	8646	2546	7585	1703	5305	2.81978	2.57225	3.45278	2.77673	12.1134	11.3214	11.7174	0.395988	23.8728	17.472	20.6724	3.20041
CD55_01724_antisense	GGGGCATTAGGTACATCTGG	724	2484	10795	3318	9589	2415	7490	2018	5980	2.44501	2.4229	3.59449	2.64146	10.5034	10.6641	10.5837	0.0803255	24.8525	16.6208	20.7367	4.11588
CD55_01725_antisense	GTGGGCATTAGGTACATCTG	725	1244	6411	1875	4876	1318	4189	730	3287	2.89944	2.18022	3.68355	4.01366	12.4556	9.59594	11.0258	1.42982	25.4684	25.255	25.3617	0.10666
CD55_01726_antisense	GCTGGGCATTAGGTACATCT	726	2572	10194	3173	8115	2731	6931	1600	5202	2.22989	2.14416	2.94135	2.8981	9.57927	9.43721	9.50824	0.0710299	20.3367	18.2357	19.2862	1.05051
CD55_01727_antisense	GGCTGGGCATTAGGTACATC	727	1309	3554	1198	3641	1354	2416	669	1965	1.52752	2.54802	2.068	2.61818	6.56201	11.2147	8.88837	2.32637	14.2983	16.4743	15.3863	1.08801
CD55_01736_antisense	GCCAAAGCTGGCTGGGCATT	736	932	1921	1213	1767	909	1388	682	789	1.15963	1.22128	1.76969	1.03123	4.98162	5.37528	5.17845	0.196831	12.2358	6.48879	9.36229	2.87349
CD55_01743_antisense	GCGGCCTTCCAAAGCTGGCT	743	1173	5512	1965	4739	1546	4269	855	3334	2.64375	2.02191	3.20029	3.47587	11.3572	8.89917	10.1282	1.229	22.127	21.8711	21.9991	0.127952
CD55_01744_antisense	GACGGCCTTCCAAAGCTGGC	744	1697	856	1789	601	1977	420	1022	510	0.283793	0.281646	0.246215	0.444819	1.21913	1.23962	1.22938	0.0102451	1.70235	2.79892	2.25063	0.548285
CD55_01746_sense	GCCTAATGCCCAGCCAGCTT	746	2587	7199	3807	6614	2654	5572	1654	3644	1.56561	1.45653	2.43323	1.96384	6.72566	6.41072	6.56819	0.157469	16.8235	12.357	14.5903	2.23323
CD55_01748_antisense	GTTGTACGGCCTTCCAAAGC	748	941	2228	1092	1300	1015	1115	573	926	1.33209	0.998066	1.27315	1.44052	5.72248	4.39285	5.05766	0.664818	8.80268	9.06416	8.93342	0.130741
CD55_01750_sense	GATGCCCAGCCAGCTTTGGA	750	2200	5188	2559	3755	2255	2579	1392	2211	1.32674	1.23021	1.32549	1.41584	5.69949	5.41458	5.55704	0.142455	9.16454	8.90883	9.03669	0.127856
CD55_01762_antisense	GATCCTCGGGAAAACTTGTA	762	738	2465	709	2236	768	2000	496	1300	1.87919	2.64402	3.01815	2.33628	8.07271	11.6373	9.85499	1.78228	20.8677	14.7005	17.7841	3.08359
CD55_01775_antisense	GACGTTATTACAGTATCCTC	775	722	2484	871	2063	660	1380	537	863	1.93564	1.98573	2.4233	1.43252	8.31521	8.7399	8.52755	0.212344	16.7549	9.0138	12.8843	3.87054
CD55_01776_antisense	GTACGTTATTACAGTATCCT	776	901	2291	1096	1905	1051	1048	479	1080	1.43057	1.45721	1.15566	2.0098	6.14553	6.41372	6.27962	0.134094	7.99033	12.6462	10.3183	2.32793
CD55_01819_sense	GAAAGCTTTGTGAAAATTCC	819	1695	1088	2444	788	2846	584	1651	535	0.361134	0.270311	0.237821	0.288849	1.55138	1.18974	1.37056	0.180822	1.64431	1.81751	1.73091	0.0866018
CD55_01826_antisense	GTCACTGAGTCCTTCTCGCC	826	2003	2428	2215	1904	3421	1411	1935	1111	0.681988	0.720663	0.47802	0.511796	2.92972	3.17189	3.05081	0.121085	3.30506	3.22036	3.26271	0.0423528
CD55_01827_sense	GGTGAAAATTCCTGGCGAGA	827	2085	869	2752	761	3808	434	2491	473	0.234489	0.231833	0.132088	0.169259	1.00733	1.02038	1.01386	0.00652357	0.913269	1.06502	0.989146	0.0758765
CD55_01848_sense	GGACTCAGTGATCTGCCTTA	848	1601	3737	2058	3625	2020	2327	1385	1650	1.31323	1.47673	1.33511	1.06193	5.64145	6.49962	6.07053	0.429085	9.23105	6.68198	7.95652	1.27453
CD55_01849_sense	GACTCAGTGATCTGCCTTAA	849	1505	4206	1672	3270	1557	2932	1131	1783	1.57232	1.63965	2.18247	1.40525	6.75448	7.21667	6.98557	0.231097	15.0897	8.84219	11.966	3.12377
CD55_01852_antisense	GTGACCATTGACTGCCCTTA	852	2111	4960	3480	4973	2800	3542	2022	2765	1.32191	1.19806	1.4661	1.21893	5.67874	5.27308	5.47591	0.202831	10.1367	7.66982	8.90326	1.23344
CD55_01859_sense	GCTGCCTTAAGGGCAGTCAA	859	2313	1069	3004	930	5037	863	2754	508	0.260023	0.25955	0.198569	0.164423	1.11702	1.14237	1.1297	0.012677	1.37292	1.0346	1.20376	0.169161
CD55_01961_antisense	GCAATTACTAGTCACTCCAA	961	2166	4575	3312	4003	3566	2637	1959	2124	1.18834	1.01329	0.85704	0.96646	5.10495	4.45985	4.7824	0.322549	5.92563	6.08123	6.00343	0.077797
NT37_10000_nonsense	GATGTGGATTACCCCTACGA		1729	646	1730	427	3461	372	1664	498	0.210207	0.206929	0.12457	0.266772	0.903018	0.910767	0.906892	0.00387429	0.861286	1.6786	1.26994	0.408657
NT25_10000_nonsense	GCAAATTCGCGATCGACGTC		1778	1072	2571	891	3892	580	2958	491	0.339213	0.290546	0.172714	0.147961	1.45721	1.2788	1.368	0.0892071	1.19416	0.93101	1.06258	0.131573
NT41_10000_nonsense	GCAACGGAGGTATACCTATC		867	316	1621	563	2066	246	1231	204	0.205058	0.291182	0.137999	0.147719	0.880901	1.28159	1.08125	0.200347	0.954137	0.929487	0.941812	0.0123251
NT6_10000_nonsense	GTTGTCGAACTCGAACGTCG		1576	648	1776	580	2790	316	1886	391	0.231328	0.273794	0.131267	0.184799	0.993751	1.20506	1.09941	0.105657	0.907588	1.1628	1.0352	0.127608
NT16_10000_nonsense	GAGCGACGTTCGTCCGATAG		1347	674	1664	396	2127	460	1325	295	0.281515	0.199517	0.250647	0.198459	1.20935	0.878147	1.04375	0.1656	1.73299	1.24876	1.49087	0.242118
NT13_10000_nonsense	GGCCGATCGATTCGCAATCG		1772	725	2080	533	3048	394	1528	235	0.230188	0.214834	0.149814	0.137091	0.988856	0.94556	0.967208	0.021648	1.03583	0.862613	0.94922	0.0866074
NT22_10000_nonsense	GGCACGACACGATCGTACGA		1167	547	1577	402	1805	248	1294	211	0.263709	0.213714	0.159238	0.145349	1.13286	0.940632	1.03674	0.0961129	1.10098	0.914575	1.00778	0.0932038
NT2_10000_nonsense	GCCACCGTTCGTACCGGTCG		1466	683	1972	539	3128	334	1961	361	0.262117	0.22915	0.123752	0.164094	1.12602	1.00857	1.0673	0.0587231	0.85563	1.03253	0.944078	0.088448
NT23_10000_nonsense	GGCCGTCGTTGGACGTAACG		1149	439	1898	332	2159	178	1276	228	0.214958	0.14665	0.0955519	0.159275	0.923429	0.645457	0.784443	0.138986	0.660653	1.0022	0.831428	0.170775
NT26_10000_nonsense	GGAGTTACGTCGCTTCGATC		2154	787	2541	758	3682	528	2128	316	0.20556	0.250094	0.166197	0.132367	0.883055	1.10075	0.991904	0.108849	1.1491	0.832888	0.990992	0.158104
NT28_10000_nonsense	GCTGCAGACTAGCTATCGTA		3816	1378	5358	1039	6695	853	4310	729	0.203166	0.162574	0.147663	0.15077	0.87277	0.715547	0.794158	0.0786114	1.02095	0.948684	0.984817	0.0361331
NT44_10000_nonsense	GGTGTACAACGGCTAAGCTC		1877	713	2141	716	3304	389	1898	475	0.213715	0.280372	0.136453	0.22308	0.918088	1.23402	1.07605	0.157965	0.943443	1.40368	1.17356	0.230119
NT24_10000_nonsense	GTCGTACGTACTCCGCCGTA		1408	573	1880	551	2892	343	1571	381	0.228961	0.245715	0.137457	0.216178	0.983583	1.08148	1.03253	0.0489494	0.95039	1.36025	1.15532	0.204932
NT14_10000_nonsense	GATATCGCGGCGTCGTTACA		1986	889	2899	708	3726	446	2216	448	0.251844	0.20475	0.138728	0.180207	1.08189	0.901178	0.991532	0.0903541	0.959175	1.13391	1.04654	0.0873685
NT5_10000_nonsense	GCCCGATCTTACGTCGCGTA		1939	817	2492	663	3808	469	2289	403	0.237057	0.223051	0.142741	0.156936	1.01836	0.981727	1.00005	0.0183185	0.98692	0.987485	0.987202	0.000282472
NT50_10000_nonsense	GCAGAGGCATTACCCCGATA		3181	1333	4110	1003	5473	689	3476	946	0.235763	0.204596	0.145904	0.242591	1.0128	0.900501	0.956653	0.0561512	1.00879	1.52645	1.26762	0.258831
NT4_10000_nonsense	GTCGTACGGATTCGCGCGTA		1653	667	2014	601	2832	513	2033	335	0.227019	0.250181	0.209941	0.146883	0.975241	1.10113	1.03819	0.0629468	1.45154	0.924227	1.18789	0.263658
NT29_10000_nonsense	GCAGCTCCAAACGTACGTAC		3797	1871	4733	1396	6413	965	3644	734	0.277231	0.247279	0.174397	0.179548	1.19095	1.08836	1.13966	0.0512909	1.20579	1.12977	1.16778	0.0380121
NT43_10000_nonsense	GTAGAGTACAACGTACGTTC		730	388	817	317	1139	179	701	95	0.299032	0.325294	0.182138	0.120801	1.2846	1.43173	1.35817	0.0735675	1.25932	0.760111	1.00971	0.249604
NT45_10000_nonsense	GTACACGTAACAGATCGGTA		1395	602	1547	395	2702	406	1556	216	0.24279	0.214065	0.174146	0.123739	1.04299	0.942176	0.992584	0.0504082	1.20406	0.778602	0.991329	0.212727
NT48_10000_nonsense	GAAATCTAAAACGTATGCGC		1280	659	1419	470	2462	337	1576	399	0.289657	0.277686	0.15864	0.225673	1.24433	1.2222	1.23326	0.0110653	1.09685	1.42	1.25843	0.161573
NT10_10000_nonsense	GCCCGTCGCGGTATGATCGG		2011	831	2443	801	3072	409	1929	389	0.232487	0.274883	0.154303	0.179755	0.998729	1.20986	1.10429	0.105564	1.06686	1.13107	1.09896	0.032103
NT42_10000_nonsense	GGTCCCGCGCAGGTATCGAT		2832	1129	3953	959	5663	704	3473	694	0.22429	0.20339	0.144078	0.178122	0.963517	0.895194	0.929356	0.0341618	0.996167	1.12079	1.05848	0.0623137
NT35_10000_nonsense	GCTGTGAGGTTACCTCGATA		2639	1034	3547	776	5049	697	3519	700	0.22044	0.183417	0.159992	0.177314	0.946978	0.807283	0.877131	0.0698476	1.1062	1.11571	1.11095	0.00475355
NT39_10000_nonsense	GACGATATAGAGCGGTACCC		1935	614	1406	465	2284	279	1211	324	0.178524	0.277272	0.141573	0.238487	0.766913	1.22037	0.993644	0.22673	0.978846	1.50062	1.23974	0.26089
NT12_10000_nonsense	GGGCGCCGATACGTCGGCTA		1386	536	1546	677	2066	251	1382	329	0.217576	0.367128	0.140804	0.212203	0.934675	1.61586	1.27527	0.340594	0.97353	1.33524	1.15438	0.180854
NT40_10000_nonsense	GCCACGTAGAACCTACGATC		1971	694	2050	730	3245	481	1842	324	0.198099	0.298544	0.171792	0.15679	0.851004	1.314	1.0825	0.231496	1.18778	0.986567	1.08717	0.100607
NT33_10000_nonsense	GGACACGGACGTATACGGAT		1068	421	1456	390	1753	208	1146	193	0.221779	0.224565	0.137516	0.150119	0.95273	0.98839	0.97056	0.0178304	0.950796	0.944591	0.947694	0.0031025
NT17_10000_nonsense	GAGAACCGGCGTAATTCGCG		794	381	1216	213	1823	254	799	193	0.269969	0.146854	0.16148	0.215315	1.15975	0.646355	0.903051	0.256696	1.11649	1.35482	1.23565	0.119167
NT3_10000_nonsense	GGACCGTCGTCGATCGATAC		1373	707	1734	489	2904	270	1807	253	0.289706	0.236428	0.107755	0.124803	1.24454	1.0406	1.14257	0.101967	0.745029	0.785296	0.765163	0.0201337
NT34_10000_nonsense	GAAGGACAGGCGTATAACGA		1447	501	2156	484	2464	360	1685	222	0.194795	0.188207	0.16933	0.11744	0.836812	0.828365	0.832589	0.0042235	1.17076	0.738966	0.954863	0.215897
NT8_10000_nonsense	GAACGTACGACGCGATAATA		884	551	1324	320	2071	311	1125	131	0.350678	0.202629	0.174041	0.103796	1.50646	0.891841	1.19915	0.307311	1.20333	0.653116	0.928225	0.275109
NT18_10000_nonsense	GTATTCGCGTTACGCGCATT		651	268	750	314	1464	149	767	154	0.231613	0.351	0.117955	0.178974	0.994976	1.54488	1.26993	0.27495	0.815551	1.12615	0.970851	0.1553
NT36_10000_nonsense	GAGGCACCATCGGTCAATGT		2290	985	2212	735	3604	427	2354	329	0.241997	0.278574	0.137314	0.124581	1.03958	1.2261	1.13284	0.0932603	0.9494	0.7839	0.86665	0.0827499
NT49_10000_nonsense	GCAGGGCCAATAGTACGGTT		4561	1665	5806	1337	8565	1115	4898	904	0.205382	0.19306	0.150876	0.164518	0.882293	0.849728	0.86601	0.016283	1.04317	1.03519	1.03918	0.00398718
NT21_10000_nonsense	GGGCCGTATCGCTACGCGGT		1926	571	2538	688	3402	418	2214	368	0.166797	0.227267	0.142401	0.148161	0.716537	1.00028	0.858409	0.141872	0.984573	0.932269	0.958421	0.0261519
NT9_10000_nonsense	GTACGTCGATCGTATATCGA		1008	476	1268	299	1417	173	950	185	0.265678	0.197693	0.141497	0.173585	1.14131	0.870116	1.00572	0.135599	0.978323	1.09224	1.03528	0.0569601
NT46_10000_nonsense	GGAGTATAAACTACGCACGT		1329	620	1592	422	2927	347	1816	256	0.262468	0.222233	0.137398	0.125657	1.12752	0.978126	1.05282	0.0746989	0.949976	0.79067	0.870323	0.0796531
NT7_10000_nonsense	GCTTAACGGCAATCGCGCGT		2631	1213	3112	796	4257	795	2832	377	0.259388	0.214443	0.216439	0.118662	1.11429	0.943841	1.02907	0.0852253	1.49648	0.746654	1.12156	0.374911
NT15_10000_nonsense	GGTTCGTCGGTTCGTTCGAA		1661	539	2168	688	3630	387	1946	298	0.18257	0.266053	0.12356	0.136501	0.784292	1.17099	0.977643	0.193351	0.8543	0.858904	0.856602	0.00230205
NT11_10000_nonsense	GGGCGCGACGTTATACGCGT		1104	317	1233	371	1944	166	1392	180	0.161547	0.252261	0.0989655	0.115265	0.693983	1.11029	0.902136	0.208153	0.684255	0.725278	0.704766	0.0205116
NT38_10000_nonsense	GATACTAGATGCATCGACCC		1830	814	1947	675	3423	339	2049	473	0.250255	0.290654	0.11478	0.20577	1.07506	1.27927	1.17717	0.102107	0.793595	1.29476	1.04418	0.250584
NT32_10000_nonsense	GAAATACGGTCGTTAATCCC		958	471	1200	453	1860	240	971	227	0.276608	0.316487	0.149545	0.208387	1.18827	1.39297	1.29062	0.102352	1.03396	1.31123	1.17259	0.138633
NT47_10000_nonsense	GCTGAGTCGCCGTCCTATGA		4192	2238	6172	1849	8980	1226	5370	1144	0.300364	0.25116	0.158229	0.189896	1.29032	1.10544	1.19788	0.092439	1.09401	1.19488	1.14444	0.0504346
NT20_10000_nonsense	GGCCGTTACGCCCGACGAAT		1698	546	2221	465	2910	333	1659	372	0.180911	0.175527	0.132624	0.199876	0.777166	0.772556	0.774861	0.00230528	0.916975	1.25767	1.08732	0.170349
NT1_10000_nonsense	GAACGTCGCGAACGTCGTAT		1426	660	2146	498	2662	288	1781	391	0.260396	0.194553	0.125388	0.195694	1.11862	0.856298	0.98746	0.131162	0.866943	1.23136	1.04915	0.182207
NT31_10000_nonsense	GAAGCACTAGCCGTACGTAT		1464	696	2240	552	2542	411	1619	332	0.267471	0.2066	0.187387	0.182791	1.14902	0.909319	1.02917	0.11985	1.2956	1.15017	1.22289	0.0727165
NT19_10000_nonsense	GCCACGTCGGTCGCGCGATA		2073	704	2275	488	3873	375	1819	285	0.191066	0.179836	0.112216	0.139661	0.82079	0.791523	0.806157	0.0146335	0.775872	0.878787	0.827329	0.0514575
NT27_10000_nonsense	GCAATTACTCGGATACGCTC		2924	1316	3229	1025	5019	677	2907	529	0.253214	0.26613	0.15633	0.162209	1.08777	1.17134	1.12955	0.0417821	1.08088	1.02066	1.05077	0.0301091
NT30_10000_nonsense	GCAGAGTCGCCGCATCGCAC		2347	1125	3167	790	4820	637	2421	276	0.26968	0.209131	0.153167	0.10162	1.15851	0.920459	1.03948	0.119024	1.05901	0.639419	0.849213	0.209794

## Sheet: CD81 tiling screen
Guide_ID	Guide_Sequence	TSS_Relative_Position	Raw_HIGH_rep1_KRAB	Raw_LOW_rep1_KRAB	Raw_HIGH_rep2_KRAB	Raw_LOW_rep2_KRAB	Raw_HIGH_rep1_KRAB_L3MBTL3	Raw_LOW_rep1_KRAB_L3MBTL3	Raw_HIGH_rep2_KRAB_L3MBTL3	Raw_LOW_rep2_KRAB_L3MBTL3	Repression_score_rep1_KRAB	Repression_score_rep2_KRAB	Repression_score_rep1_KRAB_L3MBTL3	Repression_score_rep2_KRAB_L3MBTL3	Normalized_Repression_score_rep1_KRAB	Normalized_Repression_score_rep2_KRAB	Normalized_Repression_score_mean_KRAB	Normalized_Repression_score_sd_KRAB	Normalized_Repression_score_rep1_KRAB_L3MBTL3	Normalized_Repression_score_rep2_KRAB_L3MBTL3	Normalized_Repression_score_mean_KRAB_L3MBTL3	Normalized_Repression_score_sd_KRAB_L3MBTL3
CD81_00025_sense	GGAGGATGGTTCTCCGGACC	-976	1951	1176	1559	1413	1684	750	1841	1001	0.644409	0.753009	0.468342	0.505591	1.40148	1.59735	1.49941	0.0979344	1.61353	1.78659	1.70006	0.0865269
CD81_00027_antisense	GAACCACGTGGGACCAGGTC	-974	3298	1489	2519	1863	3173	979	2512	1245	0.482676	0.614453	0.324456	0.46086	1.04974	1.30343	1.17658	0.126847	1.11782	1.62852	1.37317	0.255352
CD81_00032_antisense	GCTGGGAACCACGTGGGACC	-969	2263	1174	1892	1378	2020	524	2501	855	0.554619	0.605107	0.272787	0.317886	1.2062	1.2836	1.2449	0.0387017	0.939807	1.1233	1.03155	0.0917472
CD81_00038_antisense	GGCTTACCTGGGAACCACGT	-963	4094	2335	3524	2701	3988	1391	4042	1690	0.609748	0.636785	0.366788	0.388785	1.3261	1.3508	1.33845	0.0123528	1.26366	1.37383	1.31875	0.0550863
CD81_00039_antisense	GGGCTTACCTGGGAACCACG	-962	2117	1621	1742	1374	1877	733	1652	1055	0.818603	0.655303	0.410661	0.593829	1.78032	1.39009	1.5852	0.195118	1.41481	2.09839	1.7566	0.34179
CD81_00043_sense	GCTGGTCCCACGTGGTTCCC	-958	3861	2049	3128	2451	3802	1228	3917	1318	0.567353	0.650999	0.339649	0.312882	1.2339	1.38096	1.30743	0.0735301	1.17016	1.10562	1.13789	0.0322699
CD81_00049_antisense	GCCTGGGCGGGGGCTTACCT	-952	3494	1270	3151	1992	3239	1056	3211	1128	0.388591	0.525224	0.342844	0.326654	0.845118	1.11415	0.979634	0.134517	1.18117	1.15428	1.16773	0.0134421
CD81_00050_antisense	GTCCTGGGCGGGGGCTTACC	-951	3728	1976	3038	1823	3663	1211	3577	1192	0.56666	0.498543	0.347657	0.309868	1.23239	1.05755	1.14497	0.0874173	1.19775	1.09497	1.14636	0.051391
CD81_00059_antisense	GGGGGCTGCATCCTGGGCGG	-942	5507	3556	4692	3349	5298	2217	4737	2147	0.690332	0.593009	0.440045	0.421452	1.50135	1.25794	1.37965	0.121706	1.51605	1.48927	1.50266	0.0133897
CD81_00059_sense	GCCCAGGTAAGCCCCCGCCC	-942	6913	3921	5337	3790	6607	2171	7396	2262	0.606376	0.589992	0.345541	0.28439	1.31876	1.25154	1.28515	0.0336105	1.19046	1.00494	1.0977	0.0927599
CD81_00060_antisense	GCGGGGCTGCATCCTGGGCG	-941	3577	1780	3241	1994	3789	1577	3596	1608	0.532001	0.511152	0.437674	0.415801	1.15701	1.0843	1.12066	0.0363554	1.50788	1.4693	1.48859	0.0192888
CD81_00061_antisense	GACGGGGCTGCATCCTGGGC	-940	3607	1607	2834	1768	2919	1212	3086	1450	0.476301	0.518306	0.436629	0.436909	1.03587	1.09948	1.06767	0.031802	1.50428	1.54389	1.52408	0.0198067
CD81_00062_antisense	GAACGGGGCTGCATCCTGGG	-939	3257	2085	2509	2235	2784	1152	2674	1425	0.684384	0.740084	0.435138	0.495533	1.48842	1.56993	1.52917	0.0407562	1.49914	1.75105	1.62509	0.125953
CD81_00065_antisense	GGACAACGGGGCTGCATCCT	-936	3523	1850	2699	1978	3369	1277	3312	1147	0.561398	0.608874	0.398597	0.322027	1.22094	1.2916	1.25627	0.0353265	1.37325	1.13793	1.25559	0.117657
CD81_00066_antisense	GGGACAACGGGGCTGCATCC	-935	1995	1566	1515	1297	1743	799	1542	1007	0.83919	0.711265	0.482051	0.607246	1.82509	1.5088	1.66695	0.158149	1.66077	2.1458	1.90328	0.242517
CD81_00077_antisense	GAGAAAACTGATGGACAACG	-924	2323	1292	2032	1471	1957	1025	2639	1103	0.5946	0.601441	0.550778	0.388647	1.29315	1.27583	1.28449	0.00866191	1.89754	1.37335	1.63545	0.262099
CD81_00078_antisense	GAAGAAAACTGATGGACAAC	-923	2391	1274	2136	1525	2438	946	2937	768	0.569641	0.593161	0.408038	0.243151	1.23887	1.25826	1.24857	0.00969652	1.40578	0.859214	1.1325	0.273281
CD81_00079_antisense	GCAAGAAAACTGATGGACAA	-922	3148	1578	2775	1693	2998	1107	3086	1149	0.5359	0.506871	0.388293	0.346213	1.16549	1.07522	1.12035	0.0451352	1.33775	1.2234	1.28057	0.0571754
CD81_00086_antisense	GCCCTCTCCAAGAAAACTGA	-915	8368	4052	6981	4172	8329	2178	8316	2988	0.517677	0.496513	0.274985	0.334107	1.12586	1.05325	1.08955	0.0363065	0.947379	1.18062	1.064	0.11662
CD81_00117_antisense	GGGAGATGACACACTGACGA	-884	3457	2179	2709	1954	3500	1390	4388	1571	0.673859	0.599266	0.417629	0.332912	1.46553	1.27121	1.36837	0.0971568	1.43882	1.1764	1.30761	0.131211
CD81_00135_sense	GAGTGTGTCATCTCCTGCAA	-866	4391	1948	3760	2308	4599	1496	4635	1540	0.474282	0.509978	0.342068	0.308952	1.03148	1.08181	1.05665	0.0251641	1.17849	1.09173	1.13511	0.0433819
CD81_00137_antisense	GAAGGAGCGAAGGCCTTTGC	-864	1735	935	1244	1363	1444	559	1396	662	0.576134	0.910289	0.407088	0.440953	1.25299	1.93098	1.59199	0.338996	1.4025	1.55818	1.48034	0.0778371
CD81_00147_antisense	GTCCCCAGAGGAAGGAGCGA	-854	2801	1533	2356	1941	2763	898	3023	993	0.585114	0.68447	0.341774	0.305443	1.27252	1.45196	1.36224	0.089717	1.17748	1.07933	1.12841	0.049075
CD81_00154_sense	GAGGCCTTCGCTCCTTCCTC	-847	3076	1461	2293	1812	2543	1281	2768	1216	0.50778	0.656535	0.52972	0.408495	1.10433	1.3927	1.24852	0.144183	1.82499	1.44348	1.63424	0.190756
CD81_00155_antisense	GGTGCTTTCTCCCCAGAGGA	-846	5347	2687	4071	2646	4815	1379	4342	1855	0.537241	0.539999	0.30117	0.397259	1.16841	1.14549	1.15695	0.0114571	1.03759	1.40378	1.22068	0.183092
CD81_00155_sense	GGGCCTTCGCTCCTTCCTCT	-846	3718	2313	3415	2632	2816	1680	3339	1676	0.665086	0.640323	0.627365	0.466742	1.44645	1.35831	1.40238	0.0440693	2.1614	1.64931	1.90535	0.256047
CD81_00156_sense	GGCCTTCGCTCCTTCCTCTG	-845	4428	2881	3678	2797	3574	1686	3993	1853	0.69558	0.631807	0.496074	0.431515	1.51277	1.34024	1.42651	0.0862611	1.70908	1.52483	1.61695	0.0921263
CD81_00159_antisense	GAAGGGTGCTTTCTCCCCAG	-842	1731	1368	1568	1930	1387	1000	1540	1163	0.844891	1.02262	0.758171	0.702228	1.83749	2.16927	2.00338	0.165892	2.61206	2.48144	2.54675	0.06531
CD81_00176_antisense	GTAATGATTCAGAGAGTGAA	-825	2301	1168	1903	1076	2367	710	2364	655	0.542672	0.469761	0.315431	0.25764	1.18022	0.996499	1.08836	0.09186	1.08672	0.910412	0.998567	0.0881558
CD81_00177_antisense	GCTAATGATTCAGAGAGTGA	-824	3527	2026	3244	2475	3063	1447	3287	1678	0.614109	0.633867	0.496781	0.474692	1.33558	1.34461	1.3401	0.0045164	1.71151	1.6774	1.69446	0.0170576
CD81_00199_antisense	GCTGCTGCACTTACTGCTTT	-802	7222	3558	5927	4226	7206	2260	7542	2662	0.526696	0.592377	0.329805	0.328202	1.14547	1.2566	1.20104	0.0555647	1.13625	1.15975	1.148	0.0117526
CD81_00200_antisense	GCCTGCTGCACTTACTGCTT	-801	7698	3561	5336	3501	6632	2061	6606	2601	0.494545	0.545105	0.326796	0.366118	1.07555	1.15632	1.11594	0.0403873	1.12588	1.29374	1.20981	0.0839279
CD81_00210_sense	GCCAAAGCAGTAAGTGCAGC	-791	3466	1429	2744	1394	3172	830	3090	877	0.440773	0.422068	0.275162	0.263913	0.958606	0.895328	0.926967	0.0316391	0.94799	0.932578	0.940284	0.00770608
CD81_00215_sense	GGCAGTAAGTGCAGCAGGCC	-786	3275	1490	2246	1802	3337	954	3012	1195	0.486392	0.666575	0.300632	0.36892	1.05782	1.414	1.23591	0.178089	1.03574	1.30364	1.16969	0.133949
CD81_00222_antisense	GTTCCGGAAGGTGTGGGGCC	-779	4478	2164	3850	2194	3906	1393	5199	1626	0.516636	0.473456	0.375027	0.290817	1.12359	1.00434	1.06397	0.0596289	1.29205	1.02765	1.15985	0.132198
CD81_00227_antisense	GGGCTCTTCCGGAAGGTGTG	-774	4317	2503	3395	2259	3925	1360	4501	2037	0.619855	0.552816	0.36437	0.420825	1.34808	1.17268	1.26038	0.0876989	1.25533	1.48705	1.37119	0.11586
CD81_00228_antisense	GTGGCTCTTCCGGAAGGTGT	-773	3474	2404	2566	2386	2850	1249	3129	1447	0.739803	0.772534	0.460852	0.430014	1.60894	1.63877	1.62386	0.0149111	1.58773	1.51952	1.55363	0.0341037
CD81_00229_antisense	GGTGGCTCTTCCGGAAGGTG	-772	2636	1528	2549	1684	2223	1018	2600	1312	0.619711	0.548878	0.481562	0.469224	1.34777	1.16433	1.25605	0.0917184	1.65908	1.65808	1.65858	0.000501616
CD81_00230_sense	GGGCCTGGCCCCACACCTTC	-771	1974	2025	1626	2089	1096	1264	936	1346	1.0967	1.06739	1.21277	1.33718	2.38514	2.26423	2.32469	0.0604542	4.17826	4.72512	4.45169	0.273432
CD81_00234_antisense	GACACCGTGGCTCTTCCGGA	-767	3163	1941	2341	2171	2649	1122	2474	1151	0.656051	0.770482	0.445404	0.432608	1.4268	1.63441	1.53061	0.103807	1.53451	1.52869	1.5316	0.00290971
CD81_00238_antisense	GCCTCACACCGTGGCTCTTC	-763	4529	2432	3025	2705	3537	1483	3629	1588	0.57408	0.742926	0.44091	0.406895	1.24853	1.57596	1.41224	0.163717	1.51903	1.43783	1.47843	0.0405976
CD81_00241_sense	GACACCTTCCGGAAGAGCCA	-760	2917	1889	2280	2074	2344	1354	3074	1189	0.69232	0.755749	0.607442	0.359664	1.50568	1.60316	1.55442	0.048742	2.09276	1.27093	1.68185	0.410916
CD81_00247_antisense	GGGATGCCAGCCTCACACCG	-754	2634	1806	2110	2198	2210	1106	2113	1233	0.733016	0.865464	0.526267	0.542604	1.59418	1.8359	1.71504	0.120857	1.8131	1.91738	1.86524	0.0521387
CD81_00248_sense	GCCGGAAGAGCCACGGTGTG	-753	2493	1559	2161	1187	2678	902	2682	958	0.668552	0.456352	0.354193	0.332144	1.45399	0.968053	1.21102	0.242966	1.22027	1.17368	1.19697	0.0232921
CD81_00252_sense	GAAGAGCCACGGTGTGAGGC	-749	1930	1058	1738	1283	1514	701	1327	881	0.586057	0.613311	0.486896	0.61734	1.27457	1.30101	1.28779	0.0132178	1.67746	2.18147	1.92946	0.252007
CD81_00261_sense	GGGTGTGAGGCTGGCATCCC	-740	2301	1447	2000	1714	2220	973	1830	1286	0.6723	0.712008	0.460897	0.653445	1.46214	1.51037	1.48626	0.0241175	1.58788	2.30905	1.94847	0.360584
CD81_00262_sense	GGTGTGAGGCTGGCATCCCT	-739	3175	2739	2294	2715	2133	1477	2292	1992	0.922273	0.983287	0.728171	0.808154	2.00579	2.08583	2.04581	0.0400238	2.5087	2.85574	2.68222	0.173521
CD81_00263_sense	GTGTGAGGCTGGCATCCCTG	-738	2056	2186	1894	2330	1611	1435	1587	1553	1.13668	1.02207	0.936699	0.909942	2.47208	2.1681	2.32009	0.151993	3.22712	3.21543	3.22127	0.00584738
CD81_00267_antisense	GCTGGTTGTGTCGTGCCCCA	-734	3157	2117	2348	2304	2440	1058	2633	1537	0.716899	0.815245	0.455973	0.542803	1.55913	1.72937	1.64425	0.085119	1.57092	1.91808	1.7445	0.173579
CD81_00268_antisense	GCCTGGTTGTGTCGTGCCCC	-733	7334	3900	5900	3419	7800	2130	7575	2371	0.568506	0.48145	0.287163	0.29105	1.2364	1.02129	1.12885	0.107555	0.989336	1.02847	1.0089	0.0195685
CD81_00278_sense	GCCTGGGGCACGACACAACC	-723	4389	2873	3798	3046	3209	1760	3819	1803	0.699812	0.666314	0.576749	0.439001	1.52197	1.41344	1.46771	0.0542641	1.98702	1.55128	1.76915	0.217869
CD81_00285_antisense	GATCTATTTCGTCTACATCC	-716	4951	2270	4132	2420	4884	1562	5403	1828	0.490167	0.486585	0.336317	0.314601	1.06603	1.03219	1.04911	0.0169214	1.15868	1.11169	1.13519	0.023494
CD81_00306_sense	GACGAAATAGATGCAATATC	-695	1788	665	1293	1058	1630	671	1766	478	0.397618	0.679815	0.432891	0.251685	0.86475	1.44208	1.15342	0.288667	1.4914	0.889367	1.19038	0.301016
CD81_00309_sense	GAAATAGATGCAATATCTGG	-692	1923	1509	1456	1534	1239	1089	1432	1050	0.838922	0.875322	0.924273	0.681814	1.82451	1.85681	1.84066	0.0161495	3.18431	2.4093	2.7968	0.387507
CD81_00321_sense	GTATCTGGAGGTTCTCCTAT	-680	2012	2342	1573	2122	1580	1430	1726	1701	1.24443	1.12078	0.951749	0.916395	2.70642	2.3775	2.54196	0.164462	3.27897	3.23823	3.2586	0.020372
CD81_00325_antisense	GGGAGGCCAGAGACACCTAT	-676	2673	2085	1677	2350	1541	1176	1869	1184	0.833909	1.16423	0.802506	0.589063	1.81361	2.46967	2.14164	0.328029	2.7648	2.08155	2.42317	0.341625
CD81_00330_sense	GGTTCTCCTATAGGTGTCTC	-671	2962	2529	2712	2199	2386	1288	2474	1499	0.912799	0.673658	0.567661	0.563406	1.98518	1.42902	1.7071	0.27808	1.95571	1.99088	1.9733	0.0175873
CD81_00338_sense	GATAGGTGTCTCTGGCCTCC	-663	2216	1311	2223	1229	2320	862	2561	907	0.632476	0.459321	0.390718	0.329319	1.37553	0.974352	1.17494	0.200588	1.3461	1.1637	1.2549	0.0912004
CD81_00342_antisense	GACAGTGTGAAGTGTCCAGG	-659	3765	2173	2763	2321	3695	1334	3449	1599	0.61703	0.697908	0.379651	0.431097	1.34193	1.48046	1.4112	0.0692646	1.30798	1.52335	1.41566	0.107686
CD81_00345_antisense	GAGAACAGTGTGAAGTGTCC	-656	2328	1398	1935	1290	2489	753	2580	871	0.642001	0.553876	0.318137	0.313919	1.39624	1.17493	1.28559	0.110656	1.09605	1.10928	1.10266	0.00661841
CD81_00357_sense	GTGGACACTTCACACTGTTC	-644	2995	1341	1659	1265	2296	588	3006	975	0.478678	0.633502	0.269308	0.301603	1.04104	1.34384	1.19244	0.151399	0.927821	1.06576	0.996791	0.0689697
CD81_00358_sense	GGGACACTTCACACTGTTCT	-643	2873	2047	2809	1433	2446	1095	2587	1267	0.761717	0.423836	0.470762	0.455407	1.6566	0.899079	1.27784	0.378762	1.62187	1.60925	1.61556	0.00630968
CD81_00373_sense	GTTCTGGGAGCTGCCCTCTC	-628	3242	2772	2705	3076	2585	1493	2367	1735	0.914096	0.944763	0.607355	0.681586	1.988	2.00411	1.99606	0.00805644	2.09246	2.40849	2.25048	0.158014
CD81_00375_antisense	GAGGTCACTGGGGCCTGAGA	-626	2956	3018	2313	2635	1752	1546	2294	2175	1.09151	0.946474	0.927938	0.881628	2.37384	2.00774	2.19079	0.183047	3.19694	3.11537	3.15615	0.0407834
CD81_00376_antisense	GAAGGTCACTGGGGCCTGAG	-625	2120	1503	1588	1631	1351	1030	1691	1099	0.757939	0.853311	0.801725	0.604329	1.64839	1.81012	1.72925	0.0808647	2.76211	2.13549	2.4488	0.313308
CD81_00385_antisense	GGCATCTGAAAAGGTCACTG	-616	4300	2211	3206	2232	3484	1801	3899	1539	0.549708	0.578408	0.5436	0.367033	1.19552	1.22697	1.21124	0.0157253	1.87281	1.29697	1.58489	0.287922
CD81_00386_antisense	GTGCATCTGAAAAGGTCACT	-615	3523	1870	3190	1773	3755	1080	3843	1298	0.567467	0.461766	0.302453	0.314068	1.23414	0.979538	1.10684	0.127302	1.04201	1.10981	1.07591	0.0338986
CD81_00387_antisense	GCTGCATCTGAAAAGGTCAC	-614	3540	1914	3040	1824	3701	1117	4000	1288	0.57803	0.498489	0.317379	0.299416	1.25711	1.05744	1.15728	0.0998389	1.09343	1.05803	1.07573	0.0177002
CD81_00394_antisense	GTGGGAGTCTGCATCTGAAA	-607	3540	2412	3095	2381	3131	1361	3503	1490	0.728426	0.63915	0.457108	0.395517	1.5842	1.35582	1.47001	0.114191	1.57483	1.39762	1.48623	0.0886038
CD81_00412_antisense	GAATTGCTGACCCATGCTGT	-589	3437	3493	2938	2963	2645	1824	2266	2435	1.0865	0.837884	0.725175	0.999214	2.36295	1.77739	2.07017	0.292781	2.49838	3.53088	3.01463	0.516252
CD81_00412_sense	GGATGCAGACTCCCACAGCA	-589	3082	2505	2824	2434	2346	1267	2283	1733	0.868933	0.716077	0.567927	0.705849	1.88978	1.519	1.70439	0.185388	1.95662	2.49423	2.22543	0.268803
CD81_00413_antisense	GGAATTGCTGACCCATGCTG	-588	5647	4413	4941	4392	4875	2963	5018	3077	0.835464	0.738501	0.639147	0.570186	1.81699	1.56657	1.69178	0.125208	2.20199	2.01484	2.10842	0.0935758
CD81_00413_sense	GATGCAGACTCCCACAGCAT	-588	3161	3033	2710	3613	2012	2149	2015	2460	1.02579	1.10765	1.12319	1.13522	2.23092	2.34964	2.29028	0.0593611	3.86961	4.01147	3.94054	0.0709319
CD81_00436_antisense	GAATCCCTGTCTCACGGAAG	-565	3206	1982	2122	1777	2026	1226	2230	1428	0.660924	0.695738	0.636348	0.595446	1.4374	1.47586	1.45663	0.0192322	2.19235	2.1041	2.14823	0.0441227
CD81_00437_antisense	GCAATCCCTGTCTCACGGAA	-564	3355	2061	2668	2113	2695	1328	3047	1210	0.656745	0.657987	0.518183	0.36926	1.42831	1.39578	1.41204	0.0162639	1.78525	1.30484	1.54504	0.240204
CD81_00438_antisense	GCCAATCCCTGTCTCACGGA	-563	4204	2588	3859	2469	3734	1805	3996	1534	0.658132	0.531557	0.508331	0.35696	1.43132	1.12759	1.27945	0.151869	1.7513	1.26137	1.50634	0.244965
CD81_00442_antisense	GGTAACCAATCCCTGTCTCA	-559	4322	3324	3639	3781	2760	2455	3331	2521	0.822219	0.863234	0.935376	0.703749	1.78819	1.83117	1.80968	0.0214906	3.22256	2.48681	2.85468	0.367877
CD81_00443_sense	GTCTCCCCTTCCGTGAGACA	-558	406	220	343	275	302	116	430	85	0.579306	0.666105	0.403919	0.18381	1.25989	1.413	1.33644	0.076554	1.39159	0.649523	1.02055	0.371031
CD81_00448_sense	GCCTTCCGTGAGACAGGGAT	-553	5174	3210	4123	2708	3768	2218	4126	2088	0.663269	0.545681	0.619005	0.470566	1.4425	1.15755	1.30002	0.142475	2.1326	1.66282	1.89771	0.23489
CD81_00462_sense	GGGGATTGGTTACCTGTACT	-539	4344	3054	3386	3799	3028	1949	3637	1875	0.751607	0.932151	0.676861	0.479377	1.63462	1.97736	1.80599	0.171372	2.33193	1.69396	2.01294	0.318985
CD81_00463_antisense	GGGCCTCAAGGTCCTAGTAC	-538	2404	2461	2010	2781	1381	1708	1611	2328	1.09443	1.1495	1.30058	1.34371	2.3802	2.43842	2.40931	0.0291091	4.48077	4.74823	4.6145	0.133726
CD81_00471_sense	GTACCTGTACTAGGACCTTG	-530	2768	1592	1892	1595	2194	1137	2633	1312	0.614877	0.700396	0.544964	0.463343	1.33725	1.48574	1.4115	0.074244	1.87751	1.6373	1.7574	0.120108
CD81_00475_antisense	GCTAGTCAGTGTTGGCCTCA	-526	3553	2084	3057	2018	3270	1131	3293	1335	0.627067	0.548441	0.363713	0.376972	1.36376	1.1634	1.26358	0.100181	1.25307	1.33209	1.29258	0.0395123
CD81_00483_antisense	GGAGGCCCCCTAGTCAGTGT	-518	3041	1850	2608	2135	3001	1235	2747	1304	0.650379	0.680134	0.432758	0.441406	1.41446	1.44276	1.42861	0.0141476	1.49094	1.55978	1.52536	0.0344198
CD81_00486_sense	GCTTGAGGCCAACACTGACT	-515	5699	3147	4513	2866	5128	1631	5078	2129	0.59035	0.527612	0.334464	0.389854	1.28391	1.11922	1.20156	0.0823465	1.1523	1.37761	1.26495	0.112657
CD81_00487_sense	GTTGAGGCCAACACTGACTA	-514	2584	1522	2500	2056	1957	1065	2186	1145	0.6297	0.683262	0.572272	0.487051	1.36949	1.44939	1.40944	0.0399525	1.97159	1.72107	1.84633	0.125261
CD81_00488_sense	GTGAGGCCAACACTGACTAG	-513	2844	1587	2530	1822	2671	1202	2747	1155	0.596566	0.598318	0.473232	0.390969	1.29743	1.2692	1.28332	0.014113	1.63038	1.38155	1.50597	0.124415
CD81_00489_sense	GGAGGCCAACACTGACTAGG	-512	3636	2671	2668	2913	3250	1794	2970	1632	0.785347	0.907107	0.580474	0.510955	1.70799	1.92423	1.81611	0.10812	1.99985	1.80554	1.9027	0.097155
CD81_00501_antisense	GTGGAACCTGGGCAGGCATG	-500	2373	1550	2012	1412	2116	814	2417	1286	0.698305	0.583056	0.404532	0.494748	1.51869	1.23683	1.37776	0.140932	1.39369	1.74827	1.57098	0.177287
CD81_00506_sense	GGGGGGCCTCATGCCTGCCC	-495	3347	1567	2556	1851	3008	1018	2995	1044	0.500524	0.601658	0.355888	0.324133	1.08855	1.27629	1.18242	0.0938677	1.22611	1.14537	1.18574	0.0403667
CD81_00508_antisense	GCCGGGGCTGGAACCTGGGC	-493	2947	1574	2280	1733	2787	1042	3068	1272	0.571	0.631492	0.393165	0.385524	1.24183	1.33957	1.2907	0.0488742	1.35453	1.36231	1.35842	0.00388816
CD81_00512_antisense	GCTCTCCGGGGCTGGAACCT	-489	5130	2259	4403	2434	4375	1519	5747	1636	0.470772	0.459278	0.36511	0.264705	1.02385	0.974261	0.999054	0.0247933	1.25788	0.935376	1.09663	0.161251
CD81_00513_antisense	GGCTCTCCGGGGCTGGAACC	-488	2586	1698	2127	1961	2629	1043	2400	1140	0.701973	0.765974	0.417193	0.441685	1.52667	1.62485	1.57576	0.0490896	1.43732	1.56077	1.49904	0.0617241
CD81_00518_sense	GCCTGCCCAGGTTCCAGCCC	-483	5815	3226	5055	3292	4765	2173	5462	2391	0.593097	0.541056	0.479557	0.407049	1.28988	1.14774	1.21881	0.0710745	1.65217	1.43837	1.54527	0.1069
CD81_00520_antisense	GTCACATTGCTCTCCGGGGC	-481	2672	1338	2374	1934	3196	786	2918	1134	0.535342	0.67683	0.258618	0.361366	1.16428	1.43575	1.30001	0.135737	0.890994	1.27694	1.08397	0.192975
CD81_00524_antisense	GTTGCTCACATTGCTCTCCG	-477	5476	2958	3996	3219	4853	2030	4374	2075	0.577492	0.669267	0.439875	0.441122	1.25595	1.41971	1.33783	0.0818805	1.51546	1.55877	1.53712	0.0216571
CD81_00525_antisense	GTTTGCTCACATTGCTCTCC	-476	10797	4522	8586	5024	9692	2954	10560	3442	0.447753	0.486141	0.320509	0.303086	0.973787	1.03125	1.00252	0.0287294	1.10422	1.071	1.08761	0.0166086
CD81_00526_antisense	GCTTTGCTCACATTGCTCTC	-475	8374	4241	6434	4891	6882	3119	7374	3180	0.541436	0.631569	0.476589	0.400999	1.17753	1.33974	1.25863	0.0811045	1.64195	1.41699	1.52947	0.112477
CD81_00566_antisense	GGAGTTGATGCCACAGTGGT	-435	3208	2612	2870	2623	2159	1605	2382	1463	0.870463	0.759312	0.781747	0.571113	1.89311	1.61072	1.75191	0.141194	2.69328	2.01812	2.3557	0.33758
CD81_00567_sense	GTTTGCAAAGCCAACCACTG	-434	3729	2695	3204	2584	2912	1850	2835	1966	0.772641	0.670045	0.668073	0.644837	1.68036	1.42136	1.55086	0.129502	2.30165	2.27863	2.29014	0.0115082
CD81_00570_antisense	GGAAGGAGTTGATGCCACAG	-431	3662	2332	3164	2773	2934	1830	3144	1600	0.680803	0.728144	0.655896	0.473213	1.48063	1.5446	1.51262	0.0319862	2.25969	1.67217	1.96593	0.293761
CD81_00583_sense	GCTGTGGCATCAACTCCTTC	-418	3420	2770	2692	2743	1810	1844	1981	2120	0.865895	0.846554	1.07134	0.995109	1.88317	1.79578	1.83948	0.0436941	3.69098	3.51638	3.60368	0.0872996
CD81_00587_antisense	GATCCGGGAGGGCTTCCTGA	-414	3374	3052	2595	3551	2113	1453	2539	2139	0.967054	1.13689	0.723119	0.783371	2.10318	2.41166	2.25742	0.154243	2.49129	2.76817	2.62973	0.138436
CD81_00595_sense	GCTCCTTCAGGAAGCCCTCC	-406	5193	3171	4200	3791	3376	2372	3266	2388	0.652814	0.749909	0.738849	0.679888	1.41976	1.59077	1.50526	0.0855068	2.54549	2.40249	2.47399	0.0714976
CD81_00598_antisense	GCACCTTGGACAATCCGGGA	-403	6002	9632	4278	9993	3390	6885	3915	7796	1.71566	1.9407	2.13574	1.85165	3.73127	4.11679	3.92403	0.192758	7.35806	6.54311	6.95058	0.407474
CD81_00599_antisense	GGCACCTTGGACAATCCGGG	-402	3441	4741	2817	4299	2497	2846	2523	3186	1.47298	1.2679	1.19856	1.17422	3.20348	2.68958	2.94653	0.25695	4.12929	4.14928	4.13928	0.00999473
CD81_00602_antisense	GTGAGCACCTTGGACAATCC	-399	2039	2474	2216	2380	1685	2126	1387	1751	1.29716	0.8923	1.3268	1.17389	2.8211	1.89283	2.35696	0.464138	4.57112	4.14814	4.35963	0.211487
CD81_00603_antisense	GGTGAGCACCTTGGACAATC	-398	3466	4194	2853	4724	2097	2367	2077	3143	1.29363	1.37566	1.18698	1.40711	2.81343	2.91818	2.8658	0.0523725	4.08939	4.97224	4.53081	0.441423
CD81_00606_sense	GAGCCCTCCCGGATTGTCCA	-395	4310	7223	3429	7686	1888	5613	2165	6003	1.79164	1.86224	3.12634	2.57828	3.89652	3.95036	3.92344	0.0269188	10.7709	9.11076	9.94083	0.830071
CD81_00612_antisense	GCCAAAGGAGGTGAGCACCT	-389	2416	1773	1679	1999	1581	1316	1592	1255	0.784555	0.989159	0.875322	0.733027	1.70627	2.09829	1.90228	0.196009	3.01566	2.59027	2.80297	0.212698
CD81_00622_sense	GCCAAGGTGCTCACCTCCTT	-379	2266	1838	2102	1486	1858	1009	2526	1182	0.867156	0.587341	0.57107	0.435114	1.88591	1.24592	1.56592	0.319998	1.96745	1.53755	1.7525	0.214953
CD81_00623_sense	GCAAGGTGCTCACCTCCTTT	-378	3612	2395	2856	2398	3610	1695	3046	1695	0.708874	0.697581	0.493749	0.517439	1.54168	1.47977	1.51072	0.0309547	1.70107	1.82845	1.76476	0.0636931
CD81_00624_antisense	GTGGGAGGGCTCCCCAAAGG	-377	3042	1981	2206	1916	2038	1333	1909	1543	0.696204	0.721596	0.687812	0.751587	1.51412	1.53071	1.52242	0.00829337	2.36965	2.65585	2.51275	0.1431
CD81_00624_sense	GAAGGTGCTCACCTCCTTTG	-377	1811	1664	1450	1833	1394	959	1330	1094	0.982305	1.05026	0.723435	0.764865	2.13634	2.22791	2.18213	0.0457832	2.49238	2.70277	2.59758	0.105196
CD81_00627_antisense	GATCTGGGAGGGCTCCCCAA	-374	2998	2265	2566	2594	2493	1469	2762	1952	0.807696	0.83988	0.619645	0.657167	1.7566	1.78163	1.76911	0.0125131	2.13481	2.3222	2.2285	0.0936985
CD81_00638_antisense	GCACCTTGGACAATCTGGGA	-363	5596	7287	4907	7055	3715	4122	4055	4994	1.39214	1.1945	1.16679	1.14519	3.02766	2.53387	2.78077	0.246896	4.01983	4.04671	4.03327	0.0134365
CD81_00639_antisense	GGCACCTTGGACAATCTGGG	-362	3978	4497	3241	5152	2958	2453	2881	3199	1.20856	1.32069	0.872053	1.0325	2.62842	2.80156	2.71499	0.0865716	3.0044	3.64851	3.32645	0.322051
CD81_00642_antisense	GCAAGCACCTTGGACAATCT	-359	4174	2532	3828	3032	3386	1727	4011	1676	0.648519	0.658053	0.536351	0.388544	1.41042	1.39592	1.40317	0.00724855	1.84784	1.37298	1.61041	0.237428
CD81_00643_antisense	GTCAAGCACCTTGGACAATC	-358	4922	3245	4304	3026	5227	1934	4899	2021	0.70483	0.584118	0.389088	0.3836	1.53288	1.23908	1.38598	0.146901	1.34049	1.35551	1.348	0.00751138
CD81_00646_sense	GAGCCCTCCCAGATTGTCCA	-355	3582	2553	2883	2814	2374	1925	2687	2109	0.761968	0.81093	0.852695	0.729841	1.65715	1.72021	1.68868	0.031533	2.93771	2.57901	2.75836	0.17935
CD81_00652_antisense	GCTCCCTCCCTCAAGCACCT	-349	16731	8336	13557	8804	17749	5466	19058	6270	0.532656	0.539536	0.323847	0.305921	1.15844	1.14451	1.15147	0.00696295	1.11572	1.08102	1.09837	0.0173486
CD81_00655_sense	GAGATTGTCCAAGGTGCTTG	-346	2466	1187	2179	1262	2091	730	2378	829	0.514599	0.481178	0.367124	0.324162	1.11916	1.02072	1.06994	0.0492237	1.26482	1.14548	1.20515	0.0596696
CD81_00656_sense	GGATTGTCCAAGGTGCTTGA	-345	2649	1885	1987	2146	1954	1228	2065	1235	0.760748	0.897296	0.660872	0.556117	1.6545	1.90342	1.77896	0.124463	2.27684	1.96513	2.12098	0.155856
CD81_00659_sense	GTGTCCAAGGTGCTTGAGGG	-342	3162	2293	2659	2578	2521	1402	2525	1446	0.775271	0.805505	0.584815	0.532508	1.68608	1.70871	1.69739	0.0113133	2.01481	1.8817	1.94826	0.0665537
CD81_00660_sense	GGTCCAAGGTGCTTGAGGGA	-341	4038	3325	2855	3707	2668	2298	3018	2757	0.880312	1.07875	0.905749	0.849448	1.91453	2.28834	2.10143	0.186904	3.12049	3.00166	3.06108	0.0594159
CD81_00663_sense	GCAAGGTGCTTGAGGGAGGG	-338	12685	5636	9983	5875	11766	3136	12573	4385	0.474998	0.488935	0.280279	0.324302	1.03304	1.03717	1.0351	0.00206551	0.96562	1.14597	1.0558	0.0901771
CD81_00668_sense	GTGCTTGAGGGAGGGAGGAA	-333	5899	4172	4954	4197	5697	2564	5621	2541	0.756097	0.703861	0.473277	0.420349	1.64438	1.49309	1.56874	0.0756446	1.63054	1.48537	1.55795	0.0725828
CD81_00669_sense	GGCTTGAGGGAGGGAGGAAT	-332	9657	5758	6952	5889	5861	4015	5598	4122	0.637442	0.703778	0.720373	0.684691	1.38633	1.49291	1.43962	0.0532939	2.48183	2.41946	2.45065	0.0311851
CD81_00681_sense	GGAGGAATGGGTTGTTCTCC	-320	2666	1998	2083	2028	1838	1266	1802	1494	0.801211	0.808877	0.724322	0.77093	1.7425	1.71586	1.72918	0.0133175	2.49544	2.7242	2.60982	0.114383
CD81_00687_sense	GTGGGTTGTTCTCCCGGCAC	-314	1513	1359	1317	1014	996	612	904	1095	0.960267	0.63967	0.646154	1.12633	2.08842	1.35692	1.72267	0.365746	2.22613	3.98006	3.1031	0.876964
CD81_00688_antisense	GGGAGTGCAGCCCCGGTGCC	-313	2727	1033	2115	1261	2339	457	2012	772	0.404973	0.495346	0.205461	0.356787	0.880748	1.05077	0.965759	0.0850116	0.707856	1.26076	0.984309	0.276453
CD81_00688_sense	GGGGTTGTTCTCCCGGCACC	-313	1966	1128	1492	1295	1386	628	1731	907	0.61339	0.721116	0.476475	0.487225	1.33402	1.52969	1.43186	0.0978371	1.64155	1.72169	1.68162	0.0400663
CD81_00689_antisense	GAGGAGTGCAGCCCCGGTGC	-312	2700	1933	2284	1938	2122	1327	1942	1363	0.765384	0.704955	0.657611	0.652628	1.66458	1.49541	1.58	0.0845834	2.26561	2.30617	2.28589	0.0202801
CD81_00689_sense	GGGTTGTTCTCCCGGCACCG	-312	1539	1565	852	1826	737	1182	821	1167	1.08714	1.78059	1.68653	1.32174	2.36435	3.77715	3.07075	0.7064	5.81044	4.67059	5.24051	0.569924
CD81_00695_antisense	GCTGCCCAGGAGTGCAGCCC	-306	4722	2646	3794	3224	3891	1665	3882	1718	0.599067	0.705995	0.449984	0.411516	1.30287	1.49762	1.40024	0.0973752	1.55029	1.45416	1.50222	0.048064
CD81_00701_sense	GGGCACCGGGGCTGCACTCC	-300	1705	2417	1371	2915	892	1499	1053	1910	1.51553	1.76646	1.76718	1.68665	3.29601	3.74718	3.52159	0.225584	6.08829	5.96004	6.02417	0.0641284
CD81_00702_sense	GGCACCGGGGCTGCACTCCT	-299	3024	5320	2054	4944	1176	3443	1676	4095	1.88079	1.99978	3.07874	2.27195	4.0904	4.2421	4.16625	0.0758501	10.6069	8.0283	9.3176	1.2893
CD81_00708_antisense	GAGGCATGCAGCGTCTGCCC	-293	2149	2283	1614	2692	1104	1745	1099	2129	1.13575	1.38572	1.66215	1.80135	2.47005	2.93951	2.70478	0.234729	5.72645	6.36534	6.0459	0.319449
CD81_00727_antisense	GCAGGGCCGCGCCTGAGGAC	-274	2546	3285	1880	3397	1220	2697	992	3024	1.37939	1.50121	2.32469	2.83458	2.99994	3.1845	3.09222	0.0922765	8.00903	10.0165	9.01274	1.00371
CD81_00727_sense	GACGCTGCATGCCTGTCCTC	-274	2435	3734	1816	3426	1378	2847	1334	3127	1.63941	1.56738	2.17261	2.17967	3.56543	3.32487	3.44515	0.120279	7.48509	7.70222	7.59366	0.108565
CD81_00732_antisense	GGGCAGCAGGGCCGCGCCTG	-269	2809	1651	2301	1823	1677	979	2244	1174	0.628357	0.658224	0.613894	0.48648	1.36657	1.39628	1.38143	0.0148567	2.11499	1.71905	1.91702	0.197969
CD81_00732_sense	GGCATGCCTGTCCTCAGGCG	-269	1841	1637	1602	2243	1100	1618	937	1889	0.950619	1.16324	1.54678	1.87461	2.06743	2.46757	2.2675	0.200071	5.32899	6.62424	5.97662	0.647629
CD81_00744_antisense	GCCCCAAGGGGGTGGCAGCA	-257	3394	3328	3228	3382	2554	2105	2661	3011	1.04829	0.87045	0.866712	1.05217	2.27986	1.84647	2.06317	0.216692	2.986	3.718	3.352	0.366001
CD81_00745_antisense	GCCCCCAAGGGGGTGGCAGC	-256	5177	1960	3950	2212	5229	1336	5468	1791	0.404752	0.465256	0.268678	0.30457	0.880267	0.986941	0.933604	0.0533373	0.92565	1.07624	1.00095	0.0752975
CD81_00752_antisense	GCTCCGAGCCCCCAAGGGGG	-249	3306	2202	2949	1764	3454	1226	3393	1237	0.712075	0.496967	0.37326	0.339004	1.54864	1.05421	1.30143	0.247216	1.28596	1.19793	1.24194	0.0440165
CD81_00752_sense	GGGCCCTGCTGCCACCCCCT	-249	3906	4706	3202	5032	2285	3541	2041	4353	1.28805	1.30564	1.62961	1.98319	2.80128	2.76964	2.78546	0.0158207	5.61434	7.00793	6.31113	0.696795
CD81_00753_sense	GGCCCTGCTGCCACCCCCTT	-248	6718	10185	5235	9919	3066	6975	3395	9016	1.62081	1.57418	2.3923	2.46941	3.52499	3.33929	3.43214	0.0928465	8.24197	8.72606	8.48401	0.242045
CD81_00754_sense	GCCCTGCTGCCACCCCCTTG	-247	5947	7763	4229	7911	2876	6578	3015	7120	1.39554	1.55417	2.40519	2.1959	3.03506	3.29683	3.16595	0.130884	8.28636	7.75955	8.02296	0.263404
CD81_00755_antisense	GGCGCTCCGAGCCCCCAAGG	-246	2224	1988	1704	2562	1060	1772	1123	2237	0.955637	1.24915	1.75793	1.85228	2.07835	2.6498	2.36407	0.285726	6.05643	6.54531	6.30087	0.24444
CD81_00755_sense	GCCTGCTGCCACCCCCTTGG	-246	4204	6686	3598	6591	1995	5034	1870	6241	1.70026	1.52193	2.65347	3.10336	3.69777	3.22845	3.46311	0.234663	9.14175	10.9662	10.054	0.912232
CD81_00756_antisense	GCGCGCTCCGAGCCCCCAAG	-245	3915	4507	3088	4401	1981	3327	2194	3855	1.23074	1.18407	1.76609	1.63383	2.67665	2.51176	2.5942	0.0824489	6.08453	5.7734	5.92897	0.155565
CD81_00757_antisense	GTCGCGCTCCGAGCCCCCAA	-244	3171	4212	2217	4350	1141	3155	1392	3671	1.42005	1.63015	2.90775	2.45225	3.08836	3.45801	3.27319	0.184825	10.0178	8.66541	9.34161	0.676197
CD81_00758_antisense	GGTCGCGCTCCGAGCCCCCA	-243	3205	2568	2551	2678	1973	1561	1971	2140	0.856601	0.872176	0.831993	1.00959	1.86296	1.85013	1.85655	0.00641209	2.86639	3.56756	3.21697	0.350586
CD81_00760_sense	GTGCCACCCCCTTGGGGGCT	-241	3839	1955	2696	1938	2891	1275	3433	1312	0.544428	0.597225	0.463773	0.355369	1.18404	1.26688	1.22546	0.0414244	1.59779	1.25575	1.42677	0.171021
CD81_00778_sense	GTCGGAGCGCGACAGCAGCT	-223	1747	1527	1408	1242	1210	943	857	1069	0.934453	0.732863	0.81954	1.15989	2.03227	1.55461	1.79344	0.238831	2.82348	4.09865	3.46107	0.637584
CD81_00779_sense	GCGGAGCGCGACAGCAGCTT	-222	1914	2671	2008	2694	1144	1760	1045	2089	1.49191	1.11465	1.61782	1.85884	3.24465	2.36449	2.80457	0.440082	5.57372	6.5685	6.07111	0.497387
CD81_00780_sense	GGGAGCGCGACAGCAGCTTG	-221	1375	1809	959	1791	787	1532	763	1467	1.40652	1.5516	2.04705	1.78782	3.05895	3.2914	3.17517	0.116224	7.0525	6.31756	6.68503	0.367467
CD81_00795_antisense	GGCACCGTGCTGGGCGCGGG	-206	2872	2989	2317	3445	1379	2493	1469	2716	1.11264	1.23528	1.90109	1.7192	2.41979	2.62039	2.52009	0.100301	6.54963	6.07508	6.31236	0.237276
CD81_00798_antisense	GGGTGCACCGTGCTGGGCGC	-203	2142	2576	2275	2519	977	1931	1277	2631	1.28569	0.919921	2.07841	1.9158	2.79616	1.95142	2.37379	0.422374	7.16055	6.76977	6.96516	0.195391
CD81_00799_antisense	GAGGTGCACCGTGCTGGGCG	-202	2160	2011	1638	2249	997	1395	1269	1924	0.995336	1.14072	1.47137	1.40982	2.16468	2.4198	2.29224	0.127556	5.06918	4.98181	5.0255	0.0436845
CD81_00802_sense	GACGCCTCCCGCGCCCAGCA	-199	2987	3941	2144	4080	1245	3339	1416	4113	1.41053	1.58103	2.82027	2.70094	3.06766	3.35381	3.21074	0.143075	9.71641	9.5442	9.6303	0.086107
CD81_00804_antisense	GGGCCCAGGTGCACCGTGCT	-197	2632	3273	2379	3759	1370	2547	1469	2926	1.32945	1.31275	1.95502	1.85213	2.89132	2.78472	2.83802	0.0533021	6.73546	6.5448	6.64013	0.0953288
CD81_00805_antisense	GGGGCCCAGGTGCACCGTGC	-196	2356	1747	1828	1599	1319	1264	1566	1385	0.792737	0.726735	1.00773	0.822389	1.72407	1.54161	1.63284	0.0912263	3.47185	2.90604	3.18895	0.282904
CD81_00811_sense	GGCGCCCAGCACGGTGCACC	-190	3292	1812	2748	1984	2796	1168	2727	1339	0.58845	0.599831	0.439288	0.456578	1.27978	1.27241	1.2761	0.0036824	1.51344	1.61339	1.56341	0.0499763
CD81_00812_sense	GCGCCCAGCACGGTGCACCT	-189	4229	5528	3349	5701	2311	3924	2107	4797	1.39747	1.41429	1.78555	2.11702	3.03925	3.00012	3.01969	0.019564	6.1516	7.48082	6.81621	0.664611
CD81_00818_antisense	GGGCCAGGACCTCAGGGCCC	-183	3043	1202	2374	1506	3136	796	2734	769	0.422293	0.527046	0.26692	0.261545	0.918415	1.11801	1.01821	0.0998	0.919593	0.924212	0.921903	0.00230951
CD81_00820_sense	GACGGTGCACCTGGGCCCTG	-181	2096	2399	1365	2729	902	1899	1098	2597	1.22363	1.66102	2.21392	2.19932	2.66119	3.5235	3.09234	0.431156	7.62741	7.77166	7.69953	0.0721216
CD81_00824_antisense	GCGTTTCGGCCAGGACCTCA	-177	2121	2652	2155	2909	1255	1708	1172	2438	1.33673	1.1215	1.43116	1.93431	2.90716	2.37903	2.6431	0.264066	4.93064	6.83518	5.88291	0.952273
CD81_00825_antisense	GGCGTTTCGGCCAGGACCTC	-176	4303	3505	3341	3658	2550	2309	2406	3029	0.870819	0.909643	0.952198	1.17064	1.89388	1.92961	1.91175	0.017866	3.28052	4.13664	3.70858	0.42806
CD81_00826_sense	GCACCTGGGCCCTGAGGTCC	-175	3214	2199	2484	1982	1699	1702	2061	1983	0.73146	0.662912	1.05344	0.894672	1.5908	1.40623	1.49851	0.0922868	3.62932	3.16147	3.39539	0.233925
CD81_00833_antisense	GAACTTGGCGCGTTTCGGCC	-168	2683	1460	1950	1238	2086	927	2556	816	0.58176	0.52746	0.467314	0.296858	1.26523	1.11889	1.19206	0.0731661	1.60999	1.04899	1.32949	0.2805
CD81_00838_antisense	GCCCCCAACTTGGCGCGTTT	-163	6502	3085	5803	3900	5850	2207	6687	2357	0.507247	0.558362	0.396726	0.327754	1.10318	1.18445	1.14381	0.0406354	1.3668	1.15817	1.26249	0.104316
CD81_00845_sense	GTGGCCGAAACGCGCCAAGT	-156	2248	1195	1609	1349	1817	829	2108	2394	0.568307	0.696562	0.479781	1.05602	1.23597	1.47761	1.35679	0.120819	1.65295	3.73162	2.69228	1.03934
CD81_00846_sense	GGGCCGAAACGCGCCAAGTT	-155	2869	2270	2347	2257	1677	1669	1715	1802	0.845876	0.798955	1.04657	0.977035	1.83963	1.69481	1.76722	0.072411	3.60564	3.45251	3.52907	0.0765652
CD81_00847_sense	GGCCGAAACGCGCCAAGTTG	-154	2316	3099	2396	3043	1151	2721	2157	3427	1.43052	1.05516	2.48598	1.47735	3.11114	2.2383	2.67472	0.436419	8.5647	5.22045	6.89257	1.67212
CD81_00848_antisense	GGCTGCACCTACCCCCAACT	-153	11430	8761	9570	8744	7170	7062	6979	7716	0.819443	0.759105	1.03574	1.02806	1.78215	1.61028	1.69621	0.0859338	3.56835	3.63281	3.60058	0.0322315
CD81_00848_sense	GCCGAAACGCGCCAAGTTGG	-153	2877	3690	1934	4145	1400	3183	1212	4455	1.37119	1.78062	2.39085	3.41794	2.9821	3.77721	3.37966	0.397554	8.23697	12.0778	10.1574	1.92043
CD81_00852_sense	GAACGCGCCAAGTTGGGGGT	-149	2356	3306	1663	3472	1043	2395	1088	3296	1.50016	1.73457	2.41471	2.81694	3.2626	3.67952	3.47106	0.208458	8.31917	9.95411	9.13664	0.817468
CD81_00872_antisense	GCGCGCAGCCGAGGGGTATG	-129	3910	6599	3576	6841	2395	4492	2114	5955	1.80432	1.58937	1.97232	2.61937	3.92408	3.37152	3.6478	0.276281	6.79506	9.25594	8.0255	1.23044
CD81_00873_antisense	GGCGCGCAGCCGAGGGGTAT	-128	2738	4149	2444	4024	1547	2900	1214	3922	1.62002	1.36792	1.97129	3.00406	3.52327	2.90175	3.21251	0.310761	6.79151	10.6153	8.70341	1.9119
CD81_00874_antisense	GGGCGCGCAGCCGAGGGGTA	-127	2861	3437	2229	2926	1494	2212	1246	3155	1.28432	1.09061	1.55696	2.35451	2.79317	2.31349	2.55333	0.239842	5.36406	8.32004	6.84205	1.47799
CD81_00875_sense	GGCAGCGACCCCATACCCCT	-126	3006	4963	2361	4757	1385	3779	1178	4295	1.76509	1.67394	2.86927	3.39029	3.83877	3.55092	3.69484	0.143925	9.88521	11.9801	10.9327	1.04746
CD81_00879_antisense	GGCCAGGGCGCGCAGCCGAG	-122	1484	2966	1448	2756	693	2520	823	2843	2.13673	1.5813	3.82394	3.21215	4.64701	3.35439	4.0007	0.646308	13.1743	11.3507	12.2625	0.9118
CD81_00880_antisense	GCGCCAGGGCGCGCAGCCGA	-121	3807	5310	3121	5932	1958	4523	1714	4963	1.49116	1.57911	2.42917	2.69248	3.24301	3.34974	3.29637	0.0533645	8.36898	9.51431	8.94165	0.572664
CD81_00881_antisense	GCCGCCAGGGCGCGCAGCCG	-120	2675	2512	1930	2446	1293	1637	1198	1594	1.00394	1.05294	1.33135	1.23723	2.18339	2.23358	2.20849	0.0250952	4.58679	4.37195	4.47937	0.107419
CD81_00888_sense	GACCCCTCGGCTGCGCGCCC	-113	2542	6045	2221	5718	1209	4267	1259	5083	2.54233	2.13894	3.71142	3.75417	5.52913	4.53731	5.03322	0.49591	12.7866	13.2659	13.0263	0.239673
CD81_00891_sense	GCCTCGGCTGCGCGCCCTGG	-110	3533	2189	3303	2941	2263	1636	2567	2505	0.66239	0.739759	0.760225	0.907405	1.44058	1.56924	1.50491	0.0643289	2.61913	3.20646	2.9128	0.293663
CD81_00894_antisense	GGCCCCGCCTCCTGCCGCCA	-107	7853	4085	6256	3959	6426	2257	7473	2850	0.556119	0.525766	0.369347	0.354625	1.20946	1.1153	1.16238	0.0470813	1.27248	1.25312	1.2628	0.0096764
CD81_00895_antisense	GGGCCCCGCCTCCTGCCGCC	-106	5243	2627	4416	2391	5165	1840	5390	1878	0.535663	0.449836	0.37462	0.323986	1.16497	0.954232	1.0596	0.105372	1.29064	1.14486	1.21775	0.0728939
CD81_00895_sense	GGGCTGCGCGCCCTGGCGGC	-106	2899	1148	2659	1341	3165	741	3111	807	0.423355	0.419	0.2462	0.241209	0.920725	0.88882	0.904772	0.0159527	0.84821	0.852349	0.850279	0.00206959
CD81_00898_sense	GTGCGCGCCCTGGCGGCAGG	-103	2923	1496	2419	1787	2467	1226	2350	1186	0.54716	0.613752	0.522595	0.469284	1.18998	1.30194	1.24596	0.0559823	1.80045	1.65829	1.72937	0.0710775
CD81_00901_sense	GGCGCCCTGGCGGCAGGAGG	-100	3623	2101	2885	1942	2484	1234	2950	1305	0.619968	0.559252	0.522405	0.411347	1.34832	1.18633	1.26733	0.0809951	1.79979	1.45356	1.62668	0.173117
CD81_00902_sense	GCGCCCTGGCGGCAGGAGGC	-99	4834	2178	4078	1997	5170	1495	4736	1566	0.481684	0.40685	0.304085	0.307468	1.04758	0.863046	0.955314	0.0922673	1.04763	1.08649	1.06706	0.019426
CD81_00903_sense	GGCCCTGGCGGCAGGAGGCG	-98	3516	1541	2605	1646	3054	1013	3713	1155	0.46856	0.52496	0.348806	0.289252	1.01904	1.11359	1.06631	0.0472764	1.20171	1.02212	1.11191	0.0897954
CD81_00907_sense	GTGGCGGCAGGAGGCGGGGC	-94	6420	3602	5369	3202	6223	1905	7128	1820	0.599819	0.495486	0.321913	0.237423	1.3045	1.05107	1.17779	0.126717	1.10906	0.838972	0.974015	0.135042
CD81_00908_sense	GGGCGGCAGGAGGCGGGGCC	-93	6473	2747	5830	3127	6660	1853	6873	2092	0.453695	0.445619	0.29258	0.283031	0.98671	0.945285	0.965997	0.0207125	1.008	1.00014	1.00407	0.00393113
CD81_00909_sense	GGCGGCAGGAGGCGGGGCCG	-92	5049	1798	4024	2130	4522	1326	5352	1636	0.380711	0.43977	0.308359	0.284241	0.827981	0.932878	0.88043	0.0524483	1.06236	1.00441	1.03339	0.028975
CD81_00910_sense	GCGGCAGGAGGCGGGGCCGG	-91	5545	2406	4666	2682	5552	1767	5949	1677	0.46388	0.477549	0.334681	0.262125	1.00886	1.01302	1.01094	0.00207977	1.15304	0.92626	1.03965	0.113392
CD81_00914_sense	GAGGAGGCGGGGCCGGGGGC	-87	6303	2966	4655	2517	5684	1379	6348	1882	0.503078	0.449229	0.255125	0.275678	1.09411	0.952943	1.02353	0.0705826	0.87896	0.974152	0.926556	0.047596
CD81_00915_antisense	GCCAGCTCACGCCCCGCCCC	-86	10215	4690	8354	5281	9245	2839	9619	3497	0.490847	0.525201	0.322925	0.338053	1.06751	1.1141	1.0908	0.0232974	1.11254	1.19456	1.15355	0.0410102
CD81_00915_sense	GGGAGGCGGGGCCGGGGGCG	-86	6421	2816	5647	3168	6941	1813	6455	2485	0.468858	0.466092	0.274675	0.357972	1.01969	0.988714	1.0042	0.0154858	0.946313	1.26495	1.10563	0.15932
CD81_00925_sense	GCCGGGGGCGGGGCGTGAGC	-76	4149	1859	3124	1843	3964	1163	4047	1337	0.479013	0.490138	0.308525	0.307197	1.04177	1.03972	1.04075	0.0010241	1.06293	1.08553	1.07423	0.0113001
CD81_00929_sense	GGGGCGGGGCGTGAGCTGGC	-72	7692	3390	5566	3338	6790	2061	7289	2135	0.471164	0.49825	0.319192	0.272364	1.0247	1.05693	1.04082	0.0161152	1.09968	0.962441	1.03106	0.0686207
CD81_00930_sense	GGGCGGGGCGTGAGCTGGCC	-71	3916	1526	3034	1713	3253	1047	3512	1172	0.416604	0.469079	0.338459	0.310308	0.906042	0.99505	0.950546	0.0445043	1.16606	1.09652	1.13129	0.0347701
CD81_00931_sense	GGCGGGGCGTGAGCTGGCCG	-70	1939	900	1660	930	1852	632	2160	666	0.496222	0.465456	0.358856	0.286708	1.0792	0.987366	1.03328	0.0459159	1.23633	1.01313	1.12473	0.111602
CD81_00934_sense	GGGGCGTGAGCTGGCCGGGG	-67	3318	1615	2643	1608	2988	958	3063	1032	0.520364	0.505467	0.337154	0.313294	1.1317	1.07224	1.10197	0.0297313	1.16157	1.10707	1.13432	0.0272458
CD81_00935_sense	GGGCGTGAGCTGGCCGGGGC	-66	2906	1416	2162	1351	2592	873	2793	1111	0.52093	0.519163	0.354179	0.369881	1.13293	1.10129	1.11711	0.0158196	1.22022	1.30703	1.26363	0.0434074
CD81_00936_sense	GGCGTGAGCTGGCCGGGGCG	-65	4062	2125	3276	2020	3044	1431	3587	1435	0.559281	0.512285	0.494355	0.371997	1.21634	1.0867	1.15152	0.0648191	1.70315	1.31451	1.50883	0.194321
CD81_00937_antisense	GCCCTCCATAGGCCCCGCCC	-64	15022	6590	12339	6582	15976	4514	15510	4720	0.468996	0.443182	0.297124	0.282976	1.01999	0.940115	0.98005	0.039935	1.02365	0.999941	1.0118	0.0118557
CD81_00943_sense	GCTGGCCGGGGCGGGGCCTA	-58	4659	1777	3448	2195	4783	1397	4699	1494	0.407761	0.528897	0.307142	0.295641	0.886811	1.12194	1.00438	0.117566	1.05817	1.04469	1.05143	0.00673726
CD81_00946_sense	GGCCGGGGCGGGGCCTATGG	-55	4940	2483	3794	2733	4624	1450	4607	1884	0.537355	0.598475	0.329757	0.380261	1.16865	1.26954	1.2191	0.0504416	1.13608	1.34371	1.2399	0.103817
CD81_00947_sense	GCCGGGGCGGGGCCTATGGA	-54	3412	1642	2503	1664	3319	1140	3787	1179	0.514488	0.552327	0.361195	0.289493	1.11892	1.17164	1.14528	0.0263603	1.24439	1.02297	1.13368	0.11071
CD81_00948_antisense	GCGCGGTCCCGCCCCTCCAT	-53	7981	3868	6461	4580	7194	2350	7775	2678	0.518132	0.588938	0.343511	0.32028	1.12685	1.24931	1.18808	0.0612291	1.18347	1.13176	1.15761	0.0258539
CD81_00948_sense	GCGGGGCGGGGCCTATGGAG	-53	3845	1758	2922	1368	3484	1122	3690	1088	0.488803	0.388964	0.338656	0.274171	1.06306	0.825105	0.944084	0.118979	1.16674	0.968828	1.06778	0.0989555
CD81_00951_sense	GGGCGGGGCCTATGGAGGGG	-50	6101	2844	4866	3154	6777	2068	6258	1930	0.498356	0.53851	0.32089	0.286775	1.08384	1.14233	1.11309	0.029247	1.10553	1.01336	1.05945	0.0460844
CD81_00952_sense	GGCGGGGCCTATGGAGGGGC	-49	3556	1992	2822	1912	1968	1554	2099	1855	0.598879	0.562905	0.830366	0.821771	1.30246	1.19408	1.24827	0.0541883	2.86078	2.90386	2.88232	0.0215383
CD81_00959_sense	GCTATGGAGGGGCGGGACCG	-42	4845	2264	3757	2470	3377	1781	3194	2018	0.499567	0.54621	0.554596	0.587497	1.08647	1.15867	1.12257	0.0360975	1.9107	2.07601	1.99336	0.0826586
CD81_00965_antisense	GCAGTACTTATAGGGCGCCG	-36	2214	1997	1811	1871	1390	2004	1219	2253	0.964299	0.85834	1.5161	1.71861	2.09719	1.82078	1.95898	0.1382	5.22326	6.07297	5.64812	0.424857
CD81_00973_antisense	GTCGCTCCGCAGTACTTATA	-28	1361	4980	1334	4589	668	3950	736	4450	3.91185	2.85803	6.21819	5.62214	8.50761	6.06269	7.28515	1.22246	21.423	19.8667	20.6448	0.77812
CD81_00974_antisense	GCTCGCTCCGCAGTACTTAT	-27	5441	4507	4007	4542	2890	4129	2879	5712	0.885565	0.941741	1.50242	1.84487	1.92595	1.9977	1.96183	0.0358765	5.17614	6.51914	5.84764	0.671502
CD81_00978_sense	GCGGCGCCCTATAAGTACTG	-23	1553	4542	992	4951	543	3950	516	4027	3.12671	4.14653	7.64964	7.2569	6.80005	8.79599	7.79802	0.997969	26.3546	25.6434	25.999	0.355581
CD81_00985_sense	GCTATAAGTACTGCGGAGCG	-16	1665	3004	1445	3115	848	3165	834	3337	1.92884	1.79099	3.92484	3.72057	4.1949	3.79921	3.99706	0.197846	13.5219	13.1472	13.3345	0.187321
CD81_00996_sense	GGCGGAGCGAGGCGCGCGCC	-5	2245	2097	1559	2507	765	2142	733	2567	0.998604	1.33602	2.94443	3.25643	2.17179	2.83408	2.50293	0.331142	10.1442	11.5071	10.8256	0.681461
CD81_01003_antisense	GGCGCGCTCGCTCTCTGGCC	3	2181	1441	1645	1787	1010	1336	933	1844	0.70635	0.902532	1.39101	1.8378	1.53619	1.91453	1.72536	0.18917	4.7923	6.49416	5.64323	0.850932
CD81_01004_antisense	GTGCGCGCTCGCTCTCTGGC	4	1977	1589	1476	1730	878	1563	735	1671	0.859268	0.973786	1.87201	2.11402	1.86876	2.06568	1.96722	0.0984599	6.44946	7.47021	6.95984	0.510378
CD81_01008_antisense	GCCGTTGCGCGCTCGCTCTC	8	1298	3491	1025	4302	698	3359	987	4364	2.87532	3.48699	5.06056	4.11137	6.25333	7.3969	6.82512	0.571785	17.4347	14.5282	15.9814	1.45323
CD81_01018_sense	GCCAGAGAGCGAGCGCGCAA	18	719	5970	543	6280	508	4434	458	5226	8.87681	9.60868	9.17858	10.6102	19.3055	20.3828	19.8441	0.538617	31.6221	37.4928	34.5575	2.93535
CD81_01021_sense	GGAGAGCGAGCGCGCAACGG	21	416	5741	363	5908	309	3890	217	4499	14.7539	13.5219	13.2384	19.2786	32.0871	28.6838	30.3855	1.70164	45.6089	68.124	56.8665	11.2575
CD81_01027_sense	GGAGCGCGCAACGGCGGCGA	27	476	4879	464	4884	364	3537	327	3655	10.9581	8.74504	10.2183	10.3934	23.832	18.5507	21.1914	2.64063	35.204	36.7268	35.9654	0.761401
CD81_01030_sense	GCGCGCAACGGCGGCGACGG	30	492	5866	544	5659	419	3961	423	4642	12.7464	8.64261	9.9411	10.2043	27.7213	18.3334	23.0274	4.69392	34.2491	36.0586	35.1539	0.904726
CD81_01045_antisense	GCCTGGCAGGATGCGCGGTG	45	453	7232	810	7485	456	4217	432	5964	17.0676	7.67734	9.72484	12.8373	37.119	16.2858	26.7024	10.4166	33.5041	45.3626	39.4333	5.92926
CD81_01046_antisense	GGCCTGGCAGGATGCGCGGT	46	375	4757	296	4849	281	3020	252	3655	13.5617	13.6102	11.3017	13.4867	29.4943	28.8711	29.1827	0.31159	38.9367	47.6575	43.2971	4.36036
CD81_01047_antisense	GGGCCTGGCAGGATGCGCGG	47	358	4606	350	4477	238	2648	201	3319	13.7547	10.6273	11.7	15.3543	29.9142	22.5436	26.2289	3.68532	40.3088	54.2569	47.2829	6.97406
CD81_01050_antisense	GGGAGGCCTGGCAGGATGCG	50	653	6381	522	6375	431	3607	342	5180	10.4469	10.1464	8.80061	14.0839	22.7202	21.5235	22.1218	0.598341	30.3199	49.7677	40.0438	9.72391
CD81_01055_sense	GCCCCACCGCGCATCCTGCC	55	4095	16073	3244	16362	2192	13458	2023	16064	4.19618	4.19044	6.4563	7.38375	9.12598	8.88912	9.00755	0.118428	22.2433	26.0917	24.1675	1.92419
CD81_01058_antisense	GTGGGCGCCGGAGGCCTGGC	58	1411	3409	1398	3539	873	3090	648	3793	2.58292	2.10318	3.7221	5.44286	5.61741	4.46146	5.03943	0.577978	12.8234	19.2332	16.0283	3.20491
CD81_01062_antisense	GGCGCTGGGCGCCGGAGGCC	62	2931	1212	2069	1407	2613	840	2770	1125	0.442077	0.564986	0.338052	0.377652	0.961442	1.1985	1.07997	0.118527	1.16466	1.33449	1.24958	0.0849178
CD81_01062_sense	GGCGCATCCTGCCAGGCCTC	62	2384	3066	1930	3043	697	2667	1173	4032	1.37492	1.30993	4.02378	3.19626	2.99021	2.77874	2.88448	0.105737	13.8627	11.2945	12.5786	1.28413
CD81_01067_antisense	GGTGGGGCGCTGGGCGCCGG	67	775	4106	869	4374	597	2999	700	4006	5.66407	4.1818	5.28258	5.32148	12.3184	8.87079	10.5946	1.72379	18.1996	18.8043	18.5019	0.302362
CD81_01070_antisense	GCGCGTGGGGCGCTGGGCGC	70	5262	4237	4303	4704	2818	3771	2793	4283	0.860833	0.908238	1.40721	1.42592	1.87216	1.92663	1.8994	0.0272349	4.84813	5.03873	4.94343	0.0952994
CD81_01076_antisense	GCGGGGGCGCGTGGGGCGCT	76	1581	4055	1294	4641	846	4006	611	5051	2.74202	2.97976	4.97948	7.68698	5.96342	6.32092	6.14217	0.178753	17.1553	27.1631	22.1592	5.0039
CD81_01077_antisense	GGCGGGGGCGCGTGGGGCGC	77	4811	2655	3720	2929	2254	2497	2941	2832	0.589984	0.654154	1.16495	0.895401	1.28311	1.38765	1.33538	0.0522673	4.0135	3.16404	3.58877	0.42473
CD81_01083_antisense	GGGGGGCGCGGGGGCGCGTG	83	2804	3128	2229	3146	1323	2693	1227	3525	1.19261	1.17261	2.14052	2.67137	2.59373	2.48744	2.54058	0.0531478	7.37455	9.43971	8.40713	1.03258
CD81_01084_antisense	GCGGGGGCGCGGGGGCGCGT	84	2520	6043	2226	6135	1246	5576	1721	6275	2.56368	2.28978	4.70596	3.39041	5.57556	4.85727	5.21642	0.359142	16.213	11.9806	14.0968	2.11623
CD81_01092_antisense	GCGGGGGCGCGGGGGCGCGG	92	2894	2620	2315	2529	1479	1570	1307	1908	0.967864	0.907615	1.11629	1.35744	2.10494	1.92531	2.01512	0.0898125	3.84583	4.79675	4.32129	0.475457
CD81_01093_antisense	GGCGGGGGCGCGGGGGCGCG	93	3722	2045	2986	2378	2637	1255	2714	1568	0.587392	0.661646	0.500469	0.537224	1.27748	1.40354	1.34051	0.0630321	1.72422	1.89837	1.81129	0.087074
CD81_01094_antisense	GCGCGGGGGCGCGGGGGCGC	94	6750	3025	4894	3269	5481	2050	6228	2266	0.479108	0.554951	0.393312	0.338322	1.04198	1.17721	1.10959	0.0676171	1.35504	1.19552	1.27528	0.0797634
CD81_01095_antisense	GGCGCGGGGGCGCGGGGGCG	95	5885	2818	4641	2744	4806	1626	5247	1863	0.511925	0.49122	0.355779	0.330157	1.11335	1.04202	1.07768	0.0356642	1.22573	1.16666	1.1962	0.0295342
CD81_01101_antisense	GAAAGGGGCGCGGGGGCGCG	101	2701	1489	2367	1364	2127	1004	2272	722	0.589361	0.478762	0.496375	0.295494	1.28176	1.01559	1.14868	0.133083	1.71011	1.04417	1.37714	0.33297
CD81_01102_antisense	GGAAAGGGGCGCGGGGGCGC	102	4924	2630	4200	2635	4847	1409	5371	1664	0.571017	0.521237	0.30569	0.288083	1.24186	1.10569	1.17378	0.0680854	1.05317	1.01799	1.03558	0.0175896
CD81_01103_antisense	GAGAAAGGGGCGCGGGGGCG	103	4173	1915	3391	1943	3543	1286	3498	1445	0.490605	0.476046	0.381692	0.38412	1.06698	1.00983	1.03841	0.0285755	1.31501	1.35735	1.33618	0.0211709
CD81_01108_antisense	GCGCGAAGAAAGGGGCGCGG	108	3083	3491	3094	3544	1668	2959	1754	3126	1.21056	0.95165	1.86549	1.65721	2.63277	2.01872	2.32575	0.307023	6.42699	5.85603	6.14151	0.285481
CD81_01109_antisense	GGCGCGAAGAAAGGGGCGCG	109	3307	2029	2888	1654	2294	1115	2341	1440	0.655933	0.475819	0.511123	0.571979	1.42654	1.00935	1.21795	0.208596	1.76092	2.02118	1.89105	0.130129
CD81_01110_antisense	GGGCGCGAAGAAAGGGGCGC	110	1622	1267	1391	1281	619	1541	708	1638	0.835098	0.765114	2.61792	2.1513	1.81619	1.62303	1.71961	0.0965841	9.01926	7.60194	8.3106	0.708658
CD81_01111_antisense	GGGGCGCGAAGAAAGGGGCG	111	2383	2407	1705	2276	996	2424	904	2257	1.07985	1.10905	2.55927	2.32157	2.34849	2.35262	2.35055	0.00206421	8.81723	8.20365	8.51044	0.30679
CD81_01116_antisense	GGGCGGGGGCGCGAAGAAAG	116	1813	2693	1438	2911	843	2863	844	3108	1.588	1.68185	3.57139	3.42419	3.45362	3.56769	3.51065	0.0570316	12.3042	12.0999	12.202	0.102129
CD81_01117_antisense	GGGGCGGGGGCGCGAAGAAA	117	2131	1822	2180	1783	1121	1521	1233	2117	0.914063	0.679515	1.42681	1.59653	1.98793	1.44145	1.71469	0.273243	4.91567	5.64159	5.27863	0.362963
CD81_01118_antisense	GGGGGCGGGGGCGCGAAGAA	118	2774	1439	1834	1747	1662	1294	1621	1334	0.554582	0.791403	0.818742	0.76523	1.20612	1.67879	1.44246	0.236336	2.82073	2.70406	2.7624	0.0583354
CD81_01130_antisense	GCTGGCGGGCCGAGGGGCGG	130	3830	2949	3184	3564	2078	1834	1732	1609	0.823166	0.929969	0.928106	0.863828	1.79024	1.97273	1.88149	0.0912434	3.19752	3.05248	3.125	0.0725201
CD81_01131_antisense	GCCTGGCGGGCCGAGGGGCG	131	3418	1977	2732	1753	3053	1175	2991	1205	0.618367	0.533096	0.40472	0.374619	1.34484	1.13085	1.23784	0.106996	1.39434	1.32378	1.35906	0.0352838
CD81_01132_antisense	GGCCTGGCGGGCCGAGGGGC	132	5209	2425	3892	2751	3805	1945	4006	2030	0.497701	0.587248	0.537537	0.471199	1.08241	1.24572	1.16407	0.0816535	1.85193	1.66506	1.75849	0.0934349
CD81_01132_sense	GTCTTCGCGCCCCCGCCCCT	132	4981	3006	4073	3392	2869	2840	2676	3210	0.645184	0.691903	1.04095	1.11542	1.40317	1.46773	1.43545	0.03228	3.5863	3.94151	3.76391	0.177606
CD81_01133_antisense	GGGCCTGGCGGGCCGAGGGG	133	3000	2700	2490	2114	1862	1355	2055	1341	0.962175	0.705358	0.76525	0.606787	2.09256	1.49627	1.79442	0.298149	2.63644	2.14418	2.39031	0.246132
CD81_01136_antisense	GGGGGGCCTGGCGGGCCGAG	136	3546	3095	2998	3173	1863	2610	1900	2888	0.933111	0.879311	1.47323	1.41339	2.02936	1.86527	1.94731	0.082043	5.07559	4.99445	5.03502	0.0405704
CD81_01137_antisense	GAGGGGGCCTGGCGGGCCGA	137	2015	1209	1453	1330	1424	955	1605	1024	0.64145	0.760484	0.70524	0.593259	1.39504	1.6132	1.50412	0.109081	2.4297	2.09637	2.26304	0.166661
CD81_01138_antisense	GAAGGGGGCCTGGCGGGCCG	138	3197	1384	1926	1663	2355	772	2921	879	0.462812	0.717364	0.344723	0.279819	1.00654	1.52174	1.26414	0.257599	1.18764	0.988784	1.08821	0.0994287
CD81_01141_sense	GCCCCGCCCCTCGGCCCGCC	141	9828	3827	7964	4556	9912	2761	10635	3064	0.416298	0.475287	0.29292	0.267899	0.905377	1.00822	0.956799	0.0514218	1.00917	0.946663	0.977916	0.0312532
CD81_01144_antisense	GGCCGGCAAGGGGGCCTGGC	144	4705	2537	3552	2663	2090	3055	2022	3082	0.576464	0.622877	1.53712	1.41733	1.25371	1.3213	1.28751	0.033795	5.2957	5.00836	5.15203	0.143673
CD81_01145_antisense	GGGCCGGCAAGGGGGCCTGG	145	3485	2669	2417	3121	2085	1617	1799	1796	0.818761	1.07281	0.815544	0.928313	1.78066	2.27573	2.0282	0.247532	2.80972	3.28034	3.04503	0.235312
CD81_01148_antisense	GGGTGGCCGGCAAGGGGGCC	148	3644	1519	3008	1438	2265	1033	2183	1531	0.445647	0.397178	0.479596	0.65214	0.969205	0.842528	0.905867	0.0633386	1.65231	2.30444	1.97837	0.326066
CD81_01153_antisense	GTGGCGGGTGGCCGGCAAGG	153	1696	2346	1652	2521	854	2401	758	2891	1.47881	1.26785	2.9565	3.54649	3.21617	2.68947	2.95282	0.26335	10.1858	12.5321	11.3589	1.17316
CD81_01153_sense	GGCCCGCCAGGCCCCCTTGC	153	1895	7371	1449	3479	783	4082	1036	4086	4.15842	1.99476	5.4822	3.6674	9.04385	4.23145	6.63765	2.4062	18.8873	12.9593	15.9233	2.96399
CD81_01154_antisense	GCTGGCGGGTGGCCGGCAAG	154	2098	842	1692	981	1778	634	2024	856	0.42906	0.481695	0.374974	0.393263	0.933132	1.02181	0.977473	0.0443413	1.29186	1.38966	1.34076	0.0488966
CD81_01155_antisense	GCCTGGCGGGTGGCCGGCAA	155	1289	2877	1146	2821	658	2224	700	2721	2.38615	2.04514	3.55429	3.61451	5.18947	4.33832	4.7639	0.425576	12.2453	12.7725	12.5089	0.263603
CD81_01156_antisense	GGCCTGGCGGGTGGCCGGCA	156	2011	1493	1397	1501	1007	1264	823	1443	0.793705	0.892664	1.31996	1.63037	1.72617	1.8936	1.80988	0.0837125	4.54754	5.76117	5.15435	0.606814
CD81_01161_antisense	GGCGGGGCCTGGCGGGTGGC	161	1627	2570	1270	2576	650	2514	538	2632	1.68872	1.68518	4.0672	4.54907	3.67267	3.57475	3.62371	0.048961	14.0123	16.0749	15.0436	1.03127
CD81_01165_antisense	GCGGCGCGGGGCCTGGCGGG	165	2668	3409	2071	3132	1080	2907	1236	3503	1.36601	1.25645	2.83051	2.63537	2.97083	2.66529	2.81806	0.152768	9.7517	9.31249	9.53209	0.219604
CD81_01165_sense	GCCCTTGCCGGCCACCCGCC	165	5093	3535	4418	3818	2097	4601	2189	4928	0.74204	0.717983	2.30726	2.09336	1.61381	1.52305	1.56843	0.0453806	7.949	7.39723	7.67311	0.275888
CD81_01168_antisense	GGGCCGGCGCGGGGCCTGGC	168	2307	2920	2070	3115	1192	2613	1118	3061	1.35315	1.25023	2.30519	2.5459	2.94287	2.65211	2.79749	0.145383	7.94186	8.99633	8.46909	0.527238
CD81_01169_antisense	GGGGCCGGCGCGGGGCCTGG	169	911	2666	1113	3664	566	2025	393	2981	3.12862	2.73504	3.76229	7.05324	6.80422	5.80181	6.30301	0.501202	12.9619	24.9238	18.9428	5.98094
CD81_01172_antisense	GGGCGGGCCGGCGCGGGGCC	172	3085	1934	2436	2013	1571	1484	1821	1864	0.670213	0.686547	0.993348	0.951821	1.4576	1.45636	1.45698	0.000617049	3.42229	3.36341	3.39285	0.0294385
CD81_01176_sense	GCACCCGCCAGGCCCCGCGC	176	2592	5538	2287	5338	1466	5184	1257	6714	2.28417	1.93917	3.71856	4.96667	4.96769	4.11354	4.54061	0.427074	12.8112	17.5505	15.1809	2.36966
CD81_01177_antisense	GCGGCGGGCGGGCCGGCGCG	177	3697	2643	2728	2535	2203	1862	2145	2022	0.764292	0.772036	0.88881	0.876543	1.6622	1.63771	1.64996	0.0122467	3.06213	3.0974	3.07977	0.0176355
CD81_01178_antisense	GGCGGCGGGCGGGCCGGCGC	178	3395	2966	2715	2845	1400	2057	1697	2280	0.933991	0.870595	1.54508	1.24932	2.03127	1.84678	1.93903	0.0922439	5.32311	4.41466	4.86888	0.454224
CD81_01179_antisense	GGGCGGCGGGCGGGCCGGCG	179	3151	1505	3001	1733	2635	1048	2425	1343	0.510622	0.479774	0.418239	0.514972	1.11051	1.01774	1.06413	0.0463887	1.44092	1.81974	1.63033	0.189408
CD81_01184_antisense	GTCCTGGGCGGCGGGCGGGC	184	2619	2226	1811	1950	1418	1421	1330	1512	0.908659	0.894582	1.05381	1.05711	1.97618	1.89766	1.93692	0.0392566	3.63059	3.73546	3.68302	0.0524373
CD81_01188_antisense	GCCGGTCCTGGGCGGCGGGC	188	3288	1615	2533	1949	2625	1278	2151	1351	0.525112	0.639264	0.511971	0.584029	1.14203	1.35606	1.24905	0.107017	1.76384	2.06376	1.9138	0.149957
CD81_01189_antisense	GGCCGGTCCTGGGCGGCGGG	189	1611	5872	1046	6378	1170	4864	899	5379	3.89674	5.0659	4.37171	5.56367	8.47475	10.7462	9.61049	1.13574	15.0614	19.6601	17.3608	2.29933
CD81_01192_antisense	GCGGGCCGGTCCTGGGCGGC	192	3084	1941	2281	2359	1603	1566	1592	2026	0.672857	0.859224	1.02731	1.18336	1.46335	1.82266	1.643	0.179657	3.5393	4.18158	3.86044	0.321141
CD81_01193_antisense	GGCGGGCCGGTCCTGGGCGG	193	1633	5262	1366	5892	827	4446	877	5223	3.4449	3.58357	5.65337	5.53783	7.49206	7.60178	7.54692	0.0548624	19.477	19.5688	19.5229	0.0458885
CD81_01193_sense	GGCCGGCCCGCCCGCCGCCC	193	4681	2161	3495	1987	4187	1096	4491	1386	0.493546	0.47234	0.275265	0.286972	1.07338	1.00197	1.03767	0.0357046	0.948345	1.01406	0.981203	0.032858
CD81_01196_antisense	GGGCGCGGGCCGGTCCTGGG	196	678	6501	657	6396	481	4475	467	5298	10.2509	8.08811	9.78344	10.5491	22.2939	17.1572	19.7256	2.56837	33.706	37.2768	35.4914	1.78543
CD81_01198_sense	GCCCGCCCGCCGCCCAGGAC	198	2119	6778	1516	6384	967	5778	1067	6375	3.41965	3.49863	6.2834	5.55565	7.43716	7.42159	7.42937	0.00778339	21.6476	19.6318	20.6397	1.00791
CD81_01199_antisense	GCGGGGCGCGGGCCGGTCCT	199	1992	4875	1459	4823	974	4310	1004	5315	2.61636	2.74641	4.65331	4.92254	5.69012	5.82593	5.75803	0.0679037	16.0316	17.3946	16.7131	0.681476
CD81_01200_antisense	GGCGGGGCGCGGGCCGGTCC	200	1182	3499	1086	3647	468	3269	531	4064	3.16474	2.79004	7.34535	7.1167	6.88276	5.91847	6.40061	0.482148	25.3063	25.148	25.2271	0.079137
CD81_01206_antisense	GCGGCCTGCGGGGCGCGGGC	206	1587	5485	1232	5916	916	4301	640	5385	3.69497	3.98953	4.93762	7.82393	8.03593	8.46293	8.24943	0.213501	17.0111	27.6471	22.3291	5.318
CD81_01210_antisense	GCGGGCGGCCTGCGGGGCGC	210	3710	2838	3176	3445	1633	3025	1595	3305	0.817805	0.901182	1.94797	1.92677	1.77859	1.91167	1.84513	0.0665401	6.71117	6.80855	6.75986	0.0486925
CD81_01211_antisense	GGCGGGCGGCCTGCGGGGCG	211	4178	2495	3597	2166	2722	2014	2980	1849	0.63843	0.50029	0.778063	0.576952	1.38848	1.06126	1.22487	0.163609	2.68059	2.03875	2.35967	0.320918
CD81_01213_sense	GGGACCGGCCCGCGCCCCGC	213	1051	3395	970	3621	601	2849	469	3483	3.45341	3.10142	4.98496	6.90558	7.51058	6.579	7.04479	0.465788	17.1742	24.402	20.7881	3.61387
CD81_01216_antisense	GGGGCGGCGGGCGGCCTGCG	216	1921	2633	1480	2836	818	2753	801	3178	1.46533	1.59202	3.53913	3.68927	3.18684	3.37713	3.28198	0.0951467	12.193	13.0366	12.6148	0.421799
CD81_01217_antisense	GCGGGCGGCGGGCGGCCTGC	217	1394	2652	1281	3053	750	3053	795	3020	2.03387	1.98007	4.28065	3.53231	4.42331	4.20031	4.31181	0.1115	14.7477	12.482	13.6148	1.13286
CD81_01218_antisense	GGCGGGCGGCGGGCGGCCTG	218	2616	1389	2191	1548	2395	876	2630	1165	0.567644	0.586992	0.384629	0.411898	1.23453	1.24518	1.23985	0.00532576	1.32513	1.45551	1.39032	0.0651899
CD81_01225_antisense	GTGGCGGCGCGGGCGGCGGG	225	507	4409	404	4682	337	2736	335	3022	9.29702	9.6284	8.53748	8.3882	20.2194	20.4246	20.322	0.10259	29.4134	29.6411	29.5272	0.113833
CD81_01228_antisense	GCCATGGCGGCGCGGGCGGC	228	1882	1125	1946	1220	1628	675	1869	776	0.639064	0.52086	0.436007	0.386075	1.38985	1.10489	1.24737	0.142481	1.50213	1.36426	1.4332	0.0689374
CD81_01229_antisense	GCCCATGGCGGCGCGGGCGG	229	1450	4278	1414	4695	1013	3030	771	3974	3.15416	2.75861	3.14541	4.79284	6.85976	5.8518	6.35578	0.503981	10.8366	16.9363	13.8864	3.04984
CD81_01232_antisense	GACTCCCATGGCGGCGCGGG	232	632	4376	538	4950	529	3430	532	3633	7.40238	7.64411	6.81839	6.34999	16.0989	16.2153	16.1571	0.058216	23.4908	22.4387	22.9647	0.526035
CD81_01235_antisense	GTCCACTCCCATGGCGGCGC	235	996	2008	1171	2340	534	2382	546	2575	2.15534	1.66021	4.69077	4.38535	4.68749	3.52178	4.10464	0.582857	16.1607	15.4963	15.8285	0.332175
CD81_01236_antisense	GCTCCACTCCCATGGCGGCG	236	2726	2267	2030	2360	1179	2515	1094	3824	0.889072	0.965873	2.2432	3.25027	1.93358	2.04889	1.99124	0.0576568	7.72828	11.4854	9.60682	1.87854
CD81_01238_sense	GCCCGCCGCCCGCGCCGCCA	238	2303	9108	1789	9638	1430	7520	1214	8742	4.22805	4.4759	5.53	6.69594	9.19529	9.49467	9.34498	0.14969	19.052	23.6612	21.3566	2.30458
CD81_01239_sense	GCCGCCGCCCGCGCCGCCAT	239	2946	7645	2396	8255	1385	7332	1533	8168	2.77432	2.86243	5.56694	4.95442	6.03366	6.07202	6.05284	0.0191808	19.1792	17.5072	18.3432	0.836006
CD81_01241_antisense	GCAGCCCTCCACTCCCATGG	241	869	13204	897	12222	592	7744	603	9426	16.2442	11.3202	13.7558	14.5355	35.3282	24.0134	29.6708	5.65744	47.3917	51.3634	49.3776	1.98586
CD81_01244_antisense	GGTGCAGCCCTCCACTCCCA	244	710	7938	673	8557	448	5705	390	6028	11.9526	10.5636	13.3913	14.3724	25.995	22.4083	24.2016	1.79331	46.1356	50.787	48.4613	2.32569
CD81_01244_sense	GGCCCGCGCCGCCATGGGAG	244	1531	4414	1615	4861	967	4002	1022	4580	3.08225	2.50067	4.35205	4.1671	6.70337	5.30465	6.00401	0.699364	14.9937	14.7251	14.8594	0.134306
CD81_01247_sense	GCGCGCCGCCATGGGAGTGG	247	1351	6114	1116	6072	860	4879	801	6158	4.83817	4.52034	5.9659	7.14869	10.5222	9.58895	10.0556	0.466626	20.5538	25.261	22.9074	2.35364
CD81_01248_sense	GGCGCCGCCATGGGAGTGGA	248	989	6923	882	6644	817	5222	836	6562	7.48358	6.25842	6.72138	7.29876	16.2755	13.2759	14.7757	1.4998	23.1565	25.7913	24.4739	1.3174
CD81_01265_antisense	GAGCAGGTACTTGATGCACT	265	508	5549	571	5296	528	3318	454	4041	11.6778	7.70577	6.60824	8.27661	25.3973	16.3461	20.8717	4.52557	22.7668	29.2467	26.0067	3.23997
CD81_01281_antisense	GGAAATTGAAGACGAAGAGC	281	5614	2414	4066	2776	5101	1794	4524	2152	0.459702	0.567226	0.369837	0.442322	0.999772	1.20325	1.10151	0.101738	1.27417	1.56302	1.41859	0.144425
CD81_01300_sense	GCGTCTTCAATTTCGTCTTC	300	5623	2847	5304	2696	5022	1841	6134	1710	0.541291	0.422299	0.385497	0.259222	1.17721	0.895818	1.03652	0.140699	1.32812	0.916002	1.12206	0.206057
CD81_01301_sense	GGTCTTCAATTTCGTCTTCT	301	7906	3610	6866	3932	8371	2307	8355	2697	0.48816	0.475788	0.28981	0.300161	1.06166	1.00928	1.03547	0.02619	0.998456	1.06067	1.02956	0.0311046
CD81_01306_sense	GCAATTTCGTCTTCTGGGTA	306	7763	3413	5922	3432	5895	2247	7182	2425	0.470022	0.481485	0.400833	0.313968	1.02222	1.02137	1.02179	0.000424525	1.38095	1.10946	1.2452	0.135747
CD81_01307_sense	GAATTTCGTCTTCTGGGTAA	307	5281	2483	4066	2627	4561	1666	5302	2129	0.502657	0.53678	0.384113	0.373384	1.09319	1.13866	1.11593	0.022736	1.32335	1.31941	1.32138	0.00196833
CD81_01316_sense	GTTCTGGGTAAGGGCTGCGC	316	2278	4492	1770	4410	1267	2898	1297	3972	2.10813	2.06999	2.40528	2.84766	4.58482	4.39105	4.48794	0.0968842	8.28668	10.0627	9.17468	0.887995
CD81_01317_sense	GTCTGGGTAAGGGCTGCGCC	317	2051	1390	1569	1348	1670	731	1928	819	0.724537	0.713791	0.460304	0.394999	1.57574	1.51415	1.54495	0.0307943	1.58584	1.39579	1.49082	0.0950245
CD81_01318_sense	GCTGGGTAAGGGCTGCGCCG	318	1470	3330	1752	3513	976	2674	856	2786	2.4218	1.6659	2.88108	3.0264	5.267	3.53384	4.40042	0.866578	9.92591	10.6943	10.3101	0.384181
CD81_01319_sense	GTGGGTAAGGGCTGCGCCGG	319	1732	3077	1100	3829	821	2900	754	3664	1.89929	2.89199	3.71448	4.5186	4.13063	6.13474	5.13268	1.00206	12.7972	15.9672	14.3822	1.58501
CD81_01323_sense	GTAAGGGCTGCGCCGGGGGC	323	1133	1349	1130	1213	912	761	910	869	1.2729	0.891839	0.877472	0.887969	2.76833	1.89185	2.33009	0.438244	3.02307	3.13778	3.08043	0.0573529
CD81_01324_antisense	GCCCCTCCCGCCCCGGCCCC	324	6617	7539	5765	8757	4333	4800	4453	5410	1.21805	1.262	1.16492	1.1297	2.64904	2.67707	2.66305	0.0140125	4.01339	3.99198	4.00269	0.0107042
CD81_01324_sense	GAAGGGCTGCGCCGGGGGCC	324	2684	1413	2320	1261	2185	778	2126	871	0.562822	0.451576	0.374431	0.380955	1.22404	0.957922	1.09098	0.133059	1.28999	1.34617	1.31808	0.0280874
CD81_01325_sense	GAGGGCTGCGCCGGGGGCCG	325	3015	1595	2494	1746	2699	1092	2873	1162	0.565568	0.581637	0.425465	0.376088	1.23001	1.23382	1.23192	0.00190246	1.46581	1.32897	1.39739	0.0684226
CD81_01328_sense	GGCTGCGCCGGGGGCCGGGG	328	2087	3632	1338	4360	1175	2506	931	3117	1.86052	2.70729	2.24278	3.1132	4.04632	5.74293	4.89462	0.848308	7.72684	11.001	9.36391	1.63707
CD81_01329_sense	GCTGCGCCGGGGGCCGGGGC	329	3535	1854	2916	2251	3430	1389	3625	1295	0.560702	0.641345	0.425845	0.332186	1.21943	1.36048	1.28995	0.0705239	1.46712	1.17383	1.32048	0.146647
CD81_01331_antisense	GTGCCTGCCCCCTCCCGCCC	331	2458	12221	2062	11817	1553	7850	1638	9845	5.3154	4.76127	5.31547	5.58883	11.5601	10.1	10.83	0.730039	18.3129	19.749	19.031	0.718067
CD81_01332_sense	GCGCCGGGGGCCGGGGCGGG	332	7159	2980	5842	3405	7033	2090	7368	2572	0.445016	0.484239	0.3125	0.324594	0.967833	1.02721	0.997521	0.0296883	1.07663	1.14701	1.11182	0.03519
CD81_01333_sense	GGCCGGGGGCCGGGGCGGGA	333	1919	4569	1548	4620	1260	2702	1172	3553	2.54541	2.47956	2.25506	2.81895	5.53583	5.25986	5.39784	0.137983	7.76915	9.9612	8.86518	1.09602
CD81_01334_sense	GCCGGGGGCCGGGGCGGGAG	334	932	4839	851	4902	743	3297	573	4144	5.55074	4.78572	4.66631	6.72488	12.0719	10.1519	11.1119	0.960009	16.0764	23.7634	19.9199	3.84351
CD81_01335_sense	GCGGGGGCCGGGGCGGGAGG	335	2191	4652	1493	4706	1350	1884	1464	2824	2.26991	2.61876	1.46754	1.79367	4.93666	5.55514	5.2459	0.30924	5.05599	6.33822	5.69711	0.641118
CD81_01339_sense	GGGCCGGGGCGGGAGGGGGC	339	5504	3696	4429	3441	5067	2282	5491	2515	0.717902	0.64548	0.473596	0.425898	1.56131	1.36925	1.46528	0.096032	1.63164	1.50498	1.56831	0.0633289
CD81_01356_sense	GGCAGGCACACACTCCACGT	356	754	6061	708	6054	455	3833	490	4759	8.59378	7.10417	8.85872	9.03107	18.69	15.07	16.88	1.81001	30.5201	31.9127	31.2164	0.696291
CD81_01357_sense	GCAGGCACACACTCCACGTT	357	1191	8088	959	7659	774	5517	715	7229	7.26007	6.63525	7.49559	9.40138	15.7894	14.0753	14.9323	0.857066	25.8238	33.2213	29.5226	3.69871
CD81_01359_antisense	GCCGCGGGACCTGCCCAACG	359	448	4594	390	5010	343	3496	232	3638	10.9629	10.6728	10.7182	14.5812	23.8424	22.64	23.2412	0.601182	36.9263	51.5251	44.2257	7.29938
CD81_01361_sense	GCACACACTCCACGTTGGGC	361	755	3987	998	3989	596	3159	593	3083	5.64561	3.32076	5.57374	4.83435	12.2782	7.04428	9.66125	2.61697	19.2027	17.0829	18.1428	1.05987
CD81_01369_sense	GCCACGTTGGGCAGGTCCCG	369	1910	6271	1459	6357	892	5031	934	5503	3.51006	3.61994	5.93107	5.47863	7.63378	7.67892	7.65635	0.0225694	20.4338	19.3596	19.8967	0.537075
CD81_01374_antisense	GGGGCCTAGCACGCTGCCGC	374	1253	4900	1255	5373	761	4116	645	4635	4.18077	3.55694	5.68767	6.68204	9.09246	7.5453	8.31888	0.77358	19.5952	23.6121	21.6036	2.00844
CD81_01375_antisense	GGGGGCCTAGCACGCTGCCG	375	1244	3784	1058	4110	855	2968	784	4098	3.25194	3.22745	3.65041	4.86044	7.0724	6.84636	6.95938	0.113024	12.5764	17.1751	14.8758	2.29936
CD81_01381_sense	GGGTCCCGCGGCAGCGTGCT	381	1545	4748	1143	4456	1125	3607	721	3966	3.28544	3.23894	3.37161	5.1149	7.14527	6.87072	7.00799	0.137274	11.6159	18.0743	14.8451	3.2292
CD81_01389_sense	GGGCAGCGTGCTAGGCCCCG	389	1370	3007	1385	2835	697	2391	701	3211	2.34652	1.70062	3.60737	4.25933	5.10328	3.6075	4.35539	0.747888	12.4281	15.051	13.7396	1.31145
CD81_01390_sense	GGCAGCGTGCTAGGCCCCGC	390	1324	4001	1150	3870	791	2860	722	3787	3.23067	2.79587	3.80218	4.87728	7.02614	5.93084	6.47849	0.547649	13.0993	17.2346	15.167	2.06766
CD81_01393_antisense	GGGCCCGCGCTGCGCCCGCG	393	2602	1695	1868	1337	1679	1183	1471	1455	0.696424	0.594646	0.740931	0.91975	1.5146	1.26141	1.38801	0.126594	2.55266	3.25008	2.90137	0.348711
CD81_01394_antisense	GCGGCCCGCGCTGCGCCCGC	394	1886	2303	1453	2670	900	2377	875	2818	1.30546	1.52669	2.77735	2.99469	2.83915	3.23854	3.03884	0.199693	9.56854	10.5822	10.0754	0.506843
CD81_01395_antisense	GGCGGCCCGCGCTGCGCCCG	395	1957	2999	1691	2714	952	2342	970	3264	1.63831	1.33343	2.58698	3.12894	3.56305	2.82859	3.19582	0.367232	8.91269	11.0566	9.98465	1.07197
CD81_01400_sense	GAGGCCCCGCGGGCGCAGCG	400	1374	2738	1483	3119	616	2605	717	2703	2.13039	1.74734	4.44704	3.50547	4.63322	3.70662	4.16992	0.463303	15.321	12.3871	13.854	1.46691
CD81_01401_sense	GGGCCCCGCGGGCGCAGCGC	401	613	2372	591	2536	495	1881	397	2407	4.13681	3.56505	3.99602	5.63774	8.99685	7.56249	8.27967	0.717179	13.7671	19.9218	16.8445	3.07737
CD81_01413_antisense	GAGGTGGCCCCACAACTTCG	413	1670	2232	1252	2475	789	1953	706	2495	1.42886	1.64238	2.60297	3.28613	3.10752	3.48397	3.29574	0.188224	8.96776	11.6121	10.2899	1.32216
CD81_01415_sense	GAGCGCGGGCCGCGAAGTTG	415	2452	3563	1472	3751	1233	3237	899	3917	1.55348	2.11711	2.76073	4.05148	3.37856	4.49099	3.93478	0.556217	9.51127	14.3165	11.9139	2.40263
CD81_01416_sense	GGCGCGGGCCGCGAAGTTGT	416	2779	4434	2142	4585	1274	4383	1164	5283	1.70576	1.77838	3.61781	4.22034	3.70974	3.77245	3.74109	0.0313535	12.4641	14.9132	13.6887	1.22456
CD81_01417_sense	GCGCGGGCCGCGAAGTTGTG	417	2388	4585	2736	4916	1191	4251	1278	5535	2.05266	1.49279	3.75338	4.02723	4.46418	3.16664	3.81541	0.648767	12.9312	14.2308	13.581	0.649833
CD81_01427_sense	GGAAGTTGTGGGGCCACCTG	427	7392	3804	5879	3973	5593	2559	6007	3138	0.550161	0.56146	0.481137	0.485752	1.19651	1.19102	1.19376	0.00274391	1.65762	1.71648	1.68705	0.0294323
CD81_01428_sense	GAAGTTGTGGGGCCACCTGT	428	1912	5692	1853	5546	913	4947	1105	6200	3.18265	2.48661	5.6979	5.21734	6.92171	5.27482	6.09826	0.823444	19.6304	18.4363	19.0334	0.597077
CD81_01429_antisense	GCGCTCCTGGAGCCCACAGG	429	3514	3540	2719	3543	1216	3708	1353	5312	1.07699	1.08259	3.20664	3.65073	2.34227	2.29649	2.31938	0.0228906	11.0475	12.9004	11.974	0.926453
CD81_01432_antisense	GCCCCGCTCCTGGAGCCCAC	432	3279	6234	2776	6224	1426	5199	1314	6365	2.03253	1.86275	3.83393	4.50425	4.4204	3.95142	4.18591	0.23449	13.2087	15.9165	14.5626	1.3539
CD81_01435_sense	GGGGGCCACCTGTGGGCTCC	435	1602	1005	1556	779	1774	416	1746	551	0.670679	0.415941	0.246595	0.293445	1.45861	0.88233	1.17047	0.288141	0.849569	1.03693	0.943252	0.0936829
CD81_01440_sense	GCACCTGTGGGCTCCAGGAG	440	2123	2107	1736	2087	934	1518	1225	1523	1.06103	0.998796	1.7091	1.15607	2.30755	2.11873	2.21314	0.0944084	5.88822	4.08515	4.98668	0.901534
CD81_01441_sense	GACCTGTGGGCTCCAGGAGC	441	2709	1308	2058	1464	2647	1071	3023	1088	0.516191	0.591016	0.42548	0.334665	1.12263	1.25372	1.18817	0.0655448	1.46587	1.18259	1.32423	0.141637
CD81_01442_antisense	GCGACCCCCCACCCCGCTCC	442	8706	5025	6463	5669	4759	4435	4849	4684	0.617062	0.728746	0.97999	0.898223	1.342	1.54588	1.44394	0.101938	3.37627	3.17401	3.27514	0.101127
CD81_01442_sense	GCCTGTGGGCTCCAGGAGCG	442	2539	1766	1602	1286	1276	1400	1059	1566	0.7436	0.666933	1.15377	1.37504	1.6172	1.41476	1.51598	0.101223	3.97499	4.85892	4.41696	0.441964
CD81_01445_sense	GGTGGGCTCCAGGAGCGGGG	445	2552	2114	2339	2268	1384	1626	1414	1517	0.885596	0.805595	1.23546	0.997598	1.92602	1.7089	1.81746	0.108561	4.25641	3.52517	3.89079	0.365619
CD81_01446_sense	GTGGGCTCCAGGAGCGGGGT	446	1483	2012	1051	2007	759	1980	691	2256	1.45043	1.58653	2.74326	3.03585	3.15445	3.36549	3.25997	0.10552	9.4511	10.7277	10.0894	0.638281
CD81_01447_sense	GGGGCTCCAGGAGCGGGGTG	447	2114	1710	2017	2135	1093	1666	1349	1739	0.864774	0.879419	1.60287	1.19869	1.88073	1.8655	1.87312	0.00761715	5.52222	4.23576	4.87899	0.643229
CD81_01448_sense	GGGCTCCAGGAGCGGGGTGG	448	2797	2511	2335	2374	1957	1576	1686	2079	0.959767	0.844691	0.846855	1.14661	2.08733	1.79183	1.93958	0.147748	2.91759	4.05173	3.48466	0.567072
CD81_01449_sense	GGCTCCAGGAGCGGGGTGGG	449	7878	3176	5694	4139	6048	2229	6393	2822	0.430999	0.603923	0.387563	0.410461	0.937348	1.28109	1.10922	0.171873	1.33523	1.45043	1.39283	0.0575976
CD81_01457_sense	GAGCGGGGTGGGGGGTCGCC	457	7070	3140	5578	3045	7281	1990	7438	2179	0.474812	0.453537	0.287413	0.272408	1.03263	0.962082	0.997358	0.0352762	0.990195	0.962598	0.976397	0.0137986
CD81_01458_sense	GGCGGGGTGGGGGGTCGCCC	458	5153	2507	4169	2630	4760	1551	5266	1592	0.520122	0.524116	0.342648	0.281113	1.13118	1.1118	1.12149	0.00968784	1.18049	0.993359	1.08693	0.0935674
CD81_01459_sense	GCGGGGTGGGGGGTCGCCCG	459	3571	1671	2862	1762	3212	1013	3410	1226	0.500263	0.511494	0.331648	0.334315	1.08799	1.08502	1.0865	0.00148026	1.1426	1.18135	1.16198	0.0193789
CD81_01464_antisense	GCGGGGGGCGCGGTGGCCCC	464	5345	2079	4237	2033	5076	1313	5177	1214	0.415832	0.398642	0.272011	0.218052	0.904364	0.845634	0.874999	0.0293651	0.937135	0.770521	0.853828	0.0833068
CD81_01465_antisense	GTCGGGGGGCGCGGTGGCCC	465	3591	1478	3036	1581	3634	823	3345	1085	0.440018	0.432647	0.238154	0.301615	0.956963	0.917769	0.937366	0.0195972	0.820491	1.0658	0.943148	0.122657
CD81_01471_antisense	GCCAATGTCGGGGGGCGCGG	471	5303	2475	4309	2544	3989	1405	3900	1774	0.498959	0.490506	0.370387	0.422969	1.08515	1.0405	1.06283	0.022323	1.27606	1.49463	1.38534	0.109284
CD81_01474_antisense	GGCCCCAATGTCGGGGGGCG	474	5061	2010	3848	2154	5016	1545	5717	1521	0.424591	0.465066	0.323903	0.247389	0.923413	0.986538	0.954976	0.0315625	1.11591	0.874188	0.99505	0.120862
CD81_01479_antisense	GCCTCAGCCCCAATGTCGGG	479	4373	2136	3378	2297	4397	1329	3906	1658	0.522196	0.564944	0.317843	0.394704	1.13569	1.19841	1.16705	0.0313611	1.09503	1.39475	1.24489	0.149858
CD81_01480_antisense	GCCCTCAGCCCCAATGTCGG	480	5407	4726	4767	5591	3653	3368	3423	3887	0.934434	0.974425	0.969541	1.05591	2.03223	2.06703	2.04963	0.0174001	3.34027	3.73123	3.53575	0.195479
CD81_01481_antisense	GGCCCTCAGCCCCAATGTCG	481	3562	4117	3189	3737	2057	3138	2035	2932	1.23566	0.973582	1.60421	1.33973	2.68734	2.06525	2.3763	0.311049	5.52685	4.73417	5.13051	0.396341
CD81_01481_sense	GCCACCGCGCCCCCCGACAT	481	6857	3808	5159	4135	4678	2662	4707	3123	0.59371	0.665907	0.5984	0.616946	1.29122	1.41258	1.3519	0.060682	2.06161	2.18008	2.12084	0.0592329
CD81_01482_antisense	GAGCCCTCAGCCCCAATGTC	482	2418	4762	1705	5312	977	3793	1158	4433	2.10545	2.58844	4.08255	3.55966	4.57899	5.49082	5.0349	0.455915	14.0652	12.5786	13.3219	0.743307
CD81_01482_sense	GCACCGCGCCCCCCGACATT	482	5478	3770	4485	3794	3243	2491	3266	3095	0.735751	0.702811	0.807738	0.881178	1.60013	1.49086	1.5455	0.0546335	2.78282	3.11378	2.9483	0.16548
CD81_01483_antisense	GCAGCCCTCAGCCCCAATGT	483	6365	6907	4690	7024	3071	5638	2989	6787	1.16012	1.24427	1.93058	2.1114	2.52306	2.63946	2.58126	0.0582001	6.65126	7.46098	7.05612	0.404859
CD81_01483_sense	GACCGCGCCCCCCGACATTG	483	7284	4742	5575	5341	4079	3384	4357	4316	0.69599	0.795942	0.872409	0.921114	1.51366	1.68842	1.60104	0.0873817	3.00563	3.2549	3.13027	0.124636
CD81_01489_sense	GCCCCCCGACATTGGGGCTG	489	5833	2054	4714	2556	5339	1594	5335	1686	0.376461	0.45048	0.313958	0.293861	0.818738	0.955596	0.887167	0.0684294	1.08165	1.03841	1.06003	0.0216227
CD81_01490_sense	GCCCCCGACATTGGGGCTGA	490	5311	2062	4174	2218	5165	1304	5113	1632	0.415072	0.441482	0.265492	0.2968	0.902711	0.93651	0.91961	0.0168995	0.914674	1.04879	0.981732	0.067058
CD81_01508_sense	GAGGGCTGCGAGCCGAGTTT	508	1500	3403	1551	3576	1049	2535	735	3711	2.42539	1.91553	2.54124	4.69486	5.27481	4.06339	4.6691	0.605709	8.7551	16.59	12.6726	3.91747
CD81_01509_antisense	GGCACAGAGGCCCCGAAACT	509	1891	3437	1281	3420	857	2875	1171	3612	1.94312	2.2181	3.52777	2.86821	4.22595	4.70522	4.46559	0.239637	12.1539	10.1353	11.1446	1.00932
CD81_01509_sense	GGGGCTGCGAGCCGAGTTTC	509	2360	2431	1957	2997	1365	2072	1382	2462	1.10125	1.27233	1.59625	1.65653	2.39502	2.69898	2.547	0.151978	5.49941	5.85361	5.67651	0.177102
CD81_01510_sense	GGGCTGCGAGCCGAGTTTCG	510	1797	3698	1661	4083	1035	3274	1231	3837	2.20004	2.04227	3.32646	2.89837	4.7847	4.33225	4.55847	0.22623	11.4603	10.2418	10.8511	0.609249
CD81_01522_antisense	GGGTGGGCCCCCGAGCACAG	522	1316	3045	1016	3238	635	2918	416	3018	2.47368	2.64781	4.83231	6.74598	5.37982	5.61677	5.49829	0.118474	16.6483	23.838	20.2432	3.59484
CD81_01523_sense	GGTTTCGGGGCCTCTGTGCT	523	4723	3665	3932	4646	2664	3148	3010	3168	0.829598	0.981679	1.24264	0.978674	1.80423	2.08242	1.94333	0.139096	4.28114	3.4583	3.86972	0.41142
CD81_01524_sense	GTTTCGGGGCCTCTGTGCTC	524	3794	4338	3285	4768	1838	4168	2208	4073	1.22237	1.20588	2.38466	1.71528	2.65845	2.55802	2.60824	0.0502145	8.21563	6.06121	7.13842	1.07721
CD81_01525_sense	GTTCGGGGCCTCTGTGCTCG	525	2591	1307	2206	1317	2596	716	2891	852	0.539287	0.496003	0.290036	0.274038	1.17286	1.05216	1.11251	0.0603456	0.999234	0.968357	0.983795	0.0154385
CD81_01526_sense	GTCGGGGCCTCTGTGCTCGG	526	2125	2867	1403	3148	812	2258	829	2799	1.44238	1.86415	2.92423	3.13955	3.13693	3.9544	3.54566	0.408733	10.0746	11.0941	10.5843	0.509766
CD81_01538_antisense	GCCGGCCCGGCCGCAGAGGT	538	2216	2297	1885	2573	1087	1949	1408	2380	1.10816	1.13405	1.8855	1.57179	2.41006	2.40565	2.40785	0.00220622	6.49593	5.55416	6.02504	0.470884
CD81_01539_antisense	GCCCGGCCCGGCCGCAGAGG	539	2363	3030	2106	3166	1061	2809	1303	2926	1.37085	1.24898	2.78407	2.08809	2.98137	2.64945	2.81541	0.165957	9.59169	7.3786	8.48514	1.10655
CD81_01539_sense	GGCTCGGGGGCCCACCTCTG	539	1627	3126	1271	3179	927	2807	741	3858	2.05406	2.07802	3.18424	4.84132	4.46722	4.40807	4.43765	0.0295782	10.9704	17.1076	14.039	3.06859
CD81_01542_antisense	GAGCCCCGGCCCGGCCGCAG	542	1175	2493	936	2780	433	2019	477	2531	2.26828	2.46759	4.90334	4.93393	4.93311	5.23446	5.08379	0.150677	16.893	17.4348	17.1639	0.270906
CD81_01543_sense	GGGGGGCCCACCTCTGCGGC	543	3888	2052	3250	3826	2481	1934	3032	1921	0.564238	0.97806	0.819735	0.589139	1.22712	2.07475	1.65093	0.423812	2.82416	2.08182	2.45299	0.37117
CD81_01544_sense	GGGGGCCCACCTCTGCGGCC	544	2611	1711	2179	1650	1157	1306	1189	1655	0.700575	0.629116	1.18701	1.2943	1.52363	1.33454	1.42908	0.0945474	4.08949	4.57362	4.33155	0.242068
CD81_01548_sense	GCCCACCTCTGCGGCCGGGC	548	3663	1438	3030	1797	3350	967	3948	1070	0.419695	0.49273	0.303547	0.252015	0.912764	1.04522	0.978993	0.0662294	1.04578	0.890534	0.968157	0.0776231
CD81_01549_sense	GCCACCTCTGCGGCCGGGCC	549	2977	1111	2516	1619	3153	943	3090	882	0.398976	0.534614	0.314508	0.265417	0.867704	1.13407	1.00089	0.133183	1.08354	0.937895	1.01072	0.0728247
CD81_01550_sense	GCACCTCTGCGGCCGGGCCG	550	2492	1247	2076	1619	2627	670	2763	884	0.534971	0.647923	0.2682	0.297503	1.16347	1.37443	1.26895	0.105481	0.924003	1.05127	0.987638	0.0636346
CD81_01551_antisense	GGCCCCCAGAAGCCCCGGCC	551	6580	3526	5495	3925	5485	2540	5576	3052	0.572886	0.593439	0.486968	0.508957	1.24593	1.25885	1.25239	0.00646312	1.67771	1.79848	1.73809	0.0603871
CD81_01556_antisense	GCGGCGGCCCCCAGAAGCCC	556	1919	2790	1520	3536	885	2705	818	3238	1.55432	1.93274	3.21416	3.68081	3.38038	4.09989	3.74013	0.359754	11.0734	13.0067	12.0401	0.966632
CD81_01557_sense	GGCGGCCGGGCCGGGGCTTC	557	3015	1513	2333	1746	2177	1076	2209	1374	0.536492	0.621775	0.519754	0.578376	1.16678	1.31896	1.24287	0.0760931	1.79066	2.04378	1.91722	0.126563
CD81_01558_sense	GCGGCCGGGCCGGGGCTTCT	558	2658	4712	2248	5310	1264	4580	1067	6123	1.89523	1.96247	3.81033	5.33604	4.1218	4.16295	4.14237	0.0205778	13.1274	18.8557	15.9916	2.8642
CD81_01559_sense	GGGCCGGGCCGGGGCTTCTG	559	2270	4285	1764	4706	980	3225	1021	3723	2.01807	2.21645	3.46057	3.39068	4.38896	4.70172	4.54534	0.156381	11.9224	11.9815	11.9519	0.0295676
CD81_01560_sense	GGCCGGGCCGGGGCTTCTGG	560	3440	6734	2426	7489	1894	5635	1394	6461	2.09279	2.5647	3.12865	4.30979	4.55146	5.44047	4.99597	0.444503	10.7789	15.2293	13.0041	2.22524
CD81_01567_sense	GCGGGGCTTCTGGGGGCCGC	567	2840	1921	2411	2007	1404	1756	1584	2053	0.723137	0.691599	1.31523	1.20518	1.5727	1.46708	1.51989	0.0528096	4.53123	4.25871	4.39497	0.136262
CD81_01568_sense	GGGGGCTTCTGGGGGCCGCC	568	1994	911	1495	1292	1205	617	1139	802	0.488433	0.718001	0.538446	0.654742	1.06226	1.52309	1.29267	0.230415	1.85506	2.31363	2.08434	0.229289
CD81_01572_antisense	GCACAGCGGGAACTGCCCGG	572	1824	4918	1525	4673	1085	3614	1008	5067	2.88254	2.54583	3.50269	4.67423	6.26903	5.40044	5.83473	0.434292	12.0675	16.5171	14.2923	2.22481
CD81_01575_antisense	GCACCACAGCGGGAACTGCC	575	2450	4442	1680	4804	1228	3825	1068	4964	1.93831	2.37573	3.27549	4.32195	4.2155	5.03961	4.62755	0.412057	11.2847	15.2723	13.2785	1.99378
CD81_01583_sense	GCGCCGGGCAGTTCCCGCTG	583	2078	2617	1837	2402	985	2439	991	2983	1.34639	1.08634	2.60387	2.79897	2.92816	2.30445	2.6163	0.311854	8.97087	9.89062	9.43074	0.459877
CD81_01585_antisense	GCACCCATCACCACCACAGC	585	10863	13409	8425	15213	4896	14700	4530	17150	1.31965	1.5002	3.15733	3.52035	2.87001	3.18235	3.02618	0.156173	10.8776	12.4397	11.6587	0.781029
CD81_01586_antisense	GGCACCCATCACCACCACAG	586	7300	7005	5983	7933	3107	8402	2712	8669	1.02588	1.1016	2.84371	2.97234	2.23111	2.3368	2.28396	0.0528439	9.79716	10.5032	10.1502	0.353039
CD81_01586_sense	GCGGGCAGTTCCCGCTGTGG	586	2548	2147	2124	2478	1123	2166	995	2596	0.900832	0.969283	2.02825	2.42606	1.95916	2.05613	2.00764	0.048486	6.98775	8.57286	7.7803	0.792552
CD81_01592_sense	GGTTCCCGCTGTGGTGGTGA	592	2428	3177	2421	3082	1135	3005	1351	3586	1.39888	1.05765	2.78415	2.46817	3.04232	2.24358	2.64295	0.399371	9.59196	8.72166	9.15681	0.435153
CD81_01593_sense	GTTCCCGCTGTGGTGGTGAT	593	2565	4321	2411	4600	1152	3798	1254	4105	1.80098	1.58513	3.46694	3.04393	3.91682	3.36251	3.63966	0.277152	11.9443	10.7562	11.3503	0.594049
CD81_01598_sense	GGCTGTGGTGGTGATGGGTG	598	6276	9933	4528	9961	2485	8909	2103	10919	1.69203	1.82768	3.77004	4.82795	3.67988	3.87704	3.77846	0.0985771	12.9886	17.0603	15.0245	2.03588
CD81_01601_sense	GGTGGTGGTGATGGGTGCGG	601	6110	7692	4620	7339	2785	7127	2270	8631	1.34589	1.31977	2.69107	3.53553	2.92708	2.79961	2.86335	0.0637322	9.27129	12.4934	10.8823	1.61103
CD81_01607_sense	GGTGATGGGTGCGGTGGTCG	607	2970	3334	2465	3589	1430	3000	1473	4059	1.20011	1.20965	2.20612	2.56233	2.61003	2.56602	2.58802	0.0220056	7.60053	9.05441	8.32747	0.72694
CD81_01608_sense	GTGATGGGTGCGGTGGTCGC	608	2828	3325	2230	3227	1038	2624	1247	3108	1.25697	1.20226	2.65834	2.31758	2.73369	2.55034	2.64201	0.0916749	9.15852	8.18952	8.67402	0.484499
CD81_01612_sense	GGGGTGCGGTGGTCGCGGGT	612	3353	4097	3304	3909	1442	3654	1715	4619	1.3063	0.982946	2.66469	2.5044	2.84098	2.08511	2.46305	0.377937	9.18041	8.84968	9.01505	0.165363
CD81_01613_sense	GGGTGCGGTGGTCGCGGGTC	613	2922	2283	2197	2568	1505	1487	1609	2055	0.83529	0.971111	1.03901	1.18761	1.81661	2.06	1.93831	0.121697	3.57959	4.19662	3.88811	0.308515
CD81_01626_antisense	GGAGGGGCGGCCGGGTACTC	626	1937	3305	1540	3538	749	3082	914	3241	1.82412	1.90871	4.32708	3.29725	3.96715	4.04893	4.00804	0.0408926	14.9077	11.6514	13.2795	1.62815
CD81_01627_antisense	GTGAGGGGCGGCCGGGTACT	627	4534	2672	3557	2773	3144	2399	3510	2260	0.630037	0.647694	0.802401	0.598716	1.37022	1.37394	1.37208	0.00186088	2.76444	2.11566	2.44005	0.324389
CD81_01627_sense	GGGGTCGGGACCCGAGTACC	627	1453	3046	1074	3344	751	2871	707	3340	2.24117	2.58682	4.0201	4.39285	4.87417	5.48738	5.18078	0.306607	13.8501	15.5228	14.6865	0.83638
CD81_01634_antisense	GCCTTAGCTGAGGGGCGGCC	634	4360	2078	3164	2146	2693	1615	2901	1834	0.509531	0.563504	0.630638	0.587856	1.10814	1.19535	1.15175	0.043606	2.17268	2.07728	2.12498	0.0476968
CD81_01635_antisense	GTCCTTAGCTGAGGGGCGGC	635	2500	1152	1708	1668	1094	1187	1129	961	0.492633	0.811357	1.14098	0.791496	1.07139	1.72112	1.39626	0.324864	3.9309	2.79688	3.36389	0.567012
CD81_01639_antisense	GCCCCTCCTTAGCTGAGGGG	639	3898	2183	3152	1658	3849	1350	3949	1312	0.598719	0.437021	0.368833	0.308934	1.30211	0.927047	1.11458	0.187532	1.2707	1.09167	1.18119	0.0895183
CD81_01642_antisense	GAGGCCCCTCCTTAGCTGAG	642	1349	3899	1316	3916	617	3142	736	3533	3.08996	2.47224	5.35506	4.4636	6.72013	5.24433	5.98223	0.737899	18.4493	15.7728	17.1111	1.33823
CD81_01643_antisense	GCAGGCCCCTCCTTAGCTGA	643	2042	5458	2046	5111	861	4437	1153	5054	2.85752	2.07541	5.41913	4.07592	6.21461	4.40254	5.30858	0.906036	18.67	14.4029	16.5365	2.13357
CD81_01644_antisense	GGCAGGCCCCTCCTTAGCTG	644	2545	2196	2407	2457	1168	2141	1508	2530	0.922478	0.848072	1.9276	1.56005	2.00623	1.799	1.90262	0.103613	6.64099	5.51268	6.07684	0.564151
CD81_01644_sense	GCCCGGCCGCCCCTCAGCTA	644	2682	6155	2198	6369	1434	5075	1490	5767	2.45347	2.4074	3.72161	3.59901	5.33587	5.10678	5.22133	0.114549	12.8217	12.7177	12.7697	0.0520153
CD81_01647_sense	GGGCCGCCCCTCAGCTAAGG	647	1499	2901	1255	2534	657	2382	714	2888	2.06899	1.67752	3.81259	3.76113	4.49969	3.55849	4.02909	0.470597	13.1352	13.2905	13.2129	0.0776971
CD81_01648_sense	GGCCGCCCCTCAGCTAAGGA	648	1913	4359	1287	5109	1148	3434	899	4330	2.43603	3.29808	3.14559	4.47865	5.29795	6.99617	6.14706	0.84911	10.8372	15.826	13.3316	2.49442
CD81_01649_sense	GCCGCCCCTCAGCTAAGGAG	649	2529	6783	2228	7228	1408	5707	1325	6574	2.86737	2.6953	4.26235	4.61353	6.23605	5.7175	5.97677	0.259273	14.6847	16.3026	15.4936	0.808985
CD81_01658_sense	GAGCTAAGGAGGGGCCTGCG	658	1683	4963	1531	5066	1092	3370	1051	4357	3.15262	2.74912	3.24527	3.85482	6.85641	5.83167	6.34404	0.512365	11.1806	13.6216	12.4011	1.2205
CD81_01659_sense	GGCTAAGGAGGGGCCTGCGC	659	1896	4055	1267	4769	785	2975	760	3937	2.28646	3.12719	3.9853	4.81694	4.97266	6.63367	5.80317	0.830505	13.7302	17.0214	15.3758	1.64562
CD81_01661_antisense	GCGCGGCCAGGGACCCGCGC	661	3999	1873	3182	1664	3788	1035	3951	1336	0.500723	0.434467	0.287325	0.314426	1.08899	0.92163	1.00531	0.0836787	0.989895	1.11108	1.05049	0.0605899
CD81_01666_sense	GAGGGGCCTGCGCGGGTCCC	666	2359	1222	1862	1214	1893	656	2241	701	0.553802	0.54168	0.364416	0.290868	1.20442	1.14906	1.17674	0.0276828	1.25549	1.02783	1.14166	0.11383
CD81_01672_antisense	GAGTCCGGAATCCGCGGCCA	672	1579	3322	1598	3578	661	2106	591	3420	2.2492	1.86023	3.35043	5.38094	4.89163	3.94609	4.41886	0.472772	11.5429	19.0144	15.2787	3.73574
CD81_01672_sense	GCTGCGCGGGTCCCTGGCCG	672	3043	1590	2427	1875	1895	1315	2158	1349	0.558607	0.641853	0.729727	0.581273	1.21487	1.36155	1.28821	0.0733395	2.51406	2.05402	2.28404	0.23002
CD81_01673_antisense	GCAGTCCGGAATCCGCGGCC	673	1333	3434	1030	2965	549	2475	751	3013	2.75411	2.39162	4.74074	3.7306	5.98972	5.0733	5.53151	0.458208	16.3328	13.1827	14.7578	1.57509
CD81_01678_antisense	GAGCAGCAGTCCGGAATCCG	678	1334	4260	1159	4554	658	3712	607	4553	3.41401	3.26448	5.93234	6.97474	7.42489	6.92489	7.17489	0.250001	20.4381	24.6464	22.5422	2.10412
CD81_01679_sense	GGGTCCCTGGCCGCGGATTC	679	2238	5263	1875	6170	1145	4446	1329	5624	2.51411	2.73393	4.08327	3.93495	5.46776	5.79945	5.63361	0.165846	14.0677	13.9048	13.9862	0.0814524
CD81_01687_antisense	GTCCCCGCGAAGCAGCAGTC	687	1781	5022	1899	4891	983	4017	1005	5154	3.01456	2.13982	4.29726	4.76867	6.55615	4.53916	5.54766	1.00849	14.805	16.8509	15.8279	1.02296
CD81_01694_sense	GATTCCGGACTGCTGCTTCG	694	2614	4396	2291	4614	1192	3526	1195	3937	1.79789	1.67323	3.11064	3.06349	3.9101	3.54941	3.72976	0.180349	10.7168	10.8253	10.7711	0.0542721
CD81_01695_sense	GTTCCGGACTGCTGCTTCGC	695	2784	4182	2409	4575	1223	3168	1392	4082	1.60593	1.57782	2.72397	2.7268	3.49262	3.34701	3.41982	0.072802	9.38464	9.63558	9.51011	0.125469
CD81_01696_sense	GTCCGGACTGCTGCTTCGCG	696	3027	2270	2143	2473	1258	1571	1427	2073	0.801724	0.958751	1.31323	1.35081	1.74361	2.03379	1.8887	0.145087	4.52433	4.77331	4.64882	0.124488
CD81_01702_sense	GCTGCTGCTTCGCGGGGACG	702	4880	3328	4061	3363	2467	2765	3044	2802	0.72908	0.688015	1.17861	0.855939	1.58562	1.45948	1.52255	0.063073	4.06055	3.0246	3.54257	0.517977
CD81_01703_sense	GTGCTGCTTCGCGGGGACGA	703	2311	2459	2089	2332	1147	2463	998	2594	1.13755	0.927457	2.25811	2.4169	2.47397	1.9674	2.22069	0.253285	7.77965	8.5405	8.16007	0.380428
CD81_01704_sense	GGCTGCTTCGCGGGGACGAG	704	2386	3362	1866	3164	998	2932	1202	3465	1.50639	1.40873	3.08942	2.68051	3.27615	2.98833	3.13224	0.143911	10.6437	9.47202	10.0579	0.585834
CD81_01705_sense	GCTGCTTCGCGGGGACGAGG	705	6545	6819	5436	7502	3264	5539	3166	6070	1.11384	1.14657	1.78453	1.78278	2.42241	2.43221	2.42731	0.00490029	6.14809	6.29973	6.22391	0.0758198
CD81_01706_sense	GTGCTTCGCGGGGACGAGGG	706	2763	4890	2269	5499	1417	3924	1397	4931	1.89208	2.01351	2.91208	3.28215	4.11495	4.27123	4.19309	0.078139	10.0327	11.598	10.8153	0.782641
CD81_01707_sense	GGCTTCGCGGGGACGAGGGG	707	4656	5432	3437	5169	2126	3917	2099	4160	1.24726	1.24948	1.93747	1.84289	2.71258	2.65051	2.68155	0.0310342	6.67497	6.51216	6.59356	0.0814052
CD81_01708_sense	GCTTCGCGGGGACGAGGGGG	708	7505	4850	6003	5310	6023	3015	6464	3205	0.69088	0.734903	0.526403	0.461048	1.50254	1.55894	1.53074	0.0281978	1.81357	1.62919	1.72138	0.0921899
CD81_01715_sense	GGGGACGAGGGGGGGGCTCG	715	5803	2901	4725	2651	5143	1545	5457	2073	0.534449	0.466135	0.315904	0.353236	1.16234	0.988806	1.07557	0.0867646	1.08836	1.24821	1.16829	0.0799296
CD81_01716_sense	GGGACGAGGGGGGGGCTCGC	716	4175	3330	3115	3553	2818	2354	2887	2757	0.852706	0.947635	0.878434	0.887993	1.85449	2.01021	1.93235	0.0778586	3.02639	3.13786	3.08212	0.0557385
CD81_01719_sense	GCGAGGGGGGGGCTCGCGGG	719	5767	2188	4128	2470	5864	1515	6169	1572	0.40561	0.49712	0.271683	0.23695	0.882132	1.05453	0.968333	0.0862008	0.936004	0.837301	0.886652	0.0493512
CD81_01720_sense	GGAGGGGGGGGCTCGCGGGC	720	6782	2895	5890	2884	6433	1752	6878	2053	0.456354	0.406803	0.286394	0.277553	0.992492	0.862945	0.927719	0.0647735	0.986687	0.980778	0.983733	0.00295444
CD81_01728_sense	GGGCTCGCGGGCGGGACTCC	728	1834	1399	1977	1569	1665	1223	1549	1205	0.815511	0.659356	0.772424	0.723361	1.7736	1.39868	1.58614	0.187456	2.66116	2.55611	2.60864	0.052525
CD81_01735_antisense	GCTCATGGGGGCGGGGCGCC	735	6125	2805	5457	2941	6853	2092	6727	1786	0.489596	0.44776	0.321014	0.246876	1.06479	0.949827	1.00731	0.0574806	1.10596	0.872377	0.989169	0.116792
CD81_01742_antisense	GTGATGAGCTCATGGGGGCG	742	3426	2315	3420	2277	1810	1659	1836	1780	0.722396	0.553147	0.963855	0.901502	1.57109	1.17338	1.37224	0.198851	3.32068	3.1856	3.25314	0.0675384
CD81_01743_antisense	GTTGATGAGCTCATGGGGGC	743	3326	1534	2991	1713	2956	954	3245	1262	0.493077	0.475822	0.339381	0.36163	1.07236	1.00936	1.04086	0.0315007	1.16924	1.27788	1.22356	0.0543191
CD81_01744_antisense	GCTTGATGAGCTCATGGGGG	744	4939	2651	4402	3082	4094	1775	4277	1916	0.573829	0.581683	0.455926	0.416558	1.24798	1.23392	1.24095	0.00703074	1.57076	1.47197	1.52137	0.049392
CD81_01747_antisense	GGCTCTTGATGAGCTCATGG	747	2423	2942	1815	3013	1157	2620	1224	3597	1.29808	1.3792	2.38129	2.73261	2.8231	2.92567	2.87438	0.0512887	8.20402	9.65613	8.93007	0.726053
CD81_01748_antisense	GGGCTCTTGATGAGCTCATG	748	2447	928	1808	875	2333	669	2126	809	0.405439	0.402081	0.301547	0.353838	0.88176	0.852929	0.867344	0.0144154	1.03889	1.25034	1.14462	0.105726
CD81_01749_antisense	GCGGCTCTTGATGAGCTCAT	749	2415	995	1980	1389	2306	978	2191	1338	0.440471	0.582829	0.445988	0.567849	0.957949	1.23635	1.09715	0.139199	1.53652	2.00659	1.77155	0.235033
CD81_01750_antisense	GGCGGCTCTTGATGAGCTCA	750	1610	1048	1498	1179	776	1138	926	847	0.6959	0.653892	1.54214	0.850534	1.51346	1.38709	1.45028	0.0631854	5.31299	3.0055	4.15925	1.15375
CD81_01768_antisense	GCCCCACCATCCAGGGGCGG	768	5087	1983	4219	2507	5235	1430	5446	1565	0.416747	0.493684	0.287252	0.267212	0.906353	1.04724	0.976799	0.0704458	0.989642	0.944236	0.966939	0.0227029
CD81_01769_sense	GCATCAAGAGCCGCCGCCCC	769	2882	6168	2279	6338	1290	4988	1260	6369	2.28803	2.31053	4.06612	4.70024	4.97607	4.9013	4.93869	0.0373869	14.0086	16.609	15.3088	1.30021
CD81_01771_antisense	GCCGCCCCACCATCCAGGGG	771	4452	2723	3651	2368	3868	1754	3873	1981	0.653889	0.538857	0.476855	0.475616	1.4221	1.14307	1.28258	0.139512	1.64287	1.68066	1.66176	0.0188994
CD81_01773_sense	GAAGAGCCGCCGCCCCTGGA	773	1444	3758	1210	3604	708	3272	802	3497	2.78228	2.47459	4.85986	4.05453	6.05098	5.24932	5.65015	0.400833	16.7432	14.3273	15.5353	1.20794
CD81_01774_antisense	GCCCCCGCCCCACCATCCAG	774	9501	15404	7595	15511	4756	12224	4410	15042	1.73331	1.69674	2.70281	3.17166	3.76965	3.59928	3.68446	0.0851842	9.31173	11.2076	10.2596	0.947914
CD81_01775_antisense	GGCCCCCGCCCCACCATCCA	775	5633	8040	5291	8159	2623	4913	2715	6223	1.52591	1.28116	1.96966	2.13132	3.31858	2.71771	3.01814	0.300438	6.7859	7.53137	7.15863	0.372736
CD81_01776_antisense	GCGCCCCCGCCCCACCATCC	776	6863	7759	5688	8031	3367	6226	2949	7054	1.20866	1.17304	1.94451	2.22423	2.62862	2.48836	2.55849	0.0701305	6.69923	7.85968	7.27945	0.580223
CD81_01776_sense	GAGCCGCCGCCCCTGGATGG	776	1834	5160	1586	5148	903	4084	1134	4554	3.00789	2.69674	4.756	3.73421	6.54164	5.72056	6.1311	0.41054	16.3854	13.1954	14.7904	1.59497
CD81_01777_sense	GGCCGCCGCCCCTGGATGGT	777	2139	4093	1605	4504	1092	3848	986	4871	2.0457	2.33146	3.70558	4.59368	4.44905	4.94569	4.69737	0.248318	12.7665	16.2325	14.4995	1.733
CD81_01778_sense	GCCGCCGCCCCTGGATGGTG	778	1849	4070	1606	4616	828	3559	1016	4919	2.35325	2.38794	4.52003	4.50197	5.11792	5.06551	5.09172	0.0262048	15.5724	15.9084	15.7404	0.167994
CD81_01781_sense	GCCGCCCCTGGATGGTGGGG	781	4057	1868	3179	2099	3946	1282	4323	1148	0.492247	0.548562	0.341645	0.246931	1.07055	1.16366	1.11711	0.0465522	1.17704	0.872571	1.0248	0.152233
CD81_01782_sense	GCGCCCCTGGATGGTGGGGC	782	4220	1730	3319	1715	3984	1404	4183	1083	0.438273	0.4293	0.370588	0.240746	0.953169	0.910668	0.931919	0.0212505	1.27675	0.850716	1.06373	0.213018
CD81_01783_sense	GGCCCCTGGATGGTGGGGCG	783	3874	2004	3319	2007	3964	1310	4351	1447	0.553031	0.502394	0.347521	0.309242	1.20275	1.06572	1.13423	0.0685134	1.19728	1.09276	1.14502	0.0522628
CD81_01784_sense	GCCCCTGGATGGTGGGGCGG	784	5262	2216	4485	2438	4800	1461	5371	1651	0.450226	0.451622	0.320076	0.285832	0.979164	0.95802	0.968592	0.0105718	1.10273	1.01003	1.05638	0.0463464
CD81_01799_sense	GGCGGGGGCGCACACTTTGC	799	1804	2383	1357	2306	933	1734	867	1860	1.41221	1.41183	1.95439	1.99486	3.07131	2.9949	3.03311	0.0382042	6.73327	7.04917	6.89122	0.157947
CD81_01802_sense	GGGGGCGCACACTTTGCCGG	802	2380	3152	1774	3290	1140	2933	1174	3150	1.41586	1.5408	2.70552	2.49495	3.07925	3.26848	3.17387	0.0946118	9.32108	8.8163	9.06869	0.252387
CD81_01806_sense	GCGCACACTTTGCCGGAGGT	806	4003	4052	3025	3818	2096	3022	2009	3744	1.08217	1.04861	1.51617	1.73291	2.35353	2.2244	2.28897	0.0645638	5.22351	6.1235	5.6735	0.449999
CD81_01807_antisense	GGCGGATCGCCCCCAACCTC	807	2177	5341	1954	5559	965	5005	892	5051	2.62286	2.36361	5.45407	5.26541	5.70428	5.0139	5.35909	0.345189	18.7904	18.6061	18.6983	0.0921166
CD81_01807_sense	GGCACACTTTGCCGGAGGTT	807	3318	3026	2659	3271	1532	2098	1538	2927	0.974999	1.02204	1.44009	1.76964	2.12045	2.16803	2.14424	0.0237885	4.96142	6.25332	5.60737	0.64595
CD81_01808_sense	GCACACTTTGCCGGAGGTTG	808	4582	3774	3230	3796	2608	2663	2985	3133	0.880559	0.9764	1.07376	0.975968	1.91506	2.07122	1.99314	0.0780801	3.69932	3.44874	3.57403	0.125294
CD81_01809_sense	GACACTTTGCCGGAGGTTGG	809	3724	5287	2589	5520	1806	4401	1826	4961	1.51779	1.77138	2.56258	2.52632	3.30093	3.7576	3.52926	0.228335	8.82861	8.92714	8.87788	0.0492645
CD81_01825_antisense	GGGCTGGGGAAAGAGTGAGG	825	4336	13034	3416	14035	2210	10598	2569	12402	3.21366	3.41349	5.04284	4.48897	6.98916	7.24099	7.11507	0.125916	17.3736	15.8625	16.6181	0.755564
CD81_01828_antisense	GCTGGGCTGGGGAAAGAGTG	828	4170	8257	3185	9006	1709	7301	1888	8716	2.11689	2.34923	4.49246	4.29274	4.60386	4.9834	4.79363	0.189768	15.4774	15.1691	15.3233	0.154181
CD81_01839_antisense	GTGGAGAGTGAGCTGGGCTG	839	2844	4983	2423	5839	1366	3758	1322	5659	1.87315	2.00211	2.89301	3.98041	4.07378	4.24706	4.16042	0.0866395	9.96701	14.0654	12.0162	2.0492
CD81_01840_antisense	GTTGGAGAGTGAGCTGGGCT	840	2239	3822	1686	3853	832	3232	1324	3559	1.82494	1.89865	4.085	2.49954	3.96893	4.02758	3.99825	0.0293299	14.0737	8.83251	11.4531	2.62057
CD81_01841_antisense	GATTGGAGAGTGAGCTGGGC	841	2642	3841	2106	3704	1290	3296	1333	3546	1.55426	1.46122	2.68684	2.47359	3.38024	3.09967	3.23996	0.140285	9.2567	8.74083	8.99877	0.257938
CD81_01845_antisense	GGCAGATTGGAGAGTGAGCT	845	4625	7721	3254	8111	1997	5614	1859	7790	1.78473	2.07091	2.95623	3.89652	3.88149	4.39299	4.13724	0.255751	10.1848	13.769	11.9769	1.79209
CD81_01846_antisense	GCGCAGATTGGAGAGTGAGC	846	3246	4228	2630	4036	1361	3641	1890	4476	1.39251	1.27497	2.81324	2.20215	3.02847	2.70457	2.86652	0.161947	9.69218	7.78166	8.73692	0.955259
CD81_01857_sense	GCAGCTCACTCTCCAATCTG	857	3921	5936	3314	5355	1727	4942	1515	6081	1.61848	1.34249	3.00922	3.73234	3.51992	2.8478	3.18386	0.33606	10.3674	13.1888	11.7781	1.41072
CD81_01858_antisense	GTCGGGTGGTGACCGCAGAT	858	1536	2889	1133	2796	793	2271	730	2741	2.01079	2.05027	3.01153	3.49145	4.37313	4.34921	4.36117	0.0119605	10.3754	12.3376	11.3565	0.981117
CD81_01872_antisense	GCCCCCAGGAAGGTCTCGGG	872	4265	4412	3553	4436	2327	3431	2442	3869	1.10593	1.03729	1.55049	1.47324	2.40521	2.20039	2.3028	0.10241	5.34175	5.20591	5.27383	0.0679153
CD81_01875_antisense	GCGACCCCCAGGAAGGTCTC	875	2665	2951	1966	2849	1237	3488	1425	3175	1.18381	1.20396	2.96518	2.0718	2.57459	2.55395	2.56427	0.0103212	10.2156	7.32104	8.76834	1.4473
CD81_01876_antisense	GGCGACCCCCAGGAAGGTCT	876	1315	1763	990	1762	503	1403	731	1895	1.4333	1.47868	2.93314	2.41052	3.11719	3.13671	3.12695	0.00976002	10.1053	8.51796	9.31162	0.79366
CD81_01879_sense	GTCACCACCCGAGACCTTCC	879	3928	5020	2807	4658	1713	4358	1254	5471	1.36629	1.37867	2.67531	4.05685	2.97145	2.92456	2.948	0.0234461	9.21698	14.3355	11.7762	2.55926
CD81_01880_sense	GCACCACCCGAGACCTTCCT	880	8888	14745	7699	15767	4180	13552	4179	16882	1.77359	1.70145	3.40934	3.75639	3.85724	3.60926	3.73325	0.123992	11.7459	13.2738	12.5098	0.763958
CD81_01881_sense	GACCACCCGAGACCTTCCTG	881	4441	7334	3604	8393	2143	7200	2373	8610	1.76552	1.9348	3.53308	3.37384	3.83969	4.10427	3.97198	0.132288	12.1722	11.922	12.0471	0.125097
CD81_01882_antisense	GTTAGGCGCGACCCCCAGGA	882	2165	3390	1868	3643	1262	2555	928	3758	1.67399	1.62027	2.129	3.76555	3.64064	3.43705	3.53885	0.101798	7.33484	13.3062	10.3205	2.98566
CD81_01882_sense	GCCACCCGAGACCTTCCTGG	882	3263	4957	3021	5100	1350	4343	1799	5682	1.6241	1.40257	3.38298	2.9369	3.53214	2.97524	3.25369	0.278449	11.6551	10.378	11.0165	0.638531
CD81_01896_sense	GCCTGGGGGTCGCGCCTAAA	896	3875	6380	2936	6600	1602	5475	1669	6457	1.76019	1.86763	3.59389	3.59744	3.82812	3.96179	3.89495	0.0668348	12.3817	12.7121	12.5469	0.165214
CD81_01914_sense	GAAGGAGCGCAGACTCCCGC	914	1228	2371	1163	2867	663	2711	541	3116	2.06417	2.0481	4.29991	5.35574	4.48921	4.34461	4.41691	0.0722956	14.8141	18.9254	16.8697	2.05564
CD81_01915_sense	GAGGAGCGCAGACTCCCGCC	915	2344	1710	1890	2026	849	1609	1095	1996	0.77992	0.890598	1.99293	1.69498	1.69619	1.88921	1.7927	0.0965108	6.86605	5.9895	6.42778	0.438278
CD81_01918_antisense	GGCTTCTGGGCCATCCCGGC	918	2950	2454	2495	2694	1414	2279	1180	3005	0.889332	0.89708	1.69488	2.368	1.93414	1.90296	1.91855	0.0155907	5.83921	8.36771	7.10346	1.26425
CD81_01919_antisense	GAGCTTCTGGGCCATCCCGG	919	2164	4634	1887	3813	872	3672	769	4425	2.28934	1.6788	4.42823	5.35065	4.97892	3.56121	4.27007	0.708852	15.2562	18.9074	17.0818	1.8256
CD81_01919_sense	GGCGCAGACTCCCGCCGGGA	919	2729	1972	2814	2092	2399	1538	2060	1445	0.772529	0.617649	0.674171	0.652259	1.68012	1.31021	1.49516	0.184954	2.32266	2.30486	2.31376	0.00889796
CD81_01922_antisense	GCCCAGCTTCTGGGCCATCC	922	3200	3293	2563	3551	1270	3057	1427	3787	1.10015	1.15108	2.53125	2.46769	2.39264	2.44177	2.41721	0.0245647	8.72068	8.71998	8.72033	0.000353912
CD81_01931_antisense	GTGCGCGCACCCCAGCTTCT	931	2679	4939	1623	4857	1112	4229	1037	5180	1.97096	2.4863	3.99923	4.64484	4.2865	5.27415	4.78033	0.493828	13.7782	16.4133	15.0957	1.31754
CD81_01931_sense	GGCCGGGATGGCCCAGAAGC	931	3540	1789	2447	1826	1565	1509	1878	1806	0.54028	0.61997	1.01395	0.894214	1.17501	1.31513	1.24507	0.0700596	3.49328	3.15985	3.32657	0.166718
CD81_01932_antisense	GGTGCGCGCACCCCAGCTTC	932	2697	3990	2023	4750	949	3862	1051	4126	1.58162	1.95075	4.27947	3.65045	3.43976	4.1381	3.78893	0.34917	14.7436	12.8994	13.8215	0.922109
CD81_01932_sense	GCCGGGATGGCCCAGAAGCT	932	2440	3672	2254	3748	976	3362	994	3842	1.60888	1.3815	3.62236	3.5941	3.49904	2.93055	3.2148	0.284247	12.4798	12.7003	12.5901	0.110277
CD81_01933_sense	GCGGGATGGCCCAGAAGCTG	933	1606	3107	1480	3327	650	3018	861	2969	2.06827	1.86765	4.88258	3.20646	4.49813	3.96182	4.22997	0.268157	16.8215	11.3306	14.076	2.74547
CD81_01947_sense	GAGCTGGGGTGCGCGCACCC	947	2652	2607	1910	2486	1302	1993	1477	2279	1.05094	1.08136	1.60968	1.43477	2.28562	2.29388	2.28975	0.0041314	5.54568	5.07	5.30784	0.237843
CD81_01953_antisense	GTCCCAGGCAGGGACGGCCA	953	4037	2049	3214	2228	2785	1662	3123	1796	0.542619	0.575935	0.627552	0.534754	1.1801	1.22172	1.20091	0.0208103	2.16204	1.88964	2.02584	0.136204
CD81_01954_antisense	GCTCCCAGGCAGGGACGGCC	954	5742	2783	4551	3258	5584	1873	5764	2066	0.518157	0.594769	0.352725	0.333293	1.1269	1.26168	1.19429	0.0673863	1.21521	1.17774	1.19648	0.0187336
CD81_01959_antisense	GATCGGCTCCCAGGCAGGGA	959	2064	4676	1686	4302	1066	3684	999	4718	2.42201	2.11991	3.63418	4.39149	5.26746	4.49693	4.88219	0.385264	12.5205	15.518	14.0193	1.49877
CD81_01961_sense	GCACCCTGGCCGTCCCTGCC	961	5358	5983	4403	5799	2738	5272	2224	6143	1.19379	1.09423	2.02482	2.56841	2.59629	2.32117	2.45873	0.137556	6.97591	9.0759	8.0259	1.05
CD81_01962_sense	GACCCTGGCCGTCCCTGCCT	962	3786	4990	3151	5293	1499	4608	1591	5313	1.40907	1.39559	3.23262	3.1052	3.06448	2.96044	3.01246	0.0520164	11.137	10.9727	11.0549	0.0821674
CD81_01963_antisense	GGGAGATCGGCTCCCAGGCA	963	1629	3347	1381	3349	759	2581	565	2753	2.19658	2.01477	3.57594	4.53082	4.77717	4.2739	4.52554	0.251634	12.3198	16.0104	14.1651	1.84527
CD81_01964_antisense	GGGGAGATCGGCTCCCAGGC	964	2396	1704	2101	1996	1174	1344	1344	1908	0.760316	0.789293	1.20386	1.32007	1.65356	1.67432	1.66394	0.0103803	4.14753	4.66469	4.40611	0.258579
CD81_01968_antisense	GGAGAGGGAGATCGGCTCCC	968	2027	1983	1466	2169	654	1573	770	1814	1.04588	1.22922	2.52927	2.19061	2.2746	2.60753	2.44106	0.166463	8.71384	7.74088	8.22736	0.486481
CD81_01976_antisense	GTGGGTGAGGAGAGGGAGAT	976	6806	13170	5461	14380	2843	9736	2814	12086	2.06874	2.18771	3.6012	3.99372	4.49915	4.64077	4.56996	0.0708113	12.4069	14.1125	13.2597	0.852786
NT1_10000_nonsense	GAACGTCGCGAACGTCGTAT		2565	956	1827	997	2520	809	2852	863	0.398457	0.453378	0.337592	0.281372	0.866576	0.961745	0.914161	0.0475843	1.16307	0.994272	1.07867	0.0844002
NT10_10000_nonsense	GCCCGTCGCGGTATGATCGG		3897	1499	3242	1722	3744	1181	4330	1336	0.411228	0.44129	0.331709	0.286905	0.89435	0.936102	0.915226	0.0208762	1.14281	1.01382	1.07832	0.0644915
NT11_10000_nonsense	GGGCGCGACGTTATACGCGT		1826	836	1835	874	1860	650	1941	505	0.48946	0.395712	0.367489	0.241927	1.06449	0.839419	0.951955	0.112536	1.26607	0.854889	1.06048	0.205593
NT12_10000_nonsense	GGGCGCCGATACGTCGGCTA		3006	1262	2578	1429	2993	690	3446	1082	0.44883	0.460525	0.24243	0.291965	0.976128	0.976906	0.976517	0.000388869	0.835221	1.03171	0.933463	0.0982427
NT13_10000_nonsense	GGCCGATCGATTCGCAATCG		3258	1488	2574	1178	3265	961	3137	996	0.488274	0.380225	0.309517	0.295233	1.06191	0.806566	0.934239	0.127672	1.06635	1.04325	1.0548	0.0115486
NT14_10000_nonsense	GATATCGCGGCGTCGTTACA		2806	1013	1995	1217	2557	709	2714	1036	0.385952	0.506817	0.291581	0.354952	0.839379	1.07511	0.957242	0.117863	1.00456	1.25428	1.12942	0.124861
NT15_10000_nonsense	GGTTCGTCGGTTCGTTCGAA		3056	1583	3164	1708	3329	1057	3593	1139	0.553782	0.448493	0.333891	0.294772	1.20438	0.951381	1.07788	0.1265	1.15032	1.04162	1.09597	0.0543504
NT16_10000_nonsense	GAGCGACGTTCGTCCGATAG		2158	789	1510	938	1806	332	1848	755	0.390874	0.516095	0.193314	0.379896	0.850084	1.09479	0.972435	0.122351	0.666008	1.34242	1.00421	0.338207
NT17_10000_nonsense	GAGAACCGGCGTAATTCGCG		1815	697	1629	668	1720	376	1812	573	0.410551	0.34069	0.229881	0.294046	0.892879	0.722701	0.80779	0.0850889	0.791987	1.03906	0.915523	0.123536
NT18_10000_nonsense	GTATTCGCGTTACGCGCATT		1620	768	1242	923	1561	327	1556	445	0.506825	0.617425	0.220287	0.265931	1.10226	1.30973	1.206	0.103739	0.758933	0.939711	0.849322	0.0903889
NT19_10000_nonsense	GCCACGTCGGTCGCGCGATA		3410	1404	2849	1492	3462	858	3308	1182	0.440174	0.435091	0.260618	0.332255	0.957302	0.922953	0.940128	0.0171745	0.897882	1.17408	1.03598	0.138097
NT2_10000_nonsense	GCCACCGTTCGTACCGGTCG		3336	1496	3233	1835	3919	980	3606	1011	0.479421	0.471557	0.262963	0.260702	1.04266	1.00031	1.02148	0.0211751	0.905961	0.921233	0.913597	0.00763576
NT20_10000_nonsense	GGCCGTTACGCCCGACGAAT		3970	1557	2633	1572	3230	776	3194	974	0.419285	0.496027	0.25264	0.283559	0.911873	1.05222	0.982045	0.0701715	0.870398	1.002	0.936199	0.0658012
NT21_10000_nonsense	GGGCCGTATCGCTACGCGGT		4144	1699	3067	1779	4209	1416	4418	982	0.438314	0.48191	0.353776	0.206683	0.953257	1.02227	0.987763	0.0345064	1.21883	0.730348	0.974589	0.244241
NT22_10000_nonsense	GGCACGACACGATCGTACGA		2820	1275	2663	1740	3104	680	2958	1047	0.483362	0.542853	0.230373	0.32913	1.05123	1.15155	1.10139	0.0501585	0.793681	1.16303	0.978358	0.184677
NT23_10000_nonsense	GGCCGTCGTTGGACGTAACG		2589	1420	2443	1364	3234	1231	2893	895	0.586365	0.463868	0.400278	0.28767	1.27524	0.983998	1.12962	0.145622	1.37904	1.01653	1.19778	0.181257
NT24_10000_nonsense	GTCGTACGTACTCCGCCGTA		3042	1430	2792	1337	2880	661	2614	1055	0.50256	0.39785	0.241353	0.375289	1.09298	0.843955	0.968469	0.124514	0.831511	1.32614	1.07883	0.247317
NT25_10000_nonsense	GCAAATTCGCGATCGACGTC		3486	1516	2758	1594	3803	1208	3938	1059	0.464925	0.480173	0.334029	0.250057	1.01113	1.01859	1.01486	0.00372623	1.1508	0.883617	1.01721	0.133591
NT26_10000_nonsense	GGAGTTACGTCGCTTCGATC		3887	1387	2674	1902	3756	1061	3694	1302	0.381481	0.590953	0.297053	0.327743	0.829656	1.25358	1.04162	0.211962	1.02341	1.15813	1.09077	0.0673622
NT27_10000_nonsense	GCAATTACTCGGATACGCTC		4920	1696	3791	2034	4583	1194	4323	1471	0.368529	0.44576	0.273967	0.316408	0.801488	0.945585	0.873536	0.0720483	0.943872	1.11808	1.03097	0.0871019
NT28_10000_nonsense	GCTGCAGACTAGCTATCGTA		5181	2429	4308	2067	5069	1343	5526	1863	0.501216	0.398629	0.27861	0.313488	1.09006	0.845606	0.967833	0.122227	0.95987	1.10776	1.03382	0.0739452
NT29_10000_nonsense	GCAGCTCCAAACGTACGTAC		8164	2817	5951	3359	7050	2247	7317	2287	0.368889	0.468947	0.335164	0.290638	0.802269	0.994771	0.89852	0.0962511	1.15471	1.02702	1.09086	0.063847
NT3_10000_nonsense	GGACCGTCGTCGATCGATAC		2605	1432	2404	1398	2623	865	2854	818	0.587688	0.483144	0.346786	0.266513	1.27812	1.02489	1.1515	0.126616	1.19475	0.941767	1.06826	0.126491
NT30_10000_nonsense	GCAGAGTCGCCGCATCGCAC		3561	1831	2880	1547	3081	819	3395	1338	0.549703	0.446274	0.279535	0.366468	1.19551	0.946675	1.07109	0.124417	0.963055	1.29497	1.12901	0.165958
NT31_10000_nonsense	GAAGCACTAGCCGTACGTAT		3024	1458	2851	1664	3675	992	3548	958	0.515451	0.484909	0.283856	0.251074	1.12102	1.02863	1.07482	0.0461931	0.977942	0.887209	0.932576	0.0453666
NT32_10000_nonsense	GAAATACGGTCGTTAATCCC		1626	640	1408	722	1663	638	1576	505	0.420795	0.426028	0.403434	0.297958	0.915157	0.903728	0.909443	0.00571457	1.38991	1.05288	1.2214	0.168516
NT33_10000_nonsense	GGACACGGACGTATACGGAT		2513	1160	2064	1403	2777	651	2699	815	0.493488	0.564744	0.246518	0.280785	1.07325	1.19798	1.13562	0.0623662	0.849306	0.992199	0.920752	0.0714466
NT34_10000_nonsense	GAAGGACAGGCGTATAACGA		2735	1287	2344	1502	2927	987	3168	1120	0.503075	0.532373	0.354599	0.32874	1.0941	1.12932	1.11171	0.0176075	1.22167	1.16165	1.19166	0.0300071
NT35_10000_nonsense	GCTGTGAGGTTACCTCGATA		3771	1543	3162	1614	3656	982	3908	1421	0.437442	0.424078	0.282455	0.338111	0.951362	0.899591	0.925476	0.0258856	0.973115	1.19477	1.08394	0.110826
NT36_10000_nonsense	GAGGCACCATCGGTCAATGT		3073	1726	2542	1460	3394	1001	3385	858	0.600468	0.477179	0.310146	0.235694	1.30591	1.01223	1.15907	0.14684	1.06852	0.832861	0.950689	0.117827
NT37_10000_nonsense	GATGTGGATTACCCCTACGA		2849	1304	2322	1457	2790	850	2998	775	0.489324	0.521316	0.320375	0.240375	1.0642	1.10586	1.08503	0.0208328	1.10376	0.849403	0.97658	0.127177
NT38_10000_nonsense	GATACTAGATGCATCGACCC		2867	1085	2182	1444	2536	742	2744	899	0.404588	0.549815	0.307679	0.304646	0.87991	1.16631	1.02311	0.143202	1.06002	1.07651	1.06827	0.00824753
NT39_10000_nonsense	GACGATATAGAGCGGTACCC		2690	1228	2344	1215	2298	813	2666	770	0.488042	0.430648	0.372035	0.268565	1.06141	0.913528	0.987468	0.07394	1.28174	0.949018	1.11538	0.16636
NT4_10000_nonsense	GTCGTACGGATTCGCGCGTA		3622	1625	2340	1355	3131	871	3543	1001	0.479641	0.481091	0.292536	0.262713	1.04314	1.02053	1.03183	0.0113023	1.00785	0.92834	0.968093	0.0397529
NT40_10000_nonsense	GCCACGTAGAACCTACGATC		2521	1244	2156	1140	2621	667	2842	888	0.527544	0.439299	0.26761	0.290542	1.14732	0.931879	1.0396	0.10772	0.921972	1.02667	0.974323	0.0523514
NT41_10000_nonsense	GCAACGGAGGTATACCTATC		1822	753	1605	709	1952	485	1828	540	0.441833	0.367008	0.26128	0.274686	0.96091	0.778528	0.869719	0.091191	0.900162	0.970647	0.935405	0.0352427
NT42_10000_nonsense	GGTCCCGCGCAGGTATCGAT		5467	2652	4489	2618	4617	1448	4899	1729	0.518604	0.484534	0.329801	0.328176	1.12787	1.02783	1.07785	0.0500198	1.13623	1.15966	1.14795	0.0117145
NT43_10000_nonsense	GTAGAGTACAACGTACGTTC		1753	781	1425	857	1663	443	1731	594	0.4763	0.499655	0.280127	0.319087	1.03587	1.05991	1.04789	0.0120201	0.965096	1.12754	1.04632	0.081224
NT44_10000_nonsense	GGTGTACAACGGCTAAGCTC		2886	1434	2161	1381	2820	740	3187	648	0.531208	0.530937	0.275947	0.189065	1.15529	1.12627	1.14078	0.0145079	0.950696	0.668093	0.809394	0.141301
NT45_10000_nonsense	GTACACGTAACAGATCGGTA		3062	1287	2263	1338	2844	804	2927	860	0.44935	0.491219	0.297283	0.273209	0.977259	1.04202	1.00964	0.032379	1.0242	0.965428	0.994814	0.0293868
NT46_10000_nonsense	GGAGTATAAACTACGCACGT		2671	1255	2004	1127	2512	802	2628	880	0.502321	0.467229	0.335736	0.31137	1.09246	0.991127	1.04179	0.0506671	1.15668	1.10028	1.12848	0.0282029
NT47_10000_nonsense	GCTGAGTCGCCGTCCTATGA		6952	2897	5010	3083	6483	1845	6231	2081	0.445503	0.511258	0.299271	0.310552	0.968891	1.08452	1.02671	0.0578162	1.03105	1.09738	1.06422	0.0331672
NT48_10000_nonsense	GAAATCTAAAACGTATGCGC		1632	801	1327	700	1765	446	1754	422	0.524715	0.438259	0.265726	0.223719	1.14117	0.929673	1.03542	0.105746	0.91548	0.790545	0.853013	0.0624674
NT49_10000_nonsense	GCAGGGCCAATAGTACGGTT		5578	2524	4898	2624	5687	1443	6241	1695	0.483751	0.445091	0.266825	0.252543	1.05208	0.944166	0.998121	0.0539551	0.919268	0.8924	0.905834	0.0134339
NT5_10000_nonsense	GCCCGATCTTACGTCGCGTA		3932	1911	2916	2053	3987	1409	3782	1276	0.519587	0.584932	0.371628	0.313725	1.13001	1.24081	1.18541	0.0553976	1.28033	1.1086	1.19447	0.0858697
NT50_10000_nonsense	GCAGAGGCATTACCCCGATA		3712	1459	2857	1789	3721	955	3759	1140	0.420203	0.52024	0.26989	0.282002	0.913868	1.10358	1.00872	0.0948552	0.929828	0.996498	0.963163	0.0333352
NT6_10000_nonsense	GTTGTCGAACTCGAACGTCG		3570	1257	2985	1448	3456	949	3718	1083	0.376425	0.403021	0.288759	0.270856	0.81866	0.854924	0.836792	0.0181322	0.994836	0.957113	0.975974	0.0188615
NT7_10000_nonsense	GCTTAACGGCAATCGCGCGT		4301	1531	3217	1845	4070	1301	4350	1345	0.380555	0.476485	0.336145	0.28751	0.827641	1.01076	0.919201	0.0915601	1.15809	1.01596	1.08702	0.0710638
NT8_10000_nonsense	GAACGTACGACGCGATAATA		1922	748	1401	897	1904	614	1896	441	0.416064	0.531935	0.339114	0.216282	0.904867	1.12839	1.01663	0.11176	1.16832	0.764265	0.966291	0.202025
NT9_10000_nonsense	GTACGTCGATCGTATATCGA		1613	689	1060	1041	1893	411	1737	572	0.456663	0.815922	0.228315	0.306207	0.993164	1.7308	1.36198	0.36882	0.786593	1.08203	0.934313	0.14772

## Sheet: CD151 tiling screen
Guide_ID	Guide_Sequence	TSS_Relative_Position	Raw_HIGH_rep1_KRAB	Raw_LOW_rep1_KRAB	Raw_HIGH_rep2_KRAB	Raw_LOW_rep2_KRAB	Raw_HIGH_rep1_KRAB_L3MBTL3	Raw_LOW_rep1_KRAB_L3MBTL3	Raw_HIGH_rep2_KRAB_L3MBTL3	Raw_LOW_rep2_KRAB_L3MBTL3	Repression_score_rep1_KRAB	Repression_score_rep2_KRAB	Repression_score_rep1_KRAB_L3MBTL3	Repression_score_rep2_KRAB_L3MBTL3	Normalized_Repression_score_rep1_KRAB	Normalized_Repression_score_rep2_KRAB	Normalized_Repression_score_mean_KRAB	Normalized_Repression_score_sd_KRAB	Normalized_Repression_score_rep1_KRAB_L3MBTL3	Normalized_Repression_score_rep2_KRAB_L3MBTL3	Normalized_Repression_score_mean_KRAB_L3MBTL3	Normalized_Repression_score_sd_KRAB_L3MBTL3
CD151_00028_antisense	GAGGACGCAGTGCAGTCAGT	-973	2110	1358	1752	1066	869	615	1141	650	0.660503	0.683265	0.464185	0.580954	1.82497	1.8788	1.85188	0.0269181	2.18954	2.84944	2.51949	0.329948
CD151_00029_antisense	GGAGGACGCAGTGCAGTCAG	-972	1712	1159	1780	1248	645	663	994	508	0.694763	0.787337	0.674202	0.521185	1.91963	2.16497	2.0423	0.122673	3.18018	2.55628	2.86823	0.311949
CD151_00043_sense	GTGACTGCACTGCGTCCTCC	-958	2662	1177	2386	759	1223	709	1730	350	0.453759	0.357221	0.380238	0.206318	1.25374	0.982267	1.118	0.135735	1.79357	1.01194	1.40275	0.390816
CD151_00044_sense	GGACTGCACTGCGTCCTCCT	-957	2970	1771	2575	1452	1345	873	1324	686	0.611955	0.633221	0.425724	0.528385	1.69083	1.7412	1.71601	0.0251831	2.00812	2.5916	2.29986	0.291739
[truncated: 624 more rows]
