# Supplementary material for: A combinatorial domain screening platform reveals epigenetic effector interactions for transcriptional perturbation
Source: Nat Commun. 2026 Apr 24;17:5697. doi: 10.1038/s41467-026-72227-9 (PMC13319239; doi:10.1038/s41467-026-72227-9)
Supplement: Supplementary file 12 — Supplementary Data 10 [file 41467_2026_72227_MOESM12_ESM.xlsx]

## Sheet: Sheet1
	Nucleofected pladmids concentration (ng/µL) 0.2M cells were nucleofected with 2 µL of plasmids	Nucleofected plasmids	When did doxycycline induction start?	Sorted for dCas9 (BFP+) Effector (GFP+)	Flow cytomtry Gating strategy
Figure 3D	396	Effector	2 days before nucleofection	Yes, 3 day after nucleofection	Single cell > BFP & GFP double positive	SF Cell Line 4D-Nucleofector™ X Kit S (FF-120 program)
Figure 4H	133	Effector	2 days before nucleofection	Yes, 2 day after nucleofection	Single cell
Figure 5A	400	Effector	After nucleofection	No	Single cell
Figure 5H	185	Guide RNA plasmid	1 day before nucleofection	No	qPCR readout
Figure S4D	100	Guide RNA plasmid	1 day before nucleofection	No	Single cell
Figure S16D	330	Effector	2 days before nucleofection	No	Single cell > BFP & GFP double positive
Figure S21B	480	Effector	3 days before nucleofection	Yes, 2 day after nucleofection	Single cell
