# Supplementary material for: A combinatorial domain screening platform reveals epigenetic effector interactions for transcriptional perturbation
Source: Nat Commun. 2026 Apr 24;17:5697. doi: 10.1038/s41467-026-72227-9 (PMC13319239; doi:10.1038/s41467-026-72227-9)
Supplement: Supplementary file 13 — Supplementary Data 11 [file 41467_2026_72227_MOESM13_ESM.zip]

Archive with 16 entries (15 files):
- Supplementary Data 11/
- __MACOSX/._Supplementary Data 11
- Supplementary Data 11/R1_Forward_P5_301cycles.fasta
- __MACOSX/Supplementary Data 11/._R1_Forward_P5_301cycles.fasta
- Supplementary Data 11/.DS_Store
- __MACOSX/Supplementary Data 11/._.DS_Store
- Supplementary Data 11/R2_Reverse_P7_301cycles.fasta
- __MACOSX/Supplementary Data 11/._R2_Reverse_P7_301cycles.fasta
- Supplementary Data 11/bc_extraction.py
- __MACOSX/Supplementary Data 11/._bc_extraction.py
- Supplementary Data 11/Minimap_batch_Lib1.py
- __MACOSX/Supplementary Data 11/._Minimap_batch_Lib1.py
- Supplementary Data 11/supduplex2fastq.sh
- __MACOSX/Supplementary Data 11/._supduplex2fastq.sh
- Supplementary Data 11/count_barcodes.py
- __MACOSX/Supplementary Data 11/._count_barcodes.py
