# Supplementary material for: A combinatorial domain screening platform reveals epigenetic effector interactions for transcriptional perturbation
Source: Nat Commun. 2026 Apr 24;17:5697. doi: 10.1038/s41467-026-72227-9 (PMC13319239; doi:10.1038/s41467-026-72227-9)
Supplement: Supplementary file 13 — Supplementary Data 11 [file 41467_2026_72227_MOESM13_ESM.zip › Supplementary Data 11/R1_Forward_P5_301cycles.fasta]

>KanR_receiver_vector1_-_1_CBX1_chromo_extraction
CGAAGAAGGTACGAGTACCGAGCCTTCTGAGGGAAGTGCCCCAGGTACTTCAACGGAACCGTCAGAGTCAAAGAAGAAGGTGGAGGAGGTGCTGGAGGAGGAGGAGGAGGAGTACGTGGTGGAGAAGGTGCTTGACAGGAGGGTGGTGAAGGGCAAGGTGGAGTACCTGCTGAAGTGGAAGGGCTTCAGCGACGAGGACAACACCTGGGAGCCCGAAGAGAACCTGGATTGCCCCGACCTGATCGCCGAGTTCCTGCAGAGCCAAAAGACCGCCCACGAAACCGACAAGAGCGAGGGCGGC
>KanR_receiver_vector1_-_2_CBX3_chromo_extraction
CGAAGAAGGTACGAGTACCGAGCCTTCTGAGGGAAGTGCCCCAGGTACTTCAACGGAACCGTCAGAGTCAAACGGCAAGAGCAAGAAGGTGGAGGAGGCCGAGCCCGAAGAGTTCGTGGTGGAGAAGGTTCTGGACAGGAGAGTGGTGAACGGCAAGGTGGAGTACTTCCTGAAGTGGAAGGGCTTCACCGACGCCGACAACACCTGGGAGCCTGAAGAGAACCTGGATTGCCCCGAGCTGATCGAGGCCTTCCTGAACAGCCAGAAGGCCGGCAAGGAAAAGGACGGCACCAAGAGGAAG
>KanR_receiver_vector1_-_3_CBX4_extraction
CGAAGAAGGTACGAGTACCGAGCCTTCTGAGGGAAGTGCCCCAGGTACTTCAACGGAACCGTCAGAGTCAGAGCTGCCCGCCGTGGGCGAGCACGTGTTTGCCGTGGAGTCTATCGAGAAGAAGAGGATCAGGAAGGGCAGGGTGGAGTACCTGGTGAAGTGGAGGGGCTGGAGCCCTAAGTACAACACCTGGGAGCCCGAGGAGAACATCCTGGACCCTAGGCTGCTGATCGCCTTCCAGAACAGAGAGAGGCAGGAGCAGCTGATGGGCTACAGGAAGAGGGGCCCCAAACCTAAGCCC
>KanR_receiver_vector1_-_4_CBX5_chromo_extraction
CGAAGAAGGTACGAGTACCGAGCCTTCTGAGGGAAGTGCCCCAGGTACTTCAACGGAACCGTCAGAGTCAAAGAGGACCGCCGACAGCAGCAGTAGCGAGGACGAGGAAGAGTACGTGGTGGAGAAGGTGCTGGACAGGAGGGTGGTGAAGGGCCAGGTGGAGTACCTGCTGAAGTGGAAGGGCTTCAGCGAGGAGCACAACACCTGGGAGCCCGAGAAGAACCTGGACTGCCCTGAGCTGATCAGCGAGTTCATGAAGAAGTACAAGAAGATGAAGGAGGGCGAGAACAACAAGCCCAGG
>KanR_receiver_vector1_-_5_CBX7_extraction
CGAAGAAGGTACGAGTACCGAGCCTTCTGAGGGAAGTGCCCCAGGTACTTCAACGGAACCGTCAGAGTCAGAGCTGAGCGCCATCGGCGAGCAGGTGTTCGCCGTGGAGTCTATCAGGAAGAAGAGGGTGAGGAAGGGCAAGGTGGAGTACCTGGTGAAGTGGAAGGGCTGGCCCCCCAAGTACTCTACCTGGGAGCCTGAGGAGCACATCTTGGACCCCAGGCTGGTGATGGCTTATGAGGAAAAGGAGGAAAGGGACAGGGCCAGCGGCTACAGGAAGAGGGGACCTAAGCCCAAGAGG
>KanR_receiver_vector1_-_6_CBX2_extraction
CGAAGAAGGTACGAGTACCGAGCCTTCTGAGGGAAGTGCCCCAGGTACTTCAACGGAACCGTCAGAGTCAGAGGAGCTGAGCAGCGTGGGCGAGCAGGTGTTCGCTGCCGAGTGCATTCTGAGCAAGAGGCTGAGGAAGGGCAAGCTGGAGTACCTGGTGAAATGGAGGGGCTGGAGCAGCAAGCACAACAGCTGGGAGCCTGAAGAGAACATCCTGGACCCCAGGCTGCTGCTGGCCTTCCAGAAGAAGGAGCACGAGAAGGAGGTGCAGAATAGAAAGAGGGGCAAGAGGCCCAGGGGC
>KanR_receiver_vector1_-_7_CBX6_extraction
CGAAGAAGGTACGAGTACCGAGCCTTCTGAGGGAAGTGCCCCAGGTACTTCAACGGAACCGTCAGAGTCAGAGCTGAGCGCCGTGGGAGAGAGGGTGTTTGCCGCCGAGAGCATCATTAAGAGGAGGATCAGGAAGGGCAGAATCGAGTACCTGGTGAAGTGGAAGGGCTGGGCTATCAAGTACAGCACCTGGGAGCCCGAGGAGAACATCCTGGACAGCAGGTTGATTGCCGCCTTCGAGCAGAAAGAAAGGGAGAGGGAGCTGTACGGCCCCAAGAAGAGGGGCCCTAAGCCTAAGACC
>KanR_receiver_vector1_-_8_RYBP_zf_RanBP_extraction
CGAAGAAGGTACGAGTACCGAGCCTTCTGAGGGAAGTGCCCCAGGTACTTCAACGGAACCGTCAGAGTCAACCATGGGCGACAAGAAGTCCCCCACCAGACCCAAAAGACAGGCCAAGCCTGCCGCTGATGAGGGCTTTTGGGACTGCAGCGTGTGCACATTCAGGAACAGCGCCGAGGCCTTCAAGTGCAGCATCTGCGACGTGAGGAAGGGCACAAGCACCAGGAAGCCCAGGATCAACAGCCAGCTGGTGGCCCAACAGGTGGCTCAACAGTACGCTACACCCCCTCCTCCCAAGAAG
>KanR_receiver_vector1_-_9_AEBP2_after_IDT_extraction
CGAAGAAGGTACGAGTACCGAGCCTTCTGAGGGAAGTGCCCCAGGTACTTCAACGGAACCGTCAGAGTCAGCAGCGGCAATAACAGATATGGCAGATCTCGAAGAGCTCAGTCGACTTTCCCCTTTGCCTCCCGGATCCCCTGGTAGCGCAGCAAGGGGAAGGGCGGAGCCACCTGAAGAAGAGGAAGAGGAAGAAGAGGAGGAGGAGGAGGCAGAGGCTGAGGCTGTAGCAGCACTCTTGCTGAACGGCGGCAGTGGAGGGGGTGGTGGCGGTGGAGGTGGCGGTGTTGGGGGAGGAGAG
>KanR_receiver_vector1_-_10_ING1_extraction
CGAAGAAGGTACGAGTACCGAGCCTTCTGAGGGAAGTGCCCCAGGTACTTCAACGGAACCGTCAGAGTCAAGGGCCTGGCCCTGGAAGCAGATCCTGAAGGAGCTGGACGAGTGCTACGAGAGATTCAGCAGGGAAACCGACGGCGCTCAGAAGAGGAGGATGCTGCACTGCGTGCAAAGAGCCCTGATCAGAAGCCAGGAGCTGGGGGACGAGAAGATCCAGATTGTGAGCCAGATGGTGGAGCTGGTGGAGAACAGGACCAGACAGGTGGACAGCCACGTGGAGCTGTTCGAGGCCCAA
>KanR_receiver_vector1_-_11_PHF2_extraction
CGAAGAAGGTACGAGTACCGAGCCTTCTGAGGGAAGTGCCCCAGGTACTTCAACGGAACCGTCAGAGTCAGCCACCGTGCCCGTGTATTGTGTGTGCAGGCTGCCCTACGACGTGACAAGGTTCATGATCGAGTGTGACGCCTGCAAGGACTGGTTCCACGGATCTTGCGTGGGCGTGGAAGAGGAAGAGGCCCCTGACATCGACATCTACCACTGCCCCAACTGCGAAAAGACCCACGGCAAGAGCACCCTGAAGAAGAAGAGAACCTGGCATAAGCACGGACCCGGCCAAGCCCCTGAC
>KanR_receiver_vector1_-_12_TRIM24_extraction
CGAAGAAGGTACGAGTACCGAGCCTTCTGAGGGAAGTGCCCCAGGTACTTCAACGGAACCGTCAGAGTCACCCCTGCACGTGGGCGAAACCAGGAAGGAGGACGACCCCAACGAGGATTGGTGCGCTGTGTGTCAGAACGGAGGCGAGCTGCTGTGCTGCGAGAAGTGCCCTAAGGTGTTCCACCTGAGCTGCCACGTGCCCACCCTGACCAACTTCCCCTCTGGAGAGTGGATCTGCACCTTCTGCAGGGACCTGAGCAAGCCCGAGGTGGAGTACGACTGCGACGCTCCTTCTCACAAC
>KanR_receiver_vector1_-_13_KDM5A_extraction
CGAAGAAGGTACGAGTACCGAGCCTTCTGAGGGAAGTGCCCCAGGTACTTCAACGGAACCGTCAGAGTCATACGATTGGAGCGGAGCCGAGGAAAGCGACGATGAGAACGCCGTGTGTGCTGCCCAAAACTGCCAGCGCCCCTGTAAGGACAAGGTTGACTGGGTTCAGTGCGACGGCGGATGTGACGAGTGGTTCCATCAGGTCTGTGTGGGCGTGTCTCCCGAGATGGCTGAGAACGAGGACTACATCTGCATCAACTGCGCTAAAAAGCAGGGCCCCGTTTCTCCTGGACCCGCTCCC
>KanR_receiver_vector1_-_14_KDM5B_extraction
CGAAGAAGGTACGAGTACCGAGCCTTCTGAGGGAAGTGCCCCAGGTACTTCAACGGAACCGTCAGAGTCAAAGCCCAAGAGCAGGAGCAAGAAGGCCACCAACGCCGTGGACCTGTACGTGTGCCTGCTGTGTGGAAGCGGAAACGACGAGGACAGGCTGCTGCTGTGCGACGGCTGTGACGACTCTTACCATACCTTCTGCCTGATCCCCCCCCTGCACGACGTGCCTAAAGGAGATTGGAGGTGTCCCAAGTGCCTGGCTCAGGAGTGTAGCAAGCCCCAGGAGGCTTTCGGCTTCGAG
>KanR_receiver_vector1_-_15_DNMT3A_PWWP_extraction
CGAAGAAGGTACGAGTACCGAGCCTTCTGAGGGAAGTGCCCCAGGTACTTCAACGGAACCGTCAGAGTCAGGCGAGCTCGTGTGGGGCAAGCTGAGGGGCTTTTCTTGGTGGCCTGGAAGGATCGTGAGCTGGTGGATGACCGGCAGATCTAGGGCTGCTGAGGGAACCAGGTGGGTGATGTGGTTCGGGGACGGCAAGTTCAGCGTGGTCTGCGTGGAGAAGCTGATGCCCCTGAGCAGCTTCTGTAGCGCCTTCCACCAGGCCACCTACAACAAGCAGCCCATGTACAGGAAAGCCATC
>KanR_receiver_vector1_-_16_NSD1_PWWP2_extraction
CGAAGAAGGTACGAGTACCGAGCCTTCTGAGGGAAGTGCCCCAGGTACTTCAACGGAACCGTCAGAGTCAAGGGAGATCGTGTGGGTGAAGGTGGGAAGGTATAGGTGGTGGCCTGCTGAGATCTGTCACCCTAGGGCCGTGCCCAGCAACATCGACAAGATGAGACACGACGTGGGCGAGTTCCCCGTGCTGTTCTTCGGCAGCAACGACTATCTGTGGACCCACCAGGCCAGGGTGTTCCCCTACATGGAGGGAGATGTGAGCAGCAAGGACAAGATGGGCAAGGGCGTGGACGGCACC
>KanR_receiver_vector1_-_17_NSD2_PWWP1_extraction
CGAAGAAGGTACGAGTACCGAGCCTTCTGAGGGAAGTGCCCCAGGTACTTCAACGGAACCGTCAGAGTCAGGCGACCTCGTGTGGAGCAAGGTGAGCGGATACCCCTGGTGGCCTTGCATGGTGAGCGCTGACCCTCTGTTGCACAGCTACACCAAGCTGAAGGGCCAGAAGAAGTCCGCCAGGCAGTACCACGTGCAGTTCTTCGGAGATGCCCCTGAAAGGGCCTGGATCTTCGAGAAGTCCCTTGTGGCTTTCGAGGGCGAGGGCCAGTTCGAGAAGCTGTGCCAAGAGAGCGCTAAA
>KanR_receiver_vector1_-_18_CREBBP_extraction
CGAAGAAGGTACGAGTACCGAGCCTTCTGAGGGAAGTGCCCCAGGTACTTCAACGGAACCGTCAGAGTCAATCTTCAAGCCCGAGGAGCTGAGGCAGGCCTTGATGCCTACCCTGGAGGCTCTGTACAGACAGGACCCCGAGAGCCTGCCCTTTAGGCAGCCTGTGGATCCTCAGCTGTTGGGCATCCCCGACTACTTCGACATCGTGAAGAACCCCATGGACCTGAGCACCATCAAGAGGAAGCTGGACACCGGCCAGTATCAGGAGCCCTGGCAGTACGTGGACGATGTGTGGCTGATG
>KanR_receiver_vector1_-_19_MeCP2_MBD_extraction
CGAAGAAGGTACGAGTACCGAGCCTTCTGAGGGAAGTGCCCCAGGTACTTCAACGGAACCGTCAGAGTCAATCAGGGATAGGGGCCCTATGTACGACGATCCCACACTGCCTGAGGGCTGGACAAGGAAGCTGAAGCAGAGGAAGTCCGGCAGGAGCGCTGGCAAGTACGACGTGTACCTGATCAACCCCCAAGGCAAGGCCTTCAGAAGCAAGGTGGAGCTGATCGCCTACTTCGAGAAGGTGGGCGACACCAGCCTGGACCCCAACGATTTCGACTTCACAGTGACAGGCAGGGGCAGC
>KanR_receiver_vector1_-_20_MBD1_MBD_extraction
CGAAGAAGGTACGAGTACCGAGCCTTCTGAGGGAAGTGCCCCAGGTACTTCAACGGAACCGTCAGAGTCAGCCGAGGATTGGCTGGATTGTCCTGCCCTGGGCCCTGGCTGGAAAAGAAGGGAGGTGTTTAGGAAAAGCGGCGCCACATGTGGCAGGAGCGACACCTACTATCAGAGCCCTACAGGCGACAGGATCAGGAGCAAGGTGGAGCTGACCAGGTATCTGGGCCCTGCCTGCGATCTGACCCTGTTCGACTTCAAGCAGGGCATCCTGTGCTATCCTGCTCCTAAAGCCCACCCT
>KanR_receiver_vector1_-_21_MBD2_extraction
CGAAGAAGGTACGAGTACCGAGCCTTCTGAGGGAAGTGCCCCAGGTACTTCAACGGAACCGTCAGAGTCAAGAGCTACCGAGTCTGGCAAAAGAATGGACTGCCCTGCCCTGCCCCCTGGCTGGAAGAAAGAAGAGGTGATCAGGAAGTCCGGCCTGAGCGCCGGCAAGTCTGACGTGTATTACTTCAGCCCTAGCGGCAAGAAGTTCAGGAGCAAGCCCCAGCTGGCCAGATACCTGGGCAACACCGTGGACCTCTCTAGCTTCGACTTCAGGACCGGCAAGATGATGCCCAGCAAGCTG
>KanR_receiver_vector1_-_22_MBD3_extraction
CGAAGAAGGTACGAGTACCGAGCCTTCTGAGGGAAGTGCCCCAGGTACTTCAACGGAACCGTCAGAGTCAGAGAGGAAGAGGTGGGAGTGCCCCGCTCTGCCTCAGGGATGGGAGAGAGAAGAAGTGCCTAGGAGGAGCGGCCTGAGCGCTGGACACAGGGATGTGTTCTATTACAGCCCCAGCGGCAAGAAATTCAGGAGCAAGCCCCAGCTGGCCAGGTACCTGGGAGGAAGCATGGATCTGAGCACCTTCGACTTCAGGACCGGCAAGATGCTGATGAGCAAGATGAACAAGAGCAGG
>KanR_receiver_vector1_-_23_Tet1_extraction
CGAAGAAGGTACGAGTACCGAGCCTTCTGAGGGAAGTGCCCCAGGTACTTCAACGGAACCGTCAGAGTCACCCGTGCCCATGGTGAGCACCTCTAGCAGCAGCTACACAACCCTGCTGCCCACCCTGGAGAAGAAGAAGAGGAAGAGGTGCGGCGTGTGCGAGCCCTGCCAGCAAAAGACCAACTGCGGAGAATGCACCTACTGCAAGAACAGGAAGAACAGCCACCAGATCTGCAAGAAGAGGAAGTGCGAGGAGCTGAAGAAGAAGCCCAGCGTGGTGGTGCCCCTGGAGGTGATCAAG
>KanR_receiver_vector1_-_24_Tet3_extraction
CGAAGAAGGTACGAGTACCGAGCCTTCTGAGGGAAGTGCCCCAGGTACTTCAACGGAACCGTCAGAGTCATTCCCCGGCAGCGGACTGTCTATGGCTGGCTCTGAATCTCAATTGAGGGGCGGCGGCGACGGCAGGAAAAAGAGGAAGAGATGCGGAACATGCGAGCCCTGCAGGAGGCTGGAGAACTGCGGCGCTTGTACAAGCTGCACAAACAGGAGGACCCACCAGATCTGCAAGCTGAGGAAGTGCGAGGTGCTGAAGAAGAAGGTGGGCCTGCTGAAGGAGGTGGAGATCAAGGCC
>KanR_receiver_vector1_-_25_Zfp961_mouse_extraction
CGAAGAAGGTACGAGTACCGAGCCTTCTGAGGGAAGTGCCCCAGGTACTTCAACGGAACCGTCAGAGTCAGGCAGCGATACCAGGCACTCTGCCGCCCAGGCCAGGAGAGAATGTACCATGGCTAGCGTGACCTTCGAGGACGTGGCCGTGAGGTTCACCCAGGAAGAGTGGACCCTGCTGGATCCTAGCCAGAAGATCCTGTACGGCGACGTGATGCAGGAGACATACAGGAACCTGACCAGCGTGGGCATCAACTGGGAGTGCTGGGACCTTGAGGCCTACTTCAGGAGCCTGGGCAGG
>KanR_receiver_vector1_-_26_Zfp809_mouse_extraction
CGAAGAAGGTACGAGTACCGAGCCTTCTGAGGGAAGTGCCCCAGGTACTTCAACGGAACCGTCAGAGTCAGGCCTGGTGAGCTTCGAGGACGTGGCCGTGGACTTCACACTGGAGGAATGGCAGGATCTGGACGCCGCTCAGAGGACCCTGTACAGGGACGTGATGCTGGAGACATACAGCAGCCTGGTGTTCCTGGACCCCTGCATTGCCAAGCCCAAGCTGATCTTCAACCTGGAGAGGGGCTTTGGCCCTTGGTCTTTGGCCGAGGCCAGCTCTAGAAGCCTGCCTGGAGTGCACAAC
>KanR_receiver_vector1_-_27_ZNF417_extraction
CGAAGAAGGTACGAGTACCGAGCCTTCTGAGGGAAGTGCCCCAGGTACTTCAACGGAACCGTCAGAGTCAGCTGCTGCCGCTCCTAGGAGGCCCACCCAACAGGGAACCGTGACCTTTGAGGACGTGGCCGTGAACTTCAGCCAGGAGGAGTGGTGCCTGCTGTCTGAGGCTCAAAGGTGCCTGTACAGGGACGTGATGCTGGAGAACTTGGCCCTGATCAGCTCTCTGGGCTGCTGGTGCGGCAGCAAAGATGAAGAGGCCCCCTGTAAGCAGAGGATCAGCGTGCAGAGGGAGAGCCAG
>KanR_receiver_vector1_-_28_ZNF587_extraction
CGAAGAAGGTACGAGTACCGAGCCTTCTGAGGGAAGTGCCCCAGGTACTTCAACGGAACCGTCAGAGTCAGCCGCCGCTGTGCCTAGGAGGCCCACCCAACAGGGAACAGTGACCTTTGAGGACGTGGCCGTGAACTTCAGCCAGGAGGAGTGGTGCTTGCTGAGCGAGGCTCAGAGGTGCCTGTATAGGGACGTGATGCTGGAGAACCTGGCCCTGATCAGCAGCTTGGGATGCTGGTGCGGCAGCAAGGATGAGGAGGCCCCTTGCAAGCAGAGGATCAGCGTGCAGAGGGAGAGCCAG
>KanR_receiver_vector1_-_29_ZIM3_extraction
CGAAGAAGGTACGAGTACCGAGCCTTCTGAGGGAAGTGCCCCAGGTACTTCAACGGAACCGTCAGAGTCAAACAACAGCCAGGGCAGGGTGACCTTCGAGGACGTGACCGTGAACTTCACACAGGGAGAGTGGCAGAGGCTGAACCCCGAGCAGAGGAACCTGTACAGGGACGTGATGCTGGAGAACTACAGCAACCTGGTGAGCGTGGGACAGGGCGAGACAACCAAGCCCGACGTGATTCTGAGGCTGGAGCAGGGAAAGGAGCCCTGGCTGGAAGAGGAAGAGGTTTTGGGAAGCGGC
>KanR_receiver_vector1_-_30_ZNF10_extraction
CGAAGAAGGTACGAGTACCGAGCCTTCTGAGGGAAGTGCCCCAGGTACTTCAACGGAACCGTCAGAGTCAGACGCCAAGAGCCTGACCGCCTGGAGCAGGACCCTGGTGACCTTCAAGGATGTGTTCGTGGACTTCACCAGAGAGGAGTGGAAGCTGCTGGACACCGCCCAGCAGATCGTGTACAGGAACGTGATGCTGGAGAACTACAAGAACCTGGTGAGCCTGGGCTACCAGCTGACCAAGCCCGACGTGATCTTGAGGCTGGAGAAGGGCGAGGAGCCTTGGTTGGTGGAGAGAGAG
>KanR_receiver_vector1_-_31_ZNF534_extraction
CGAAGAAGGTACGAGTACCGAGCCTTCTGAGGGAAGTGCCCCAGGTACTTCAACGGAACCGTCAGAGTCAGCCCTGACCCAGGGCCAGCTGAGCTTCAGCGACGTGGCTATCGAGTTCAGCCAGGAAGAGTGGAAGTGCCTGGATCCTGGCCAGAAGGCCCTGTACAGGGACGTGATGCTGGAGAACTACAGGAACCTGGTGAGCCTGGGCGAGGATAACGTGAGGCCCGAGGCCTGTATCTGTAGCGGCATCTGCCTGCCCGATTTGTCTGTGACCAGCATGCTGGAGCAGAAGAGGGAC
>KanR_receiver_vector1_-_32_ZNF667_extraction
CGAAGAAGGTACGAGTACCGAGCCTTCTGAGGGAAGTGCCCCAGGTACTTCAACGGAACCGTCAGAGTCACCCAGCGCCAGGGGCAAGAGCAAGAGCAAGGCCCCCATCACATTCGGAGACTTGGCTATCTACTTCAGCCAGGAGGAGTGGGAGTGGCTGAGCCCCATCCAGAAGGACCTGTACGAGGACGTGATGCTGGAGAACTACAGGAACCTTGTGAGCCTGGGCCTGAGCTTCAGGAGGCCCAACGTGATCACCCTGCTGGAAAAAGGAAAGGCCCCCTGGATGGTGGAACCCGTT
>KanR_receiver_vector1_-_33_ZNF716_extraction
CGAAGAAGGTACGAGTACCGAGCCTTCTGAGGGAAGTGCCCCAGGTACTTCAACGGAACCGTCAGAGTCAGCCAAGAGGCCCGGACCCCCCGGAAGCAGGGAGATGGGATTGCTGACATTCAGAGACATTGCCATCGAGTTCAGCCTGGCCGAGTGGCAGTGCCTGGACCATGCCCAACAGAACCTGTACAGGGACGTGATGCTGGAGAACTACAGGAACCTGGTGAGCCTGGGCATTGCCGTGAGCAAGCCCGACCTGATCACATGCCTGGAGCAGAACAAGGAGCCCCAGAACATCAAG
>KanR_receiver_vector1_-_34_ZNF479_extraction
CGAAGAAGGTACGAGTACCGAGCCTTCTGAGGGAAGTGCCCCAGGTACTTCAACGGAACCGTCAGAGTCAGCCAAGAGGCCTGGACCTCCTGGCAGCAGGGAGATGGGACTGCTTACCTTCAGGGACATTGCCATCGAGTTCAGCCTGGAGGAGTGGCAGTGTCTGGATTGCGCCCAGAGGAACCTGTACAGGGACGTGATGCTGGAGAACTACAGGAACCTGGTGAGCCTGGGCATTGCCGTGAGCAAGCCCGACCTGATCACCTGCTTGGAGCAGAACAAGGAGAGCCAGAACATCAAG
>KanR_receiver_vector1_-_35_ZNF791_extraction
CGAAGAAGGTACGAGTACCGAGCCTTCTGAGGGAAGTGCCCCAGGTACTTCAACGGAACCGTCAGAGTCAGACAGCGTGGCCTTCGAGGACGTGAGCGTGAGCTTCAGCCAGGAAGAGTGGGCACTTCTGGCTCCCAGCCAGAAGAAGCTGTACAGGGACGTGATGCAGGAAACCTTCAAGAACCTGGCCAGCATCGGCGAGAAGTGGGAGGACCCCAACGTTGAGGACCAACACAAGAACCAGGGCAGGAACCTGAGGAGCCACACAGGAGAGAGGCTGTGCGAAGGCAAGGAGGGATCT
>KanR_receiver_vector1_-_36_ZNF563_extraction
CGAAGAAGGTACGAGTACCGAGCCTTCTGAGGGAAGTGCCCCAGGTACTTCAACGGAACCGTCAGAGTCAGACGCCGTGGCCTTCGAGGACGTGGCCGTGAACTTCACACAGGAAGAGTGGGCCCTGCTGGGACCTAGCCAGAAGAACCTGTACAGGTACGTGATGCAGGAAACCATCAGGAACCTGGACTGCATCAGGATGATCTGGGAGGAGCAGAACACCGAGGACCAGTACAAGAACCCCAGGAGGAACCTGAGGTGCCACATGGTGGAGAGGTTCAGCGAGAGCAAGGACAGCAGC
>KanR_receiver_vector1_-_37_ZNF20_extraction
CGAAGAAGGTACGAGTACCGAGCCTTCTGAGGGAAGTGCCCCAGGTACTTCAACGGAACCGTCAGAGTCAATGTTCCAGGACAGCGTGGCCTTCGAGGACGTGGCCGTGAGCTTCACACAAGAGGAGTGGGCTCTGCTGGACCCTAGCCAGAAGAACCTGTACAGGGACGTGATGCAGGAAACCTTCAAGAACCTGACCAGCGTGGGCAAGACCTGGAAGGTGCAGAACATCGAGGACGAGTACAAGAACCCCAGGAGGAACCTGAGCCTGATGAGAGAGAAGCTGTGCGAGAGCAAGGAG
>KanR_receiver_vector1_-_38_ZNF440_extraction
CGAAGAAGGTACGAGTACCGAGCCTTCTGAGGGAAGTGCCCCAGGTACTTCAACGGAACCGTCAGAGTCAGACCCCGTGGCCTTCAAGGACGTGGCCGTGAACTTCACCCAGGAAGAGTGGGCCCTGCTGGACATCAGCCAGAGGAAGCTGTACAGGGAGGTGATGCTGGAAACCTTCAGGAACCTGACCAGCCTGGGCAAGAGGTGGAAGGACCAGAACATCGAGTACGAGCACCAGAACCCCAGGAGGAACTTCAGAAGCCTGATCGAGGAGAAGGTGAACGAGATCAAGGACGACAGC
>KanR_receiver_vector1_-_39_ZNF878_extraction
CGAAGAAGGTACGAGTACCGAGCCTTCTGAGGGAAGTGCCCCAGGTACTTCAACGGAACCGTCAGAGTCAGACAGCGTGGCCTTCGAGGACGTGGCCGTGAACTTCACCCAGGAAGAGTGGGCTCTGTTGGACCCCAGCCAGAAGAACCTGTACAGGGAGGTGATGCAGGAAACCCTGAGGAACCTGACCAGCATCGGCAAGAAGTGGAACAACCAGTACATCGAGGACGAGCATCAGAACCCCAGGAGGAACCTGAGGAGGCTGATTGGCGAGAGGCTGAGCGAGAGCAAGGAGAGCCAC
>KanR_receiver_vector1_-_40_ZNF823_extraction
CGAAGAAGGTACGAGTACCGAGCCTTCTGAGGGAAGTGCCCCAGGTACTTCAACGGAACCGTCAGAGTCAGACAGCGTGGCCTTCGAGGATGTGGCCGTTAACTTCACCCAGGAAGAGTGGGCCCTGCTGGGCCCTTCTCAAAAGAGCCTGTACAGGAACGTGATGCAGGAAACCATCAGGAACCTGGACTGCATCGAGATGAAGTGGGAGGACCAGAACATTGGCGACCAGTGCCAGAACGCCAAAAGGAACCTGAGGAGCCATACCTGCGAGATCAAGGACGACAGCCAGTGCGGCGAA
>KanR_receiver_vector1_-_41_ZNF441_extraction
CGAAGAAGGTACGAGTACCGAGCCTTCTGAGGGAAGTGCCCCAGGTACTTCAACGGAACCGTCAGAGTCAGACAGCGTGGCCTTCGAGGACGTGGCTATCAACTTCACCTGCGAGGAGTGGGCCCTGCTGGGACCCTCTCAAAAGAGCCTTTACAGGGACGTGATGCAGGAAACCATCAGGAACCTGGACTGCATCGGCATGATCTGGCAGAACCACGACATCGAGGAGGACCAGTACAAGGACCTCAGAAGGAACCTGAGGTGCCACATGGTGGAGAGGGCCTGCGAGATCAAGGACAAC
>KanR_receiver_vector1_-_42_ZNF763_extraction
CGAAGAAGGTACGAGTACCGAGCCTTCTGAGGGAAGTGCCCCAGGTACTTCAACGGAACCGTCAGAGTCAGACCCCGTGGCCTGCGAGGACGTGGCTGTGAACTTCACACAGGAAGAGTGGGCCCTGCTGGACATCAGCCAGAGGAAGCTGTACAGGGAGGTGATGCTGGAAACCTTCAGGAACCTGACCAGCATCGGCAAGAAGTGGAAGGACCAGAACATCGAGTACGAGTACCAGAACCCCAGGAGGAACTTCAGGAGCCTGATCGAGGGCAACGTGAACGAGATCAAGGAGGACAGC
>KanR_receiver_vector1_-_43_ZNF844_extraction
CGAAGAAGGTACGAGTACCGAGCCTTCTGAGGGAAGTGCCCCAGGTACTTCAACGGAACCGTCAGAGTCAGACCTGGTGGCCTTCGAGGACGTGGCCGTGAACTTCACCCAGGAGGAGTGGTCTTTGCTGGACCCCAGCCAGAAGAACCTGTACAGGGAGGTGATGCAGGAAACCCTGAGGAACCTGGCCAGCATCGGCGAGAAGTGGAAGGACCAGAACATCGAGGACCAGTACAAGAACCCCAGGAACAACCTGAGGAGCCTGCTGGGCGAGAGGGTGGACGAGAACACAGAAGAGAAC
>KanR_receiver_vector1_-_44_ZFP69_extraction
CGAAGAAGGTACGAGTACCGAGCCTTCTGAGGGAAGTGCCCCAGGTACTTCAACGGAACCGTCAGAGTCAAGGGAGAGCCTGGAGGACGAGGTTACACCTGGACTGCCTACCGCCGAAAGCCAGGAGCTGCTGACCTTCAAGGACATCAGCATCGACTTCACCCAGGAGGAATGGGGACAGTTGGCCCCCGCTCACCAGAACCTGTACAGGGAGGTGATGCTGGAGAACTACAGCAACCTGGTGAGCGTGGGCTACCAGCTGAGCAAGCCCAGCGTGATCAGCCAGTTGGAGAAGGGCGAG
>KanR_receiver_vector1_-_45_ZNF606_extraction
CGAAGAAGGTACGAGTACCGAGCCTTCTGAGGGAAGTGCCCCAGGTACTTCAACGGAACCGTCAGAGTCAGGCTCTCTGGAGGAAGGCAGGAGAGCCACCGGATTGCCTGCTGCCCAAGTGCAGGAACCTGTGACCTTCAAGGACGTGGCCGTGGACTTCACACAAGAAGAGTGGGGCCAGCTGGACCTGGTGCAGAGGACACTGTACAGGGACGTGATGCTGGAGACATACGGCCACCTGCTGAGCGTGGGCAACCAGATCGCCAAGCCTGAGGTGATCTCTCTGCTGGAGCAGGGCGAG
>KanR_receiver_vector1_-_46_ZNF235_extraction
CGAAGAAGGTACGAGTACCGAGCCTTCTGAGGGAAGTGCCCCAGGTACTTCAACGGAACCGTCAGAGTCAACCAAGTTCCAGGAGGCCGTGACCTTCAAGGACGTGGCCGTGGCCTTTACCGAAGAGGAGCTGGGCCTTCTGGATTCTGCCCAGAGGAAGCTGTACAGGGACGTGATGCTGGAGAACTTCAGAAACCTTGTGAGCGTGGGGCACCAGAGCTTCAAGCCCGACATGATCAGCCAGCTGGAGAGAGAGGAGAAGCTGTGGATGAAGGAGCTGCAGACCCAGAGGGGCAAGCAC
>KanR_receiver_vector1_-_47_ZNF613_extraction
CGAAGAAGGTACGAGTACCGAGCCTTCTGAGGGAAGTGCCCCAGGTACTTCAACGGAACCGTCAGAGTCAATCAAGAGCCAGGAGAGCCTGACACTGGAGGACGTGGCTGTGGAGTTCACCTGGGAAGAGTGGCAACTTCTGGGACCCGCCCAGAAGGACCTGTACAGGGACGTGATGCTGGAGAACTACAGCAACCTGGTGAGCGTGGGCTACCAGGCCTCTAAGCCCGATGCCCTGTTTAAGCTGGAGCAGGGAGAGCCCTGGACCGTGGAGAACGAGATCCACAGCCAAATCTGCCCC
>KanR_receiver_vector1_-_48_ZNF627_extraction
CGAAGAAGGTACGAGTACCGAGCCTTCTGAGGGAAGTGCCCCAGGTACTTCAACGGAACCGTCAGAGTCAGACAGCGTGGCCTTCGAGGACGTGGCCGTGAATTTCACCCTGGAGGAATGGGCCCTGCTGGATCCCAGCCAGAAAAACCTGTACAGGGACGTGATGAGGGAAACCTTCAGGAACCTGGCCAGCGTGGGCAAGCAGTGGGAGGACCAGAACATCGAGGACCCTTTCAAGATCCCCAGGAGGAACATCTCTCACATCCCTGAGAGGCTGTGCGAGAGCAAGGAAGGCGGCCAA
>KanR_receiver_vector1_-_49_ZNF649_extraction
CGAAGAAGGTACGAGTACCGAGCCTTCTGAGGGAAGTGCCCCAGGTACTTCAACGGAACCGTCAGAGTCAACCAAAGCCCAGGAGAGCCTGACCTTGGAGGACGTGGCCGTGGACTTTACCTGGGAAGAGTGGCAGTTCCTGTCTCCCGCCCAGAAGGACCTGTACAGGGACGTGATGCTGGAGAACTACAGCAACCTTGTGAGCGTGGGCTACCAGGCCGGAAAACCCGACGCTCTGACAAAGCTGGAACAGGGCGAGCCCTTGTGGACCCTGGAGGACGAGATCCATTCTCCCGCTCAT
>KanR_receiver_vector1_-_50_PRDM1_extraction
CGAAGAAGGTACGAGTACCGAGCCTTCTGAGGGAAGTGCCCCAGGTACTTCAACGGAACCGTCAGAGTCACCCACCAGCCTGCCCAGCTCTCTGCCTTCTGATGGCGCTAGGAGGCTTCTTCAACCTGAGCACCCCAGGGAGGTGTTAGTGCCCGCCCCTCATAGCGCTTTCAGCTTTACAGGCGCCGCCGCCTCTATGAAGGACAAGGCTTGCTCTCCTACAAGCGGCAGCCCCACAGCTGGAACCGCTGCTACAGCCGAACATGTGGTTCAGCCCAAAGCCACCTCTGCCGCTATGGCT
>KanR_receiver_vector1_-_51_ZNF644_extraction
CGAAGAAGGTACGAGTACCGAGCCTTCTGAGGGAAGTGCCCCAGGTACTTCAACGGAACCGTCAGAGTCACAGAAGAAGTCCAGGAGCAGAAGCGGCAGCAAGAAGAAGATGCTGACCCTGCCCCACGGAGCTGACGAGGTGTACATTCTGAGGTGCAGGTTCTGCGGCCTGGTGTTCAGAGGCCCTCTGAGCGTGCAAGAGGACTGGATCAAGCACCTGCAGAGGCACATCGTGAACGCCAACCTGCCTAGGACAGGAGCTGGCATGGTGGAGGTGACCAGCCTTCTGAAGAAGCCCGCC
>KanR_receiver_vector1_-_52_WIZ_extraction
CGAAGAAGGTACGAGTACCGAGCCTTCTGAGGGAAGTGCCCCAGGTACTTCAACGGAACCGTCAGAGTCAAGAGTGAGGCCCGTGCCTTCTCTGGTGCCCAGACCTCCCCAAACCTCTCTGGTGAAGTTCGTGGGCAACATCTACACCCTGAAGTGCAGGTTCTGCGAGGTGGAGTTCCAGGGACCTCTGAGCATTCAGGAAGAGTGGGTGAGGCACCTGCAGAGGCACATCCTGGAGATGAACTTCAGCAAGGCCGATCCCCCTCCCGAAGAGTCTCAGGCTCCTCAAGCTCAAACAGCC
>KanR_receiver_vector1_-_53_CDYL_extraction
CGAAGAAGGTACGAGTACCGAGCCTTCTGAGGGAAGTGCCCCAGGTACTTCAACGGAACCGTCAGAGTCACAGAAGGAGAGCACCCTGACCAGGACCAACAGGACCAGCCCCAACAACGCTAGGAAGCAGATCAGCAGGAGCACCAACAGCAACTTCAGCAAGACCAGCCCCAAGGCCCTGGTGATCGGCAAGGACCACGAGAGCAAGAACAGCCAGCTGTTCGCCGCCAGCCAGAAATTCAGGAAGAACACCGCCCCCAGCCTCTCTAGCAGGAAGAACATGGACCTGGCTAAGAGCGGC
>KanR_receiver_vector1_-_54_ATRX_extraction
CGAAGAAGGTACGAGTACCGAGCCTTCTGAGGGAAGTGCCCCAGGTACTTCAACGGAACCGTCAGAGTCAATCGGCGAGGGCAGCAGCGACGAGCAGAAGATCAAGCCTGTGACCGAGAACCTGGTGTTGAGCTCTCATACCGGCTTCTGCCAGAGCAGCGGCGACGAGGCTCTTAGCAAATCTGTGCCCGTGACCGTGGACGACGACGACGACGACAACGACCCCGAGAATAGGATCGCCAAGAAGATGCTGCTGGAGGAGATCAAGGCCAACCTGAGCAGCGACGAGGACGGCAGTAGC
>KanR_receiver_vector1_-_55_MPHOSPH8_extraction
CGAAGAAGGTACGAGTACCGAGCCTTCTGAGGGAAGTGCCCCAGGTACTTCAACGGAACCGTCAGAGTCAGACGAGACAGACACATGGGCCTACATTGCCGCTGAGGGCGACCAGGAAGTGCTGGACAGCGTTTGTCAGGCTGACGAGAACTCTGACGGCAGGCAGCAGATCCTGTCTCTGGGCATGGACCTGCAGCTGGAGTGGATGAAGCTGGAGGACTTCCAGAAGCACCTGGACGGCAAGGACGAGAACTTCGCCGCCACCGATGCCATCCCTAGCAACGTGTTGAGGGACGCCGTG
>KanR_receiver_vector1_-_56_DAXX_extraction
CGAAGAAGGTACGAGTACCGAGCCTTCTGAGGGAAGTGCCCCAGGTACTTCAACGGAACCGTCAGAGTCATCCAGCAGCAGCGGCGGCAAGAAGTGCTACAAGCTGGAGAACGAGAAGCTGTTCGAGGAGTTCCTGGAGCTGTGCAAGATGCAGACCGCCGATCACCCCGAGGTGGTGCCTTTCCTGTACAACAGACAGCAAAGGGCCCACAGCCTGTTCCTGGCCAGCGCCGAGTTCTGCAACATCTTGTCTAGGGTGTTGAGCAGGGCCAGGAGCAGGCCCGCCAAGCTGTACGTGTAC
>KanR_receiver_vector1_-_57_MECP2_ATRX_binding_extraction
CGAAGAAGGTACGAGTACCGAGCCTTCTGAGGGAAGTGCCCCAGGTACTTCAACGGAACCGTCAGAGTCACTGAAGCAGAGGAAAAGCGGCAGGAGCGCCGGCAAGTACGACGTGTACCTGATTAACCCCCAAGGCAAGGCCTTCAGGAGCAAGGTGGAGCTGATCGCCTACTTCGAGAAGGTGGGCGACACCTCTCTGGACCCCAACGACTTCGACTTCACCGTGACCGGAAGGGGAAGCCCTAGCAGGAGGGAACAGAAGCCTCCCAAGAAGCCCAAAAGCCCTAAAGCCCCTGGAACA
>KanR_receiver_vector1_-_58_PPHLN1_extraction
CGAAGAAGGTACGAGTACCGAGCCTTCTGAGGGAAGTGCCCCAGGTACTTCAACGGAACCGTCAGAGTCAAAGAGCGACGAGAGCAACCTGCCCGAGATCTCTGAGTACGAGGCTGGAAGCACCGCCCCCTTGTTCACAGACCAGCCTGAGGAACCTGAGAGCAACACCACCCACGGCATCGAGCTGTTCGAGGACAGCCAGCTGACCACCAGGTCTAAGGCTATCGCCAGCAAGACCAAGGAGATCGAGCAGGTGTACAGGCAGGACTGCGAGACATTCGGCATGGTGGTGAAGATGCTG
>KanR_receiver_vector1_-_59_BCOR_extraction
CGAAGAAGGTACGAGTACCGAGCCTTCTGAGGGAAGTGCCCCAGGTACTTCAACGGAACCGTCAGAGTCATCCGACGTGTTCGAGTTCGAGTTCAGCGAAACCCCCCTGCTGCCCTGCTACAATATTCAGGTGAGCGTTGCCCAGGGCCCTAGGAACTGGCTGCTGCTGTCTGACGTTCTGAAGAAGCTGAAGATGAGCAGCAGGATCTTCAGGTGCAACTTCCCCAACGTGGAGATCGTGACAATCGCCGAGGCCGAGTTCTACAGGCAGGTGAGCGCTAGCCTGCTGTTCAGCTGCAGC
>KanR_receiver_vector1_-_60_BMI1_extraction
CGAAGAAGGTACGAGTACCGAGCCTTCTGAGGGAAGTGCCCCAGGTACTTCAACGGAACCGTCAGAGTCACACAGGACCACCAGGATCAAGATCACCGAGCTGAACCCCCACCTGATGTGCGTGCTGTGCGGCGGCTACTTTATCGACGCCACCACCATCATCGAGTGCCTGCACAGCTTCTGCAAGACCTGCATCGTGAGGTACCTGGAAACCAGCAAGTACTGCCCCATCTGTGACGTGCAGGTGCACAAGACCAGACCCCTGCTGAACATCAGGAGCGACAAGACCCTGCAGGACATC
>KanR_receiver_vector1_-_61_E2F6_extraction
CGAAGAAGGTACGAGTACCGAGCCTTCTGAGGGAAGTGCCCCAGGTACTTCAACGGAACCGTCAGAGTCACCCCAGCAGAAGAAGCTGCAGGAGGAGCTGAGCGACCTGAGCGCCATGGAAGATGCTCTGGACGAGCTGATCAAGGACTGCGCCCAGCAGCTGTTCGAGCTGACCGACGACAAGGAAAACGAGAGGCTGGCCTACGTGACCTACCAGGACATCCACAGCATCCAGGCCTTCCACGAGCAGATCGTGATCGCCGTGAAGGCCCCTGCTGAAACCAGGCTTGATGTTCCTGCT
>KanR_receiver_vector1_-_62_PCGF1_extraction
CGAAGAAGGTACGAGTACCGAGCCTTCTGAGGGAAGTGCCCCAGGTACTTCAACGGAACCGTCAGAGTCAAAGGACAAGAACAAGAGCGTGCTGCAGAACAAATACGTGAGGTGCAGCGTGAGGGCCGAAGTTAGGCACCTGAGGAGGGTGCTTTGCCACAGACTGATGCTGAACCCCCAGCACGTGCAGCTCCTGTTCGACAACGAGGTGCTGCCTGACCACATGACCATGAAGCAGATCTGGCTGAGCAGGTGGTTCGGCAAGCCCAGCCCTCTGCTGTTGCAGTACAGCGTGAAGGAG
>KanR_receiver_vector1_-_63_RYBP_YAF2_rybp_extraction
CGAAGAAGGTACGAGTACCGAGCCTTCTGAGGGAAGTGCCCCAGGTACTTCAACGGAACCGTCAGAGTCACCCAGCGAGGCCAACAGCATCCAGAGCGCCAACGCCACCACCAAGACAAGCGAAACCAACCACACAAGCAGACCCAGGCTGAAGAACGTGGACAGGAGCACCGCCCAACAGCTTGCCGTGACCGTGGGCAATGTGACAGTGATCATCACCGACTTCAAGGAGAAAACCAGGAGCAGCAGCACCAGCTCTAGCACCGTTACCTCTAGCGCCGGAAGCGAGCAGCAGAACCAG
>KanR_receiver_vector1_-_64_YAF2_extraction
CGAAGAAGGTACGAGTACCGAGCCTTCTGAGGGAAGTGCCCCAGGTACTTCAACGGAACCGTCAGAGTCAAAGGACAAGGTGGAGAAGGAGAAGTCCGAGAAGGAGACAACCAGCAAGAAGAACAGCCACAAGAAAACCAGGCCCAGGCTGAAGAACGTGGACAGAAGCAGCGCCCAGCACCTTGAGGTGACAGTGGGTGACCTGACCGTGATCATCACCGACTTCAAGGAGAAAACCAAGTCTCCTCCCGCTTCTAGCGCCGCTTCTGCCGATCAGCATAGCCAAAGCGGCAGCAGCAGC
>KanR_receiver_vector1_-_65_YY1_extraction
CGAAGAAGGTACGAGTACCGAGCCTTCTGAGGGAAGTGCCCCAGGTACTTCAACGGAACCGTCAGAGTCAACCGACGACCCCACCCAGGTGCACCATCACCAGGAGGTTATCCTGGTGCAGACAAGAGAGGAAGTGGTGGGCGGGGATGACTCTGACGGCCTGAGGGCTGAAGATGGCTTTGAGGACCAGATCCTTATTCCCGTGCCCGCCCCTGCTGGAGGCGACGATGACTACATCGAACAGACACTGGTGACCGTGGCTGCCGCCGGAAAATCTGGCGGAGGAGGATCTAGCTCTAGT
>KanR_receiver_vector1_-_66_KDM2B_extraction
CGAAGAAGGTACGAGTACCGAGCCTTCTGAGGGAAGTGCCCCAGGTACTTCAACGGAACCGTCAGAGTCAAGCCTGCCCCTGGATGACGGAGCCGCTCACGTGATGCATAGGGAAGTGTGGATGGCTGTGTTCAGCTACCTGAGCCACCAGGACCTGTGCGTGTGCATGAGAGTGTGCAGGACCTGGAACAGGTGGTGCTGCGACAAGAGGCTGTGGACCAGGATCGACCTGAACCACTGCAAGAGCATCACCCCTCTGATGCTGAGCGGAATCATTAGGAGGCAGCCCGTGAGCCTGGAC
>KanR_receiver_vector1_-_67_HNRPK_after_IDT_extraction
CGAAGAAGGTACGAGTACCGAGCCTTCTGAGGGAAGTGCCCCAGGTACTTCAACGGAACCGTCAGAGTCAGCTCAGCCATATGACCCAAACTTCTATGATGAAACGTATGACTACGGGGGGTTTACCATGATGTTTGATGACAGACGAGGTCGCCCGGTAGGCTTCCCTATGCGAGGTAGAGGTGGCTTCGATAGAATGCCACCTGGACGCGGTGGCCGCCCAATGCCCCCTTCACGCCGCGACTATGACGATATGTCTCCGCGCCGGGGACCTCCTCCACCACCGCCTGGTCGAGGGGGT
>KanR_receiver_vector1_-_68_RUNX1_extraction
CGAAGAAGGTACGAGTACCGAGCCTTCTGAGGGAAGTGCCCCAGGTACTTCAACGGAACCGTCAGAGTCAATGGTGGAGGTGCTGGCTGACCATCCTGGCGAGTTGGTGAGGACCGATAGCCCCAACTTCCTGTGCAGCGTGCTGCCCACACACTGGAGGTGCAACAAGACCCTGCCTATCGCCTTCAAGGTGGTTGCCCTGGGCGACGTTCCTGACGGAACCCTGGTGACCGTTATGGCTGGCAACGACGAGAACTACAGCGCCGAGCTGAGGAATGCTACCGCTGCCATGAAGAACCAG
>KanR_receiver_vector1_-_69_CBX2_extraction
CGAAGAAGGTACGAGTACCGAGCCTTCTGAGGGAAGTGCCCCAGGTACTTCAACGGAACCGTCAGAGTCAGCCACCCTGCCCGAGATGAGCGCCGGAGAAGAGAGTAGCTCTAGCGACTCTGACCCCGACAGCGCCTCTCCTCCTAGCACAGGACAGAACCCTAGCGTGTCTGTGCAGACCAGCCAGGACTGGAAGCCCACCAGGAGCTTGATCGAGCACGTGTTCGTGACCGACGTGACCGCCAACCTGATCACCGTGACCGTGAAAGAGAGCCCCACCAGCGTGGGATTCTTCAACCTG
>KanR_receiver_vector1_-_70_CBX4_extraction
CGAAGAAGGTACGAGTACCGAGCCTTCTGAGGGAAGTGCCCCAGGTACTTCAACGGAACCGTCAGAGTCAAGGAGCGAGGCCGGCGAGCCCCCCAGCTCTCTTCAGGTTAAGCCTGAAACACCTGCTAGCGCCGCTGTTGCTGTTGCTGCTGCTGCCGCTCCTACCACAACAGCCGAAAAACCCCCCGCTGAAGCCCAAGACGAGCCTGCTGAGAGCCTGAGCGAGTTCAAGCCCTTCTTCGGCAACATCATCATCACCGACGTGACCGCCAACTGCCTGACCGTGACCTTCAAGGAGTAC
>KanR_receiver_vector1_-_71_CBX6_extraction
CGAAGAAGGTACGAGTACCGAGCCTTCTGAGGGAAGTGCCCCAGGTACTTCAACGGAACCGTCAGAGTCAACCGCTGCTGCTGGACCTGCTCCTCCTACAGCTCCTGAACCTGCTGGAGCTAGCAGCGAACCCGAAGCTGGAGATTGGAGGCCCGAGATGAGCCCTTGCAGCAACGTGGTGGTGACCGACGTGACAAGCAACCTGCTGACCGTGACCATCAAGGAGTTCTGCAACCCCGAGGACTTCGAAAAAGTGGCTGCTGGAGTTGCTGGCGCCGCTGGAGGAGGAGGATCTATTGGA
>KanR_receiver_vector1_-_72_CBX7_extraction
CGAAGAAGGTACGAGTACCGAGCCTTCTGAGGGAAGTGCCCCAGGTACTTCAACGGAACCGTCAGAGTCACTGTTCCTGCAAGAGCCCCCTGCCCCTGATGTTCTTCAGGCTGCCGGAGAATGGGAACCTGCTGCCCAACCTCCTGAAGAGGAGGCTGACGCCGACCTTGCTGAAGGACCTCCTCCTTGGACACCTGCCTTGCCTAGCAGCGAGGTGACCGTGACCGACATCACAGCCAACAGCATCACCGTGACCTTCAGGGAGGCTCAAGCTGCCGAAGGATTTTTCAGGGACAGGAGC
>KanR_receiver_vector1_-_73_CBX8_extraction
CGAAGAAGGTACGAGTACCGAGCCTTCTGAGGGAAGTGCCCCAGGTACTTCAACGGAACCGTCAGAGTCAGGCAGCGGACCTCCCTCTAGCGGAGGCGGACTTTACAGGGATATGGGAGCTCAGGGAGGCAGACCCAGCTTGATTGCTAGAATCCCCGTGGCCAGGATCCTTGGCGACCCTGAGGAAGAGTCTTGGAGTCCCAGCCTGACCAACCTGGAGAAGGTGGTGGTGACCGACGTGACCAGCAACTTCCTGACCGTGACCATCAAGGAGAGCAACACCGACCAGGGCTTCTTCAAG
>KanR_receiver_vector1_-_74_PHF1_CTD_extraction
CGAAGAAGGTACGAGTACCGAGCCTTCTGAGGGAAGTGCCCCAGGTACTTCAACGGAACCGTCAGAGTCAAGCGCCCCCCACAGCATGACCGCCAGCTCATCTTCTGTGAGCAGCCCTTCTCCCGGCCTGCCTAGAAGATCTGCTCCTCCCTCTCCCTTGTGTAGAAGCCTGTCTCCCGGAACAGGAGGAGGCGTGAGAGGCGGAGTGGGATACTTGAGCAGAGGTGACCCTGTTAGGGTTCTGGCCAGGAGAGTTAGACCCGACGGCAGCGTTCAGTACCTTGTGGAATGGGGAGGCGGC
>KanR_receiver_vector1_-_75_PHF1_PHD_after_IDT_extraction
CGAAGAAGGTACGAGTACCGAGCCTTCTGAGGGAAGTGCCCCAGGTACTTCAACGGAACCGTCAGAGTCACTTTGCTGCGTATGTAGAAGCGAGACAGTTGTACCTGGTAACCGATTGGTGTCCTGTGAAAAGTGCCGCCACGCCTATCACCAAGACTGTCATGTTCCCAGAGCTCCAGCACCTGGCGAAGGTGAAGGCACCTCCTGGGTCTGTCGGCAATGCGTATTCGCCATAGCAACAAAACGCGGTGGTGCTCTGAAAAAAGGACCCTATGCGAGGGCGATGCTTGGCATGAAACTG
>KanR_receiver_vector1_-_76_MTF2_extraction
CGAAGAAGGTACGAGTACCGAGCCTTCTGAGGGAAGTGCCCCAGGTACTTCAACGGAACCGTCAGAGTCAGAGATCGTGAAGGACGACGAGGGCAAGGAGGACTACCAGTTCGACGAGCTGAACACCGAGATCCTGAACAACCTGGCCGACCAGGAGCTGCAGCTGAACCACCTGAAGAACAGCATCACCAGCTACTTCGGCGCCGCCGGCAGAATCGCTTGTGGCGAGAAGTATAGGGTGCTGGCTAGAAGGGTGACCCTGGACGGAAAGGTGCAGTATCTGGTGGAGTGGGAGGGAGCC
>KanR_receiver_vector1_-_77_EPOP_extraction
CGAAGAAGGTACGAGTACCGAGCCTTCTGAGGGAAGTGCCCCAGGTACTTCAACGGAACCGTCAGAGTCACCCAGGAGGCCCGCCCCCACCCTGCCCACAACATCTACCTTTTCTCTGCTGAACTGCTTCCCTTGTCCCCCTGCCCTGGTTGTTGGCGAGGACGGAGACTTAAAGCCTGCCAGCAGCCTGAGGCTGCAAGGCGATAGCAAACCTCCTCCTGCTCACCCCCTTTGGAGGTGGCAAATGGGAGGACCTGCTGTTCCTGAGCCCCCTGGCCTGAAGTTCTGGGGCATCAACATG
>KanR_receiver_vector1_-_78_LCOR_extraction
CGAAGAAGGTACGAGTACCGAGCCTTCTGAGGGAAGTGCCCCAGGTACTTCAACGGAACCGTCAGAGTCAACCAGCGAGAAGGAGGCCGCCCAGGTGAACCCCATCATGCCCAAAGAGAACGGAGCTAGCGAGAGCGGCGACCCTCTGGACGAGGATGACGTGGATACAGTGGTGGACGAGCAGCCCAAGTTCATGGAGTGGTGCGCCGAGGAGGAGAACCAGGAGCTGATCGCCAACTTCAACGCCCAGTACATGAAGGTGCAGAAGGGCTGGATCCAGTTGGAAAAAGAGGGCCAGCCT
>KanR_receiver_vector1_-_79_AEBP2_extraction
CGAAGAAGGTACGAGTACCGAGCCTTCTGAGGGAAGTGCCCCAGGTACTTCAACGGAACCGTCAGAGTCAAGGCACAGAGCCATCTGCTTCAACCTGAGCGCCCACATCGAGTCTCTGGGCAAGGGCCACAGCGTGGTGTTTCACAGCACCGTGATCGCCAAGAGGAAGGAGGACAGCGGCAAGATCAAGCTGCTGCTGCACTGGATGCCCGAGGACATCCTGCCTGACGTGTGGGTGAACGAGAGCGAGAGGCATCAGCTCAAGACCAAGGTGGTGCACCTGAGCAAGCTGCCCAAGGAC
>KanR_receiver_vector1_-_80_JARID2_extraction
CGAAGAAGGTACGAGTACCGAGCCTTCTGAGGGAAGTGCCCCAGGTACTTCAACGGAACCGTCAGAGTCAAGCAAGGAGAGGCCCAAGAGGAACATCATCCAGAAGAAGTACGACGACAGCGACGGCATCCCTTGGTCTGAAGAGAGGGTGGTGAGGAAGGTGCTGTACCTGAGCCTGAAGGAGTTCAAGAACAGCCAGAAGAGGCAGCACGCCGAGGGAATCGCCGGATCTCTCAAGACCGTGAACGGACTTCTGGGAAACGACCAGTCTAAGGGCCTGGGACCTGCCAGCGAGCAGAGC
>KanR_receiver_vector1_-_81_CTCF_PRC2_extraction
CGAAGAAGGTACGAGTACCGAGCCTTCTGAGGGAAGTGCCCCAGGTACTTCAACGGAACCGTCAGAGTCAGAGGGCGACGCCGTGGAGGCTATCGTGGAGGAGAGCGAAACCTTCATCAAGGGCAAGGAGAGGAAAACATATCAGAGGAGGAGGGAGGGCGGCCAGGAGGAGGATGCTTGTCATCTGCCTCAGAACCAGACCGACGGCGGCGAGGTGGTGCAGGATGTGAACTCTAGCGTGCAGATGGTGATGATGGAGCAGCTGGACCCCACCCTGCTGCAGATGAAAACCGAAGTGATG
>KanR_receiver_vector1_-_82_PHF19_extraction
CGAAGAAGGTACGAGTACCGAGCCTTCTGAGGGAAGTGCCCCAGGTACTTCAACGGAACCGTCAGAGTCAGACTCTAGCGCCGAAGGCGCCAGCGTTCCTGAAAGGCCTGACGAGGGCATTGATAGCCACACATTCGAGAGCATCAGCGAGGACGACAGCAGCCTGAGCCACCTGAAGTCCAGCATCACCAACTACTTCGGCGCCGCCGGAAGATTGGCCTGTGGAGAAAAATACCAGGTGCTGGCCAGGAGAGTGACCCCCGAGGGCAAGGTGCAATATCTGGTGGAGTGGGAGGGCACA
>KanR_receiver_vector1_-_83_PHF19_fusion_extraction
CGAAGAAGGTACGAGTACCGAGCCTTCTGAGGGAAGTGCCCCAGGTACTTCAACGGAACCGTCAGAGTCAGAGAATAGGGCCTTGGACCCCGGCACCAGAGATTCTTATGGAGCCACCAGCCACCTGCCCAACAAGGGCGCCCTGGCCAAAGTGAAGAACAACTTCAAGGACCTGATGAGCAAGCTGACCGAGGGACAGTACGTGTTGTGCAGGTGGACCGACGGCCTGTACTACCTGGGCAAGATCAAGAGAGTGAGCAGCAGCAAGCAGAGCTGCCTGGTGACCTTCGAGGACAACAGC
>KanR_receiver_vector1_-_84_ZFPM1_extraction
CGAAGAAGGTACGAGTACCGAGCCTTCTGAGGGAAGTGCCCCAGGTACTTCAACGGAACCGTCAGAGTCAAGCAGGAGGAAGCAGAGCAACCCCAGGCAGATCAAGAGAAGCCTGGGCGACATGGAGGCTAGGGAGGAGGTGCAGCTGGTTGGAGCTTCTCACATGGAGCAGAAGGCTACAGCCCCTGAAGCTCCTAGCCCCCCTTCTGCCGATGTGAATTCTCCTCCCCCTTTACCTCCCCCTACCTCTCCCGGCGGACCCAAAGAACTTGAAGGACAAGAGCCTGAACCCAGGCCCACC
>KanR_receiver_vector1_-_85_PRDM14_extraction
CGAAGAAGGTACGAGTACCGAGCCTTCTGAGGGAAGTGCCCCAGGTACTTCAACGGAACCGTCAGAGTCAGAGGGCCTGTGCCTGATGCAGACAGTTTTCGGCGAAGTGCCCCACTTCGGCGTGTTCTGCAGCAGCTTCATTGCCAAGGGCGTGAGGTTCGGCCCCTTCCAGGGCAAAGTGGTTAACGCCTCTGAGGTCAAGACCTACGGCGACAACAGCGTGATGTGGGAGATCTTCGAGGACGGCCACCTGAGCCACTTCATCGATGGCAAGGGAGGCACCGGAAACTGGATGAGCTAC
>KanR_receiver_vector1_-_86_vSET_P._bursaria_chlorella_virus_extraction
CGAAGAAGGTACGAGTACCGAGCCTTCTGAGGGAAGTGCCCCAGGTACTTCAACGGAACCGTCAGAGTCATTCAACGACAGGGTGATCGTGAAGAAAAGCCCCCTGGGCGGATATGGCGTTTTCGCCAGGAAGTCCTTCGAGAAGGGCGAGCTGGTGGAGGAGTGCCTGTGCATTGTGAGGCACAACGACGACTGGGGCACCGCTTTGGAGGACTACCTGTTCAGCAGGAAGAACATGAGCGCCATGGCTCTGGGCTTCGGCGCCATCTTCAACCACTCTAAGGACCCCAACGCCAGACAT
>KanR_receiver_vector1_-_87_RCOR1_extraction
CGAAGAAGGTACGAGTACCGAGCCTTCTGAGGGAAGTGCCCCAGGTACTTCAACGGAACCGTCAGAGTCAATGAGGGTGGGACCCCAGTACCAGGCCGTGGTGCCCGATTTTGACCCTGCTAAGCTGGCTAGGAGAAGCCAGGAGAGGGACAACCTGGGCATGCTGGTCTGGAGCCCCAACCAGAACCTGAGCGAGGCCAAGTTGGACGAGTACATTGCCATTGCCAAGGAGAAGCACGGCTACAACATGGAGCAGGCCCTGGGCATGCTGTTCTGGCACAAGCACAACATCGAGAAGTCC
>KanR_receiver_vector1_-_88_REST_CoREST_complex_extraction
CGAAGAAGGTACGAGTACCGAGCCTTCTGAGGGAAGTGCCCCAGGTACTTCAACGGAACCGTCAGAGTCAGCCCTGGCCTCTCCCCCTGCCACCATGGCTGCCAACGAAAGCCAGGAAATCGACGAGGACGAGGGCATCCACAGCCACGAGGGCTCTGATCTGAGCGACAACATGAGCGAGGGCTCTGATGATAGCGGACTTCATGGAGCCAGGCCCGTGCCTCAAGAGAGCAGCAGGAAGAACGCTAAAGAGGCCCTGGCCGTGAAGGCCGCCAAGGGAGACTTCGTGTGCATTTTCTGC
>KanR_receiver_vector1_-_89_KLF3_extraction
CGAAGAAGGTACGAGTACCGAGCCTTCTGAGGGAAGTGCCCCAGGTACTTCAACGGAACCGTCAGAGTCACTGATGTTCGACCCCGTGCCCGTGAAGCAAGAAGCCATGGACCCCGTGAGCGTGTCTTACCCCAGCAACTACATGGAGAGCATGAAGCCCAACAAGTACGGCGTGATCTACTCTACCCCCCTGCCCGAGAAGTTTTTCCAAACACCTGAGGGCCTGAGCCACGGCATCCAGATGGAGCCCGTGGATCTGACAGTGAACAAGAGAAGCAGCCCCCCCAGCGCTGGCAACAGC
>KanR_receiver_vector1_-_90_ZEB1_extraction
CGAAGAAGGTACGAGTACCGAGCCTTCTGAGGGAAGTGCCCCAGGTACTTCAACGGAACCGTCAGAGTCAAGCCCCGAGCCCGGCAAGGTGAACATCCCCGCCAAGAATAACGATCAGCCCCAGAGCGCCAACGCCAATGAGCCCCAGGACTCTACAGTGAACCTGCAGAGCCCCCTGAAGATGACCAACAGCCCCGTGCTGCCTGTGGGAAGCACAACCAACGGAAGCAGGAGCAGCACTCCCAGCCCTAGCCCCTTGAACCTGAGCAGCTCTAGGAACACCCAGGGCTACCTGTACACC
>KanR_receiver_vector1_-_91_ZEB2_extraction
CGAAGAAGGTACGAGTACCGAGCCTTCTGAGGGAAGTGCCCCAGGTACTTCAACGGAACCGTCAGAGTCAGAGAGAAGCAGCAAGCCCCTGGCCCCCAACAGCAATCCTCCTACAAAGGACAGCCTGCTGCCTAGGAGCCCCGTGAAGCCCATGGACTCTATCACCTCTCCCAGCATTGCCGAGCTGCACAACAGCGTGACCAACTGCGATCCTCCCCTGAGGCTGACCAAGCCCAGCCACTTCACCAACATCAAGCCCGTGGAGAAGCTGGACCACTCTAGGAGCAACACCCCCTCTCCC
>KanR_receiver_vector1_-_92_MBD3_mouse_after_IDT_extraction
CGAAGAAGGTACGAGTACCGAGCCTTCTGAGGGAAGTGCCCCAGGTACTTCAACGGAACCGTCAGAGTCAGTTTGGTTGAATACTGCGCAACCACTTTGTAAGGCTTTCATGGTGACGGACGATGATATACGGAAGCAGGAGGAATTGGTACAACAAGTAAGGAAGAGGTTGGAAGAGGCTTTGATGGCTGACATGCTTGCGCACGTGGAAGAATTGGCTAGAGATGGCGAAGCGCCCCTGGACAAGGCGTGTGCGGAGGAGGAAGAGGAGGAAGAAGAGGAAGAAGAAGAGCCAGAACCT
>KanR_receiver_vector1_-_93_SALL1_extraction
CGAAGAAGGTACGAGTACCGAGCCTTCTGAGGGAAGTGCCCCAGGTACTTCAACGGAACCGTCAGAGTCAAGCAGGAGGAAGCAGGCCAAGCCCCAGCACTTCCAGTCTGATCCCGAGGTTGCCTCTCTGCCTAGGAGGGACGGCGACACAGAGAAAGGACAGCCCTCTAGGCCCACCAAGTCTAAGGACGCTCACGTGTGTGGCAGGTGCTGCGCCGAATTCTTCGAGCTGAGCGACCTGCTGCTGCACAAGAAGAACTGCACCAAGAACCAGCTGGTGCTGATCGTGAACGAAAACCCC
>KanR_receiver_vector1_-_94_NAB2_extraction
CGAAGAAGGTACGAGTACCGAGCCTTCTGAGGGAAGTGCCCCAGGTACTTCAACGGAACCGTCAGAGTCAAGCAGGCTGCACCCCGAGGAGCTGGGCGGCCCTCCTCTGAAAAAGCTGAAACAGGAGGTGGGCGAGCAGTCTCACCCTGAAATTCAGCAACCCCCTCCTGGCCCTGAGTCTTACGTGCCCCCCTATAGACCCTCTCTGGAGGAGGACAGCGCCTCTCTTTCTGGAGAGAGCCTGGACGGCCACTTGCAAGCTGTGGGCTCTTGTCCTAGGCTGACACCTCCTCCCGCTGAC
>KanR_receiver_vector1_-_95_MeCP2_Sin3_complex_extraction
CGAAGAAGGTACGAGTACCGAGCCTTCTGAGGGAAGTGCCCCAGGTACTTCAACGGAACCGTCAGAGTCAGGCGTGCAGGTGAAGAGGGTGCTGGAAAAGAGCCCCGGCAAGCTGCTGGTGAAGATGCCCTTCCAGACATCTCCTGGAGGAAAAGCCGAAGGCGGCGGCGCTACCACAAGCACCCAAGTGATGGTGATCAAAAGGCCCGGCAGGAAGAGAAAGGCCGAGGCTGACCCCCAAGCCATCCCTAAAAAGAGGGGCAGGAAGCCTGGATCTGTGGTGGCTGCCGCTGCTGCTGAA
>KanR_receiver_vector1_-_96_REST_Sin3_complex_extraction
CGAAGAAGGTACGAGTACCGAGCCTTCTGAGGGAAGTGCCCCAGGTACTTCAACGGAACCGTCAGAGTCAGCTACCCAGGTGATGGGACAGAGCAGCGGCGGAGGCGGCCTGTTTACATCTAGCGGCAACATCGGCATGGCTCTGCCCAACGACATGTACGACCTGCACGACCTGTCTAAAGCCGAGCTGGCCGCCCCTCAGCTGATTATGCTGGCCAATGTGGCTCTGACCGGAGAGGTGAACGGCAGCTGCTGCGATTACCTGGTTGGCGAGGAGAGGCAGATGGCTGAGCTGATGCCT
>KanR_receiver_vector1_-_97_SID4X_after_IDT_extraction
CGAAGAAGGTACGAGTACCGAGCCTTCTGAGGGAAGTGCCCCAGGTACTTCAACGGAACCGTCAGAGTCAGGGTCTGGTATGAATATTCAGATGCTTCTCGAGGCGGCTGATTACCTCGAACGAAGAGAAAGGGAGGCAGAGCACGGTTACGCTAGTATGCTTCCTGGCAGCGGAATGAATATTCAAATGTTGCTCGAGGCGGCTGACTATCTGGAAAGACGCGAGCGCGAGGCGGAGCATGGATATGCAAGCATGCTCCCCGGAAGTGGTATGAACATCCAGATGCTCCTCGAGGCCGCT
>KanR_receiver_vector1_-_98_MeCP2_NCoR_complex_extraction
CGAAGAAGGTACGAGTACCGAGCCTTCTGAGGGAAGTGCCCCAGGTACTTCAACGGAACCGTCAGAGTCAAGGAAGAGGAAGGCCGAGGCCGACCCCCAAGCCATCCCTAAAAAAAGGGGCAGAAAGCCCGGATCTGTGGTGGCTGCCGCTGCTGCTGAGGCTAAAAAGAAGGCCGTGAAGGAGAGCAGCATCAGGAGCGTGCAGGAGACAGTGCTGCCCATCAAGAAGAGGAAAACCAGGGAAACCGTGAGCATCGAGGTGAAGGAGGTGGTGAAGCCCCTGCTGGTGAGCACACTGGGC
>KanR_receiver_vector1_-_99_NCOR1_extraction
CGAAGAAGGTACGAGTACCGAGCCTTCTGAGGGAAGTGCCCCAGGTACTTCAACGGAACCGTCAGAGTCAGTGAAGTTCATCAACATGAACGGCCTGATGGAGGACCCCATGAAGGTGTACAAGGACAGGCAGTTCATGAACGTGTGGACCGACCACGAGAAGGAGATCTTCAAGGACAAGTTCATCCAGCACCCCAAGAACTTCGGCCTGATTGCCAGCTATCTGGAGAGGAAGTCCGTGCCCGACTGCGTGCTGTACTACTACCTGACCAAGAAGAACGAGAACTACAAGGCCCTGGTG
>KanR_receiver_vector1_-_100_MBD1_TRD_extraction
CGAAGAAGGTACGAGTACCGAGCCTTCTGAGGGAAGTGCCCCAGGTACTTCAACGGAACCGTCAGAGTCAGTGCCCGGCTGCCCCTCTAAAGCTGTGGACCCTGGACTGCCTTCTGTGAAGCAGGAGCCCCCTGATCCCGAAGAGGACAAGGAGGAGAACAAGGACGACAGCGCCTCTAAACTGGCTCCTGAAGAAGAGGCTGGAGGCGCCGGAACACCCGTGATCACCGAGATCTTCTCTCTGGGAGGAACAAGGTTCAGGGACACCGCCGTGTGGCTGCCCAGAAGCAAGGACCTGAAA
>KanR_receiver_vector1_-_101_ZBTB18_extraction
CGAAGAAGGTACGAGTACCGAGCCTTCTGAGGGAAGTGCCCCAGGTACTTCAACGGAACCGTCAGAGTCAGTGAGCACCAACAACAGGGTGCAGTACGAACCCGCCCACCTTGCTCCTCTTAGGGAGGATAGCGTGCTGAGGGAGCTGGACAGGGAGGACAAGGCCTCTGACGACGAGATGATGACCCCCGAGAGCGAGAGGGTGCAGGTTGAGGGAGGCATGGAATCTAGCCTGCTGCCCTACGTGAGCAACATCCTGAGCCCCGCCGGACAGATCTTCATGTGCCCCCTGTGCAACAAG
>KanR_receiver_vector1_-_102_GCNF_extraction
CGAAGAAGGTACGAGTACCGAGCCTTCTGAGGGAAGTGCCCCAGGTACTTCAACGGAACCGTCAGAGTCACAGAGCTACAGCCTGATTCACCAGCTGCTGAGCGCTGAAGATCTGGAGCCCTTGGGCACCCCCATGCTGATTGAGGACGGCTACGCTGTGACACAGGCCGAATTGTTCGCCCTGCTGTGTAGGCTGGCCGACGAGCTGCTGTTCAGACAGATCGCCTGGATCAAGAAGCTGCCCTTCTTCTGCGAGCTGAGCATCAAGGACTACACCTGCCTGCTGAGCAGCACCTGGCAG
>KanR_receiver_vector1_-_103_NR2F6_extraction
CGAAGAAGGTACGAGTACCGAGCCTTCTGAGGGAAGTGCCCCAGGTACTTCAACGGAACCGTCAGAGTCACCCGTGAGCGAGCTGATCGCCCAGCTGCTGAGAGCCGAACCTTATCCTGCTGCTGCTGGAAGGTTTGGAGCCGGAGGAGGAGCTGCTGGAGCTGTGCTTGGCATCGACAACGTGTGCGAGTTGGCTGCCAGGTTGCTGTTCTCTACCGTGGAGTGGGCTAGGCACGCCCCTTTTTTCCCTGAACTGCCTGTGGCCGACCAGGTTGCCCTTCTTAGGCTGAGCTGGAGCGAG
>KanR_receiver_vector1_-_104_NR1D1_extraction
CGAAGAAGGTACGAGTACCGAGCCTTCTGAGGGAAGTGCCCCAGGTACTTCAACGGAACCGTCAGAGTCAACCGTGGAGGACGTGATCAGCCAGGTTGCCAGGGCCCACAGGGAGATCTTCACCTACGCCCATGACAAGCTGGGCAGCAGCCCCGGCAACTTCAACGCTAATCATGCCTCTGGCTCTCCTCCTGCTACAACCCCCCACAGGTGGGAGAATCAGGGATGTCCCCCTGCTCCCAACGACAACAACACCCTTGCTGCCCAGAGGCACAACGAGGCCCTGAACGGATTGAGGCAA
>KanR_receiver_vector1_-_105_EZH2_DNMT_recruit_extraction
CGAAGAAGGTACGAGTACCGAGCCTTCTGAGGGAAGTGCCCCAGGTACTTCAACGGAACCGTCAGAGTCAGGCCAGACCGGCAAGAAGTCCGAAAAGGGACCTGTGTGCTGGAGGAAGAGGGTGAAGTCCGAGTACATGAGGCTGAGGCAGCTGAAGAGGTTCAGGAGAGCCGACGAGGTGAAGTCCATGTTCAGCAGCAACAGGCAGAAGATCCTGGAGAGGACCGAGATCCTGAACCAGGAGTGGAAGCAGAGGAGGATCCAGCCCGTGCACATCCTGACCAGCGTGTCTAGCCTGAGA
>KanR_receiver_vector1_-_106_EHMT2_DNMT_recruit_extraction
CGAAGAAGGTACGAGTACCGAGCCTTCTGAGGGAAGTGCCCCAGGTACTTCAACGGAACCGTCAGAGTCAGAAAGAAGGAAGAAGCTGAGGTTCCACCCCAGACAGCTGTACCTGAGCGTGAAGCAGGGCGAGCTGCAGAAGGTGATCCTGATGCTGCTGGACAACCTGGACCCCAACTTCCAGTCTGACCAGCAATCTAAGAGGACCCCCCTGCACGCCGCTGCCCAAAAGGGATCTGTGGAAATCTGCCACGTGCTGCTGCAGGCTGGAGCCAACATCAACGCCGTGGACAAGCAACAG
>KanR_receiver_vector1_-_107_CBX5_full_extraction
CGAAGAAGGTACGAGTACCGAGCCTTCTGAGGGAAGTGCCCCAGGTACTTCAACGGAACCGTCAGAGTCAGGCAAAAAGACCAAGAGGACCGCCGACAGCAGCAGCAGCGAGGACGAGGAGGAATACGTTGTGGAGAAGGTGCTGGACAGGAGGGTGGTGAAGGGCCAGGTGGAGTACCTGCTGAAGTGGAAGGGCTTCAGCGAGGAGCACAACACCTGGGAGCCCGAGAAGAACCTGGACTGCCCTGAGCTGATCAGCGAGTTCATGAAGAAGTACAAGAAGATGAAGGAGGGCGAGAAC
>KanR_receiver_vector1_-_108_CBX1_full_extraction
CGAAGAAGGTACGAGTACCGAGCCTTCTGAGGGAAGTGCCCCAGGTACTTCAACGGAACCGTCAGAGTCAGGCAAGAAGCAGAACAAGAAGAAGGTGGAGGAGGTGCTGGAGGAGGAGGAGGAGGAGTACGTGGTGGAGAAGGTGCTGGACAGGAGGGTGGTGAAGGGCAAGGTGGAGTACCTGCTGAAGTGGAAGGGCTTCAGCGACGAGGACAACACCTGGGAGCCCGAGGAGAACCTGGATTGCCCTGACCTGATCGCCGAGTTCCTGCAGAGCCAAAAGACCGCCCACGAAACCGAC
>KanR_receiver_vector1_-_109_CBX3_full_extraction
CGAAGAAGGTACGAGTACCGAGCCTTCTGAGGGAAGTGCCCCAGGTACTTCAACGGAACCGTCAGAGTCAGCCAGCAACAAGACCACCCTGCAGAAGATGGGCAAGAAGCAGAACGGCAAGAGCAAGAAGGTGGAGGAGGCCGAGCCCGAGGAGTTTGTTGTGGAGAAGGTGCTGGATAGGAGGGTGGTGAACGGCAAGGTGGAGTACTTCCTGAAGTGGAAGGGCTTCACCGACGCCGACAACACCTGGGAGCCTGAAGAGAACCTGGACTGTCCCGAGCTGATCGAGGCCTTCCTGAAC
>KanR_receiver_vector1_-_110_UHRF1_extraction
CGAAGAAGGTACGAGTACCGAGCCTTCTGAGGGAAGTGCCCCAGGTACTTCAACGGAACCGTCAGAGTCACACTACGGCCCCATCCCCGGCATTCCTGTTGGCACCATGTGGAGGTTCAGGGTTCAGGTGTCTGAGAGCGGAGTTCACAGGCCCCATGTGGCTGGAATCCACGGCAGGAGCAACGACGGAGCCTATTCTCTGGTGCTGGCTGGCGGATACGAGGACGACGTGGACCACGGCAACTTCTTCACCTACACAGGATCTGGCGGAAGGGACCTGAGCGGCAACAAGAGGACCGCC
>KanR_receiver_vector1_-_111_MYC_extraction
CGAAGAAGGTACGAGTACCGAGCCTTCTGAGGGAAGTGCCCCAGGTACTTCAACGGAACCGTCAGAGTCACCCCTGAACGTGAGCTTCACCAACAGGAACTACGACCTGGACTACGACAGCGTGCAGCCCTACTTCTACTGCGACGAGGAGGAGAACTTCTACCAGCAGCAGCAGCAGAGCGAGTTGCAACCTCCCGCTCCTAGCGAGGACATCTGGAAGAAGTTCGAGCTTCTGCCTACACCTCCCCTGAGCCCCTCTAGAAGGAGCGGCCTGTGTTCTCCCAGCTATGTGGCCGTGACC
>KanR_receiver_vector1_-_112_CTCF_chromatin_organization_extraction
CGAAGAAGGTACGAGTACCGAGCCTTCTGAGGGAAGTGCCCCAGGTACTTCAACGGAACCGTCAGAGTCAGAGGACCCCAGCTGGCAGAAGGACCCCGACTACCAGCCCCCCGCTAAAAAGACCAAAAAGACCAAGAAGTCCAAGCTGAGGTACACCGAGGAGGGCAAGGACGTGGACGTGAGCGTGTACGACTTCGAGGAGGAGCAGCAGGAAGGCCTGCTGAGCGAGGTGAATGCCGAGAAGGTGGTGGGCAACATGAAGCCCCCCAAGCCCACCAAGATCAAGAAGAAGGGCGTGAAG
>KanR_receiver_vector1_-_113_L3MBTL3_extraction
CGAAGAAGGTACGAGTACCGAGCCTTCTGAGGGAAGTGCCCCAGGTACTTCAACGGAACCGTCAGAGTCAGGCATCCCCGCCAGCAAAGTGAGCAAGTGGAGCACCGACGAGGTGAGCGAGTTCATCCAGAGCCTGCCCGGATGTGAGGAGCACGGCAAGGTGTTCAAGGACGAGCAGATCGACGGCGAGGCCTTCCTGCTGATGACCCAGACCGACATCGTGAAGATCATGAGCATCAAGCTGGGCCCCGCCCTGAAGATCTTCAACAGCATCCTGATGTTCAAGGCCGCCGAGAAGAAC
>KanR_receiver_vector1_-_114_PHC2_extraction
CGAAGAAGGTACGAGTACCGAGCCTTCTGAGGGAAGTGCCCCAGGTACTTCAACGGAACCGTCAGAGTCAAACGTGGGCTGCACCAAGAGGGTGGGCCTGTTCCACAGCGACAGGAGCAAGTTGCAGAAGGCTGGAGCCGCTACCCACAATAGGAGGAGGGCCTCTAAGGCTTCTCTGCCCCCCCTGACCAAGGACACCAAAAAGCAGCCCACCGGAACAGTGCCTCTGTCTGTGACCGCTGCTCTGCAGCTGACACACAGCCAGGAGGACAGCTCTAGGTGCAGCGACAACAGCAGCTAC
>KanR_receiver_vector1_-_115_TRIM28_extraction
CGAAGAAGGTACGAGTACCGAGCCTTCTGAGGGAAGTGCCCCAGGTACTTCAACGGAACCGTCAGAGTCAGGCGAAGTGAGCGGACTGATGAGGAAGGTTCCTAGGGTGAGCCTGGAGAGGCTGGACTTGGATCTGACAGCCGATAGCCAGCCCCCTGTGTTCAAGGTGTTCCCCGGCAGCACCACAGAGGACTACAACCTGATCGTGATCGAGAGAGGAGCTGCCGCTGCTGCCACAGGACAACCTGGAACAGCTCCTGCTGGAACACCTGGAGCCCCTCCCTTAGCCGGAATGGCTATC
>KanR_receiver_vector1_-_116_CBX1_chromoshadow_extraction
CGAAGAAGGTACGAGTACCGAGCCTTCTGAGGGAAGTGCCCCAGGTACTTCAACGGAACCGTCAGAGTCAGAGAGCGAGAAGCCCAGAGGCTTCGCCAGGGGCCTGGAACCCGAAAGAATTATCGGCGCCACCGACTCTAGCGGCGAGCTGATGTTCCTGATGAAGTGGAAGAACTCCGACGAGGCCGACCTGGTGCCCGCCAAGGAGGCTAATGTGAAATGCCCTCAGGTGGTGATCAGCTTCTACGAGGAGAGGCTGACCTGGCACAGCTACCCCAGCGAGGACGACGACAAGAAGGAC
>KanR_receiver_vector1_-_117_CBX3_chromoshadow_extraction
CGAAGAAGGTACGAGTACCGAGCCTTCTGAGGGAAGTGCCCCAGGTACTTCAACGGAACCGTCAGAGTCAAGCAAGAAGAAGAGGGACGCCGCTGATAAGCCTAGGGGATTTGCTAGGGGCCTGGACCCTGAGAGGATCATCGGCGCCACAGATAGCTCTGGCGAACTGATGTTCCTGATGAAGTGGAAGGACAGCGACGAGGCCGACCTGGTGCTGGCCAAGGAGGCTAACATGAAGTGTCCCCAGATCGTGATCGCCTTCTACGAGGAGAGGCTGACCTGGCACAGCTGCCCTGAGGAT
>KanR_receiver_vector1_-_118_CBX5_chromoshadow_extraction
CGAAGAAGGTACGAGTACCGAGCCTTCTGAGGGAAGTGCCCCAGGTACTTCAACGGAACCGTCAGAGTCAAGCAACGATATCGCCAGGGGCTTCGAGAGGGGCCTGGAGCCCGAGAAGATCATTGGAGCTACCGACAGCTGCGGAGATCTGATGTTCCTGATGAAGTGGAAGGACACCGACGAGGCTGACCTGGTGCTGGCCAAGGAGGCCAATGTGAAATGCCCCCAGATCGTGATCGCCTTCTATGAAGAGAGGCTGACCTGGCACGCTTACCCCGAGGACGCCGAGAACAAGGAGAAG
>KanR_receiver_vector1_-_119_DMAP1_extraction
CGAAGAAGGTACGAGTACCGAGCCTTCTGAGGGAAGTGCCCCAGGTACTTCAACGGAACCGTCAGAGTCAGACCTGAAGATCCCCGTGTTCGACGCCGGACACGAGAGGAGGAGGAAGGAGCAATTGGAGAGGCTGTACAACAGAACCCCCGAGCAGGTGGCCGAAGAGGAATACCTGCTGCAGGAACTGAGGAAGATCGAGGCCAGGAAGAAGGAGAGAGAGAAGAGAAGCCAGGACCTGCAGAAGCTGATCACAGCTGCCGACACCACCGCCGAACAGAGGAGAACCGAAAGGAAGGCC
>KanR_receiver_vector1_-_120_UBN1_NHRD_extraction
CGAAGAAGGTACGAGTACCGAGCCTTCTGAGGGAAGTGCCCCAGGTACTTCAACGGAACCGTCAGAGTCAAAGAGCAGAAAGGAGGAGGCCGGAGCCGGAGAGCAGCATCAAGATTGTGAACCTGCTGCTGCTGCCGTGAGGATCACCCTGACCCTGTTCGAGCCCGATCACAAGAGATGCCCCGAGTTCTTCTACCCCGAGCTGGTGAAAAATATCAGGGGCAAGGTGAAGGGCCTGCAGCCCGGCGACAAGAAGAAGGACCTGTCTGACCCCTTCAACGACGAGGAGAAGGAGAGGCAC
>KanR_receiver_vector1_-_121_UBN1_HRD_extraction
CGAAGAAGGTACGAGTACCGAGCCTTCTGAGGGAAGTGCCCCAGGTACTTCAACGGAACCGTCAGAGTCATACGGCGGCAAGAAGAGGAGGAAGGACAGGATCCAGGACCTGATCGACATGGGCTACGGCTACGACGAGAGCGACAGCTTCATCGACAACAGCGAGGCCTACGACGAGCTGGTGCCCGCTAGCCTGACAACCAAGTATGGCGGCTTCTACATCAACAGCGGCACCCTGCAGTTCAGACAGGCCAGCGAGAGCGAGGACGACTTCATCAAGGAGAAGAAGAAAAAGAGCCCC
>KanR_receiver_vector1_-_122_SETDB1_extraction
CGAAGAAGGTACGAGTACCGAGCCTTCTGAGGGAAGTGCCCCAGGTACTTCAACGGAACCGTCAGAGTCAGTGAGGCTGCAGCTGTTCAAGACCCAGAACAAGGGCTGGGGCATCAGGTGCCTGGACGACATTGCCAAGGGCAGCTTCGTGTGCATCTACGCCGGCAAGATCCTGACCGACGACTTCGCCGACAAGGAGGGCTTGGAGATGGGCGACGAGTACTTCGCCAACCTGGACCACATCGAGAGCGTGGAGAACTTCAAGGAGGGCTATGAGAGCGACGCTCCTTGCAGCTCTGAC
>KanR_receiver_vector1_-_123_SUV39H1_extraction
CGAAGAAGGTACGAGTACCGAGCCTTCTGAGGGAAGTGCCCCAGGTACTTCAACGGAACCGTCAGAGTCAAACCTGAAGTGCGTGAGGATCCTGAAGCAGTTCCACAAGGACCTGGAAAGGGAGCTGCTGAGGAGGCACCATAGGAGCAAAACCCCCAGGCACCTGGACCCCAGCTTGGCTAACTACCTGGTGCAGAAAGCCAAACAAAGGAGGGCCCTGAGGAGGTGGGAGCAGGAGCTGAACGCCAAAAGAAGCCACCTGGGCAGGATCACCGTGGAAAATGAAGTGGACCTGGACGGA
>KanR_receiver_vector1_-_124_dim-5_N.Crassa_extraction
CGAAGAAGGTACGAGTACCGAGCCTTCTGAGGGAAGTGCCCCAGGTACTTCAACGGAACCGTCAGAGTCAGAGAAGGCCTTCAGGCCCCACTTCTTCAACCACGGCAAGCCCGACGCCAACCCTAAGGAGAAGAAGAACTGCCACTGGTGCCAGATCAGGAGCTTCGCCACCCACGCCCAGCTTCCTATCAGCATCGTGAACAGAGAGGACGACGCCTTCCTGAACCCCAACTTCAGGTTCATCGACCACAGCATCATCGGCAAGAACGTGCCTGTTGCCGACCAGTCTTTTAGGGTGGGC
>KanR_receiver_vector1_-_125_KYP_A.Thaliana_extraction
CGAAGAAGGTACGAGTACCGAGCCTTCTGAGGGAAGTGCCCCAGGTACTTCAACGGAACCGTCAGAGTCAGACATCAGCGGCGGCCTGGAGTTTAAGGGCATCCCTGCTACCAACAGGGTGGACGATAGCCCTGTGAGCCCCACCTCTGGCTTCACCTACATCAAGAGCCTGATCATCGAGCCCAACGTGATCATCCCCAAGAGCAGCACCGGCTGCAACTGCAGGGGCTCTTGCACCGACTCTAAGAAGTGCGCCTGCGCCAAGCTGAACGGCGGCAACTTCCCCTATGTGGACCTGAAC
>KanR_receiver_vector1_-_126_SUVR4_A.Thaliana_after_IDT_extraction
CGAAGAAGGTACGAGTACCGAGCCTTCTGAGGGAAGTGCCCCAGGTACTTCAACGGAACCGTCAGAGTCAGTCCACAGGGCGCGCAAGACGATGAGCAAGCCCGGCAATGGCCAACCCCCTGTGCCAGAGAAGCGCCCTCCTGAAATACAGCACTTTCGAATGAGTGATGATGTACACTCTCTTGGGAAGGTCACTAGTGACCTTGCCAAGAGGAGAAAACTGAACTCAGGGGGGGGGCTTAGTGAGGAACTGGGGAGTGCCAGGCGGTCAGGTGAGGTGACACTCACAAAGGGTGACCCG
>KanR_receiver_vector1_-_127_EHMT2_extraction
CGAAGAAGGTACGAGTACCGAGCCTTCTGAGGGAAGTGCCCCAGGTACTTCAACGGAACCGTCAGAGTCACTGAGGCTGGGCGTGGGCAACAGGGCTATCAGAACCGAGAAGATCATCTGCAGGGACGTGGCCAGGGGCTACGAGAACGTGCCCATCCCTTGTGTTAACGGCGTGGACGGCGAACCTTGTCCCGAGGACTACAAGTACATCAGCGAGAACTGCGAAACCAGCACCATGAACATCGACAGAAACATCACCCACCTGCAGCACTGCACCTGCGTGGACGACTGCAGCAGCAGC
>KanR_receiver_vector1_-_128_EHMT1_extraction
CGAAGAAGGTACGAGTACCGAGCCTTCTGAGGGAAGTGCCCCAGGTACTTCAACGGAACCGTCAGAGTCAATCGTGAGCAGGGATATCGCCAGGGGCTACGAGAGAATCCCCATCCCCTGCGTGAACGCTGTGGACAGCGAGCCTTGCCCTAGCAACTACAAGTACGTGAGCCAGAACTGCGTGACCAGCCCCATGAACATCGACAGGAACATCACCCACCTGCAGTACTGCGTGTGCATCGACGACTGCAGCAGCAGCAACTGCATGTGCGGCCAGCTGAGCATGAGGTGCTGGTACGAT
>KanR_receiver_vector1_-_129_KDM2B_extraction
CGAAGAAGGTACGAGTACCGAGCCTTCTGAGGGAAGTGCCCCAGGTACTTCAACGGAACCGTCAGAGTCATTCAGCCATACCAAGCTGGAGCACCTGGTGAAGAGGCCCACCGTGGTGGATCTGGTGGATTGGGTGGACAACATGTGGCCCCAGCACCTGAAGGAGAAGCAGACCGAGGCCACCAACGCCATTGCTGAGATGAAGTACCCCAAGGTGAAGAAGTACTGCCTGATGAGCGTGAAGGGCTGCTTCACCGACTTCCACATCGACTTCGGCGGCACCAGCGTGTGGTACCACGTG
>KanR_receiver_vector1_-_130_KDM5B_extraction
CGAAGAAGGTACGAGTACCGAGCCTTCTGAGGGAAGTGCCCCAGGTACTTCAACGGAACCGTCAGAGTCAGAGTACCTGGACAGCGGCTGGAACCTGAACAACATGCCCGTGATGGAGCAGAGCGTGCTGGCCCATATCACCGCCGACATCTGTGGCATGAAGCTGCCCTGGCTGTACGTGGGCATGTGCTTCAGCAGCTTCTGCTGGCACATCGAGGACCACTGGAGCTACAGCATCAACTACCTGCATTGGGGCGAGCCTAAAACCTGGTACGGAGTTCCCGGCTACGCTGCCGAGCAA
>KanR_receiver_vector1_-_131_SET8_T.Gondii_extraction
CGAAGAAGGTACGAGTACCGAGCCTTCTGAGGGAAGTGCCCCAGGTACTTCAACGGAACCGTCAGAGTCAAACAGCAGCTTCCTTAGCCTGGCTGCTGGCAGGTTCAGCGCCTCTAGGAGGACCGGAGAATTCCTGAGGGACGCCCAGGCTCCTTCTAGGTGGCTGAAGAGAAGCAAGACCGGCCAGGACGACGGCGCCTTTTGCCTTGAAACATGGCTGGCTGGAGCTGGAGATGATGCTGCTGGAGGAGAGAGGGGCAGGGATAGGGAAGGAGCTGCCGATAAGGCCAAGCAGAGGGAG
>KanR_receiver_vector1_-_132_RING1-XTEN20-PCGF1_extraction
CGAAGAAGGTACGAGTACCGAGCCTTCTGAGGGAAGTGCCCCAGGTACTTCAACGGAACCGTCAGAGTCATGCCCCATCTGCCTGGACATGCTGAAGAACACCATGACCACCAAGGAGTGCCTGCACAGGTTCTGCAGCGACTGCATCGTGACCGCCCTGAGAAGCGGAAACAAGGAGTGCCCCACCTGTAGAGGAGGACCTTCTTCTGGAGCTCCCCCTCCCTCTGGAGGATCTCCTGCTGGCTCTCCCACATGTTGCCTGTGCGCTGGCTACTTCGTGGACGCCACCACCATCACCGAG
>KanR_receiver_vector1_-_133_RING1-XTEN20-PCGF2_extraction
CGAAGAAGGTACGAGTACCGAGCCTTCTGAGGGAAGTGCCCCAGGTACTTCAACGGAACCGTCAGAGTCATGCCCCATCTGCCTGGACATGCTGAAGAACACCATGACCACCAAGGAGTGCCTGCACAGGTTCTGCAGCGATTGCATTGTGACCGCCCTGAGGAGCGGCAACAAGGAGTGTCCCACATGTAGAGGCGGACCTTCTTCTGGCGCTCCTCCTCCTTCTGGAGGATCTCCTGCTGGCTCTCCCACATGTGCCCTGTGTGGCGGCTACTTCATCGACGCCACCACCATCGTGGAG
>KanR_receiver_vector1_-_134_RING1-XTEN20-PCGF3_extraction
CGAAGAAGGTACGAGTACCGAGCCTTCTGAGGGAAGTGCCCCAGGTACTTCAACGGAACCGTCAGAGTCATGCCCCATCTGCCTGGACATGCTGAAGAACACCATGACCACCAAGGAGTGCCTGCACAGGTTCTGCAGCGACTGCATCGTGACAGCTTTGAGGAGCGGCAACAAGGAGTGCCCCACCTGTAGGGGAGGACCTTCTTCTGGAGCTCCCCCTCCTTCTGGAGGATCTCCTGCTGGATCTCCCACATGCAGGCTGTGCAGCGGCTACCTGATCGACGCCACCACCGTTACAGAG
>KanR_receiver_vector1_-_135_EZH1_extraction
CGAAGAAGGTACGAGTACCGAGCCTTCTGAGGGAAGTGCCCCAGGTACTTCAACGGAACCGTCAGAGTCAAAGGACAACAGCAGCACCCAGGTGTACAACTACCAGCCTTGTGACCACCCTGACAGGCCCTGCGACTCTACATGCCCCTGCATCATGACCCAGAACTTCTGCGAGAAGTTCTGCCAGTGCAACCCCGACTGCCAGAACAGGTTCCCCGGCTGTAGGTGCAAGACCCAGTGCAACACCAAGCAGTGCCCCTGCTATCTGGCCGTGAGGGAGTGCGACCCTGATCTGTGTCTG
>KanR_receiver_vector1_-_136_EZH2_extraction
CGAAGAAGGTACGAGTACCGAGCCTTCTGAGGGAAGTGCCCCAGGTACTTCAACGGAACCGTCAGAGTCACCCTGCGACAGCAGCTGCCCCTGCGTGATCGCCCAGAACTTCTGCGAGAAGTTCTGCCAGTGCAGCAGCGAGTGTCAGAACAGGTTTCCCGGCTGCAGGTGCAAGGCCCAGTGCAACACCAAGCAATGCCCCTGCTACCTGGCCGTGAGGGAATGTGACCCCGACCTGTGTCTTACATGTGGCGCCGCTGACCACTGGGACAGCAAGAACGTGAGCTGCAAGAACTGCAGC
>KanR_receiver_vector1_-_137_HDAC1_extraction
CGAAGAAGGTACGAGTACCGAGCCTTCTGAGGGAAGTGCCCCAGGTACTTCAACGGAACCGTCAGAGTCAGCCCAGACCCAGGGCACCAGGAGAAAAGTGTGCTACTACTACGACGGCGACGTGGGCAACTACTACTACGGCCAGGGACACCCTATGAAGCCCCACAGGATCAGGATGACCCACAACCTGCTGCTGAACTACGGCCTGTATAGGAAGATGGAGATCTACAGGCCCCACAAGGCCAACGCCGAGGAGATGACCAAGTACCACTCCGACGACTACATCAAGTTCCTGAGGAGC
>KanR_receiver_vector1_-_138_DNMT1_after_IDT_extraction
CGAAGAAGGTACGAGTACCGAGCCTTCTGAGGGAAGTGCCCCAGGTACTTCAACGGAACCGTCAGAGTCAAAATTGCCTAAACTCCGGACGCTGGATGTATTCTCAGGCTGCGGGGGGCTGTCCGAGGGTTTTCACCAAGCGGGAATCAGCGACACATTGTGGGCTATCGAGATGTGGGACCCTGCAGCCCAAGCGTTTAGGCTCAATAACCCCGGAAGTACCGTCTTTACTGAGGACTGCAATATCCTCCTCAAATTGGTAATGGCGGGGGAAACTACAAATAGTCGGGGACAGCGATTG
>KanR_receiver_vector1_-_139_DNMT3A1_extraction
CGAAGAAGGTACGAGTACCGAGCCTTCTGAGGGAAGTGCCCCAGGTACTTCAACGGAACCGTCAGAGTCAGTGTACCCCCCCGTGCCTGCTGAGAAGAGGAAGCCTATTAGGGTGCTGAGCCTGTTCGACGGCATTGCCACCGGCTTGCTGGTGTTGAAGGACCTGGGCATCCAGGTGGACAGGTACATTGCCAGCGAAGTGTGCGAGGACAGCATCACCGTGGGCATGGTGAGGCACCAAGGCAAGATCATGTACGTGGGCGACGTGAGGAGCGTGACCCAAAAACACATCCAGGAGTGG
>KanR_receiver_vector1_-_140_DNMT3B1_extraction
CGAAGAAGGTACGAGTACCGAGCCTTCTGAGGGAAGTGCCCCAGGTACTTCAACGGAACCGTCAGAGTCACTGTACCCTGCTATCCCTGCTGCCAGAAGGAGGCCCATCAGAGTGCTGAGCCTGTTCGACGGCATTGCCACCGGCTACCTGGTGCTGAAGGAGCTGGGAATCAAGGTGGGCAAGTACGTGGCCAGCGAGGTCTGCGAGGAGAGCATTGCCGTTGGCACCGTTAAGCACGAGGGCAACATCAAGTACGTGAACGACGTGAGGAACATCACCAAGAAGAACATCGAGGAGTGG
>KanR_receiver_vector1_-_141_DNMT3B3_extraction
CGAAGAAGGTACGAGTACCGAGCCTTCTGAGGGAAGTGCCCCAGGTACTTCAACGGAACCGTCAGAGTCACTGTATCCTGCCATTCCCGCTGCCAGGAGGAGGCCCATCAGAGTGCTGAGCCTGTTCGACGGAATCGCCACAGGCTACCTGGTGCTGAAGGAGCTGGGCATCAAGGTGGGCAAGTACGTGGCCAGCGAGGTCTGTGAGGAGTCTATCGCCGTGGGCACCGTGAAACACGAGGGCAACATCAAGTACGTGAACGACGTGAGGAACATCACCAAGAAGAACATCGAGGAATGG
>KanR_receiver_vector1_-_142_DNMT3L_extraction
CGAAGAAGGTACGAGTACCGAGCCTTCTGAGGGAAGTGCCCCAGGTACTTCAACGGAACCGTCAGAGTCAATGTTCGAGACAGTTCCTGTTTGGAGGAGGCAGCCCGTGAGGGTGCTGAGCCTGTTCGAGGACATCAAGAAGGAGCTGACCAGCCTGGGCTTCCTGGAATCTGGCTCTGACCCTGGACAGCTGAAGCACGTGGTGGACGTGACCGACACCGTGAGGAAGGATGTGGAGGAATGGGGCCCCTTCGACTTGGTGTACGGCGCTACACCTCCTCTGGGACACACATGTGACAGG
>KanR_receiver_vector1_-_143_DNMT3C_mouse_extraction
CGAAGAAGGTACGAGTACCGAGCCTTCTGAGGGAAGTGCCCCAGGTACTTCAACGGAACCGTCAGAGTCACTGTACCCCGCCATCCCCGCTGCCAAGCGTAGACCCATTAGAGTGCTGAGCCTGTTCGACGGCATTGCCACCGGCTACCTGGTGTTGAAGGAGCTGGGCATCAAGGTGGAGAAGTATATCGCTAGCGAAGTGTGTGCCGAGAGCATTGCCGTGGGCACCGTGAAGCACGAGGGACAGATCAAGTACGTGGACGACATCAGGAACATCACCAAGGAGCACATCGACGAGTGG
>KanR_receiver_vector1_-_144_sssIM_MQ1_extraction
CGAAGAAGGTACGAGTACCGAGCCTTCTGAGGGAAGTGCCCCAGGTACTTCAACGGAACCGTCAGAGTCAAGCAAGGTGGAGAACAAGACCAAGAAGCTGAGGGTGTTCGAGGCCTTCGCTGGCATTGGAGCTCAGAGGAAGGCCCTGGAGAAGGTGAGGAAGGACGAGTACGAGATCGTGGGCCTGGCTGAGTGGTACGTGCCCGCTATCGTGATGTACCAAGCCATCCACAACAACTTCCACACAAAGCTGGAGTACAAGAGCGTGAGCAGGGAGGAGATGATCGACTACCTGGAGAAC
>KanR_receiver_vector1_-_145_DRM2_Arabidopsis_extraction
CGAAGAAGGTACGAGTACCGAGCCTTCTGAGGGAAGTGCCCCAGGTACTTCAACGGAACCGTCAGAGTCAACCCACAGGAGCCTGCCCGAGCTGGCCAGGGGCCCCCCTTTTTTCTATTACGAGAACGTGGCCCTGACCCCCAAGGGCGTGTGGGAAACCATCTCTAGGCACCTGTTCGAGATCCCCCCCGAGTTCGTGGACAGCAAGTACTTCTGCGTGGCCGCTAGGAAGAGGGGCTACATCCACAACCTGCCCATCAACAACAGATTCCAGATCCAGCCCCCCCCCAAGTACACCATC
>KanR_receiver_vector1_-_146_DRM3_Arabidopsis_extraction
CGAAGAAGGTACGAGTACCGAGCCTTCTGAGGGAAGTGCCCCAGGTACTTCAACGGAACCGTCAGAGTCACAGCCTAGGCTGTCTCAGTCTCTGGGCCCCAAAGTGGCCAGGCGCCCTTACTTCTTCTATGGGCAGCTGGGAGAGCTGAGCCCCAGCTGGTGGAGCAAGATCAGCGGATTCCTGTTCGGCATTCACCCTGAGCACGTTGACACCAGGCTGTGCAGCGCTCTGAGGAGGACCGAAGGCTACCTGCATAACCTGCCCACCGTTAACAGGTTCAACACCCTGCCCAACCCCAGG
>KanR_receiver_vector1_-_147_MET1_Arabidopsis_extraction
CGAAGAAGGTACGAGTACCGAGCCTTCTGAGGGAAGTGCCCCAGGTACTTCAACGGAACCGTCAGAGTCACTGGCCACCCTGGACATCTTTGCCGGATGTGGAGGCCTGTCTCACGGACTGAAAAAGGCCGGCGTGTCCGACGCCAAATGGGCTATCGAGTATGAAGAACCCGCCGGACAGGCCTTCAAGCAGAACCATCCCGAGAGCACCGTGTTCGTGGACAACTGCAACGTGATCCTGAGGGCTATCATGGAGAAGGGCGGCGACCAGGACGACTGTGTGAGCACAACCGAGGCTAAC
>KanR_receiver_vector1_-_148_CMT2_Arabidopsis_after_IDT_extraction
CGAAGAAGGTACGAGTACCGAGCCTTCTGAGGGAAGTGCCCCAGGTACTTCAACGGAACCGTCAGAGTCATTGCCTGTTTTGGACTTGTATAGCGGATGTGGAGGTATGAGTACCGGACTCAGCTTGGGCGCAAAGATTAGTGGAGTCGACGTAGTCACTAAGTGGGCAGTTGATCAGAACACAGCTGCATGTAAAAGTCTCAAGCTCAATCATCCGAACACGCAAGTACGCAATGATGCGGCAGGAGATTTCTTGCAACTTCTCAAAGAGTGGGATAAACTCTGCAAAAGGTACGTGTTC
>KanR_receiver_vector1_-_149_CMT3_Arabidopsis_after_IDT_extraction
CGAAGAAGGTACGAGTACCGAGCCTTCTGAGGGAAGTGCCCCAGGTACTTCAACGGAACCGTCAGAGTCAGCAACGCTTCTGGACTTGTACTCAGGTTGCGGAGCCATGTCAACGGGACTCTGTATGGGAGCGCAACTGAGTGGCTTGAATCTTGTAACCAAATGGGCGGTTGATATGAATGCCCACGCGTGTAAATCCTTGCAGCACAATCATCCGGAAACCAACGTCAGGAACATGACGGCGGAGGATTTTCTCTTTCTTTTGAAGGAGTGGGAGAAGCTCTGCATCCATTTCAGTTTG
>KanR_receiver_vector1_-_150_NtDRM1_N._Tabacum_extraction
CGAAGAAGGTACGAGTACCGAGCCTTCTGAGGGAAGTGCCCCAGGTACTTCAACGGAACCGTCAGAGTCAGAAACCATCAGACTGCCCAAGCCCATGATCGGATTCGGAGTGCCCACCGAACCTCTGCCTGCTATGGTTAGGAGGACACTGCCCGAACAGGCTGTGGGACCCCCCTTCTTCTACTACGAGAACGTTGCCCTGGCCCCCAAAGGCGTGTGGGACACCATCTCTAGGTTCCTGTACGACATCGAGCCCGAGTTCGTGGATAGCAAGTACTTCTGTGCTGCCGCCAGGAAGAGG
>KanR_receiver_vector1_-_151_DNMT3A1-DNMT3L_mouse,CRRISPRoff_after_IDT_extraction
CGAAGAAGGTACGAGTACCGAGCCTTCTGAGGGAAGTGCCCCAGGTACTTCAACGGAACCGTCAGAGTCAAACCATGACCAAGAGTTTGATCCGCCAAAAGTCTACCCACCCGTGCCGGCTGAAAAGCGGAAACCTATCCGCGTCCTGTCCCTGTTTGACGGTATCGCAACCGGACTCCTGGTGTTGAAAGACCTCGGGATCCAGGTGGACAGATATATCGCCAGTGAGGTCTGTGAGGATTCAATCACGGTCGGAATGGTCCGACACCAAGGAAAAATAATGTACGTCGGCGACGTGCGC
>KanR_receiver_vector1_-_152_DNMT3B1-XTEN20-DNMT3B3_after_IDT_extraction
CGAAGAAGGTACGAGTACCGAGCCTTCTGAGGGAAGTGCCCCAGGTACTTCAACGGAACCGTCAGAGTCACTCTATCCCGCGATACCGGCTGCGAGAAGGCGACCTATTAGGGTCCTGAGTTTGTTTGATGGGATCGCGACAGGATACCTCGTTCTGAAAGAATTGGGTATAAAGGTAGGGAAGTATGTTGCCAGCGAAGTCTGCGAAGAGTCTATTGCTGTGGGAACCGTCAAACACGAAGGGAACATCAAATATGTTAACGACGTCCGGAATATCACAAAGAAAAACATCGAAGAGTGG
>KanR_receiver_vector1_-_153_DNMT3A1-XTEN20-DNMT3B3_after_IDT_extraction
CGAAGAAGGTACGAGTACCGAGCCTTCTGAGGGAAGTGCCCCAGGTACTTCAACGGAACCGTCAGAGTCAGTTTATCCTCCTGTGCCAGCCGAAAAGCGGAAGCCGATTAGAGTGTTGTCCCTCTTTGACGGCATCGCCACAGGACTTCTGGTGCTTAAGGACCTCGGAATCCAAGTTGACAGATATATAGCCTCTGAAGTATGCGAGGACTCTATCACCGTGGGAATGGTTAGACACCAAGGTAAGATCATGTATGTGGGTGACGTTAGGAGCGTGACACAGAAGCATATCCAAGAATGG
>KanR_receiver_vector1_-_154_DNMT3B1-XTEN20-DNMT3L_after_IDT_extraction
CGAAGAAGGTACGAGTACCGAGCCTTCTGAGGGAAGTGCCCCAGGTACTTCAACGGAACCGTCAGAGTCACTTTATCCTGCTATTCCCGCGGCCAGGCGGAGGCCTATTCGGGTTCTGAGCCTTTTTGATGGGATCGCAACGGGATATCTGGTACTTAAAGAACTTGGGATAAAGGTTGGCAAATATGTAGCCTCCGAGGTCTGTGAAGAGTCCATAGCCGTCGGTACAGTCAAGCATGAAGGAAACATAAAGTATGTCAATGATGTCCGAAATATTACGAAAAAGAACATAGAAGAGTGG
>KanR_receiver_vector1_-_155_DNMT3A1-XTEN20-DNMT3L_after_IDT_extraction
CGAAGAAGGTACGAGTACCGAGCCTTCTGAGGGAAGTGCCCCAGGTACTTCAACGGAACCGTCAGAGTCAGTGTACCCACCGGTCCCGGCCGAGAAACGGAAGCCTATCCGAGTTCTGTCACTTTTTGATGGCATTGCTACAGGACTCCTTGTGCTGAAAGATCTCGGTATTCAAGTTGATCGCTATATCGCTTCTGAAGTTTGCGAGGATTCCATAACAGTCGGTATGGTCCGGCACCAGGGAAAGATCATGTACGTCGGTGATGTTCGGTCAGTAACGCAGAAGCACATTCAGGAATGG
>KanR_receiver_vector1_-_156_EGFP
CGAAGAAGGTACGAGTACCGAGCCTTCTGAGGGAAGTGCCCCAGGTACTTCAACGGAACCGTCAGAGTCAGTGAGCAAGGGCGAGGAGCTGTTCACCGGGGTGGTGCCCATCCTGGTCGAGCTGGACGGCGACGTAAACGGCCACAAGTTCAGCGTGTCCGGCGAGGGCGAGGGCGATGCCACCTACGGCAAGCTGACCCTGAAGTTCATCTGCACCACCGGCAAGCTGCCCGTGCCCTGGCCCACCCTCGTGACCACCCTGACCTACGGCGTGCAGTGCTTCAGCCGCTACCCCGACCAC
