# Supplementary material for: A combinatorial domain screening platform reveals epigenetic effector interactions for transcriptional perturbation
Source: Nat Commun. 2026 Apr 24;17:5697. doi: 10.1038/s41467-026-72227-9 (PMC13319239; doi:10.1038/s41467-026-72227-9)
Supplement: Supplementary file 13 — Supplementary Data 11 [file 41467_2026_72227_MOESM13_ESM.zip › Supplementary Data 11/R2_Reverse_P7_301cycles.fasta]

>KanR_receiver_vector2_-_1_CBX1_chromo_extraction_(reversed)
CCACATAGCGTAAAAGGAGCAACATAGTTAAGAATACCAGTCAATCTTTCACAAATTTTGTAATCCAGAGGTTGATTCTATTATCCACTCTTCCTCTTGCCGCCCTCGCTCTTGTCGGTTTCGTGGGCGGTCTTTTGGCTCTGCAGGAACTCGGCGATCAGGTCGGGGCAATCCAGGTTCTCTTCGGGCTCCCAGGTGTTGTCCTCGTCGCTGAAGCCCTTCCACTTCAGCAGGTACTCCACCTTGCCCTTCACCACCCTCCTGTCAAGCACCTTCTCCACCACGTACTCCTCCTCCTCCT
>KanR_receiver_vector2_-_2_CBX3_chromo_extraction_(reversed)
CCACATAGCGTAAAAGGAGCAACATAGTTAAGAATACCAGTCAATCTTTCACAAATTTTGTAATCCAGAGGTTGATTCTATTATCCACTGCTCAGGGACTTCCTCTTGGTGCCGTCCTTTTCCTTGCCGGCCTTCTGGCTGTTCAGGAAGGCCTCGATCAGCTCGGGGCAATCCAGGTTCTCTTCAGGCTCCCAGGTGTTGTCGGCGTCGGTGAAGCCCTTCCACTTCAGGAAGTACTCCACCTTGCCGTTCACCACTCTCCTGTCCAGAACCTTCTCCACCACGAACTCTTCGGGCTCGG
>KanR_receiver_vector2_-_3_CBX4_extraction_(reversed)
CCACATAGCGTAAAAGGAGCAACATAGTTAAGAATACCAGTCAATCTTTCACAAATTTTGTAATCCAGAGGTTGATTCTATTATCCACTCACCACCAGGGGCTTAGGTTTGGGGCCCCTCTTCCTGTAGCCCATCAGCTGCTCCTGCCTCTCTCTGTTCTGGAAGGCGATCAGCAGCCTAGGGTCCAGGATGTTCTCCTCGGGCTCCCAGGTGTTGTACTTAGGGCTCCAGCCCCTCCACTTCACCAGGTACTCCACCCTGCCCTTCCTGATCCTCTTCTTCTCGATAGACTCCACGGCAA
>KanR_receiver_vector2_-_4_CBX5_chromo_extraction_(reversed)
CCACATAGCGTAAAAGGAGCAACATAGTTAAGAATACCAGTCAATCTTTCACAAATTTTGTAATCCAGAGGTTGATTCTATTATCCACTGGACTTCTCCCTGGGCTTGTTGTTCTCGCCCTCCTTCATCTTCTTGTACTTCTTCATGAACTCGCTGATCAGCTCAGGGCAGTCCAGGTTCTTCTCGGGCTCCCAGGTGTTGTGCTCCTCGCTGAAGCCCTTCCACTTCAGCAGGTACTCCACCTGGCCCTTCACCACCCTCCTGTCCAGCACCTTCTCCACCACGTACTCTTCCTCGTCCT
>KanR_receiver_vector2_-_5_CBX7_extraction_(reversed)
CCACATAGCGTAAAAGGAGCAACATAGTTAAGAATACCAGTCAATCTTTCACAAATTTTGTAATCCAGAGGTTGATTCTATTATCCACTCAGCAGAAGCCTCTTGGGCTTAGGTCCCCTCTTCCTGTAGCCGCTGGCCCTGTCCCTTTCCTCCTTTTCCTCATAAGCCATCACCAGCCTGGGGTCCAAGATGTGCTCCTCAGGCTCCCAGGTAGAGTACTTGGGGGGCCAGCCCTTCCACTTCACCAGGTACTCCACCTTGCCCTTCCTCACCCTCTTCTTCCTGATAGACTCCACGGCGA
>KanR_receiver_vector2_-_6_CBX2_extraction_(reversed)
CCACATAGCGTAAAAGGAGCAACATAGTTAAGAATACCAGTCAATCTTTCACAAATTTTGTAATCCAGAGGTTGATTCTATTATCCACTCCTGGGTCTGCCCCTGGGCCTCTTGCCCCTCTTTCTATTCTGCACCTCCTTCTCGTGCTCCTTCTTCTGGAAGGCCAGCAGCAGCCTGGGGTCCAGGATGTTCTCTTCAGGCTCCCAGCTGTTGTGCTTGCTGCTCCAGCCCCTCCATTTCACCAGGTACTCCAGCTTGCCCTTCCTCAGCCTCTTGCTCAGAATGCACTCGGCAGCGAACA
>KanR_receiver_vector2_-_7_CBX6_extraction_(reversed)
CCACATAGCGTAAAAGGAGCAACATAGTTAAGAATACCAGTCAATCTTTCACAAATTTTGTAATCCAGAGGTTGATTCTATTATCCACTCAGCAGGAAGGTCTTAGGCTTAGGGCCCCTCTTCTTGGGGCCGTACAGCTCCCTCTCCCTTTCTTTCTGCTCGAAGGCGGCAATCAACCTGCTGTCCAGGATGTTCTCCTCGGGCTCCCAGGTGCTGTACTTGATAGCCCAGCCCTTCCACTTCACCAGGTACTCGATTCTGCCCTTCCTGATCCTCCTCTTAATGATGCTCTCGGCGGCAA
>KanR_receiver_vector2_-_8_RYBP_zf_RanBP_extraction_(reversed)
CCACATAGCGTAAAAGGAGCAACATAGTTAAGAATACCAGTCAATCTTTCACAAATTTTGTAATCCAGAGGTTGATTCTATTATCCACTCTTCTTCTCCTTCTTGGGAGGAGGGGGTGTAGCGTACTGTTGAGCCACCTGTTGGGCCACCAGCTGGCTGTTGATCCTGGGCTTCCTGGTGCTTGTGCCCTTCCTCACGTCGCAGATGCTGCACTTGAAGGCCTCGGCGCTGTTCCTGAATGTGCACACGCTGCAGTCCCAAAAGCCCTCATCAGCGGCAGGCTTGGCCTGTCTTTTGGGTC
>KanR_receiver_vector2_-_9_AEBP2_after_IDT_extraction_(reversed)
CCACATAGCGTAAAAGGAGCAACATAGTTAAGAATACCAGTCAATCTTTCACAAATTTTGTAATCCAGAGGTTGATTCTATTATCCACTCGCGATGTTCTTGGAGCTACTCGTGGTGGAGCCTTGACCGTTCATCATAGCCGGTGTCGACCTCCCACTTGAGATCGTGGAGTCTACATCCATGATAGTACTGGAAATAGAGTCTTCTGAGTCCATGCGGCTCAATGGTTCCCCGTCGGAGCTCATTTCAAGACTGCCGCGCCGTCCGCCACTGGTCGCTGAGGACCCCCCCCCACCGGTTC
>KanR_receiver_vector2_-_10_ING1_extraction_(reversed)
CCACATAGCGTAAAAGGAGCAACATAGTTAAGAATACCAGTCAATCTTTCACAAATTTTGTAATCCAGAGGTTGATTCTATTATCCACTCAGCTCCTGTTGGGCCTCGAACAGCTCCACGTGGCTGTCCACCTGTCTGGTCCTGTTCTCCACCAGCTCCACCATCTGGCTCACAATCTGGATCTTCTCGTCCCCCAGCTCCTGGCTTCTGATCAGGGCTCTTTGCACGCAGTGCAGCATCCTCCTCTTCTGAGCGCCGTCGGTTTCCCTGCTGAATCTCTCGTAGCACTCGTCCAGCTCCT
>KanR_receiver_vector2_-_11_PHF2_extraction_(reversed)
CCACATAGCGTAAAAGGAGCAACATAGTTAAGAATACCAGTCAATCTTTCACAAATTTTGTAATCCAGAGGTTGATTCTATTATCCACTGGGCTTCACGTCAGGGGCTTGGCCGGGTCCGTGCTTATGCCAGGTTCTCTTCTTCTTCAGGGTGCTCTTGCCGTGGGTCTTTTCGCAGTTGGGGCAGTGGTAGATGTCGATGTCAGGGGCCTCTTCCTCTTCCACGCCCACGCAAGATCCGTGGAACCAGTCCTTGCAGGCGTCACACTCGATCATGAACCTTGTCACGTCGTAGGGCAGCC
>KanR_receiver_vector2_-_12_TRIM24_extraction_(reversed)
CCACATAGCGTAAAAGGAGCAACATAGTTAAGAATACCAGTCAATCTTTCACAAATTTTGTAATCCAGAGGTTGATTCTATTATCCACTCTTCTCGCTGTTGTGAGAAGGAGCGTCGCAGTCGTACTCCACCTCGGGCTTGCTCAGGTCCCTGCAGAAGGTGCAGATCCACTCTCCAGAGGGGAAGTTGGTCAGGGTGGGCACGTGGCAGCTCAGGTGGAACACCTTAGGGCACTTCTCGCAGCACAGCAGCTCGCCTCCGTTCTGACACACAGCGCACCAATCCTCGTTGGGGTCGTCCT
>KanR_receiver_vector2_-_13_KDM5A_extraction_(reversed)
CCACATAGCGTAAAAGGAGCAACATAGTTAAGAATACCAGTCAATCTTTCACAAATTTTGTAATCCAGAGGTTGATTCTATTATCCACTAGAAGGAGGGGGAGCGGGTCCAGGAGAAACGGGGCCCTGCTTTTTAGCGCAGTTGATGCAGATGTAGTCCTCGTTCTCAGCCATCTCGGGAGACACGCCCACACAGACCTGATGGAACCACTCGTCACATCCGCCGTCGCACTGAACCCAGTCAACCTTGTCCTTACAGGGGCGCTGGCAGTTTTGGGCAGCACACACGGCGTTCTCATCGT
>KanR_receiver_vector2_-_14_KDM5B_extraction_(reversed)
CCACATAGCGTAAAAGGAGCAACATAGTTAAGAATACCAGTCAATCTTTCACAAATTTTGTAATCCAGAGGTTGATTCTATTATCCACTGGCAGCCTGCTCGAAGCCGAAAGCCTCCTGGGGCTTGCTACACTCCTGAGCCAGGCACTTGGGACACCTCCAATCTCCTTTAGGCACGTCGTGCAGGGGGGGGATCAGGCAGAAGGTATGGTAAGAGTCGTCACAGCCGTCGCACAGCAGCAGCCTGTCCTCGTCGTTTCCGCTTCCACACAGCAGGCACACGTACAGGTCCACGGCGTTGG
>KanR_receiver_vector2_-_15_DNMT3A_PWWP_extraction_(reversed)
CCACATAGCGTAAAAGGAGCAACATAGTTAAGAATACCAGTCAATCTTTCACAAATTTTGTAATCCAGAGGTTGATTCTATTATCCACTGCTGGCCACCTGCAGCACCTCGTAGATGGCTTTCCTGTACATGGGCTGCTTGTTGTAGGTGGCCTGGTGGAAGGCGCTACAGAAGCTGCTCAGGGGCATCAGCTTCTCCACGCAGACCACGCTGAACTTGCCGTCCCCGAACCACATCACCCACCTGGTTCCCTCAGCAGCCCTAGATCTGCCGGTCATCCACCAGCTCACGATCCTTCCAG
>KanR_receiver_vector2_-_16_NSD1_PWWP2_extraction_(reversed)
CCACATAGCGTAAAAGGAGCAACATAGTTAAGAATACCAGTCAATCTTTCACAAATTTTGTAATCCAGAGGTTGATTCTATTATCCACTCTCGAACCTGGCGGCGGCTTCTTGCAAGGCCTTTTTATAGGTGCCGTCCACGCCCTTGCCCATCTTGTCCTTGCTGCTCACATCTCCCTCCATGTAGGGGAACACCCTGGCCTGGTGGGTCCACAGATAGTCGTTGCTGCCGAAGAACAGCACGGGGAACTCGCCCACGTCGTGTCTCATCTTGTCGATGTTGCTGGGCACGGCCCTAGGGT
>KanR_receiver_vector2_-_17_NSD2_PWWP1_extraction_(reversed)
CCACATAGCGTAAAAGGAGCAACATAGTTAAGAATACCAGTCAATCTTTCACAAATTTTGTAATCCAGAGGTTGATTCTATTATCCACTGCTAGCGGCCTCCTCGGCCTGAACGATTCCCATCTCCCACTGGGCTCTCAGCTTGCCGCTGATGGGCTTCAGCAGCTTGATCTTCTCGGCCTTGGTGGGGGCCTGTTTAGCGCTCTCTTGGCACAGCTTCTCGAACTGGCCCTCGCCCTCGAAAGCCACAAGGGACTTCTCGAAGATCCAGGCCCTTTCAGGGGCATCTCCGAAGAACTGCA
>KanR_receiver_vector2_-_18_CREBBP_extraction_(reversed)
CCACATAGCGTAAAAGGAGCAACATAGTTAAGAATACCAGTCAATCTTTCACAAATTTTGTAATCCAGAGGTTGATTCTATTATCCACTCTGCATCACGGGGTCGATCTCCTGCTCGAACACCTCGGCCAGCTTGCTGCAGAACTTGTACACTCTGCTGGTCTTTCTGTTGTACAGCCAGGCGTTGTTGAACATCAGCCACACATCGTCCACGTACTGCCAGGGCTCCTGATACTGGCCGGTGTCCAGCTTCCTCTTGATGGTGCTCAGGTCCATGGGGTTCTTCACGATGTCGAAGTAGT
>KanR_receiver_vector2_-_19_MeCP2_MBD_extraction_(reversed)
CCACATAGCGTAAAAGGAGCAACATAGTTAAGAATACCAGTCAATCTTTCACAAATTTTGTAATCCAGAGGTTGATTCTATTATCCACTCCTGCTGGGGCTGCCCCTGCCTGTCACTGTGAAGTCGAAATCGTTGGGGTCCAGGCTGGTGTCGCCCACCTTCTCGAAGTAGGCGATCAGCTCCACCTTGCTTCTGAAGGCCTTGCCTTGGGGGTTGATCAGGTACACGTCGTACTTGCCAGCGCTCCTGCCGGACTTCCTCTGCTTCAGCTTCCTTGTCCAGCCCTCAGGCAGTGTGGGAT
>KanR_receiver_vector2_-_20_MBD1_MBD_extraction_(reversed)
CCACATAGCGTAAAAGGAGCAACATAGTTAAGAATACCAGTCAATCTTTCACAAATTTTGTAATCCAGAGGTTGATTCTATTATCCACTGGGCTTCTTCCTCTTCTTGCTGGCCACGGCCACAGGGTGGGCTTTAGGAGCAGGATAGCACAGGATGCCCTGCTTGAAGTCGAACAGGGTCAGATCGCAGGCAGGGCCCAGATACCTGGTCAGCTCCACCTTGCTCCTGATCCTGTCGCCTGTAGGGCTCTGATAGTAGGTGTCGCTCCTGCCACATGTGGCGCCGCTTTTCCTAAACACCT
>KanR_receiver_vector2_-_21_MBD2_extraction_(reversed)
CCACATAGCGTAAAAGGAGCAACATAGTTAAGAATACCAGTCAATCTTTCACAAATTTTGTAATCCAGAGGTTGATTCTATTATCCACTGTTCTTCTGCAGCTTGCTGGGCATCATCTTGCCGGTCCTGAAGTCGAAGCTAGAGAGGTCCACGGTGTTGCCCAGGTATCTGGCCAGCTGGGGCTTGCTCCTGAACTTCTTGCCGCTAGGGCTGAAGTAATACACGTCAGACTTGCCGGCGCTCAGGCCGGACTTCCTGATCACCTCTTCTTTCTTCCAGCCAGGGGGCAGGGCAGGGCAGT
>KanR_receiver_vector2_-_22_MBD3_extraction_(reversed)
CCACATAGCGTAAAAGGAGCAACATAGTTAAGAATACCAGTCAATCTTTCACAAATTTTGTAATCCAGAGGTTGATTCTATTATCCACTCACCCTCTGCCTGCTCTTGTTCATCTTGCTCATCAGCATCTTGCCGGTCCTGAAGTCGAAGGTGCTCAGATCCATGCTTCCTCCCAGGTACCTGGCCAGCTGGGGCTTGCTCCTGAATTTCTTGCCGCTGGGGCTGTAATAGAACACATCCCTGTGTCCAGCGCTCAGGCCGCTCCTCCTAGGCACTTCTTCTCTCTCCCATCCCTGAGGCA
>KanR_receiver_vector2_-_23_Tet1_extraction_(reversed)
CCACATAGCGTAAAAGGAGCAACATAGTTAAGAATACCAGTCAATCTTTCACAAATTTTGTAATCCAGAGGTTGATTCTATTATCCACTCTTGTTCTCCTTGATCACCTCCAGGGGCACCACCACGCTGGGCTTCTTCTTCAGCTCCTCGCACTTCCTCTTCTTGCAGATCTGGTGGCTGTTCTTCCTGTTCTTGCAGTAGGTGCATTCTCCGCAGTTGGTCTTTTGCTGGCAGGGCTCGCACACGCCGCACCTCTTCCTCTTCTTCTTCTCCAGGGTGGGCAGCAGGGTTGTGTAGCTGC
>KanR_receiver_vector2_-_24_Tet3_extraction_(reversed)
CCACATAGCGTAAAAGGAGCAACATAGTTAAGAATACCAGTCAATCTTTCACAAATTTTGTAATCCAGAGGTTGATTCTATTATCCACTGCCCTCGCCGGCCTTGATCTCCACCTCCTTCAGCAGGCCCACCTTCTTCTTCAGCACCTCGCACTTCCTCAGCTTGCAGATCTGGTGGGTCCTCCTGTTTGTGCAGCTTGTACAAGCGCCGCAGTTCTCCAGCCTCCTGCAGGGCTCGCATGTTCCGCATCTCTTCCTCTTTTTCCTGCCGTCGCCGCCGCCCCTCAATTGAGATTCAGAGC
>KanR_receiver_vector2_-_25_Zfp961_mouse_extraction_(reversed)
CCACATAGCGTAAAAGGAGCAACATAGTTAAGAATACCAGTCAATCTTTCACAAATTTTGTAATCCAGAGGTTGATTCTATTATCCACTCCTCAGGTTCCTGCCCAGGCTCCTGAAGTAGGCCTCAAGGTCCCAGCACTCCCAGTTGATGCCCACGCTGGTCAGGTTCCTGTATGTCTCCTGCATCACGTCGCCGTACAGGATCTTCTGGCTAGGATCCAGCAGGGTCCACTCTTCCTGGGTGAACCTCACGGCCACGTCCTCGAAGGTCACGCTAGCCATGGTACATTCTCTCCTGGCCT
>KanR_receiver_vector2_-_26_Zfp809_mouse_extraction_(reversed)
CCACATAGCGTAAAAGGAGCAACATAGTTAAGAATACCAGTCAATCTTTCACAAATTTTGTAATCCAGAGGTTGATTCTATTATCCACTGGTGCTCACGTTGTGCACTCCAGGCAGGCTTCTAGAGCTGGCCTCGGCCAAAGACCAAGGGCCAAAGCCCCTCTCCAGGTTGAAGATCAGCTTGGGCTTGGCAATGCAGGGGTCCAGGAACACCAGGCTGCTGTATGTCTCCAGCATCACGTCCCTGTACAGGGTCCTCTGAGCGGCGTCCAGATCCTGCCATTCCTCCAGTGTGAAGTCCA
>KanR_receiver_vector2_-_27_ZNF417_extraction_(reversed)
CCACATAGCGTAAAAGGAGCAACATAGTTAAGAATACCAGTCAATCTTTCACAAATTTTGTAATCCAGAGGTTGATTCTATTATCCACTGGTCCTAGACTGGCTCTCCCTCTGCACGCTGATCCTCTGCTTACAGGGGGCCTCTTCATCTTTGCTGCCGCACCAGCAGCCCAGAGAGCTGATCAGGGCCAAGTTCTCCAGCATCACGTCCCTGTACAGGCACCTTTGAGCCTCAGACAGCAGGCACCACTCCTCCTGGCTGAAGTTCACGGCCACGTCCTCAAAGGTCACGGTTCCCTGTT
>KanR_receiver_vector2_-_28_ZNF587_extraction_(reversed)
CCACATAGCGTAAAAGGAGCAACATAGTTAAGAATACCAGTCAATCTTTCACAAATTTTGTAATCCAGAGGTTGATTCTATTATCCACTGGTCCTAGACTGGCTCTCCCTCTGCACGCTGATCCTCTGCTTGCAAGGGGCCTCCTCATCCTTGCTGCCGCACCAGCATCCCAAGCTGCTGATCAGGGCCAGGTTCTCCAGCATCACGTCCCTATACAGGCACCTCTGAGCCTCGCTCAGCAAGCACCACTCCTCCTGGCTGAAGTTCACGGCCACGTCCTCAAAGGTCACTGTTCCCTGTT
>KanR_receiver_vector2_-_29_ZIM3_extraction_(reversed)
CCACATAGCGTAAAAGGAGCAACATAGTTAAGAATACCAGTCAATCTTTCACAAATTTTGTAATCCAGAGGTTGATTCTATTATCCACTCTCGGCCCTGCCGCTTCCCAAAACCTCTTCCTCTTCCAGCCAGGGCTCCTTTCCCTGCTCCAGCCTCAGAATCACGTCGGGCTTGGTTGTCTCGCCCTGTCCCACGCTCACCAGGTTGCTGTAGTTCTCCAGCATCACGTCCCTGTACAGGTTCCTCTGCTCGGGGTTCAGCCTCTGCCACTCTCCCTGTGTGAAGTTCACGGTCACGTCCT
>KanR_receiver_vector2_-_30_ZNF10_extraction_(reversed)
CCACATAGCGTAAAAGGAGCAACATAGTTAAGAATACCAGTCAATCTTTCACAAATTTTGTAATCCAGAGGTTGATTCTATTATCCACTCTGGTGGATCTCTCTCTCCACCAACCAAGGCTCCTCGCCCTTCTCCAGCCTCAAGATCACGTCGGGCTTGGTCAGCTGGTAGCCCAGGCTCACCAGGTTCTTGTAGTTCTCCAGCATCACGTTCCTGTACACGATCTGCTGGGCGGTGTCCAGCAGCTTCCACTCCTCTCTGGTGAAGTCCACGAACACATCCTTGAAGGTCACCAGGGTCC
>KanR_receiver_vector2_-_31_ZNF534_extraction_(reversed)
CCACATAGCGTAAAAGGAGCAACATAGTTAAGAATACCAGTCAATCTTTCACAAATTTTGTAATCCAGAGGTTGATTCTATTATCCACTGGTCCAGGGGTCCCTCTTCTGCTCCAGCATGCTGGTCACAGACAAATCGGGCAGGCAGATGCCGCTACAGATACAGGCCTCGGGCCTCACGTTATCCTCGCCCAGGCTCACCAGGTTCCTGTAGTTCTCCAGCATCACGTCCCTGTACAGGGCCTTCTGGCCAGGATCCAGGCACTTCCACTCTTCCTGGCTGAACTCGATAGCCACGTCGC
>KanR_receiver_vector2_-_32_ZNF667_extraction_(reversed)
CCACATAGCGTAAAAGGAGCAACATAGTTAAGAATACCAGTCAATCTTTCACAAATTTTGTAATCCAGAGGTTGATTCTATTATCCACTCCTCCTCCTAACGGGTTCCACCATCCAGGGGGCCTTTCCTTTTTCCAGCAGGGTGATCACGTTGGGCCTCCTGAAGCTCAGGCCCAGGCTCACAAGGTTCCTGTAGTTCTCCAGCATCACGTCCTCGTACAGGTCCTTCTGGATGGGGCTCAGCCACTCCCACTCCTCCTGGCTGAAGTAGATAGCCAAGTCTCCGAATGTGATGGGGGCCT
>KanR_receiver_vector2_-_33_ZNF716_extraction_(reversed)
CCACATAGCGTAAAAGGAGCAACATAGTTAAGAATACCAGTCAATCTTTCACAAATTTTGTAATCCAGAGGTTGATTCTATTATCCACTCTCGTTCCTCTTGATGTTCTGGGGCTCCTTGTTCTGCTCCAGGCATGTGATCAGGTCGGGCTTGCTCACGGCAATGCCCAGGCTCACCAGGTTCCTGTAGTTCTCCAGCATCACGTCCCTGTACAGGTTCTGTTGGGCATGGTCCAGGCACTGCCACTCGGCCAGGCTGAACTCGATGGCAATGTCTCTGAATGTCAGCAATCCCATCTCCC
>KanR_receiver_vector2_-_34_ZNF479_extraction_(reversed)
CCACATAGCGTAAAAGGAGCAACATAGTTAAGAATACCAGTCAATCTTTCACAAATTTTGTAATCCAGAGGTTGATTCTATTATCCACTCTCGTTCCTCTTGATGTTCTGGCTCTCCTTGTTCTGCTCCAAGCAGGTGATCAGGTCGGGCTTGCTCACGGCAATGCCCAGGCTCACCAGGTTCCTGTAGTTCTCCAGCATCACGTCCCTGTACAGGTTCCTCTGGGCGCAATCCAGACACTGCCACTCCTCCAGGCTGAACTCGATGGCAATGTCCCTGAAGGTAAGCAGTCCCATCTCCC
>KanR_receiver_vector2_-_35_ZNF791_extraction_(reversed)
CCACATAGCGTAAAAGGAGCAACATAGTTAAGAATACCAGTCAATCTTTCACAAATTTTGTAATCCAGAGGTTGATTCTATTATCCACTGGCGCACTGAGATCCCTCCTTGCCTTCGCACAGCCTCTCTCCTGTGTGGCTCCTCAGGTTCCTGCCCTGGTTCTTGTGTTGGTCCTCAACGTTGGGGTCCTCCCACTTCTCGCCGATGCTGGCCAGGTTCTTGAAGGTTTCCTGCATCACGTCCCTGTACAGCTTCTTCTGGCTGGGAGCCAGAAGTGCCCACTCTTCCTGGCTGAAGCTCA
>KanR_receiver_vector2_-_36_ZNF563_extraction_(reversed)
CCACATAGCGTAAAAGGAGCAACATAGTTAAGAATACCAGTCAATCTTTCACAAATTTTGTAATCCAGAGGTTGATTCTATTATCCACTGCCGCACTGGCTGCTGTCCTTGCTCTCGCTGAACCTCTCCACCATGTGGCACCTCAGGTTCCTCCTGGGGTTCTTGTACTGGTCCTCGGTGTTCTGCTCCTCCCAGATCATCCTGATGCAGTCCAGGTTCCTGATGGTTTCCTGCATCACGTACCTGTACAGGTTCTTCTGGCTAGGTCCCAGCAGGGCCCACTCTTCCTGTGTGAAGTTCA
>KanR_receiver_vector2_-_37_ZNF20_extraction_(reversed)
CCACATAGCGTAAAAGGAGCAACATAGTTAAGAATACCAGTCAATCTTTCACAAATTTTGTAATCCAGAGGTTGATTCTATTATCCACTGTGGTGGCTCTCCTTGCTCTCGCACAGCTTCTCTCTCATCAGGCTCAGGTTCCTCCTGGGGTTCTTGTACTCGTCCTCGATGTTCTGCACCTTCCAGGTCTTGCCCACGCTGGTCAGGTTCTTGAAGGTTTCCTGCATCACGTCCCTGTACAGGTTCTTCTGGCTAGGGTCCAGCAGAGCCCACTCCTCTTGTGTGAAGCTCACGGCCACGT
>KanR_receiver_vector2_-_38_ZNF440_extraction_(reversed)
CCACATAGCGTAAAAGGAGCAACATAGTTAAGAATACCAGTCAATCTTTCACAAATTTTGTAATCCAGAGGTTGATTCTATTATCCACTGCCGCAGTGGCTGTCGTCCTTGATCTCGTTCACCTTCTCCTCGATCAGGCTTCTGAAGTTCCTCCTGGGGTTCTGGTGCTCGTACTCGATGTTCTGGTCCTTCCACCTCTTGCCCAGGCTGGTCAGGTTCCTGAAGGTTTCCAGCATCACCTCCCTGTACAGCTTCCTCTGGCTGATGTCCAGCAGGGCCCACTCTTCCTGGGTGAAGTTCA
>KanR_receiver_vector2_-_39_ZNF878_extraction_(reversed)
CCACATAGCGTAAAAGGAGCAACATAGTTAAGAATACCAGTCAATCTTTCACAAATTTTGTAATCCAGAGGTTGATTCTATTATCCACTGCCGTGTTGGTGGCTCTCCTTGCTCTCGCTCAGCCTCTCGCCAATCAGCCTCCTCAGGTTCCTCCTGGGGTTCTGATGCTCGTCCTCGATGTACTGGTTGTTCCACTTCTTGCCGATGCTGGTCAGGTTCCTCAGGGTTTCCTGCATCACCTCCCTGTACAGGTTCTTCTGGCTGGGGTCCAACAGAGCCCACTCTTCCTGGGTGAAGTTCA
>KanR_receiver_vector2_-_40_ZNF823_extraction_(reversed)
CCACATAGCGTAAAAGGAGCAACATAGTTAAGAATACCAGTCAATCTTTCACAAATTTTGTAATCCAGAGGTTGATTCTATTATCCACTGCCGAAGGTTTCGCCGCACTGGCTGTCGTCCTTGATCTCGCAGGTATGGCTCCTCAGGTTCCTTTTGGCGTTCTGGCACTGGTCGCCAATGTTCTGGTCCTCCCACTTCATCTCGATGCAGTCCAGGTTCCTGATGGTTTCCTGCATCACGTTCCTGTACAGGCTCTTTTGAGAAGGGCCCAGCAGGGCCCACTCTTCCTGGGTGAAGTTAA
>KanR_receiver_vector2_-_41_ZNF441_extraction_(reversed)
CCACATAGCGTAAAAGGAGCAACATAGTTAAGAATACCAGTCAATCTTTCACAAATTTTGTAATCCAGAGGTTGATTCTATTATCCACTGCACTGGCTGTTGTCCTTGATCTCGCAGGCCCTCTCCACCATGTGGCACCTCAGGTTCCTTCTGAGGTCCTTGTACTGGTCCTCCTCGATGTCGTGGTTCTGCCAGATCATGCCGATGCAGTCCAGGTTCCTGATGGTTTCCTGCATCACGTCCCTGTAAAGGCTCTTTTGAGAGGGTCCCAGCAGGGCCCACTCCTCGCAGGTGAAGTTGA
>KanR_receiver_vector2_-_42_ZNF763_extraction_(reversed)
CCACATAGCGTAAAAGGAGCAACATAGTTAAGAATACCAGTCAATCTTTCACAAATTTTGTAATCCAGAGGTTGATTCTATTATCCACTGCCGCAGTGGCTGTCCTCCTTGATCTCGTTCACGTTGCCCTCGATCAGGCTCCTGAAGTTCCTCCTGGGGTTCTGGTACTCGTACTCGATGTTCTGGTCCTTCCACTTCTTGCCGATGCTGGTCAGGTTCCTGAAGGTTTCCAGCATCACCTCCCTGTACAGCTTCCTCTGGCTGATGTCCAGCAGGGCCCACTCTTCCTGTGTGAAGTTCA
>KanR_receiver_vector2_-_43_ZNF844_extraction_(reversed)
CCACATAGCGTAAAAGGAGCAACATAGTTAAGAATACCAGTCAATCTTTCACAAATTTTGTAATCCAGAGGTTGATTCTATTATCCACTGCCGCAGTGGTTCTCTTCTGTGTTCTCGTCCACCCTCTCGCCCAGCAGGCTCCTCAGGTTGTTCCTGGGGTTCTTGTACTGGTCCTCGATGTTCTGGTCCTTCCACTTCTCGCCGATGCTGGCCAGGTTCCTCAGGGTTTCCTGCATCACCTCCCTGTACAGGTTCTTCTGGCTGGGGTCCAGCAAAGACCACTCCTCCTGGGTGAAGTTCA
>KanR_receiver_vector2_-_44_ZFP69_extraction_(reversed)
CCACATAGCGTAAAAGGAGCAACATAGTTAAGAATACCAGTCAATCTTTCACAAATTTTGTAATCCAGAGGTTGATTCTATTATCCACTCCAGGGCTCCTCGCCCTTCTCCAACTGGCTGATCACGCTGGGCTTGCTCAGCTGGTAGCCCACGCTCACCAGGTTGCTGTAGTTCTCCAGCATCACCTCCCTGTACAGGTTCTGGTGAGCGGGGGCCAACTGTCCCCATTCCTCCTGGGTGAAGTCGATGCTGATGTCCTTGAAGGTCAGCAGCTCCTGGCTTTCGGCGGTAGGCAGTCCAG
>KanR_receiver_vector2_-_45_ZNF606_extraction_(reversed)
CCACATAGCGTAAAAGGAGCAACATAGTTAAGAATACCAGTCAATCTTTCACAAATTTTGTAATCCAGAGGTTGATTCTATTATCCACTCCAAGGCTCCTCGCCCTGCTCCAGCAGAGAGATCACCTCAGGCTTGGCGATCTGGTTGCCCACGCTCAGCAGGTGGCCGTATGTCTCCAGCATCACGTCCCTGTACAGTGTCCTCTGCACCAGGTCCAGCTGGCCCCACTCTTCTTGTGTGAAGTCCACGGCCACGTCCTTGAAGGTCACAGGTTCCTGCACTTGGGCAGCAGGCAATCCGG
>KanR_receiver_vector2_-_46_ZNF235_extraction_(reversed)
CCACATAGCGTAAAAGGAGCAACATAGTTAAGAATACCAGTCAATCTTTCACAAATTTTGTAATCCAGAGGTTGATTCTATTATCCACTGTCGCCGCTGTGCTTGCCCCTCTGGGTCTGCAGCTCCTTCATCCACAGCTTCTCCTCTCTCTCCAGCTGGCTGATCATGTCGGGCTTGAAGCTCTGGTGCCCCACGCTCACAAGGTTTCTGAAGTTCTCCAGCATCACGTCCCTGTACAGCTTCCTCTGGGCAGAATCCAGAAGGCCCAGCTCCTCTTCGGTAAAGGCCACGGCCACGTCCT
>KanR_receiver_vector2_-_47_ZNF613_extraction_(reversed)
CCACATAGCGTAAAAGGAGCAACATAGTTAAGAATACCAGTCAATCTTTCACAAATTTTGTAATCCAGAGGTTGATTCTATTATCCACTCTTGATCTCGGGGCAGATTTGGCTGTGGATCTCGTTCTCCACGGTCCAGGGCTCTCCCTGCTCCAGCTTAAACAGGGCATCGGGCTTAGAGGCCTGGTAGCCCACGCTCACCAGGTTGCTGTAGTTCTCCAGCATCACGTCCCTGTACAGGTCCTTCTGGGCGGGTCCCAGAAGTTGCCACTCTTCCCAGGTGAACTCCACAGCCACGTCCT
>KanR_receiver_vector2_-_48_ZNF627_extraction_(reversed)
CCACATAGCGTAAAAGGAGCAACATAGTTAAGAATACCAGTCAATCTTTCACAAATTTTGTAATCCAGAGGTTGATTCTATTATCCACTCTCCTCGCCTTGGCCGCCTTCCTTGCTCTCGCACAGCCTCTCAGGGATGTGAGAGATGTTCCTCCTGGGGATCTTGAAAGGGTCCTCGATGTTCTGGTCCTCCCACTGCTTGCCCACGCTGGCCAGGTTCCTGAAGGTTTCCCTCATCACGTCCCTGTACAGGTTTTTCTGGCTGGGATCCAGCAGGGCCCATTCCTCCAGGGTGAAATTCA
>KanR_receiver_vector2_-_49_ZNF649_extraction_(reversed)
CCACATAGCGTAAAAGGAGCAACATAGTTAAGAATACCAGTCAATCTTTCACAAATTTTGTAATCCAGAGGTTGATTCTATTATCCACTGATCTCGGGATGAGCGGGAGAATGGATCTCGTCCTCCAGGGTCCACAAGGGCTCGCCCTGTTCCAGCTTTGTCAGAGCGTCGGGTTTTCCGGCCTGGTAGCCCACGCTCACAAGGTTGCTGTAGTTCTCCAGCATCACGTCCCTGTACAGGTCCTTCTGGGCGGGAGACAGGAACTGCCACTCTTCCCAGGTAAAGTCCACGGCCACGTCCT
>KanR_receiver_vector2_-_50_PRDM1_extraction_(reversed)
CCACATAGCGTAAAAGGAGCAACATAGTTAAGAATACCAGTCAATCTTTCACAAATTTTGTAATCCAGAGGTTGATTCTATTATCCACTCCTCTCTCCAGAGTGCACCCTCAGGTGCACCTTCAGGTTGCTCAGCTGGCCGAAGGTCTTGGCGCACACGTTGCACTCGTACTTGATCTTGCCGTTCTGCTTCTTCAGGGGGTAGGGCAGGGTCTTGTAGCCGGTCATGTTCCTCTTGTTCTTGATCAGGTTCATGGCTTCGTCGCTAGAAGGGGCAGCCATAGCGGCAGAGGTGGCTTTGG
>KanR_receiver_vector2_-_51_ZNF644_extraction_(reversed)
CCACATAGCGTAAAAGGAGCAACATAGTTAAGAATACCAGTCAATCTTTCACAAATTTTGTAATCCAGAGGTTGATTCTATTATCCACTGGTGATGCTGGCGGGCTTCTTCAGAAGGCTGGTCACCTCCACCATGCCAGCTCCTGTCCTAGGCAGGTTGGCGTTCACGATGTGCCTCTGCAGGTGCTTGATCCAGTCCTCTTGCACGCTCAGAGGGCCTCTGAACACCAGGCCGCAGAACCTGCACCTCAGAATGTACACCTCGTCAGCTCCGTGGGGCAGGGTCAGCATCTTCTTCTTGC
>KanR_receiver_vector2_-_52_WIZ_extraction_(reversed)
CCACATAGCGTAAAAGGAGCAACATAGTTAAGAATACCAGTCAATCTTTCACAAATTTTGTAATCCAGAGGTTGATTCTATTATCCACTCTCAGCGGCGGCTGTTTGAGCTTGAGGAGCCTGAGACTCTTCGGGAGGGGGATCGGCCTTGCTGAAGTTCATCTCCAGGATGTGCCTCTGCAGGTGCCTCACCCACTCTTCCTGAATGCTCAGAGGTCCCTGGAACTCCACCTCGCAGAACCTGCACTTCAGGGTGTAGATGTTGCCCACGAACTTCACCAGAGAGGTTTGGGGAGGTCTGG
>KanR_receiver_vector2_-_53_CDYL_extraction_(reversed)
CCACATAGCGTAAAAGGAGCAACATAGTTAAGAATACCAGTCAATCTTTCACAAATTTTGTAATCCAGAGGTTGATTCTATTATCCACTGCTGGCGGTCACGCCGGTCACGCTGGTCTGGATGTTGGTTGTTCCATTGGCGGTCAGGGCGTCCATGAAGGGGCTGGTGCCCTTGCCATTAACAGCCAGTCCGGTAGCCATAGCAGCGGTCACAGGTCCGGGAACTTGAGGCACAAGGGGGTGGATCCTAGGCCTGCTTCCCATCCTGGCTCTTTCGGCTCCAGGTCCAAGCAGAGCTCCAA
>KanR_receiver_vector2_-_54_ATRX_extraction_(reversed)
CCACATAGCGTAAAAGGAGCAACATAGTTAAGAATACCAGTCAATCTTTCACAAATTTTGTAATCCAGAGGTTGATTCTATTATCCACTGTTCTTGGCCTCTTCGTCCCCGGGGTTCTCCTCGTTCTGCTTGCCGGTCCTCTTCTTGCCCTCTTCGGGTTCATCGTCGCTACTGCCGTCCTCGTCGCTGCTCAGGTTGGCCTTGATCTCCTCCAGCAGCATCTTCTTGGCGATCCTATTCTCGGGGTCGTTGTCGTCGTCGTCGTCGTCCACGGTCACGGGCACAGATTTGCTAAGAGCCT
>KanR_receiver_vector2_-_55_MPHOSPH8_extraction_(reversed)
CCACATAGCGTAAAAGGAGCAACATAGTTAAGAATACCAGTCAATCTTTCACAAATTTTGTAATCCAGAGGTTGATTCTATTATCCACTCTCCTCGTTGCTGTTCAGGGCCACCTTCACGGTGATGTAGTCGCCGTTCTTCACGGCGTCCCTCAACACGTTGCTAGGGATGGCATCGGTGGCGGCGAAGTTCTCGTCCTTGCCGTCCAGGTGCTTCTGGAAGTCCTCCAGCTTCATCCACTCCAGCTGCAGGTCCATGCCCAGAGACAGGATCTGCTGCCTGCCGTCAGAGTTCTCGTCAG
>KanR_receiver_vector2_-_56_DAXX_extraction_(reversed)
CCACATAGCGTAAAAGGAGCAACATAGTTAAGAATACCAGTCAATCTTTCACAAATTTTGTAATCCAGAGGTTGATTCTATTATCCACTCAGGTTCAGCTTCTTCTTGGCGCTGTGGGCCTTCAGCACGGTGCACAGCTCGTTGATGTACACGTACAGCTTGGCGGGCCTGCTCCTGGCCCTGCTCAACACCCTAGACAAGATGTTGCAGAACTCGGCGCTGGCCAGGAACAGGCTGTGGGCCCTTTGCTGTCTGTTGTACAGGAAAGGCACCACCTCGGGGTGATCGGCGGTCTGCATCT
>KanR_receiver_vector2_-_57_MECP2_ATRX_binding_extraction_(reversed)
CCACATAGCGTAAAAGGAGCAACATAGTTAAGAATACCAGTCAATCTTTCACAAATTTTGTAATCCAGAGGTTGATTCTATTATCCACTGCCCTCGCTGGTGGCAGCTTTGGGCCTTGTTGTTCCAGAGCCTTTGGGCCTTCCCCTGCCCCTTCCTGTTCCAGGGGCTTTAGGGCTTTTGGGCTTCTTGGGAGGCTTCTGTTCCCTCCTGCTAGGGCTTCCCCTTCCGGTCACGGTGAAGTCGAAGTCGTTGGGGTCCAGAGAGGTGTCGCCCACCTTCTCGAAGTAGGCGATCAGCTCCA
>KanR_receiver_vector2_-_58_PPHLN1_extraction_(reversed)
CCACATAGCGTAAAAGGAGCAACATAGTTAAGAATACCAGTCAATCTTTCACAAATTTTGTAATCCAGAGGTTGATTCTATTATCCACTGGTAATGTCAGGGGCGCCGGTGGTCCTCCTCAGCTGGGTGGTCCTCCTAACTCTTTTCTTCCTGGGCTGCAAGGGCTGGGGAGCTTGAGGAGGTTGAGGAGCAGATTGAGCTGTCTCCTCGCCCTCGTTCTCGGGGGTTCCGTCGTGGTCCATCTCTGTGTTTCTCACGGGAGGCACCTGTTGCCAGGTCTGGCCGGCAGACTCGATTTCAT
>KanR_receiver_vector2_-_59_BCOR_extraction_(reversed)
CCACATAGCGTAAAAGGAGCAACATAGTTAAGAATACCAGTCAATCTTTCACAAATTTTGTAATCCAGAGGTTGATTCTATTATCCACTGCTAGGGTGCAGCCATTCCACGCTGCTGCCCAGCAGGGTCTGGATCTCGTTGGTGAACTCCACCAGGTCCAGCAGCTCCTTGCTCTCGGGGTTGAAAGCCTCCAGGTCCTTGCTGCAGCTGAACAGCAGGCTAGCGCTCACCTGCCTGTAGAACTCGGCCTCGGCGATTGTCACGATCTCCACGTTGGGGAAGTTGCACCTGAAGATCCTGC
>KanR_receiver_vector2_-_60_BMI1_extraction_(reversed)
CCACATAGCGTAAAAGGAGCAACATAGTTAAGAATACCAGTCAATCTTTCACAAATTTTGTAATCCAGAGGTTGATTCTATTATCCACTGCCGTTAGCGGCATCAGCAGAAGGGTGAGCGGCGTAGAAGTCCCTCCTCCTCTTCATCTCGTTCTTGAACAGGCCGGGCACCAGCTTGTACACGATGTCCTGCAGGGTCTTGTCGCTCCTGATGTTCAGCAGGGGTCTGGTCTTGTGCACCTGCACGTCACAGATGGGGCAGTACTTGCTGGTTTCCAGGTACCTCACGATGCAGGTCTTGC
>KanR_receiver_vector2_-_61_E2F6_extraction_(reversed)
CCACATAGCGTAAAAGGAGCAACATAGTTAAGAATACCAGTCAATCTTTCACAAATTTTGTAATCCAGAGGTTGATTCTATTATCCACTCTCCACCTCGCACAGGTACACGTCGATGGGGCCGTTGGTGCTCCTGATGTGCACGGTGATAGAGTCCTCCCTGGGAGCAGGAACATCAAGCCTGGTTTCAGCAGGGGCCTTCACGGCGATCACGATCTGCTCGTGGAAGGCCTGGATGCTGTGGATGTCCTGGTAGGTCACGTAGGCCAGCCTCTCGTTTTCCTTGTCGTCGGTCAGCTCGA
>KanR_receiver_vector2_-_62_PCGF1_extraction_(reversed)
CCACATAGCGTAAAAGGAGCAACATAGTTAAGAATACCAGTCAATCTTTCACAAATTTTGTAATCCAGAGGTTGATTCTATTATCCACTTCTCCTCTTCTCCTTCACGCTGTACTGCAACAGCAGAGGGCTGGGCTTGCCGAACCACCTGCTCAGCCAGATCTGCTTCATGGTCATGTGGTCAGGCAGCACCTCGTTGTCGAACAGGAGCTGCACGTGCTGGGGGTTCAGCATCAGTCTGTGGCAAAGCACCCTCCTCAGGTGCCTAACTTCGGCCCTCACGCTGCACCTCACGTATTTGT
>KanR_receiver_vector2_-_63_RYBP_YAF2_rybp_extraction_(reversed)
CCACATAGCGTAAAAGGAGCAACATAGTTAAGAATACCAGTCAATCTTTCACAAATTTTGTAATCCAGAGGTTGATTCTATTATCCACTGCTGCTGCTCTGGTTCTGCTGCTCGCTTCCGGCGCTAGAGGTAACGGTGCTAGAGCTGGTGCTGCTGCTCCTGGTTTTCTCCTTGAAGTCGGTGATGATCACTGTCACATTGCCCACGGTCACGGCAAGCTGTTGGGCGGTGCTCCTGTCCACGTTCTTCAGCCTGGGTCTGCTTGTGTGGTTGGTTTCGCTTGTCTTGGTGGTGGCGTTGG
>KanR_receiver_vector2_-_64_YAF2_extraction_(reversed)
CCACATAGCGTAAAAGGAGCAACATAGTTAAGAATACCAGTCAATCTTTCACAAATTTTGTAATCCAGAGGTTGATTCTATTATCCACTGGTGTTGTCGCTGCTGCTGCCGCTTTGGCTATGCTGATCGGCAGAAGCGGCGCTAGAAGCGGGAGGAGACTTGGTTTTCTCCTTGAAGTCGGTGATGATCACGGTCAGGTCACCCACTGTCACCTCAAGGTGCTGGGCGCTGCTTCTGTCCACGTTCTTCAGCCTGGGCCTGGTTTTCTTGTGGCTGTTCTTCTTGCTGGTTGTCTCCTTCT
>KanR_receiver_vector2_-_65_YY1_extraction_(reversed)
CCACATAGCGTAAAAGGAGCAACATAGTTAAGAATACCAGTCAATCTTTCACAAATTTTGTAATCCAGAGGTTGATTCTATTATCCACTCAGCTGCTTAGGGTCGCTCAGATCAATGCCAGGGATTCCGCCAGGGGGCAGCTTTTTGCCGGTCATGTACTCGCTGTAGTCAGGGGGGCTGTTCTCGCCGATGATCTGCTCCTCCACCACGGTTTCGTGGTCGATGTCCTTCTTCTCGTCGCTGCTCCACATGGTCACGCTGAACTCGCCCTCCAGGGTCTTGATCTGCACCTGCTTCTGCT
>KanR_receiver_vector2_-_66_KDM2B_extraction_(reversed)
CCACATAGCGTAAAAGGAGCAACATAGTTAAGAATACCAGTCAATCTTTCACAAATTTTGTAATCCAGAGGTTGATTCTATTATCCACTCTGGCCGAACTGCACGCTCACGCTCATCTCGGCGATAAACTGCTCGCAGCCCTCCTTGGTCACCTGCTTGCAGTACCTCAGGTCGATGTGGCAGATGTTGCCGCATCTCTTGAAGAAGCTCAGGCACTGGTCGGTCACCTTGTTGCAGTCGCTCAGGTTGATCTCGGTCAGGCTGTCCCTGGTTGTGGTTCCCACAGCGGTCAGCAGGTTGA
>KanR_receiver_vector2_-_67_HNRPK_after_IDT_extraction_(reversed)
CCACATAGCGTAAAAGGAGCAACATAGTTAAGAATACCAGTCAATCTTTCACAAATTTTGTAATCCAGAGGTTGATTCTATTATCCACTCCCGCCAAGGTCGCCGTAAGACCCCCTGCCTCCAGCGTAGCTGTAGTCGTAACCAGACCCCCCCTGAGGTTCGTACGCCATTTGCCATTCACTCGGACTCCACGTGTCAATCGCACTGTCCCACGTTTCATCTGCTGAGAAACCGACCATACCATCATAGCGGTCCCCAGGCCGACCTCTCCGGTCGTACGCCATCAGATCCCCGCCGCGTG
>KanR_receiver_vector2_-_68_RUNX1_extraction_(reversed)
CCACATAGCGTAAAAGGAGCAACATAGTTAAGAATACCAGTCAATCTTTCACAAATTTTGTAATCCAGAGGTTGATTCTATTATCCACTGTGCCTCCTAGGCTCCCTGGGGCCGTCAACGGTGATCTTGATAGCCCTATGGTATGTGGCCACCTGGGGGGGGTTGGTGAACACGGTGATGGTCAGGGTGAAGCTCTTGCCTCTGCCGCTCCTGCCCACGAACCTCAGGTCGTTGAACCTGGCAACCTGGTTCTTCATGGCAGCGGTAGCATTCCTCAGCTCGGCGCTGTAGTTCTCGTCGT
>KanR_receiver_vector2_-_69_CBX2_extraction_(reversed)
CCACATAGCGTAAAAGGAGCAACATAGTTAAGAATACCAGTCAATCTTTCACAAATTTTGTAATCCAGAGGTTGATTCTATTATCCACTGTAGTGCCTCAGGTTGAAGAATCCCACGCTGGTGGGGCTCTCTTTCACGGTCACGGTGATCAGGTTGGCGGTCACGTCGGTCACGAACACGTGCTCGATCAAGCTCCTGGTGGGCTTCCAGTCCTGGCTGGTCTGCACAGACACGCTAGGGTTCTGTCCTGTGCTAGGAGGAGAGGCGCTGTCGGGGTCAGAGTCGCTAGAGCTACTCTCTT
>KanR_receiver_vector2_-_70_CBX4_extraction_(reversed)
CCACATAGCGTAAAAGGAGCAACATAGTTAAGAATACCAGTCAATCTTTCACAAATTTTGTAATCCAGAGGTTGATTCTATTATCCACTCACGGTCACGTACTCCTTGAAGGTCACGGTCAGGCAGTTGGCGGTCACGTCGGTGATGATGATGTTGCCGAAGAAGGGCTTGAACTCGCTCAGGCTCTCAGCAGGCTCGTCTTGGGCTTCAGCGGGGGGTTTTTCGGCTGTTGTGGTAGGAGCGGCAGCAGCAGCAACAGCAACAGCGGCGCTAGCAGGTGTTTCAGGCTTAACCTGAAGAG
>KanR_receiver_vector2_-_71_CBX6_extraction_(reversed)
CCACATAGCGTAAAAGGAGCAACATAGTTAAGAATACCAGTCAATCTTTCACAAATTTTGTAATCCAGAGGTTGATTCTATTATCCACTCTTGCTGGCTCCAATAGATCCTCCTCCTCCAGCGGCGCCAGCAACTCCAGCAGCCACTTTTTCGAAGTCCTCGGGGTTGCAGAACTCCTTGATGGTCACGGTCAGCAGGTTGCTTGTCACGTCGGTCACCACCACGTTGCTGCAAGGGCTCATCTCGGGCCTCCAATCTCCAGCTTCGGGTTCGCTGCTAGCTCCAGCAGGTTCAGGAGCTG
>KanR_receiver_vector2_-_72_CBX7_extraction_(reversed)
CCACATAGCGTAAAAGGAGCAACATAGTTAAGAATACCAGTCAATCTTTCACAAATTTTGTAATCCAGAGGTTGATTCTATTATCCACTGAACTTGCCGCTCCTGTCCCTGAAAAATCCTTCGGCAGCTTGAGCCTCCCTGAAGGTCACGGTGATGCTGTTGGCTGTGATGTCGGTCACGGTCACCTCGCTGCTAGGCAAGGCAGGTGTCCAAGGAGGAGGTCCTTCAGCAAGGTCGGCGTCAGCCTCCTCTTCAGGAGGTTGGGCAGCAGGTTCCCATTCTCCGGCAGCCTGAAGAACAT
>KanR_receiver_vector2_-_73_CBX8_extraction_(reversed)
CCACATAGCGTAAAAGGAGCAACATAGTTAAGAATACCAGTCAATCTTTCACAAATTTTGTAATCCAGAGGTTGATTCTATTATCCACTCCTCTTCTCCTTGAAGAAGCCCTGGTCGGTGTTGCTCTCCTTGATGGTCACGGTCAGGAAGTTGCTGGTCACGTCGGTCACCACCACCTTCTCCAGGTTGGTCAGGCTGGGACTCCAAGACTCTTCCTCAGGGTCGCCAAGGATCCTGGCCACGGGGATTCTAGCAATCAAGCTGGGTCTGCCTCCCTGAGCTCCCATATCCCTGTAAAGTC
>KanR_receiver_vector2_-_74_PHF1_CTD_extraction_(reversed)
CCACATAGCGTAAAAGGAGCAACATAGTTAAGAATACCAGTCAATCTTTCACAAATTTTGTAATCCAGAGGTTGATTCTATTATCCACTGAAGATTCCGCCGCCTCCCCATTCCACAAGGTACTGAACGCTGCCGTCGGGTCTAACTCTCCTGGCCAGAACCCTAACAGGGTCACCTCTGCTCAAGTATCCCACTCCGCCTCTCACGCCTCCTCCTGTTCCGGGAGACAGGCTTCTACACAAGGGAGAGGGAGGAGCAGATCTTCTAGGCAGGCCGGGAGAAGGGCTGCTCACAGAAGATG
>KanR_receiver_vector2_-_75_PHF1_PHD_after_IDT_extraction_(reversed)
CCACATAGCGTAAAAGGAGCAACATAGTTAAGAATACCAGTCAATCTTTCACAAATTTTGTAATCCAGAGGTTGATTCTATTATCCACTCCTGCAGACACAGCACTCGAACTCATAGAACCGGTCACCGTAGAGCAAAGGCTTTGAGAGGCACTGAGTGCAAGCCTCGTGAAACCATTGGAGACAGGACCTGCACTGGAGCATTTTGAGATTCCATTCACCGGGTCCTCCACAGTAACAATAAGACTGTTGCCTATTGGACAAATGACCCGCGTCCCAGTCCAGCCCTTTCAGTCCATAAG
>KanR_receiver_vector2_-_76_MTF2_extraction_(reversed)
CCACATAGCGTAAAAGGAGCAACATAGTTAAGAATACCAGTCAATCTTTCACAAATTTTGTAATCCAGAGGTTGATTCTATTATCCACTGCTAGCGGTGGCTCCCTCCCACTCCACCAGATACTGCACCTTTCCGTCCAGGGTCACCCTTCTAGCCAGCACCCTATACTTCTCGCCACAAGCGATTCTGCCGGCGGCGCCGAAGTAGCTGGTGATGCTGTTCTTCAGGTGGTTCAGCTGCAGCTCCTGGTCGGCCAGGTTGTTCAGGATCTCGGTGTTCAGCTCGTCGAACTGGTAGTCCT
>KanR_receiver_vector2_-_77_EPOP_extraction_(reversed)
CCACATAGCGTAAAAGGAGCAACATAGTTAAGAATACCAGTCAATCTTTCACAAATTTTGTAATCCAGAGGTTGATTCTATTATCCACTGCTCTCGTCCATGTTGATGCCCCAGAACTTCAGGCCAGGGGGCTCAGGAACAGCAGGTCCTCCCATTTGCCACCTCCAAAGGGGGTGAGCAGGAGGAGGTTTGCTATCGCCTTGCAGCCTCAGGCTGCTGGCAGGCTTTAAGTCTCCGTCCTCGCCAACAACCAGGGCAGGGGGACAAGGGAAGCAGTTCAGCAGAGAAAAGGTAGATGTTG
>KanR_receiver_vector2_-_78_LCOR_extraction_(reversed)
CCACATAGCGTAAAAGGAGCAACATAGTTAAGAATACCAGTCAATCTTTCACAAATTTTGTAATCCAGAGGTTGATTCTATTATCCACTGTTCTTGGCGGGGGTAGCGCCGGGAAACTTCTTCAGGTGCTTCTTCAGCCTCTCGGCCTGCAGGCTAGAGGGATACAGGCTGCTGGGGGCATACTTCTGCAGGGGATGTTTCACGGGAGGCACGTCGCCAGGCAGCCTTGTGTTCAGCTTCTTCACGATCACCAGGCTTCTGGTTTCGGTGGTTTCCAGGAACCACTTGCACACGTTGCTCA
>KanR_receiver_vector2_-_79_AEBP2_extraction_(reversed)
CCACATAGCGTAAAAGGAGCAACATAGTTAAGAATACCAGTCAATCTTTCACAAATTTTGTAATCCAGAGGTTGATTCTATTATCCACTCCTCTTCAGCCTCTTCTGGGGCATGGTCCTGTAGATGTTGGGGTCCAGAAGCAGGGCTGTGTCCTTGGGCAGCTTGCTCAGGTGCACCACCTTGGTCTTGAGCTGATGCCTCTCGCTCTCGTTCACCCACACGTCAGGCAGGATGTCCTCGGGCATCCAGTGCAGCAGCAGCTTGATCTTGCCGCTGTCCTCCTTCCTCTTGGCGATCACGG
>KanR_receiver_vector2_-_80_JARID2_extraction_(reversed)
CCACATAGCGTAAAAGGAGCAACATAGTTAAGAATACCAGTCAATCTTTCACAAATTTTGTAATCCAGAGGTTGATTCTATTATCCACTGCTGCTGGCGTTGTTGGTGGCGGTCTTGACGTCCTCTGTTTCGTCGTCCTCCTCCTCCACCTCCTCCTCGTCCTGGCTGCTGCCAAAGTACACCATAGAGTTGGGCAGGGCGGGAGAGCCCCTCAGGCACAGAAAGGTAAGAAAGTCCTCGGTCTTGGGCTTTCTCTTAGACAGGTCGCTGATCTGGGTGGCAGGAGGAGGCAGAAGGGGCT
>KanR_receiver_vector2_-_81_CTCF_PRC2_extraction_(reversed)
CCACATAGCGTAAAAGGAGCAACATAGTTAAGAATACCAGTCAATCTTTCACAAATTTTGTAATCCAGAGGTTGATTCTATTATCCACTCTCGCACTGGAAGGTCTTTTTCACGCCCTTCTTCTTGATCTTGGTAGGCTTGGGGGGCTTCATGTTGCCCACCACCTTCTCGGCGTTCACCTCGCTCAGCAGTCCCTCCTGTTGCTCCTCCTCGAAGTCGTACACGCTCACGTCCACGTCCTTGCCCTCCTCGGTGTACCTCAGCTTGGACTTCTTGGTTTTCTTGGTCTTTTTGGCGGGGG
>KanR_receiver_vector2_-_82_PHF19_extraction_(reversed)
CCACATAGCGTAAAAGGAGCAACATAGTTAAGAATACCAGTCAATCTTTCACAAATTTTGTAATCCAGAGGTTGATTCTATTATCCACTGTAAGGGGTTGTGCCCTCCCACTCCACCAGATATTGCACCTTGCCCTCGGGGGTCACTCTCCTGGCCAGCACCTGGTATTTTTCTCCACAGGCCAATCTTCCGGCGGCGCCGAAGTAGTTGGTGATGCTGGACTTCAGGTGGCTCAGGCTGCTGTCGTCCTCGCTGATGCTCTCGAATGTGTGGCTATCAATGCCCTCGTCAGGCCTTTCAG
>KanR_receiver_vector2_-_83_PHF19_fusion_extraction_(reversed)
CCACATAGCGTAAAAGGAGCAACATAGTTAAGAATACCAGTCAATCTTTCACAAATTTTGTAATCCAGAGGTTGATTCTATTATCCACTGAACTCGTAGGGAGTGGTTCCCTCCCACTCAACAAGGTACTGCACCTTGCCCTCGGGGGTCACTCTCCTAGCAAGCACTTGGTACTTTTCTCCACAGGCCAGCCTTCCGGCGGCGCCGAAGTAGTTGGTGATGCTGCTTTTCAGGTGGCTCAGGCTGCTGTCGTCCTCGCTGATGCTCTCGAAGGTATGGCTGTCGATTCCCTCGTCGGGCC
>KanR_receiver_vector2_-_84_ZFPM1_extraction_(reversed)
CCACATAGCGTAAAAGGAGCAACATAGTTAAGAATACCAGTCAATCTTTCACAAATTTTGTAATCCAGAGGTTGATTCTATTATCCACTCTCCTCCTCGGTGGGCCTGGGTTCAGGCTCTTGTCCTTCAAGTTCTTTGGGTCCGCCGGGAGAGGTAGGGGGAGGTAAAGGGGGAGGAGAATTCACATCGGCAGAAGGGGGGCTAGGAGCTTCAGGGGCTGTAGCCTTCTGCTCCATGTGAGAAGCTCCAACCAGCTGCACCTCCTCCCTAGCCTCCATGTCGCCCAGGCTTCTCTTGATCT
>KanR_receiver_vector2_-_85_PRDM14_extraction_(reversed)
CCACATAGCGTAAAAGGAGCAACATAGTTAAGAATACCAGTCAATCTTTCACAAATTTTGTAATCCAGAGGTTGATTCTATTATCCACTGAACTTCTCGTAGCAGTCGCCGTACCACACGAGCAGCTCCTGGTTCTGGTGGATCTCCTTGCAGCTCTCGTAGAAGATGTGGCCCTGACACTGAACGGCCACCAGGTTCTGCTCTTTGGGGAACCTGGCGCAGTTCACGTAGCTCATCCAGTTTCCGGTGCCTCCCTTGCCATCGATGAAGTGGCTCAGGTGGCCGTCCTCGAAGATCTCCC
>KanR_receiver_vector2_-_86_vSET_P._bursaria_chlorella_virus_extraction_(reversed)
CCACATAGCGTAAAAGGAGCAACATAGTTAAGAATACCAGTCAATCTTTCACAAATTTTGTAATCCAGAGGTTGATTCTATTATCCACTGTTCTGGGTCAGCCTAGGCCTAGACAGCCAGTAGTCGTCGCCGTAGCTGATGGTGATCTCCTCGCCGATGGCAATGGGCTTGATGGTGAAGATCCTCATTCTCTTCAGGCCGGCGGTCAGCTCATGTCTGGCGTTGGGGTCCTTAGAGTGGTTGAAGATGGCGCCGAAGCCCAGAGCCATGGCGCTCATGTTCTTCCTGCTGAACAGGTAGT
>KanR_receiver_vector2_-_87_RCOR1_extraction_(reversed)
CCACATAGCGTAAAAGGAGCAACATAGTTAAGAATACCAGTCAATCTTTCACAAATTTTGTAATCCAGAGGTTGATTCTATTATCCACTCCTCCTCCTGTAGTTCACGAAGAAGTTCTTCACCTGCACCACGCTCTTGTTGCCGATCACGTCGGAGATAGCCTGGAAGTCCCTGCCGTACTTCCTGATGGCTTGCACGGCCAGAAGCTGTTCCTCGGTGGTCCACCTAGCGTTGCACTTCTGGATCACCTCAGGCAGCCTGTAAGGCTCGATGCCTCCGTCCAGCTTCTCCTTCAGGGCGC
>KanR_receiver_vector2_-_88_REST_CoREST_complex_extraction_(reversed)
CCACATAGCGTAAAAGGAGCAACATAGTTAAGAATACCAGTCAATCTTTCACAAATTTTGTAATCCAGAGGTTGATTCTATTATCCACTCTCCTGGCCCTGAGCAGCCTCCTCCAGGTAGTACACGTTCACCAGGTGCCTGTTCAGGTGCTTGCTGTAGTCCTTGCCCTTTCTGAAGCTCCTGTCGCAGAAAATGCACACGAAGTCTCCCTTGGCGGCCTTCACGGCCAGGGCCTCTTTAGCGTTCTTCCTGCTGCTCTCTTGAGGCACGGGCCTGGCTCCATGAAGTCCGCTATCATCAG
>KanR_receiver_vector2_-_89_KLF3_extraction_(reversed)
CCACATAGCGTAAAAGGAGCAACATAGTTAAGAATACCAGTCAATCTTTCACAAATTTTGTAATCCAGAGGTTGATTCTATTATCCACTCTTGCCGGGCTGAACGATCACGCTGGGGTGATTTTCCTGCAGCAAGGCCTGGGGGGGAGACACGCTATTCATCAGAGGGGGAGACATCTCTTCGGGGTAGTAGTCGGTCCTCTGGGGCTCGATGCCGGGCTCGATCTTGATCTTCTTCTGGCTGATGGGCTTCTCGTAGCTCTCGATCACGGGCACCTGCATGCTGCTGCTGCTGTTCTCCA
>KanR_receiver_vector2_-_90_ZEB1_extraction_(reversed)
CCACATAGCGTAAAAGGAGCAACATAGTTAAGAATACCAGTCAATCTTTCACAAATTTTGTAATCCAGAGGTTGATTCTATTATCCACTGATGGGGTTAGCGCTAGGGGGGATCACGTTCACCACAGGCTCGCTGTCGGTCACACAGCTGTCCTTCTGGGGTTCTTTCTTGGCGCAGCTCAGGTTCAGGGGCTCCTCCTGCACGCTGTACACGCTGTTCTGGTACACGCTGGTGATGGTGCTCCTCTCCAGCAGCTCTCCCTGTTGCTTGGGCAGAGACAGGTCCAGAGGCTCCACCTGAG
>KanR_receiver_vector2_-_91_ZEB2_extraction_(reversed)
CCACATAGCGTAAAAGGAGCAACATAGTTAAGAATACCAGTCAATCTTTCACAAATTTTGTAATCCAGAGGTTGATTCTATTATCCACTGCCGGGGTAGGGCCTCAAGCCGGGGATGCTTGTTTGCACAGGAGGCATGAAGGTGGCGGGAGGAAAAGCGCTTTGAGGGGGCAGGGCTGTATACAGGGGCTTGGCGCTGAAGGGGTTCATGCTGAACACGGGGTTGGTGCTCTTGTTGTCCAGGTTGTTGCTGTTGCTGAACTCCTTCTTGATGAAGGTCAGGTTCAGGGGCTCGTCAGAGT
>KanR_receiver_vector2_-_92_MBD3_mouse_after_IDT_extraction_(reversed)
CCACATAGCGTAAAAGGAGCAACATAGTTAAGAATACCAGTCAATCTTTCACAAATTTTGTAATCCAGAGGTTGATTCTATTATCCACTAACTCGCTCAGGTTCTGGCTCTTCTTCTTCCTCTTCTTCCTCCTCTTCCTCCTCCGCACACGCCTTGTCCAGGGGCGCTTCGCCATCTCTAGCCAATTCTTCCACGTGCGCAAGCATGTCAGCCATCAAAGCCTCTTCCAACCTCTTCCTTACTTGTTGTACCAATTCCTCCTGCTTCCGTATATCATCGTCCGTCACCATGAAAGCCTTAC
>KanR_receiver_vector2_-_93_SALL1_extraction_(reversed)
CCACATAGCGTAAAAGGAGCAACATAGTTAAGAATACCAGTCAATCTTTCACAAATTTTGTAATCCAGAGGTTGATTCTATTATCCACTGGGATTGTCAGGGGGAGGGCTGGGAGAGAATGTTTCAGGGGGAGAGGCGGGGTTTTCGTTCACGATCAGCACCAGCTGGTTCTTGGTGCAGTTCTTCTTGTGCAGCAGCAGGTCGCTCAGCTCGAAGAATTCGGCGCAGCACCTGCCACACACGTGAGCGTCCTTAGACTTGGTGGGCCTAGAGGGCTGTCCTTTCTCTGTGTCGCCGTCCC
>KanR_receiver_vector2_-_94_NAB2_extraction_(reversed)
CCACATAGCGTAAAAGGAGCAACATAGTTAAGAATACCAGTCAATCTTTCACAAATTTTGTAATCCAGAGGTTGATTCTATTATCCACTGGCGGGGCACCTGTCCAGCAGGCCCTCTTCAAACTCGGCTAAGGGAGGTTTGGCGGGCACGCAAGGGCTAAGCCTTCCAACCCTATCGTGGCTAACCAGCCTAGCCAGCCTCAGGCCTTCGTCCATCAGGGTCTGCTGCAGGATGTGTCTGCTCCACAGTCCGTGGGCAGGAAGGGCTAAAGGCAAGTCAGCGGGAGGAGGTGTCAGCCTAG
>KanR_receiver_vector2_-_95_MeCP2_Sin3_complex_extraction_(reversed)
CCACATAGCGTAAAAGGAGCAACATAGTTAAGAATACCAGTCAATCTTTCACAAATTTTGTAATCCAGAGGTTGATTCTATTATCCACTCTCCCTGGTTTTCCTCTTCTTGATGGGCAGCACGGTTTCCTGCACGCTCCTGATGCTGCTCTCCTTCACGGCCTTCTTCTTAGCTTCAGCAGCAGCGGCAGCCACCACAGATCCAGGCTTCCTGCCCCTCTTTTTAGGGATGGCTTGGGGGTCAGCCTCGGCCTTTCTCTTCCTGCCGGGCCTTTTGATCACCATCACTTGGGTGCTTGTGG
>KanR_receiver_vector2_-_96_REST_Sin3_complex_extraction_(reversed)
CCACATAGCGTAAAAGGAGCAACATAGTTAAGAATACCAGTCAATCTTTCACAAATTTTGTAATCCAGAGGTTGATTCTATTATCCACTGCTGCTCTTGCCCTTATCCTCAGCGCCAGGGGTTTCGGGAGGCAGGTCCTTGTTGCTGCTGTAGATGTCAGGGGCGCCAGAGGCTTCGAAAACGGGTTGGGGCTCAACCACGCTCAGTTCCAGGCTCCTCAGCTCCATGTTCTCCAGTCCGTGAGGCTCTCCCTTGATATCGGCGCTCTCTTCCAGGCCCTCGCCTTCTTCGCTGTCGCTGA
>KanR_receiver_vector2_-_97_SID4X_after_IDT_extraction_(reversed)
CCACATAGCGTAAAAGGAGCAACATAGTTAAGAATACCAGTCAATCTTTCACAAATTTTGTAATCCAGAGGTTGATTCTATTATCCACTCCGTGAGGGAAGCATGCTCGCGTACCCGTGTTCGGCTTCCCGTTCCCTTCGCTCAAGATAATCCGCAGCCTCAAGCAACATTTGGATATTCATTCCTGAGCCCGGCAACATACTAGCGTATCCGTGCTCCGCTTCTCTTTCCCTCCTCTCAAGGTAATCAGCGGCCTCGAGGAGCATCTGGATGTTCATACCACTTCCGGGGAGCATGCTTG
>KanR_receiver_vector2_-_98_MeCP2_NCoR_complex_extraction_(reversed)
CCACATAGCGTAAAAGGAGCAACATAGTTAAGAATACCAGTCAATCTTTCACAAATTTTGTAATCCAGAGGTTGATTCTATTATCCACTGGACTTCTCGCCCAGTGTGCTCACCAGCAGGGGCTTCACCACCTCCTTCACCTCGATGCTCACGGTTTCCCTGGTTTTCCTCTTCTTGATGGGCAGCACTGTCTCCTGCACGCTCCTGATGCTGCTCTCCTTCACGGCCTTCTTTTTAGCCTCAGCAGCAGCGGCAGCCACCACAGATCCGGGCTTTCTGCCCCTTTTTTTAGGGATGGCTT
>KanR_receiver_vector2_-_99_NCOR1_extraction_(reversed)
CCACATAGCGTAAAAGGAGCAACATAGTTAAGAATACCAGTCAATCTTTCACAAATTTTGTAATCCAGAGGTTGATTCTATTATCCACTGTTCCTCCTCACCAGGGCCTTGTAGTTCTCGTTCTTCTTGGTCAGGTAGTAGTACAGCACGCAGTCGGGCACGGACTTCCTCTCCAGATAGCTGGCAATCAGGCCGAAGTTCTTGGGGTGCTGGATGAACTTGTCCTTGAAGATCTCCTTCTCGTGGTCGGTCCACACGTTCATGAACTGCCTGTCCTTGTACACCTTCATGGGGTCCTCCA
>KanR_receiver_vector2_-_100_MBD1_TRD_extraction_(reversed)
CCACATAGCGTAAAAGGAGCAACATAGTTAAGAATACCAGTCAATCTTTCACAAATTTTGTAATCCAGAGGTTGATTCTATTATCCACTTCCGGGCTTTTTCAGGTCCTTGCTTCTGGGCAGCCACACGGCGGTGTCCCTGAACCTTGTTCCTCCCAGAGAGAAGATCTCGGTGATCACGGGTGTTCCGGCGCCTCCAGCCTCTTCTTCAGGAGCCAGTTTAGAGGCGCTGTCGTCCTTGTTCTCCTCCTTGTCCTCTTCGGGATCAGGGGGCTCCTGCTTCACAGAAGGCAGTCCAGGGT
>KanR_receiver_vector2_-_101_ZBTB18_extraction_(reversed)
CCACATAGCGTAAAAGGAGCAACATAGTTAAGAATACCAGTCAATCTTTCACAAATTTTGTAATCCAGAGGTTGATTCTATTATCCACTGGTCTTGCCGCACAAAGAGCAGGTAGGCACATTCACGTCGGCGGCAGGCTTGCTCCTGATGCCATCCTGCTCCCTGAAGTGTGTGCTCAGGTGGATCTGCAGGATGTGGGGGCTGGGGAACACCTTGTTGCACAGGGGGCACATGAAGATCTGTCCGGCGGGGCTCAGGATGTTGCTCACGTAGGGCAGCAGGCTAGATTCCATGCCTCCCT
>KanR_receiver_vector2_-_102_GCNF_extraction_(reversed)
CCACATAGCGTAAAAGGAGCAACATAGTTAAGAATACCAGTCAATCTTTCACAAATTTTGTAATCCAGAGGTTGATTCTATTATCCACTCTCCTTGCCCACGCTGGTCTTGCAGCTGTGCAGAACCACCTTGAACAGCAGGGGCAGCTGCTCCAGGGGCACGTTCACCATCTTGCCGGCAATGTACCTGATCTCGGGCAGGCACATCATCAGGTCGGGGAACCTGTTGGGCTGGTGGGTGTACTTGTACTCGGTGAAGTCCTGGCAGATGTACCAGTACCGCTTGTTCAGCTGCTCCAGCT
>KanR_receiver_vector2_-_103_NR2F6_extraction_(reversed)
CCACATAGCGTAAAAGGAGCAACATAGTTAAGAATACCAGTCAATCTTTCACAAATTTTGTAATCCAGAGGTTGATTCTATTATCCACTGCCGCTCAGCAGCATGTCCCTGATCAGTGTCTCGATGGGGGTCTTGCCCACCAGTCTCATGAAGAACAGTTGGCTGATCAGGCTAGCGGGCACGGCCCTAAGAGCAGGCAACCTTAACAACAGCCTGCCGAACCTCTGGGGTTGGCTGGGATATTGGGCCCTCACGTACTCTGTCAGGGCCACTTGGGCCTTCTCTTGCAGGCTCTCCACAT
>KanR_receiver_vector2_-_104_NR1D1_extraction_(reversed)
CCACATAGCGTAAAAGGAGCAACATAGTTAAGAATACCAGTCAATCTTTCACAAATTTTGTAATCCAGAGGTTGATTCTATTATCCACTCTGGGCGTCCACTCTGAAGCTCAGCAGCTTCTCGCTGTGCATGTTGTTCAGGGTCCTCAGGTCGGGCAGCTTCAGCAGCAGCTTGGTGAACCTAGAGGTTTCCAGGGGCCTATTTTTCAGCACCAGGGCCCTCAGGGCCCTCAGCAATGTCTCCTGAAGTTGTTCCACGCTGGCGCTATTCTCCATGCCGCTTCTGTCAGCGCTCACCAGAA
>KanR_receiver_vector2_-_105_EZH2_DNMT_recruit_extraction_(reversed)
CCACATAGCGTAAAAGGAGCAACATAGTTAAGAATACCAGTCAATCTTTCACAAATTTTGTAATCCAGAGGTTGATTCTATTATCCACTCTCGGCGGTCAAAGCGGCAGCGAACTCCTTAGCGCCCTCAAGGTGCTGGTAACACTGGGGTCCGCAGGGCTTGTTGTCCAGGGCGGTTTCGGTGTTCTTCCTCTTGTAGGTGTTGGGGGTGGCGTGGAAGGGGTGCAGGAAGCAGTCGTACTTGAAGCACCTCCTGCAGAACAGTGTGTGAAAGCTATGCAGGCTCTGCTCCCTCTGCACGC
>KanR_receiver_vector2_-_106_EHMT2_DNMT_recruit_extraction_(reversed)
CCACATAGCGTAAAAGGAGCAACATAGTTAAGAATACCAGTCAATCTTTCACAAATTTTGTAATCCAGAGGTTGATTCTATTATCCACTGGTCAGGTCCCAGGCGGTATCTCCCTCCTTGTTCCTCAGTTCGGGGTTAGCGCCCCTGCTCAGAAACAGCAGCACGCAGTCGTGGTAGCTCTCCCTAGCGGCGATATGCAGAGGGGTGTCTCCGTGATAGTTCACGGCGTGCAGGTCGCATCTGGCGTTCAGCAGAACCTCAGCGATAGCGGCAGAGCCTGTGAAGCTGGCCCAGTGCAGGC
>KanR_receiver_vector2_-_107_CBX5_full_extraction_(reversed)
CCACATAGCGTAAAAGGAGCAACATAGTTAAGAATACCAGTCAATCTTTCACAAATTTTGTAATCCAGAGGTTGATTCTATTATCCACTGCTCTTGGCTGTCTCCTTCTCCTTGTTCTCAGCATCCTCAGGGTAGGCGTGCCAGGTCAGCCTCTCCTCGTAGAAGGCGATCACGATCTGAGGGCACTTCACGTTAGCCTCCTTAGCCAGCACCAGGTCGGCCTCGTCGGTGTCCTTCCACTTCATCAGGAACATCAGATCTCCACAGCTGTCGGTAGCGCCGATGATCTTCTCGGGCTCCA
>KanR_receiver_vector2_-_108_CBX1_full_extraction_(reversed)
CCACATAGCGTAAAAGGAGCAACATAGTTAAGAATACCAGTCAATCTTTCACAAATTTTGTAATCCAGAGGTTGATTCTATTATCCACTGTTCTTGTCGTCCTTCTTGTCGTCGTCCTCGCTGGGGTAGCTGTGCCAGGTCAGCCTCTCCTCGTAGAAGCTGATCACCACCTGAGGACACTTCACATTGGCCTCTTTGGCGGGCACCAGGTCGGCCTCGTCGCTGTTCTTCCACTTCATCAGGAACATCAGCTCGCCGCTGCTATCGGTAGCGCCAATGATCCTTTCGGGTTCCAGGCCCC
>KanR_receiver_vector2_-_109_CBX3_full_extraction_(reversed)
CCACATAGCGTAAAAGGAGCAACATAGTTAAGAATACCAGTCAATCTTTCACAAATTTTGTAATCCAGAGGTTGATTCTATTATCCACTCTGGGCCTCATCTTCGGGGCAGCTGTGCCAGGTCAGCCTCTCCTCGTAGAAGGCGATCACGATCTGGGGGCATTTCATGTTGGCTTCCTTGGCCAGCACCAGGTCGGCCTCGTCGGAGTCCTTCCACTTCATCAGGAACATCAGCTCGCCGCTGCTATCGGTAGCTCCAATGATCCTCTCGGGGTCCAGTCCCCTGGCGAAGCCCCTAGGTT
>KanR_receiver_vector2_-_110_UHRF1_extraction_(reversed)
CCACATAGCGTAAAAGGAGCAACATAGTTAAGAATACCAGTCAATCTTTCACAAATTTTGTAATCCAGAGGTTGATTCTATTATCCACTCTCGTCGTCGTCCCTTCTGAGCAGGTACCTCCAGACCAGGAATCCGCTCTTGCCCTTCTCGGGCCAGTACTTCACCACCTTGTAGATGCCGTCGTATCTGTTGCCCTCGGCAGGGGCGTACTTGCTGTTCTTGCCGCCCTTCACGTTCCTCACCACCCTAACAGGCTTGCCGCTCCTCCAATCCTTAGCCTCAGCGCCTTCCTGATCGTTGA
>KanR_receiver_vector2_-_111_MYC_extraction_(reversed)
CCACATAGCGTAAAAGGAGCAACATAGTTAAGAATACCAGTCAATCTTTCACAAATTTTGTAATCCAGAGGTTGATTCTATTATCCACTGTCTCCGCCCAGCAACTCGGTCACCATCTCCAGCTGATCGGCGGTGCTGAAGCTGCCTCCTCCTCCATCGTTATCGCCCCTCAGAGAGAAGGGGGTCACGGCCACATAGCTGGGAGAACACAGGCCGCTCCTTCTAGAGGGGCTCAGGGGAGGTGTAGGCAGAAGCTCGAACTTCTTCCAGATGTCCTCGCTAGGAGCGGGAGGTTGCAACT
>KanR_receiver_vector2_-_112_CTCF_chromatin_organization_extraction_(reversed)
CCACATAGCGTAAAAGGAGCAACATAGTTAAGAATACCAGTCAATCTTTCACAAATTTTGTAATCCAGAGGTTGATTCTATTATCCACTGTTGCTTCTCCTGGGGCAGGTGTAGCTGCACAGCTCGCACTGGAAGGTTTTCTTCACGCCCTTCTTCTTGATCTTGGTGGGCTTGGGGGGCTTCATGTTGCCCACCACCTTCTCGGCATTCACCTCGCTCAGCAGGCCTTCCTGCTGCTCCTCCTCGAAGTCGTACACGCTCACGTCCACGTCCTTGCCCTCCTCGGTGTACCTCAGCTTGG
>KanR_receiver_vector2_-_113_L3MBTL3_extraction_(reversed)
CCACATAGCGTAAAAGGAGCAACATAGTTAAGAATACCAGTCAATCTTTCACAAATTTTGTAATCCAGAGGTTGATTCTATTATCCACTGTTGTGGCTGTTCTTCTCGGCGGCCTTGAACATCAGGATGCTGTTGAAGATCTTCAGGGCGGGGCCCAGCTTGATGCTCATGATCTTCACGATGTCGGTCTGGGTCATCAGCAGGAAGGCCTCGCCGTCGATCTGCTCGTCCTTGAACACCTTGCCGTGCTCCTCACATCCGGGCAGGCTCTGGATGAACTCGCTCACCTCGTCGGTGCTCC
>KanR_receiver_vector2_-_114_PHC2_extraction_(reversed)
CCACATAGCGTAAAAGGAGCAACATAGTTAAGAATACCAGTCAATCTTTCACAAATTTTGTAATCCAGAGGTTGATTCTATTATCCACTGCTGGGCAGGAAGTGGTGGCCCATGCCCACCAGGTCCCTCATGTGCATATCGGGCAGCTCAAGATCCCTCTGGCCCTGCCTCCTCCTGCTGGTGCTAGAAGAAGCAGAGATAGGGCTCAGGGGCTCCTCGTAGCTGCTGTTGTCGCTGCACCTAGAGCTGTCCTCCTGGCTGTGTGTCAGCTGCAGAGCAGCGGTCACAGACAGAGGCACTG
>KanR_receiver_vector2_-_115_TRIM28_extraction_(reversed)
CCACATAGCGTAAAAGGAGCAACATAGTTAAGAATACCAGTCAATCTTTCACAAATTTTGTAATCCAGAGGTTGATTCTATTATCCACTGGTGGCGGTAGGGGGGGCTCCGATAGCAGCCTCGGTTTCCTCTTCCTTCACGATAGCCATTCCGGCTAAGGGAGGGGCTCCAGGTGTTCCAGCAGGAGCTGTTCCAGGTTGTCCTGTGGCAGCAGCGGCAGCTCCTCTCTCGATCACGATCAGGTTGTAGTCCTCTGTGGTGCTGCCGGGGAACACCTTGAACACAGGGGGCTGGCTATCGG
>KanR_receiver_vector2_-_116_CBX1_chromoshadow_extraction_(reversed)
CCACATAGCGTAAAAGGAGCAACATAGTTAAGAATACCAGTCAATCTTTCACAAATTTTGTAATCCAGAGGTTGATTCTATTATCCACTGTTCTTGTCGTCCTTCTTGTCGTCGTCCTCGCTGGGGTAGCTGTGCCAGGTCAGCCTCTCCTCGTAGAAGCTGATCACCACCTGAGGGCATTTCACATTAGCCTCCTTGGCGGGCACCAGGTCGGCCTCGTCGGAGTTCTTCCACTTCATCAGGAACATCAGCTCGCCGCTAGAGTCGGTGGCGCCGATAATTCTTTCGGGTTCCAGGCCCC
>KanR_receiver_vector2_-_117_CBX3_chromoshadow_extraction_(reversed)
CCACATAGCGTAAAAGGAGCAACATAGTTAAGAATACCAGTCAATCTTTCACAAATTTTGTAATCCAGAGGTTGATTCTATTATCCACTCTGGGCCTCATCCTCAGGGCAGCTGTGCCAGGTCAGCCTCTCCTCGTAGAAGGCGATCACGATCTGGGGACACTTCATGTTAGCCTCCTTGGCCAGCACCAGGTCGGCCTCGTCGCTGTCCTTCCACTTCATCAGGAACATCAGTTCGCCAGAGCTATCTGTGGCGCCGATGATCCTCTCAGGGTCCAGGCCCCTAGCAAATCCCCTAGGCT
>KanR_receiver_vector2_-_118_CBX5_chromoshadow_extraction_(reversed)
CCACATAGCGTAAAAGGAGCAACATAGTTAAGAATACCAGTCAATCTTTCACAAATTTTGTAATCCAGAGGTTGATTCTATTATCCACTGGCTGTCTCCTTCTCCTTGTTCTCGGCGTCCTCGGGGTAAGCGTGCCAGGTCAGCCTCTCTTCATAGAAGGCGATCACGATCTGGGGGCATTTCACATTGGCCTCCTTGGCCAGCACCAGGTCAGCCTCGTCGGTGTCCTTCCACTTCATCAGGAACATCAGATCTCCGCAGCTGTCGGTAGCTCCAATGATCTTCTCGGGCTCCAGGCCCC
>KanR_receiver_vector2_-_119_DMAP1_extraction_(reversed)
CCACATAGCGTAAAAGGAGCAACATAGTTAAGAATACCAGTCAATCTTTCACAAATTTTGTAATCCAGAGGTTGATTCTATTATCCACTGGCAGGTTCGGCGCTAGCAGGTCCAGGTCCAGAAGCAGGTGTAGCAGGTCCTCCAAGCACTCCAGCCCTAGCCAGAGCCTCGTGTCTGTGCCTCAGCATCTGCAGCTCGTACTCGCAGTTGGCGCAAGCCTGCTTCAGCTCGTACAGCAGCACCAGGTCGCTCCTCAGCTCGTTGAACATGTGCACCAGCTCCTCTGTAGGAGTGGGAGACA
>KanR_receiver_vector2_-_120_UBN1_NHRD_extraction_(reversed)
CCACATAGCGTAAAAGGAGCAACATAGTTAAGAATACCAGTCAATCTTTCACAAATTTTGTAATCCAGAGGTTGATTCTATTATCCACTCTCCACCTTGTGCCTCTCCTTCTCCTCGTCGTTGAAGGGGTCAGACAGGTCCTTCTTCTTGTCGCCGGGCTGCAGGCCCTTCACCTTGCCCCTGATATTTTTCACCAGCTCGGGGTAGAAGAACTCGGGGCATCTCTTGTGATCGGGCTCGAACAGGGTCAGGGTGATCCTCACGGCAGCAGCAGCAGGTTCACAATCTTGATGCTGCTCTC
>KanR_receiver_vector2_-_121_UBN1_HRD_extraction_(reversed)
CCACATAGCGTAAAAGGAGCAACATAGTTAAGAATACCAGTCAATCTTTCACAAATTTTGTAATCCAGAGGTTGATTCTATTATCCACTCCTCTTCTTGGGGCTCTTTTTCTTCTTCTCCTTGATGAAGTCGTCCTCGCTCTCGCTGGCCTGTCTGAACTGCAGGGTGCCGCTGTTGATGTAGAAGCCGCCATACTTGGTTGTCAGGCTAGCGGGCACCAGCTCGTCGTAGGCCTCGCTGTTGTCGATGAAGCTGTCGCTCTCGTCGTAGCCGTAGCCCATGTCGATCAGGTCCTGGATCC
>KanR_receiver_vector2_-_122_SETDB1_extraction_(reversed)
CCACATAGCGTAAAAGGAGCAACATAGTTAAGAATACCAGTCAATCTTTCACAAATTTTGTAATCCAGAGGTTGATTCTATTATCCACTCACGCTGCCCACCTCGTAGTTGTAGTCCCAGGTCAGTTCGGTTCCGGCCCTGATCCTCTTAGAGGCGAAGAAGGCCACCCAGGGGAACCTCAGGTCGTGGGTGTCCACGAACACGTTCTGCACGAACAGGTTGGGGCTGCAAGAGTGGTTCAGGTACCTGCCCAGGTTGCCCTCCAGCTTGGCGTCGATGATGTAGCAGCTCTCCTCGCCGT
>KanR_receiver_vector2_-_123_SUV39H1_extraction_(reversed)
CCACATAGCGTAAAAGGAGCAACATAGTTAAGAATACCAGTCAATCTTTCACAAATTTTGTAATCCAGAGGTTGATTCTATTATCCACTGAACAGGTACTTCCTGCAGCTCTCGGTGCCGCACTTGCACTCGATCCTCACCCTCTTCTTGGGGCTTCCAGGCAGGCCAGCAAGTCCGAAGTTGCTGTCCATCCTGGTGCTCTCCATGTCCACGGGGTCCACCTGCATATTGTAGTCGAAGGTCAGCTCCTCGCCGGCCCTGATGGTCCTGGTAGCGAAAAAGGCGATTCTGGGCAGCCTCT
>KanR_receiver_vector2_-_124_dim-5_N.Crassa_extraction_(reversed)
CCACATAGCGTAAAAGGAGCAACATAGTTAAGAATACCAGTCAATCTTTCACAAATTTTGTAATCCAGAGGTTGATTCTATTATCCACTCCACAGGTAGCCCCTGCACTTAGCTGTGCCGCACAGGCACTTGGTCATCTCGCTGATTTTGCTAGGGTCGTGGGCGTCGCTCTCCAGTCCTGTCAGGCCGTTCACGTAGTCGAAGGTCAGCTCGGTGCCCTTGGGGATGTCCTTGATGGCGAACAGGGCCAGATCGTGGATGTGCTTGTCAGCATGGTCGCCCACCCTGGCGAAGATAGCCA
>KanR_receiver_vector2_-_125_KYP_A.Thaliana_extraction_(reversed)
CCACATAGCGTAAAAGGAGCAACATAGTTAAGAATACCAGTCAATCTTTCACAAATTTTGTAATCCAGAGGTTGATTCTATTATCCACTGTGCACGCTGTCCAGAGCGTAGCCGTAGTCGTAGGTCAGCTCCTGCATGGGGCTGATGTTGTCGGCAGCGAACAGCACCACTCTGGCCAGCCTGATGTCCTGGTGGCTAGACAGCACGCACTGCACGAACAGGTTGGGCTCGCAGCTGTGGTTGATGAACCTAGCGAAGTTTCCGGTGCTGCCAGCGTCAATGCAGAACTCGGGGGCGTTCT
>KanR_receiver_vector2_-_126_SUVR4_A.Thaliana_after_IDT_extraction_(reversed)
CCACATAGCGTAAAAGGAGCAACATAGTTAAGAATACCAGTCAATCTTTCACAAATTTTGTAATCCAGAGGTTGATTCTATTATCCACTATGGTGCTTTACCATGCGGGCCCTATGTGTCTCACACAATACCATCAGGGCAACGCGGCTTGAAGGGCGCATTGTTTCCCTTTTGAGTATGGCAGCATTACAGCCGGACAACTCGCCGTCGACGGACTCAGTGGCCATGCACTTGTGACCTGCCCGTTCTGAAATTCGATCTATCTTCGGCGCTTCCATTCGGCAGCTGCAAAGCGGCAGCT
>KanR_receiver_vector2_-_127_EHMT2_extraction_(reversed)
CCACATAGCGTAAAAGGAGCAACATAGTTAAGAATACCAGTCAATCTTTCACAAATTTTGTAATCCAGAGGTTGATTCTATTATCCACTGAAGTACTTGCTCTTGATGTCCCAGAATCTATCGCCGTAATCGAAGCCCAGCTCCTCGCCGGTCCTGATGTCCCTGCTGCTAAAGAAGGCGATCCTGGGGAACCTCAGGTCCTGGTGAAGCATGAACACCCTCACAGGGATGATGTTGGGGTCGCACAGGTGGTTGATGAATCTGCTGATGTTGCCGTAGTATCTGGCGTCGATGCAGTACA
>KanR_receiver_vector2_-_128_EHMT1_extraction_(reversed)
CCACATAGCGTAAAAGGAGCAACATAGTTAAGAATACCAGTCAATCTTTCACAAATTTTGTAATCCAGAGGTTGATTCTATTATCCACTGCTGCTGTGCCTGCACTTGGGGCTGCCGCATCTGCAGCTGAACAGCTTGCCCTTGATGTCCCAGAACCTCTCGCCATAGTCGAAGCCCAGCTGCTCGCCAGCCTCGATCAGTCTGGTGCTGAAGAAGGCGATCCTGGGGAACCTCAGGTCCTGGTGAGCCATAAACACCCTCACGGGCACCAGGTTGGGCTCGCAGTGGTGGTTGATGAACC
>KanR_receiver_vector2_-_129_KDM2B_extraction_(reversed)
CCACATAGCGTAAAAGGAGCAACATAGTTAAGAATACCAGTCAATCTTTCACAAATTTTGTAATCCAGAGGTTGATTCTATTATCCACTGTCCTCGATCTCGTAGATCCTCAGCTGCATGGGCACGTTGAAGCTGTGCAGGATGTTGCCTCCGAACACAAGGCTGTCCACGGGGGTGTACACGGCGTGAATCCAGCCAGAGGGGATGAAGAAGGTGTAGCCCTGCTTCAGCTCGATCCTTTGGCACCTCTCCACCCTGTCGCCCAGGAAGATGTCGCTCTGCTTGCCAGACAGCACCCACT
>KanR_receiver_vector2_-_130_KDM5B_extraction_(reversed)
CCACATAGCGTAAAAGGAGCAACATAGTTAAGAATACCAGTCAATCTTTCACAAATTTTGTAATCCAGAGGTTGATTCTATTATCCACTCCTGTAATGCTCCACGCACTGCCTGCCCAGAGGAAGCCAATCCACGGTGCAGAAGTTCACAGCTTCGGCGAAGTTGAAGCCCTGGTTGAAGCCGCTATGGTAGGCCCTGGGGAAGGTGATCACGAACTCTCCGGCGCACTGGTTGGTCCTGTACACGGGAACCTCGTGGGTCATCAGGGTGTTGGGGTTCATGATGGTCACCAGCTGGTGCA
>KanR_receiver_vector2_-_131_SET8_T.Gondii_extraction_(reversed)
CCACATAGCGTAAAAGGAGCAACATAGTTAAGAATACCAGTCAATCTTTCACAAATTTTGTAATCCAGAGGTTGATTCTATTATCCACTCCTCTCGCCGTAATCCACCAGCAGCTCCTCGCCCTTCTCGATGTTCCTCCTGGCCACGAAGATCAGCCTGGGTTCGCTGTTAAAGTCTCCCAGGGTGATGGCTCTGGGGGTCATGTTGGGGTTTCTCCTGCTGTGGTTGATCAGCCTGGCGGGGCCGAAATCCTGTTTCTCGTCGGTGGCGTCGATAGCCATCATCCTGCTGCCGTTCTTGA
>KanR_receiver_vector2_-_132_RING1-XTEN20-PCGF1_extraction_(reversed)
CCACATAGCGTAAAAGGAGCAACATAGTTAAGAATACCAGTCAATCTTTCACAAATTTTGTAATCCAGAGGTTGATTCTATTATCCACTGTTGCACATGGGGCAGTACTTGCTGGTCTGCAGGTACTTCACGATGCAGCTCTTGCAGAAGGTATGCAAGCACTCGGTGATGGTGGTGGCGTCCACGAAGTAGCCAGCGCACAGGCAACATGTGGGAGAGCCAGCAGGAGATCCTCCAGAGGGAGGGGGAGCTCCAGAAGAAGGTCCTCCTCTACAGGTGGGGCACTCCTTGTTTCCGCTTC
>KanR_receiver_vector2_-_133_RING1-XTEN20-PCGF2_extraction_(reversed)
CCACATAGCGTAAAAGGAGCAACATAGTTAAGAATACCAGTCAATCTTTCACAAATTTTGTAATCCAGAGGTTGATTCTATTATCCACTGTCGCACATGGGGCAGTACTTGTTGGTTTCCAGGTACCTCACGATGCAGGTCTTGCAGAAGCTGTGCAGGCACTCCACGATGGTGGTGGCGTCGATGAAGTAGCCGCCACACAGGGCACATGTGGGAGAGCCAGCAGGAGATCCTCCAGAAGGAGGAGGAGCGCCAGAAGAAGGTCCGCCTCTACATGTGGGACACTCCTTGTTGCCGCTCC
>KanR_receiver_vector2_-_134_RING1-XTEN20-PCGF3_extraction_(reversed)
CCACATAGCGTAAAAGGAGCAACATAGTTAAGAATACCAGTCAATCTTTCACAAATTTTGTAATCCAGAGGTTGATTCTATTATCCACTCCTGCAGGTGGGGCAGGTGTTGTTCTCCTCCAGGTACTTCACCAGGCAGCTCCTGCAGAAGGTATGCAGGCACTCTGTAACGGTGGTGGCGTCGATCAGGTAGCCGCTGCACAGCCTGCATGTGGGAGATCCAGCAGGAGATCCTCCAGAAGGAGGGGGAGCTCCAGAAGAAGGTCCTCCCCTACAGGTGGGGCACTCCTTGTTGCCGCTCC
>KanR_receiver_vector2_-_135_EZH1_extraction_(reversed)
CCACATAGCGTAAAAGGAGCAACATAGTTAAGAATACCAGTCAATCTTTCACAAATTTTGTAATCCAGAGGTTGATTCTATTATCCACTGTACTTCAGGGCGTCAGCCTGGCTGTACCTGTAGTCGAAAAACAGCTCCTCGCCGGCCTGGATGGCTCTCTTGGCGAAAATTCCGATCCTATGGTCGCCGTTCACCATCACCACCTTGGCGTAGCAGTTGGGGTTCACGCTGTGGTTGGCGAACCTGATCTTGTTGCCCTTTCTGGTGGCGTCCACCACGAAGTCGTTGTTCAGGTTGAACA
>KanR_receiver_vector2_-_136_EZH2_extraction_(reversed)
CCACATAGCGTAAAAGGAGCAACATAGTTAAGAATACCAGTCAATCTTTCACAAATTTTGTAATCCAGAGGTTGATTCTATTATCCACTGGGGATCTCCATCTCCCTCTCAATGCCCACGTACTTCAGGGCGTCGGCCTGGCTGTATCTGTAGTCGAAGAACAGCTCCTCTCCGGTCTGGATGGCTCTCTTGGCGAAGATGCCGATCCTGTGGTCGCCGTTCACCATCATCACCTTGGCGTAGCAGTTGGGGTTCACGCTGTGGTTGGCGAACCTGATCTTGTTGCCCTTCCTGGTGGCGT
>KanR_receiver_vector2_-_137_HDAC1_extraction_(reversed)
CCACATAGCGTAAAAGGAGCAACATAGTTAAGAATACCAGTCAATCTTTCACAAATTTTGTAATCCAGAGGTTGATTCTATTATCCACTCTCGTTGGGGATCTCGGTATCCAGGGCCACGGCTGTCTCATAGGTCCAGCACCTGGCCACGTTCCTAATGGTGTAGCCGCCTCCTCCCAGCATAAGCATGGGCAGGTTGAAGGACTTCACGAACTCCACGCACTTGGCGTGCCCCTTGATGGTCAGGTTGAAGCAGCCCAGTCTGTCGCCAGACAGAGAATCAGAGCCGCACTGCAACACCA
>KanR_receiver_vector2_-_138_DNMT1_after_IDT_extraction_(reversed)
CCACATAGCGTAAAAGGAGCAACATAGTTAAGAATACCAGTCAATCTTTCACAAATTTTGTAATCCAGAGGTTGATTCTATTATCCACTCTTCGCGAGCATGCACAGTTTTATCTCGAGGCCGATGGCTTTTGCGAGGGGAGGGGGTACTGCGTTCCCAACCTGCCTGTGTTTGTCCAAAATGTTTCCGAACAGTCGATAGGTATCGGGGAAGCCTTGACTGCGTGCACATTCTCGGACTGAAACCACTCTATGCTGTTCAGGGTGAAGCACCCTACCCTGCTTGCCCATGGGCTCAGGAT
>KanR_receiver_vector2_-_139_DNMT3A1_extraction_(reversed)
CCACATAGCGTAAAAGGAGCAACATAGTTAAGAATACCAGTCAATCTTTCACAAATTTTGTAATCCAGAGGTTGATTCTATTATCCACTCACGCAGGCGAAGTACTCCTTCAGAGGGGCGAACAGGTGCCTGATCACAGGAACGCTCCAAGACCTGCCCAGCAACCTCTGCCTAGCCAGCCTGCTCATGTTGCTCACGTCGGTGTAGTGCACGGGGAAGCCGAACACTCTCTCCATCTCGGTGCACCACAGGATGTCCTCCTTCTCGTTCATGAACACGGGGAAGTGCTGGTCCTTGCCCT
>KanR_receiver_vector2_-_140_DNMT3B1_extraction_(reversed)
CCACATAGCGTAAAAGGAGCAACATAGTTAAGAATACCAGTCAATCTTTCACAAATTTTGTAATCCAGAGGTTGATTCTATTATCCACTCTCGCAGGCGAAGTAGTCCTTCAGGGGGGCGAACAGGTGTCTGATCACGGGCACAGACCAGCTCCTTCCAAGCAGCTTCTGCCTGGCTCCTCTTCCCATGTTGCTCACGTCGGTGTAGTGCACGGGGAAGCCGAAGATTCTCTCCAGCTCTGTGCACCACAGCACGTCCTCCTTGCCGTTCATCACCACGGGGAACAGCTGGTTCTTGCCCT
>KanR_receiver_vector2_-_141_DNMT3B3_extraction_(reversed)
CCACATAGCGTAAAAGGAGCAACATAGTTAAGAATACCAGTCAATCTTTCACAAATTTTGTAATCCAGAGGTTGATTCTATTATCCACTCTCGCAGGCGAAGTAGTCCTTCAGGGGAGCGAACAGGTGCCTGATCACAGGCACGCTCCAGCTCCTTCCCAGAAGTTTCTGCCTAGCGCCCCTTCCCATGTTGCTCACGTCGGTGTAGTGCACGGGGAAGCCGAAGATCCTGTTCATGCCAGGCAGGTTGCCCCAAAAGTACCTAGCCCTGTGAGCGGCGCTCACCTTGATGGCGTCGATCA
>KanR_receiver_vector2_-_142_DNMT3L_extraction_(reversed)
CCACATAGCGTAAAAGGAGCAACATAGTTAAGAATACCAGTCAATCTTTCACAAATTTTGTAATCCAGAGGTTGATTCTATTATCCACTGCTGCTGGTCAGCTCGGTGCTGAAGTACTTGAAGTACTCCCTCAGAGGCAGGAAGCAGTTCTTCACCAGCTTGGTGGGCCACTTGGCGGCCAGCTTGCTGCTCTGCTTGTTCTGAGCCAGCAGAGACAGCTCCTCTTCGCTCACCAGGGCCCAGTGCCTTGACCTGATGGCAGGGATGTTGCTCCAGACCCTCACAGCGTTCTGCAGGCTGC
>KanR_receiver_vector2_-_143_DNMT3C_mouse_extraction_(reversed)
CCACATAGCGTAAAAGGAGCAACATAGTTAAGAATACCAGTCAATCTTTCACAAATTTTGTAATCCAGAGGTTGATTCTATTATCCACTCTCGCAGGCGAAGTGGTCCTTCAGGGGGGCGAACAGGTGTCTGATCACAGGCACGCTCCAGCTCCTTCCCAACAGCTTTTGCCTGGCTCCCCTTCCCATGTTGCTCACGTCGGTGTAGTGCTCGGGGAAGCCGAAGATCCTCTCCAGCTCTGTGCACCACAGCACGTCGTCCTTGCCGTTCATCACCACGGGGAACAGCTGGTTCTTGCCCT
>KanR_receiver_vector2_-_144_sssIM_MQ1_extraction_(reversed)
CCACATAGCGTAAAAGGAGCAACATAGTTAAGAATACCAGTCAATCTTTCACAAATTTTGTAATCCAGAGGTTGATTCTATTATCCACTGCCGCCGATCTTGTCGATGATGGCTTCCAGCACCTCCACGCTGATGCTGTTGCCGCACACGAAGATCTTCTGGTTCTCGGTCAGGAACTCGATCTCGTTCACTCTCTTGCCGTCCTGGCTGTCGAAGCCGATGTACAGGAATGTCTCGTCGGAGTTCATCTTCCGGATGTTGCTGCCGTCCTTGATCTTGATCCTGCTGTTAGCGCCAGAGG
>KanR_receiver_vector2_-_145_DRM2_Arabidopsis_extraction_(reversed)
CCACATAGCGTAAAAGGAGCAACATAGTTAAGAATACCAGTCAATCTTTCACAAATTTTGTAATCCAGAGGTTGATTCTATTATCCACTGCTGCCTCTCATCCTGGCCCTCACCACCTCCAGGATCCTGCAGTACTCGAAGAACAGGCTGCTCTGATCTCCCTCCAGGCCCACTCTGCTCACTCTGTTTCCGCCGGCCAGATTGTTACAGGGGCTGCCTCCGATCACCAGGTCGAATCCGCCGTACTTCTCCATCAGGCCCTCGATGGTGTCGTTGGTCAGGTGCTGGATGTCGCTGAACT
>KanR_receiver_vector2_-_146_DRM3_Arabidopsis_extraction_(reversed)
CCACATAGCGTAAAAGGAGCAACATAGTTAAGAATACCAGTCAATCTTTCACAAATTTTGTAATCCAGAGGTTGATTCTATTATCCACTCATCATGTCCCTCACCCTCTTGGTCACTCTGGCGAACTCGTTGAACAGGGTGTAGTCGAACTCGCAGGCCTCGCTGTTGCTGATCTCCTTGCTCAGGTCCAGGGGAGTGCTAGGGTTCTGGCAGATCACGAAGTCGAAGCCGCCGAATCTCTGCATCAGTGTCTCCAGCCTCTTGGCGGTCAGGCTCTTGATCTCTTCGATCTGCACAAGCT
>KanR_receiver_vector2_-_147_MET1_Arabidopsis_extraction_(reversed)
CCACATAGCGTAAAAGGAGCAACATAGTTAAGAATACCAGTCAATCTTTCACAAATTTTGTAATCCAGAGGTTGATTCTATTATCCACTCTTCAGGTGCAGGGCCTCTTTCAGCTTCCTGCCCAGAGCGAAAGCCAAAGGGGGGGGAACGGCATTTCCAATCTGCCTGTGCTTGTGGTTGATGTTTCCAGCGAACTCATAGCTATCGGGGAAGCCCTGGCTCCTGGCGCACTCCCTAACTGTCAGAATCCTGTGCTGCTCAGGGTGGAAGCACATGCCCACCTTGCCCATAGGCTGGGGGT
>KanR_receiver_vector2_-_148_CMT2_Arabidopsis_after_IDT_extraction_(reversed)
CCACATAGCGTAAAAGGAGCAACATAGTTAAGAATACCAGTCAATCTTTCACAAATTTTGTAATCCAGAGGTTGATTCTATTATCCACTGAGCCCCCTAAATGCCATTCCGAGTGAATAACCCAGCGCTCTGCTAACGGATACAGCGACGGCATTACCAATCTGGCAATATCGCTCCTTAATGGTTCCACAAAACTGGAAATAGTCTGGAAACCCCTGGAGTCGTGCGGACTCTCTGATGGTCAACACTCTATCCTGCTCAGGATGAAGAAGGGCTTGGCTATGACAAGTGGGGACGGTCA
>KanR_receiver_vector2_-_149_CMT3_Arabidopsis_after_IDT_extraction_(reversed)
CCACATAGCGTAAAAGGAGCAACATAGTTAAGAATACCAGTCAATCTTTCACAAATTTTGTAATCCAGAGGTTGATTCTATTATCCACTAAGACCTTGGAAAGCCGTACCCAGAGCGTATCCCAGCGCCTTAGCGACTGGTACGGCTACTGCATTTCCTACTTGAATATATTTTTGCTTTGGTGGCCCGAACAACTTGTAATCGTCGGGAAACCCTTGGAGTCGTGCGTTTTCTCTTATTGAAAGAACCCGGTTCTGTTCGGGATGAATTATAACTTGGTTATGGGGTTCGGCTCTTGTCA
>KanR_receiver_vector2_-_150_NtDRM1_N._Tabacum_extraction_(reversed)
CCACATAGCGTAAAAGGAGCAACATAGTTAAGAATACCAGTCAATCTTTCACAAATTTTGTAATCCAGAGGTTGATTCTATTATCCACTGTGCTTGTGTCTGCTCATGATGGACTTCACCAGGTCCAGGATCCTCACGTAGTCGTAGAACAGGCTAGACTCCTTGCCCTCCAGGCCGTCCCTAGACACCCTGTTGCTGCCAGCCAAGTTATTGCAAGGGCTGCCGCCGATCACCAGGTCGAAGCCGCCAAAAGACTCGATCAGCTGCTCCAGCCTGTCGCCGTTCAGCTGCTGCACGTCGT
>KanR_receiver_vector2_-_151_DNMT3A1-DNMT3L_mouse,CRRISPRoff_after_IDT_extraction_(reversed)
CCACATAGCGTAAAAGGAGCAACATAGTTAAGAATACCAGTCAATCTTTCACAAATTTTGTAATCCAGAGGTTGATTCTATTATCCACTCAACGGGAGAGAGTTTTGAGAGAAATATTTGAAGTATTCGCGCAAAGGCAGCAAACAGTTTTTAACCAACAAATCCACCTTGGGAGCATCCAGCTTGGAGCGACTCCGCACCTGTGCTTGCAAATACTCCTCTTCCTTGGGGGTGAGAGGAGCGTGTTTACTCTTCAATCCAGGTATATTGGACCATACTCGCATCGCATTTTGATAGTCTC
>KanR_receiver_vector2_-_152_DNMT3B1-XTEN20-DNMT3B3_after_IDT_extraction_(reversed)
CCACATAGCGTAAAAGGAGCAACATAGTTAAGAATACCAGTCAATCTTTCACAAATTTTGTAATCCAGAGGTTGATTCTATTATCCACTCTCGCAAGCAAAATAATCCTTAAGGGGTGCAAAGAGATGCCGGATAACCGGGACGCTCCATGATCGACCCAAGAGTTTTTGTCTCGCACCGCGCCCCATATTACTAACGTCAGTGTAGTGAACCGGGAATCCAAAGATTCTGTTCATGCCCGGCAAGTTGCCCCAGAAGTAGCGAGCTCGATGCGCTGCAGACACCTTTATCGCATCGATCA
>KanR_receiver_vector2_-_153_DNMT3A1-XTEN20-DNMT3B3_after_IDT_extraction_(reversed)
CCACATAGCGTAAAAGGAGCAACATAGTTAAGAATACCAGTCAATCTTTCACAAATTTTGTAATCCAGAGGTTGATTCTATTATCCACTCTCGCAAGCGAAATAATCCTTAAGCGGCGCGAACAAGTGCCGAATGACAGGAACGCTCCATGACCGCCCCAACAGTTTTTGCCGCGCGCCTCTGCCCATATTACTCACATCCGTGTAGTGAACTGGAAACCCAAAGATGCGATTCATACCCGGCAAATTACCCCAGAAGTATCGCGCCCTGTGTGCTGCTGACACCTTTATCGCGTCAATCA
>KanR_receiver_vector2_-_154_DNMT3B1-XTEN20-DNMT3L_after_IDT_extraction_(reversed)
CCACATAGCGTAAAAGGAGCAACATAGTTAAGAATACCAGTCAATCTTTCACAAATTTTGTAATCCAGAGGTTGATTCTATTATCCACTACTAGAAGTGAGCTCAGTAGAAAAGTATTTGAAATACTCCCGCAAAGGAAGAAAGCAATTCTTTACCAATTTCGTGGGCCATTTTGCGGCCAATTTGCTACTCTGCTTGTTCTGTGCCAGAAGACTCAACTCTTCTTCAGAAACAAGCGCCCAATGTCTGCTCCGGATAGCCGGAATATTACTCCATACTCGAACCGCATTTTGCAGAGATC
>KanR_receiver_vector2_-_155_DNMT3A1-XTEN20-DNMT3L_after_IDT_extraction_(reversed)
CCACATAGCGTAAAAGGAGCAACATAGTTAAGAATACCAGTCAATCTTTCACAAATTTTGTAATCCAGAGGTTGATTCTATTATCCACTTGATGAGGTGAGCTCCGTACTAAAGTATTTGAAATACTCTCGGAGTGGGAGGAAACAGTTTTTGACAAGTTTGGTCGGCCACTTTGCAGCGAGCTTTGATGATTGCTTGTTTTGTGCAAGCAAGGACAATTCCTCCTCGGAAACCAGTGCCCAATGGCGACTCCTAATGGCTGGAATATTTGACCACACTCGGACAGCATTCTGCAAAGATC
>KanR_receiver_vector2_-_156_GFP
CCACATAGCGTAAAAGGAGCAACATAGTTAAGAATACCAGTCAATCTTTCACAAATTTTGTAATCCAGAGGTTGATTCTATTATCCACTCTTGTACAGCTCGTCCATGCCGAGAGTGATCCCGGCGGCGGTCACGAACTCCAGCAGGACCATGTGATCGCGCTTCTCGTTGGGGTCTTTGCTCAGGGCGGACTGGGTGCTCAGGTAGTGGTTGTCGGGCAGCAGCACGGGGCCGTCGCCGATGGGGGTGTTCTGCTGGTAGTGGTCGGCGAGCTGCACGCTGCCGTCCTCGATGTTGTGGC
