# Supplementary material for: A combinatorial domain screening platform reveals epigenetic effector interactions for transcriptional perturbation
Source: Nat Commun. 2026 Apr 24;17:5697. doi: 10.1038/s41467-026-72227-9 (PMC13319239; doi:10.1038/s41467-026-72227-9)
Supplement: Supplementary file 13 — Supplementary Data 11 [file 41467_2026_72227_MOESM13_ESM.zip › Supplementary Data 11/bc_extraction.py]

import numpy as np
import pandas as pd
import matplotlib.pyplot as plt
import subprocess
import os
import time
from pathlib import Path
from IPython.display import clear_output
import shutil

# Functions for mapping

# defining a function to map EF1 sequences
def mapEF1(fastq_file, max_error_rate=0.25):

    # finding and cutting out EF1 sequence
    subprocess.run(['cutadapt',
                    '-g', 'GAACAAGTACAGAACCCTCTGAGGGGTCTCCAGGA;max_error_rate=' + str(max_error_rate) +
                    '...GGGAGCGGCAGCGAGACACCAGGAACAAGCGAGTCAGCAACACCAGAGTCAGAGGGGTCTCCAGGA;max_error_rate=' + str(max_error_rate),
                    '-o', 'cutadaptOut.fastq',
                    '--trimmed-only',
                    '--revcomp',
                    '--minimum-length', '200',
                    '--maximum-length', '3500',
                    '--cores=0',
                    '--quiet',
                    fastq_file])

    # mapping EF1 to individual effector sequences
    f = open('minimapOut.paf', 'w')
    subprocess.call(['minimap2',
                     '../../../Individual Effector Ref.fasta',
                     'cutadaptOut.fastq',
                     '--for-only',
                     '--secondary=no',
                     '-x', 'map-ont',
                     '-t', '31'],
                    stdout=f)

    # assigning EF1 identies to read names
    try:
        EF1_aln = pd.read_csv('minimapOut.paf', sep='\t', header=None, index_col=0)
    except:
        return None
    EF1_aln['%ID'] = (EF1_aln[9] / EF1_aln[6]) * 100
    EF1 = EF1_aln.loc[EF1_aln['%ID'] > (100 - max_error_rate * 100)][5]
    EF1.rename('EF1', inplace=True)
    EF1.rename_axis('Read', inplace=True)

    # returning series
    return EF1


# defining a function to map EF2 sequences
def mapEF2(fastq_file, max_error_rate=0.25):

    # finding and cutting out EF2 sequence
    subprocess.run(['cutadapt',
                    '-g', 'GGGAGCGGCAGCGAGACACCAGGAACAAGCGAGTCAGCAACACCAGAGTCAGAGGGGTCTCCAGGA;max_error_rate=' + str(max_error_rate) +
                    '...GGGAGCTGAGACCGAGTGATCTCAGGCTAATAACTCGTC;max_error_rate=' + str(max_error_rate),
                    '-o', 'cutadaptOut.fastq',
                    '--trimmed-only',
                    '--revcomp',
                    '--minimum-length', '200',
                    '--maximum-length', '3500',
                    '--cores=0',
                    '--quiet',
                    fastq_file])

    # mapping EF2 to individual effector sequences
    f = open('minimapOut.paf', 'w')
    subprocess.call(['minimap2',
                     '../../../Individual Effector Ref.fasta',
                     'cutadaptOut.fastq',
                     '--for-only',
                     '--secondary=no',
                     '-x', 'map-ont',
                     '-t', '31'],
                    stdout=f)

    # assigning EF2 identies to read names
    try:
        EF2_aln = pd.read_csv('minimapOut.paf', sep='\t', header=None, index_col=0)
    except:
        return None
    EF2_aln['%ID'] = (EF2_aln[9] / EF2_aln[6]) * 100
    EF2 = EF2_aln.loc[EF2_aln['%ID'] > (100 - max_error_rate * 100)][5]
    EF2.rename('EF2', inplace=True)
    EF2.rename_axis('Read', inplace=True)

    # returning series
    return EF2


# defining a function to find barcode sequences
def findBCs(fastq_file, max_error_rate=0.25):

    # finding barcodes
    subprocess.run(['cutadapt',
                    '-g', 'GGGAGCTGAGACCGAGTGATCTCAGGCTAATAACTCGTC;max_error_rate=' + str(max_error_rate) +
                    '...GCTTATGGCGAGTCTACTAATCCTC;max_error_rate=' + str(max_error_rate),
                    '-o', 'cutadaptOut.fastq',
                    '--trimmed-only',
                    '--revcomp',
                    '--minimum-length', '10',
                    '--maximum-length', '30',
                    '--cores=0',
                    '--quiet',
                    fastq_file, ])

    # assinging barcodes to read IDs
    try:
        BCs = pd.read_csv('cutadaptOut.fastq', sep='\\n@', header=None, engine='python')
    except:
        return None
    BCs = pd.DataFrame(BCs.values.reshape(-1, 4)[:, 0:2], columns=['Read', 'BC'])
    BCs['Read'] = BCs['Read'].str.split(pat='@| ').str[1]
    BCs.set_index('Read', inplace=True)

    # returning dataframe
    return BCs


# defining a function to map barcodes to effector combos by read ID
def mapBCs(EF1, EF2, BCs):

    # joining EF1 and EF2
    combs = EF1.to_frame().join(EF2, how='inner')

    # joining combinations to barcodes
    mappedBCs = combs.join(BCs, how='inner')

    # returning dataframe
    return mappedBCs


# Mapping BCs

# getting all fastq files in directory
files = list(Path('fastqs/').rglob('*.fastq.gz'))

# reading mappedBCs if it exists or creating a new dataframe to store barcodes
try:
    mappedBCs = pd.read_csv('mappedBCs.csv', index_col=0)
except:
    mappedBCs = pd.DataFrame()

# iterating through each file, mapping barcodes and appending to data frame
# moving files to mapped folder and saving mappedBCs along the way
for i, file in enumerate(files):
    print('Mapping file ' + str(i + 1) + '/' + str(len(files)))
    EF1 = mapEF1(file)
    EF2 = mapEF2(file)
    BCs = findBCs(file)
    if EF1 is None or EF2 is None or BCs is None:
        shutil.move(file, 'mapped')
        clear_output()
        continue
    mappedBCs = pd.concat((mappedBCs, mapBCs(EF1, EF2, BCs)), axis=0)
    shutil.move(file, 'mapped')
    mappedBCs.to_csv('mappedBCs.csv')
    clear_output()

# removing any full duplicates since there were some duplication events with pod5 conversion or partial basecalling etc
mappedBCs = mappedBCs.reset_index().drop_duplicates().set_index('Read')
mappedBCs.to_csv('mappedBCs.csv')
