# Supplementary material for: A combinatorial domain screening platform reveals epigenetic effector interactions for transcriptional perturbation
Source: Nat Commun. 2026 Apr 24;17:5697. doi: 10.1038/s41467-026-72227-9 (PMC13319239; doi:10.1038/s41467-026-72227-9)
Supplement: Supplementary file 16 — Source Data [file 41467_2026_72227_MOESM16_ESM.xlsx]

## Sheet: Fig1f
Effector 1 N-term	Effector 2 C-term	Replicate 1 Log2(HIGH:LOW)	Replicate 2 Log2(HIGH:LOW)
1_CBX1_chromo	1_CBX1_chromo	3.07572	2.49498
1_CBX1_chromo	2_CBX3_chromo	6.91455	2.15631
1_CBX1_chromo	3_CBX4
1_CBX1_chromo	4_CBX5_chromo
1_CBX1_chromo	5_CBX7	4.07325	5.30357
1_CBX1_chromo	6_CBX2	3.1792	4.34685
1_CBX1_chromo	7_CBX6	3.84759	4.57744
1_CBX1_chromo	8_RYBP_zf_RanBP	-1.04816	3.67055
1_CBX1_chromo	9_AEBP2
1_CBX1_chromo	10_ING1		2.21168
1_CBX1_chromo	11_PHF2
1_CBX1_chromo	12_TRIM24	3.87331
1_CBX1_chromo	13_KDM5A	4.80341
1_CBX1_chromo	14_KDM5B
1_CBX1_chromo	15_DNMT3A_PWWP	2.35718	3.81087
1_CBX1_chromo	16_NSD1_PWWP2	3.60366	3.88876
1_CBX1_chromo	17_NSD2_PWWP1	7.2146	4.20016
1_CBX1_chromo	18_CREBBP	4.917	3.30181
1_CBX1_chromo	19_MeCP2_MBD	3.20637	2.89494
1_CBX1_chromo	20_MBD1_MBD	5.41874
1_CBX1_chromo	21_MBD2	3.61805
1_CBX1_chromo	22_MBD3	2.75227	1.92305
1_CBX1_chromo	23_Tet1	3.83378
1_CBX1_chromo	24_Tet3		3.95232
1_CBX1_chromo	25_Zfp961(mouse)	-4.90702	-9.43107
1_CBX1_chromo	26_Zfp809(mouse)	-1.99734	-6.1339
1_CBX1_chromo	27_ZNF417	1.15072	3.06158
1_CBX1_chromo	28_ZNF587	2.28534	3.62723
1_CBX1_chromo	29_ZIM3	-1.51672
1_CBX1_chromo	30_ZNF10	-8.43544	-7.71582
1_CBX1_chromo	31_ZNF534	-4.73668	-6.1262
1_CBX1_chromo	32_ZNF667	2.9488	1.65333
1_CBX1_chromo	33_ZNF716	-3.62696	-5.3286
1_CBX1_chromo	34_ZNF479	-5.34812	-5.94298
1_CBX1_chromo	35_ZNF791		2.92492
1_CBX1_chromo	36_ZNF563	-4.57493	-4.73306
1_CBX1_chromo	37_ZNF20	-3.307	4.88077
1_CBX1_chromo	38_ZNF440	-0.536168	-3.80096
1_CBX1_chromo	39_ZNF878	-3.71466	-4.78428
1_CBX1_chromo	40_ZNF823
1_CBX1_chromo	41_ZNF441	-5.84203	-0.619482
1_CBX1_chromo	42_ZNF763	3.89268	4.18795
1_CBX1_chromo	43_ZNF844		-3.43483
1_CBX1_chromo	44_ZFP69	2.15571	-5.78428
1_CBX1_chromo	45_ZNF606	-1.98997	-3.19091
1_CBX1_chromo	46_ZNF235	-4.15172	-1.12787
1_CBX1_chromo	47_ZNF613	-5.60916	-3.66898
1_CBX1_chromo	48_ZNF627		3.61773
1_CBX1_chromo	49_ZNF649	-6.33313	-2.24699
1_CBX1_chromo	50_PRDM1	2.42636	3.42159
1_CBX1_chromo	51_ZNF644	5.81445	5.44934
1_CBX1_chromo	52_WIZ	2.97024	2.53565
1_CBX1_chromo	53_CDYL	2.45972	0.509087
1_CBX1_chromo	54_ATRX		4.08559
1_CBX1_chromo	55_MPHOSPH8	4.3781
1_CBX1_chromo	56_DAXX	4.20302
1_CBX1_chromo	57_MECP2_ATRX_binding	3.3643	3.57879
1_CBX1_chromo	58_PPHLN1	3.44522	3.58309
1_CBX1_chromo	59_BCOR	3.21845
1_CBX1_chromo	60_BMI1	5.44111	7.13475
1_CBX1_chromo	61_E2F6	3.40082	1.47637
1_CBX1_chromo	62_PCGF1	2.59325	3.55185
1_CBX1_chromo	63_RYBP_YAF2_rybp	3.72995
1_CBX1_chromo	64_YAF2	4.62964
1_CBX1_chromo	65_YY1
1_CBX1_chromo	66_KDM2B	0.0698489	2.27611
1_CBX1_chromo	67_HNRPK
1_CBX1_chromo	68_RUNX1	3.03856	4.64296
1_CBX1_chromo	69_CBX2		1.05702
1_CBX1_chromo	70_CBX4
1_CBX1_chromo	71_CBX6
1_CBX1_chromo	72_CBX7	4.96306	0.698565
1_CBX1_chromo	73_CBX8	7.14566	5.4816
1_CBX1_chromo	74_PHF1_CTD
1_CBX1_chromo	75_PHF1_PHD	5.2122	3.83575
1_CBX1_chromo	76_MTF2	5.75963	3.11666
1_CBX1_chromo	77_EPOP	2.88732	2.90771
1_CBX1_chromo	78_LCOR (PALI1)	5.26377	2.73336
1_CBX1_chromo	79_AEBP2	2.87587	3.74349
1_CBX1_chromo	80_JARID2
1_CBX1_chromo	81_CTCF_PRC2
1_CBX1_chromo	82_PHF19	5.17165	5.70376
1_CBX1_chromo	83_PHF19_fusion
1_CBX1_chromo	84_ZFPM1	3.72995	-3.80096
1_CBX1_chromo	85_PRDM14	3.08016	3.39651
1_CBX1_chromo	86_vSET(P. bursaria chlorella virus)	2.24882	1.46081
1_CBX1_chromo	87_RCOR1
1_CBX1_chromo	88_REST_CoREST_complex	4.38398	2.72566
1_CBX1_chromo	89_KLF3
1_CBX1_chromo	90_ZEB1	4.12329
1_CBX1_chromo	91_ZEB2	1.61729	2.60123
1_CBX1_chromo	92_MBD3(mouse)	4.47121
1_CBX1_chromo	93_SALL1
1_CBX1_chromo	94_NAB2	3.68622	4.48152
1_CBX1_chromo	95_MeCP2_Sin3_complex	5.31849	3.18757
1_CBX1_chromo	96_REST_Sin3_complex
1_CBX1_chromo	97_SID4X	-0.841379	-5.44017
1_CBX1_chromo	98_MeCP2_NCoR_complex
1_CBX1_chromo	99_NCOR1	1.37068	1.24538
1_CBX1_chromo	100_MBD1_TRD
1_CBX1_chromo	101_ZBTB18		4.86849
1_CBX1_chromo	102_GCNF	2.41365	1.82594
1_CBX1_chromo	103_NR2F6
1_CBX1_chromo	104_NR1D1
1_CBX1_chromo	105_EZH2_DNMT_recruit
1_CBX1_chromo	106_EHMT2_DNMT_recruit	2.88849	1.90892
1_CBX1_chromo	107_CBX5_full	-3.44717	3.64198
1_CBX1_chromo	108_CBX1_full
1_CBX1_chromo	109_CBX3_full
1_CBX1_chromo	110_UHRF1	2.81121	2.78293
1_CBX1_chromo	111_MYC	5.56472	6.00935
1_CBX1_chromo	112_CTCF_chromatin_organization	4.74448	3.15785
1_CBX1_chromo	113_L3MBTL3	6.35086	1.96674
1_CBX1_chromo	114_PHC2		3.9754
1_CBX1_chromo	115_TRIM28	3.41874
1_CBX1_chromo	116_CBX1_chromoshadow	3.47121	0.170676
1_CBX1_chromo	117_CBX3_chromoshadow	4.86353	4.07494
1_CBX1_chromo	118_CBX5_chromoshadow	0.372808
1_CBX1_chromo	119_DMAP1	5.74955	3.6218
1_CBX1_chromo	120_UBN1_NHRD	2.93551	5.72378
1_CBX1_chromo	121_UBN1_HRD	3.59459	0.502256
1_CBX1_chromo	122_SETDB1
1_CBX1_chromo	123_SUV39H1
1_CBX1_chromo	124_dim-5(N.Crassa)	3.98578
1_CBX1_chromo	125_KYP(A.Thaliana)
1_CBX1_chromo	126_SUVR4(A.Thaliana)
1_CBX1_chromo	127_EHMT2	3.99396	5.24062
1_CBX1_chromo	128_EHMT1		2.8325
1_CBX1_chromo	129_KDM2B	3.59181	2.96544
1_CBX1_chromo	130_KDM5B	2.85368	4.06562
1_CBX1_chromo	131_SET8(T.Gondii)
1_CBX1_chromo	132_RING1-XTEN20-PCGF1	-3.12969	4.44107
1_CBX1_chromo	133_RING1-XTEN20-PCGF2
1_CBX1_chromo	134_RING1-XTEN20-PCGF3	3.87114	3.10672
1_CBX1_chromo	135_EZH1
1_CBX1_chromo	136_EZH2	3.8245	5.06152
1_CBX1_chromo	137_HDAC1
1_CBX1_chromo	138_DNMT1
1_CBX1_chromo	139_DNMT3A1
1_CBX1_chromo	140_DNMT3B1		3.27941
1_CBX1_chromo	141_DNMT3B3	3.33942	4.12003
1_CBX1_chromo	142_DNMT3L
1_CBX1_chromo	143_DNMT3C(mouse)
1_CBX1_chromo	144_sssIM(MQ1)
1_CBX1_chromo	145_DRM2(Arabidopsis)
1_CBX1_chromo	146_DRM3(Arabidopsis)
1_CBX1_chromo	147_MET1(Arabidopsis)
1_CBX1_chromo	148_CMT2(Arabidopsis)
1_CBX1_chromo	149_CMT3(Arabidopsis)
1_CBX1_chromo	150_NtDRM1(N. Tabacum)
1_CBX1_chromo	151_DNMT3A1-DNMT3L(mouse,CRRISPRoff)
1_CBX1_chromo	152_DNMT3B1-XTEN20-DNMT3B3
1_CBX1_chromo	153_DNMT3A1-XTEN20-DNMT3B3
1_CBX1_chromo	154_DNMT3B1-XTEN20-DNMT3L
1_CBX1_chromo	155_DNMT3A1-XTEN20-DNMT3L
1_CBX1_chromo	156_eGFP
2_CBX3_chromo	1_CBX1_chromo	4.44685	2.21774
2_CBX3_chromo	2_CBX3_chromo	1.67101	2.58669
2_CBX3_chromo	3_CBX4	5.03018	0.561942
2_CBX3_chromo	4_CBX5_chromo	4.96764	3.32005
2_CBX3_chromo	5_CBX7	4.78884	4.01005
2_CBX3_chromo	6_CBX2	2.20255	3.01126
2_CBX3_chromo	7_CBX6	3.48829	4.82961
2_CBX3_chromo	8_RYBP_zf_RanBP	4.72995	4.59804
2_CBX3_chromo	9_AEBP2
2_CBX3_chromo	10_ING1	4.76189	3.92886
2_CBX3_chromo	11_PHF2	5.08732
2_CBX3_chromo	12_TRIM24	3.19389
2_CBX3_chromo	13_KDM5A	4.00371	4.73187
2_CBX3_chromo	14_KDM5B	4.47121	3.98302
2_CBX3_chromo	15_DNMT3A_PWWP	4.47986	3.15018
2_CBX3_chromo	16_NSD1_PWWP2	4.67565	5.22694
2_CBX3_chromo	17_NSD2_PWWP1	7.15284	7.35592
2_CBX3_chromo	18_CREBBP	3.74508	5.6247
2_CBX3_chromo	19_MeCP2_MBD	2.87758	3.81602
2_CBX3_chromo	20_MBD1_MBD	5.39178	5.00188
2_CBX3_chromo	21_MBD2		4.50592
2_CBX3_chromo	22_MBD3	3.80068	2.63522
2_CBX3_chromo	23_Tet1	2.98578	4.55271
2_CBX3_chromo	24_Tet3		4.69856
2_CBX3_chromo	25_Zfp961(mouse)	-5.02113	-9.78192
2_CBX3_chromo	26_Zfp809(mouse)	-4.39504	-5.76316
2_CBX3_chromo	27_ZNF417	6.46708	2.59776
2_CBX3_chromo	28_ZNF587	4.28502	3.54744
2_CBX3_chromo	29_ZIM3	-3.59918	-1.24385
2_CBX3_chromo	30_ZNF10	-7.5368	-5.34341
2_CBX3_chromo	31_ZNF534	0.285345	-4.73884
2_CBX3_chromo	32_ZNF667	1.92343	4.36445
2_CBX3_chromo	33_ZNF716	-0.650577	-1.29503
2_CBX3_chromo	34_ZNF479	-2.50226	-5.67995
2_CBX3_chromo	35_ZNF791
2_CBX3_chromo	36_ZNF563	-0.778148	-1.05846
2_CBX3_chromo	37_ZNF20
2_CBX3_chromo	38_ZNF440	0.943556	-3.97273
2_CBX3_chromo	39_ZNF878		-2.892
2_CBX3_chromo	40_ZNF823	3.30771
2_CBX3_chromo	41_ZNF441	-1.85686	-6.15243
2_CBX3_chromo	42_ZNF763	5.28347	1.44035
2_CBX3_chromo	43_ZNF844		-0.601091
2_CBX3_chromo	44_ZFP69	-4.59918	0.354
2_CBX3_chromo	45_ZNF606		0.0193937
2_CBX3_chromo	46_ZNF235	-1.7389	-1.18671
2_CBX3_chromo	47_ZNF613	-1.18847	-6.31802
2_CBX3_chromo	48_ZNF627
2_CBX3_chromo	49_ZNF649	-0.99252	-5.9715
2_CBX3_chromo	50_PRDM1	3.57075	3.10243
2_CBX3_chromo	51_ZNF644	0.805212	-1.60956
2_CBX3_chromo	52_WIZ	3.58648	1.42858
2_CBX3_chromo	53_CDYL		1.25686
2_CBX3_chromo	54_ATRX	1.27529
2_CBX3_chromo	55_MPHOSPH8	4.98578	4.03887
2_CBX3_chromo	56_DAXX	3.59459	3.55271
2_CBX3_chromo	57_MECP2_ATRX_binding	5.39518
2_CBX3_chromo	58_PPHLN1
2_CBX3_chromo	59_BCOR	4.00074	1.90502
2_CBX3_chromo	60_BMI1	6.03018	6.72093
2_CBX3_chromo	61_E2F6	1.7848	3.0364
2_CBX3_chromo	62_PCGF1	3.73102	3.21095
2_CBX3_chromo	63_RYBP_YAF2_rybp	6.22991	5.03887
2_CBX3_chromo	64_YAF2		6.22213
2_CBX3_chromo	65_YY1
2_CBX3_chromo	66_KDM2B	3.11507	2.28584
2_CBX3_chromo	67_HNRPK		2.45756
2_CBX3_chromo	68_RUNX1	5.34138	3.27494
2_CBX3_chromo	69_CBX2	4.23371
2_CBX3_chromo	70_CBX4
2_CBX3_chromo	71_CBX6	0.673841	1.7755
2_CBX3_chromo	72_CBX7		1.29031
2_CBX3_chromo	73_CBX8	4.91616	2.3856
2_CBX3_chromo	74_PHF1_CTD		5.80548
2_CBX3_chromo	75_PHF1_PHD	2.33537	6.64198
2_CBX3_chromo	76_MTF2		6.42858
2_CBX3_chromo	77_EPOP	1.22711	1.02366
2_CBX3_chromo	78_LCOR (PALI1)	3.84377	4.56398
2_CBX3_chromo	79_AEBP2	2.35442	4.62782
2_CBX3_chromo	80_JARID2
2_CBX3_chromo	81_CTCF_PRC2
2_CBX3_chromo	82_PHF19	-2.76145	6.00375
2_CBX3_chromo	83_PHF19_fusion
2_CBX3_chromo	84_ZFPM1	4.17165	3.96391
2_CBX3_chromo	85_PRDM14	3.27702	5.74516
2_CBX3_chromo	86_vSET(P. bursaria chlorella virus)	3.71266	3.51806
2_CBX3_chromo	87_RCOR1		4.24605
2_CBX3_chromo	88_REST_CoREST_complex	2.83436	3.03308
2_CBX3_chromo	89_KLF3
2_CBX3_chromo	90_ZEB1	0.675445
2_CBX3_chromo	91_ZEB2	2.68066	3.1624
2_CBX3_chromo	92_MBD3(mouse)
2_CBX3_chromo	93_SALL1		-1.111
2_CBX3_chromo	94_NAB2	4.24388	3.53771
2_CBX3_chromo	95_MeCP2_Sin3_complex	4.77544	4.79329
2_CBX3_chromo	96_REST_Sin3_complex
2_CBX3_chromo	97_SID4X	-4.39273	-4.96535
2_CBX3_chromo	98_MeCP2_NCoR_complex	-4.37679
2_CBX3_chromo	99_NCOR1	1.41317	2.45456
2_CBX3_chromo	100_MBD1_TRD
2_CBX3_chromo	101_ZBTB18		4.02049
2_CBX3_chromo	102_GCNF	2.99178	3.55768
2_CBX3_chromo	103_NR2F6	3.39178
2_CBX3_chromo	104_NR1D1
2_CBX3_chromo	105_EZH2_DNMT_recruit
2_CBX3_chromo	106_EHMT2_DNMT_recruit	3.41171	3.46107
2_CBX3_chromo	107_CBX5_full	3.60469	5.08382
2_CBX3_chromo	108_CBX1_full
2_CBX3_chromo	109_CBX3_full		6.19288
2_CBX3_chromo	110_UHRF1	4.23134	3.9159
2_CBX3_chromo	111_MYC	6.2261	5.40752
2_CBX3_chromo	112_CTCF_chromatin_organization	3.17102	2.53693
2_CBX3_chromo	113_L3MBTL3	4.46476	1.56262
2_CBX3_chromo	114_PHC2	3.66386	5.22694
2_CBX3_chromo	115_TRIM28
2_CBX3_chromo	116_CBX1_chromoshadow		5.07494
2_CBX3_chromo	117_CBX3_chromoshadow	0.774281	5.23494
2_CBX3_chromo	118_CBX5_chromoshadow	1.70568	4.28353
2_CBX3_chromo	119_DMAP1	4.52598	5.83969
2_CBX3_chromo	120_UBN1_NHRD	5.73062	5.15926
2_CBX3_chromo	121_UBN1_HRD	4.00074
2_CBX3_chromo	122_SETDB1
2_CBX3_chromo	123_SUV39H1
2_CBX3_chromo	124_dim-5(N.Crassa)
2_CBX3_chromo	125_KYP(A.Thaliana)	3.24631	2.59468
2_CBX3_chromo	126_SUVR4(A.Thaliana)
2_CBX3_chromo	127_EHMT2	5.00815	4.62524
2_CBX3_chromo	128_EHMT1	1.12329	1.56517
2_CBX3_chromo	129_KDM2B	5.58197	5.12618
2_CBX3_chromo	130_KDM5B	3.70532	2.79534
2_CBX3_chromo	131_SET8(T.Gondii)
2_CBX3_chromo	132_RING1-XTEN20-PCGF1
2_CBX3_chromo	133_RING1-XTEN20-PCGF2
2_CBX3_chromo	134_RING1-XTEN20-PCGF3	4.02747	3.50016
2_CBX3_chromo	135_EZH1
2_CBX3_chromo	136_EZH2	5.44931	5.21487
2_CBX3_chromo	137_HDAC1
2_CBX3_chromo	138_DNMT1
2_CBX3_chromo	139_DNMT3A1	-2.63313
2_CBX3_chromo	140_DNMT3B1		3.22694
2_CBX3_chromo	141_DNMT3B3	3.01921	3.0395
2_CBX3_chromo	142_DNMT3L	0.269578	1.33004
2_CBX3_chromo	143_DNMT3C(mouse)	3.42319	2.52169
2_CBX3_chromo	144_sssIM(MQ1)
2_CBX3_chromo	145_DRM2(Arabidopsis)
2_CBX3_chromo	146_DRM3(Arabidopsis)
2_CBX3_chromo	147_MET1(Arabidopsis)
2_CBX3_chromo	148_CMT2(Arabidopsis)
2_CBX3_chromo	149_CMT3(Arabidopsis)
2_CBX3_chromo	150_NtDRM1(N. Tabacum)
2_CBX3_chromo	151_DNMT3A1-DNMT3L(mouse,CRRISPRoff)
2_CBX3_chromo	152_DNMT3B1-XTEN20-DNMT3B3
2_CBX3_chromo	153_DNMT3A1-XTEN20-DNMT3B3
2_CBX3_chromo	154_DNMT3B1-XTEN20-DNMT3L
2_CBX3_chromo	155_DNMT3A1-XTEN20-DNMT3L
2_CBX3_chromo	156_eGFP
3_CBX4	1_CBX1_chromo	5.66498	2.69095
3_CBX4	2_CBX3_chromo	4.9465	3.73421
3_CBX4	3_CBX4	1.95262	1.7186
3_CBX4	4_CBX5_chromo	4.85368	4.28968
3_CBX4	5_CBX7	3.94661	1.29988
3_CBX4	6_CBX2	2.96717	4.03659
3_CBX4	7_CBX6		3.81648
3_CBX4	8_RYBP_zf_RanBP	5.70916	4.51645
3_CBX4	9_AEBP2
3_CBX4	10_ING1	3.2588	1.66798
3_CBX4	11_PHF2		5.07494
3_CBX4	12_TRIM24	6.27383	2.59485
3_CBX4	13_KDM5A	3.30771
3_CBX4	14_KDM5B		1.52951
3_CBX4	15_DNMT3A_PWWP	4.89668	3.01825
3_CBX4	16_NSD1_PWWP2	6.7377	2.90343
3_CBX4	17_NSD2_PWWP1	5.72918	2.32005
3_CBX4	18_CREBBP	3.9747	3.29656
3_CBX4	19_MeCP2_MBD	2.45291	2.76587
3_CBX4	20_MBD1_MBD	6.14767	3.19452
3_CBX4	21_MBD2	3.21845	-0.120519
3_CBX4	22_MBD3	4.12534	4.73436
3_CBX4	23_Tet1	3.57075	4.50592
3_CBX4	24_Tet3	1.44185
3_CBX4	25_Zfp961(mouse)	-4.72885	-6.20111
3_CBX4	26_Zfp809(mouse)	-6.36883	-7.12786
3_CBX4	27_ZNF417	3.78464	1.83938
3_CBX4	28_ZNF587	2.17315	2.628
3_CBX4	29_ZIM3	3.49358
3_CBX4	30_ZNF10	-5.14592	-9.83078
3_CBX4	31_ZNF534	-2.7091	-6.59642
3_CBX4	32_ZNF667	2.1135	1.88745
3_CBX4	33_ZNF716	-4.43982	-7.01422
3_CBX4	34_ZNF479	-6.64357	-7.44681
3_CBX4	35_ZNF791		4.77948
3_CBX4	36_ZNF563	-1.61595	-6.88615
3_CBX4	37_ZNF20	-3.64357	0.445584
3_CBX4	38_ZNF440	-0.401238	-0.273322
3_CBX4	39_ZNF878	-3.89336	-5.01623
3_CBX4	40_ZNF823		-0.563754
3_CBX4	41_ZNF441	-1.10212	-3.31717
3_CBX4	42_ZNF763	-4.60916	0.790195
3_CBX4	43_ZNF844	-3.66957	1.62406
3_CBX4	44_ZFP69		-1.96198
3_CBX4	45_ZNF606	3.59722	-4.92787
3_CBX4	46_ZNF235	-5.35762	-0.765063
3_CBX4	47_ZNF613	-7.37908	-7.12951
3_CBX4	48_ZNF627	-3.53778	-2.6393
3_CBX4	49_ZNF649	-6.04543	-6.76741
3_CBX4	50_PRDM1	4.87796	3.21692
3_CBX4	51_ZNF644	4.26377	6.71237
3_CBX4	52_WIZ	5.85086	2.5127
3_CBX4	53_CDYL	2.98578	3.04252
3_CBX4	54_ATRX	3.12874
3_CBX4	55_MPHOSPH8	5.46476	1.24343
3_CBX4	56_DAXX	4.57075	4.65634
3_CBX4	57_MECP2_ATRX_binding	3.35502	5.05476
3_CBX4	58_PPHLN1		0.712371
3_CBX4	59_BCOR	4.05617	3.75301
3_CBX4	60_BMI1	4.7971	4.53069
3_CBX4	61_E2F6	2.54803	2.92182
3_CBX4	62_PCGF1	3.35078	2.09499
3_CBX4	63_RYBP_YAF2_rybp		3.73509
3_CBX4	64_YAF2	-0.0349739	-0.363919
3_CBX4	65_YY1
3_CBX4	66_KDM2B	2.94579	5.98776
3_CBX4	67_HNRPK		3.67055
3_CBX4	68_RUNX1	2.66025	2.45773
3_CBX4	69_CBX2	4.17713	6.10617
3_CBX4	70_CBX4
3_CBX4	71_CBX6	-1.53206	1.14227
3_CBX4	72_CBX7	3.50935	6.56798
3_CBX4	73_CBX8	4.644	2.7855
3_CBX4	74_PHF1_CTD	5.35036	1.38279
3_CBX4	75_PHF1_PHD	4.2257	5.93476
3_CBX4	76_MTF2	5.1517	4.2064
3_CBX4	77_EPOP	1.96544	2.8757
3_CBX4	78_LCOR (PALI1)	4.88967	2.55837
3_CBX4	79_AEBP2	2.24785	2.01903
3_CBX4	80_JARID2
3_CBX4	81_CTCF_PRC2
3_CBX4	82_PHF19	3.99701	0.219718
3_CBX4	83_PHF19_fusion
3_CBX4	84_ZFPM1		5.22694
3_CBX4	85_PRDM14	2.65194	2.57925
3_CBX4	86_vSET(P. bursaria chlorella virus)	3.99743	3.26725
3_CBX4	87_RCOR1	2.27529
3_CBX4	88_REST_CoREST_complex	2.53011	3.25865
3_CBX4	89_KLF3	3.93064
3_CBX4	90_ZEB1
3_CBX4	91_ZEB2	2.33726	3.1755
3_CBX4	92_MBD3(mouse)	3.24452	5.07494
3_CBX4	93_SALL1	2.92438
3_CBX4	94_NAB2	2.88275	3.05403
3_CBX4	95_MeCP2_Sin3_complex	2.85387	2.74849
3_CBX4	96_REST_Sin3_complex	-0.420841	3.42159
3_CBX4	97_SID4X	0.985785	-4.15243
3_CBX4	98_MeCP2_NCoR_complex
3_CBX4	99_NCOR1	0.536374	1.8198
3_CBX4	100_MBD1_TRD
3_CBX4	101_ZBTB18		2.93896
3_CBX4	102_GCNF	3.58164	4.45308
3_CBX4	103_NR2F6
3_CBX4	104_NR1D1
3_CBX4	105_EZH2_DNMT_recruit
3_CBX4	106_EHMT2_DNMT_recruit	2.14775	5.36595
3_CBX4	107_CBX5_full	4.99477	2.59038
3_CBX4	108_CBX1_full
3_CBX4	109_CBX3_full	3.39178	2.36607
3_CBX4	110_UHRF1	4.17693	3.41155
3_CBX4	111_MYC	4.83241	3.71611
3_CBX4	112_CTCF_chromatin_organization	3.61949	2.66025
3_CBX4	113_L3MBTL3	3.92899	2.64962
3_CBX4	114_PHC2	3.47121	-0.0880316
3_CBX4	115_TRIM28
3_CBX4	116_CBX1_chromoshadow	-4.94968
3_CBX4	117_CBX3_chromoshadow	4.07325	1.94349
3_CBX4	118_CBX5_chromoshadow	-0.12669	4.20758
3_CBX4	119_DMAP1	3.73621	6.05702
3_CBX4	120_UBN1_NHRD	4.51784	6.51351
3_CBX4	121_UBN1_HRD
3_CBX4	122_SETDB1
3_CBX4	123_SUV39H1
3_CBX4	124_dim-5(N.Crassa)
3_CBX4	125_KYP(A.Thaliana)	3.01821	2.77948
3_CBX4	126_SUVR4(A.Thaliana)
3_CBX4	127_EHMT2	3.8136	3.96051
3_CBX4	128_EHMT1	2.87887
3_CBX4	129_KDM2B	5.77428	2.23384
3_CBX4	130_KDM5B	3.75154	3.58369
3_CBX4	131_SET8(T.Gondii)
3_CBX4	132_RING1-XTEN20-PCGF1	2.89268	3.25865
3_CBX4	133_RING1-XTEN20-PCGF2
3_CBX4	134_RING1-XTEN20-PCGF3	2.33092	3.71003
3_CBX4	135_EZH1
3_CBX4	136_EZH2	3.61966	4.39152
3_CBX4	137_HDAC1
3_CBX4	138_DNMT1
3_CBX4	139_DNMT3A1
3_CBX4	140_DNMT3B1
3_CBX4	141_DNMT3B3	2.58913	5.24433
3_CBX4	142_DNMT3L	2.90139
3_CBX4	143_DNMT3C(mouse)
3_CBX4	144_sssIM(MQ1)
3_CBX4	145_DRM2(Arabidopsis)
3_CBX4	146_DRM3(Arabidopsis)		3.40752
3_CBX4	147_MET1(Arabidopsis)
3_CBX4	148_CMT2(Arabidopsis)
3_CBX4	149_CMT3(Arabidopsis)
3_CBX4	150_NtDRM1(N. Tabacum)
3_CBX4	151_DNMT3A1-DNMT3L(mouse,CRRISPRoff)
3_CBX4	152_DNMT3B1-XTEN20-DNMT3B3
3_CBX4	153_DNMT3A1-XTEN20-DNMT3B3
3_CBX4	154_DNMT3B1-XTEN20-DNMT3L
3_CBX4	155_DNMT3A1-XTEN20-DNMT3L
3_CBX4	156_eGFP
4_CBX5_chromo	1_CBX1_chromo	1.92943	3.77503
4_CBX5_chromo	2_CBX3_chromo	4.6203	3.16845
4_CBX5_chromo	3_CBX4	3.36825
4_CBX5_chromo	4_CBX5_chromo	2.30771	2.80548
4_CBX5_chromo	5_CBX7	5.20302	4.9421
4_CBX5_chromo	6_CBX2	3.20914	3.08266
4_CBX5_chromo	7_CBX6	5.94463	1.50768
4_CBX5_chromo	8_RYBP_zf_RanBP	4.48404
4_CBX5_chromo	9_AEBP2
4_CBX5_chromo	10_ING1	-0.219684	0.735091
4_CBX5_chromo	11_PHF2	4.23371
4_CBX5_chromo	12_TRIM24	5.47121	3.60658
4_CBX5_chromo	13_KDM5A	-2.93069	5.76851
4_CBX5_chromo	14_KDM5B	1.26262	5.67173
4_CBX5_chromo	15_DNMT3A_PWWP	2.39782	2.98264
4_CBX5_chromo	16_NSD1_PWWP2	7.88303	1.96372
4_CBX5_chromo	17_NSD2_PWWP1	2.75932	3.14259
4_CBX5_chromo	18_CREBBP	3.19693	4.17277
4_CBX5_chromo	19_MeCP2_MBD	2.70863	3.23508
4_CBX5_chromo	20_MBD1_MBD	4.86353	6.58684
4_CBX5_chromo	21_MBD2		4.64198
4_CBX5_chromo	22_MBD3	1.77213	2.21441
4_CBX5_chromo	23_Tet1		5.86849
4_CBX5_chromo	24_Tet3		5.77401
4_CBX5_chromo	25_Zfp961(mouse)	-4.54781	-5.72434
4_CBX5_chromo	26_Zfp809(mouse)	-6.13108	-5.63879
4_CBX5_chromo	27_ZNF417	2.0188	1.08081
4_CBX5_chromo	28_ZNF587	3.8722	5.54415
4_CBX5_chromo	29_ZIM3
4_CBX5_chromo	30_ZNF10	-5.03298	-2.91839
4_CBX5_chromo	31_ZNF534	-5.05861	-4.88158
4_CBX5_chromo	32_ZNF667	6.98014	2.09087
4_CBX5_chromo	33_ZNF716	-6.07167	-2.62748
4_CBX5_chromo	34_ZNF479	-5.15035	-2.02533
4_CBX5_chromo	35_ZNF791	3.72275
4_CBX5_chromo	36_ZNF563	-0.758656	-4.80923
4_CBX5_chromo	37_ZNF20	-3.92111
4_CBX5_chromo	38_ZNF440		0.509324
4_CBX5_chromo	39_ZNF878		1.5127
4_CBX5_chromo	40_ZNF823
4_CBX5_chromo	41_ZNF441	-4.54819	-5.67618
4_CBX5_chromo	42_ZNF763	4.03018	5.57429
4_CBX5_chromo	43_ZNF844	2.29837	5.399
4_CBX5_chromo	44_ZFP69	-3.86221
4_CBX5_chromo	45_ZNF606	-4.84203	-3.84987
4_CBX5_chromo	46_ZNF235	2.41463	-4.30053
4_CBX5_chromo	47_ZNF613	-5.88046	-0.893542
4_CBX5_chromo	48_ZNF627	3.41874	5.59804
4_CBX5_chromo	49_ZNF649	-6.29962	-0.648238
4_CBX5_chromo	50_PRDM1	4.78528	4.19998
4_CBX5_chromo	51_ZNF644	4.87887
4_CBX5_chromo	52_WIZ	4.33353	1.90502
4_CBX5_chromo	53_CDYL
4_CBX5_chromo	54_ATRX	4.49675
4_CBX5_chromo	55_MPHOSPH8	4.19524
4_CBX5_chromo	56_DAXX	3.5465	6.03155
4_CBX5_chromo	57_MECP2_ATRX_binding	2.86843
4_CBX5_chromo	58_PPHLN1	4.24882
4_CBX5_chromo	59_BCOR
4_CBX5_chromo	60_BMI1	7.38325	7.79463
4_CBX5_chromo	61_E2F6	2.50121	4.10412
4_CBX5_chromo	62_PCGF1	2.22427	4.3262
4_CBX5_chromo	63_RYBP_YAF2_rybp
4_CBX5_chromo	64_YAF2
4_CBX5_chromo	65_YY1
4_CBX5_chromo	66_KDM2B	2.35316	1.98198
4_CBX5_chromo	67_HNRPK
4_CBX5_chromo	68_RUNX1	2.614	2.72363
4_CBX5_chromo	69_CBX2		6.48328
4_CBX5_chromo	70_CBX4
4_CBX5_chromo	71_CBX6		4.48998
4_CBX5_chromo	72_CBX7		3.96391
4_CBX5_chromo	73_CBX8	3.97058	3.50012
4_CBX5_chromo	74_PHF1_CTD
4_CBX5_chromo	75_PHF1_PHD	5.05187	4.38973
4_CBX5_chromo	76_MTF2	3.96764	5.56164
4_CBX5_chromo	77_EPOP	1.20288	2.17894
4_CBX5_chromo	78_LCOR (PALI1)	6.03454	3.90038
4_CBX5_chromo	79_AEBP2	6.03986	2.03568
4_CBX5_chromo	80_JARID2
4_CBX5_chromo	81_CTCF_PRC2
4_CBX5_chromo	82_PHF19	4.57075
4_CBX5_chromo	83_PHF19_fusion
4_CBX5_chromo	84_ZFPM1
4_CBX5_chromo	85_PRDM14	3.81386	3.47656
4_CBX5_chromo	86_vSET(P. bursaria chlorella virus)	7.0247	2.26688
4_CBX5_chromo	87_RCOR1
4_CBX5_chromo	88_REST_CoREST_complex	4.98879	4.02049
4_CBX5_chromo	89_KLF3
4_CBX5_chromo	90_ZEB1		4.42439
4_CBX5_chromo	91_ZEB2	3.32365	3.70125
4_CBX5_chromo	92_MBD3(mouse)		5.09616
4_CBX5_chromo	93_SALL1	4.17165
4_CBX5_chromo	94_NAB2	1.71673	3.3123
4_CBX5_chromo	95_MeCP2_Sin3_complex	3.9809	2.65311
4_CBX5_chromo	96_REST_Sin3_complex
4_CBX5_chromo	97_SID4X		-2.47581
4_CBX5_chromo	98_MeCP2_NCoR_complex	3.95541	4.59804
4_CBX5_chromo	99_NCOR1	2.49339	2.88332
4_CBX5_chromo	100_MBD1_TRD
4_CBX5_chromo	101_ZBTB18	1.36275	3.33386
4_CBX5_chromo	102_GCNF	3.71371	2.89037
4_CBX5_chromo	103_NR2F6
4_CBX5_chromo	104_NR1D1
4_CBX5_chromo	105_EZH2_DNMT_recruit
4_CBX5_chromo	106_EHMT2_DNMT_recruit	3.07976	3.24382
4_CBX5_chromo	107_CBX5_full	5.13959
4_CBX5_chromo	108_CBX1_full
4_CBX5_chromo	109_CBX3_full
4_CBX5_chromo	110_UHRF1	4.33371	4.82961
4_CBX5_chromo	111_MYC	2.93134	6.00375
4_CBX5_chromo	112_CTCF_chromatin_organization	4.06088	2.74047
4_CBX5_chromo	113_L3MBTL3	0.785486	1.06925
4_CBX5_chromo	114_PHC2	5.86843	0.678507
4_CBX5_chromo	115_TRIM28		3.82255
4_CBX5_chromo	116_CBX1_chromoshadow	4.71914	4.89294
4_CBX5_chromo	117_CBX3_chromoshadow	0.72275	1.41959
4_CBX5_chromo	118_CBX5_chromoshadow		3.58309
4_CBX5_chromo	119_DMAP1	4.75132	6.41658
4_CBX5_chromo	120_UBN1_NHRD	6.81656	4.44639
4_CBX5_chromo	121_UBN1_HRD
4_CBX5_chromo	122_SETDB1
4_CBX5_chromo	123_SUV39H1
4_CBX5_chromo	124_dim-5(N.Crassa)
4_CBX5_chromo	125_KYP(A.Thaliana)		2.82255
4_CBX5_chromo	126_SUVR4(A.Thaliana)
4_CBX5_chromo	127_EHMT2	4.56213	4.58854
4_CBX5_chromo	128_EHMT1		1.81755
4_CBX5_chromo	129_KDM2B	4.30771	3.84171
4_CBX5_chromo	130_KDM5B	2.57616	4.02481
4_CBX5_chromo	131_SET8(T.Gondii)
4_CBX5_chromo	132_RING1-XTEN20-PCGF1		4.12741
4_CBX5_chromo	133_RING1-XTEN20-PCGF2	3.41874	2.22276
4_CBX5_chromo	134_RING1-XTEN20-PCGF3	2.44358	4.58435
4_CBX5_chromo	135_EZH1
4_CBX5_chromo	136_EZH2	4.04648	3.44267
4_CBX5_chromo	137_HDAC1
4_CBX5_chromo	138_DNMT1
4_CBX5_chromo	139_DNMT3A1
4_CBX5_chromo	140_DNMT3B1
4_CBX5_chromo	141_DNMT3B3	2.93332	2.99562
4_CBX5_chromo	142_DNMT3L		3.15294
4_CBX5_chromo	143_DNMT3C(mouse)		3.69856
4_CBX5_chromo	144_sssIM(MQ1)
4_CBX5_chromo	145_DRM2(Arabidopsis)
4_CBX5_chromo	146_DRM3(Arabidopsis)
4_CBX5_chromo	147_MET1(Arabidopsis)
4_CBX5_chromo	148_CMT2(Arabidopsis)
4_CBX5_chromo	149_CMT3(Arabidopsis)
4_CBX5_chromo	150_NtDRM1(N. Tabacum)
4_CBX5_chromo	151_DNMT3A1-DNMT3L(mouse,CRRISPRoff)
4_CBX5_chromo	152_DNMT3B1-XTEN20-DNMT3B3
4_CBX5_chromo	153_DNMT3A1-XTEN20-DNMT3B3		5.82467
4_CBX5_chromo	154_DNMT3B1-XTEN20-DNMT3L
4_CBX5_chromo	155_DNMT3A1-XTEN20-DNMT3L
4_CBX5_chromo	156_eGFP
5_CBX7	1_CBX1_chromo	3.28762	3.78289
5_CBX7	2_CBX3_chromo	2.99776	5.13056
5_CBX7	3_CBX4
5_CBX7	4_CBX5_chromo	3.93064	3.19956
5_CBX7	5_CBX7	1.16459	1.1777
5_CBX7	6_CBX2	2.35713	2.91626
5_CBX7	7_CBX6		3.33995
5_CBX7	8_RYBP_zf_RanBP	7.34509	6.81191
5_CBX7	9_AEBP2
5_CBX7	10_ING1	4.17165	6.16805
5_CBX7	11_PHF2		-4.07226
5_CBX7	12_TRIM24	6.17758	3.97406
5_CBX7	13_KDM5A	4.43204	4.40752
5_CBX7	14_KDM5B	3.27857	3.763
5_CBX7	15_DNMT3A_PWWP	5.36123	2.16141
5_CBX7	16_NSD1_PWWP2	4.16742	4.82344
5_CBX7	17_NSD2_PWWP1	0.536552	3.91762
5_CBX7	18_CREBBP	3.16159	3.21184
5_CBX7	19_MeCP2_MBD	2.85186	2.53411
5_CBX7	20_MBD1_MBD	4.34334	4.79347
5_CBX7	21_MBD2	4.79314	5.41457
5_CBX7	22_MBD3	2.57985	3.89309
5_CBX7	23_Tet1	2.82036	4.22694
5_CBX7	24_Tet3	4.02141	3.58309
5_CBX7	25_Zfp961(mouse)	-5.77661	-4.78538
5_CBX7	26_Zfp809(mouse)	-7.74989	-3.87677
5_CBX7	27_ZNF417	4.66912	2.64524
5_CBX7	28_ZNF587	3.032	2.52979
5_CBX7	29_ZIM3	0.711162	-0.522406
5_CBX7	30_ZNF10	-6.79389	-6.51696
5_CBX7	31_ZNF534	-7.03658	-6.36645
5_CBX7	32_ZNF667	2.74893	2.2845
5_CBX7	33_ZNF716	-3.62102	-6.28698
5_CBX7	34_ZNF479	-8.24704	-4.35423
5_CBX7	35_ZNF791	-4.46047
5_CBX7	36_ZNF563	-3.33614	-6.17979
5_CBX7	37_ZNF20	-1.01422	-0.285668
5_CBX7	38_ZNF440	-5.45716	-3.39338
5_CBX7	39_ZNF878	-4.51672	-5.89718
5_CBX7	40_ZNF823		4.39044
5_CBX7	41_ZNF441	-7.26593	-7.72653
5_CBX7	42_ZNF763	-4.98384	-0.203509
5_CBX7	43_ZNF844	-0.687987	0.530473
5_CBX7	44_ZFP69	-1.66578	-1.60476
5_CBX7	45_ZNF606	-0.347342	-6.73523
5_CBX7	46_ZNF235	-4.95907	-5.21393
5_CBX7	47_ZNF613	-3.50049	-3.89564
5_CBX7	48_ZNF627	-4.2922	-5.11179
5_CBX7	49_ZNF649	-3.18841	-4.89847
5_CBX7	50_PRDM1	4.08941	3.82321
5_CBX7	51_ZNF644		0.825288
5_CBX7	52_WIZ	1.65821	3.06256
5_CBX7	53_CDYL	3.3643
5_CBX7	54_ATRX	4.12329
5_CBX7	55_MPHOSPH8	0.400822	0.0162724
5_CBX7	56_DAXX	4.87331	5.09616
5_CBX7	57_MECP2_ATRX_binding	6.28652	4.83575
5_CBX7	58_PPHLN1	3.96561	3.75301
5_CBX7	59_BCOR	3.27857
5_CBX7	60_BMI1	6.54037	4.58714
5_CBX7	61_E2F6	2.40082	2.14943
5_CBX7	62_PCGF1	2.37725	3.53185
5_CBX7	63_RYBP_YAF2_rybp	4.68622
5_CBX7	64_YAF2		3.71237
5_CBX7	65_YY1
5_CBX7	66_KDM2B	3.86025	4.82467
5_CBX7	67_HNRPK
5_CBX7	68_RUNX1	3.54444	3.39419
5_CBX7	69_CBX2	3.0276	6.55314
5_CBX7	70_CBX4
5_CBX7	71_CBX6	4.02141	4.11261
5_CBX7	72_CBX7	4.05617
5_CBX7	73_CBX8	3.10126	3.82584
5_CBX7	74_PHF1_CTD	5.80851	4.17803
5_CBX7	75_PHF1_PHD	6.24506	6.02971
5_CBX7	76_MTF2	5.04879	3.61283
5_CBX7	77_EPOP	2.25099	2.10469
5_CBX7	78_LCOR (PALI1)	1.77238	1.99616
5_CBX7	79_AEBP2	3.49274	4.42339
5_CBX7	80_JARID2
5_CBX7	81_CTCF_PRC2
5_CBX7	82_PHF19		2.84768
5_CBX7	83_PHF19_fusion
5_CBX7	84_ZFPM1		2.11147
5_CBX7	85_PRDM14	3.10239	3.99889
5_CBX7	86_vSET(P. bursaria chlorella virus)	1.99719	1.93375
5_CBX7	87_RCOR1
5_CBX7	88_REST_CoREST_complex	4.77318	2.97526
5_CBX7	89_KLF3
5_CBX7	90_ZEB1
5_CBX7	91_ZEB2	3.49885	4.03375
5_CBX7	92_MBD3(mouse)		0.0399452
5_CBX7	93_SALL1
5_CBX7	94_NAB2	4.54937	1.77433
5_CBX7	95_MeCP2_Sin3_complex	4.11327	2.42536
5_CBX7	96_REST_Sin3_complex
5_CBX7	97_SID4X	1.60469	-3.11291
5_CBX7	98_MeCP2_NCoR_complex	4.02141	-1.91516
5_CBX7	99_NCOR1	2.11532	1.92649
5_CBX7	100_MBD1_TRD
5_CBX7	101_ZBTB18		3.06501
5_CBX7	102_GCNF	2.58404	2.97956
5_CBX7	103_NR2F6
5_CBX7	104_NR1D1
5_CBX7	105_EZH2_DNMT_recruit
5_CBX7	106_EHMT2_DNMT_recruit	5.64558	2.92512
5_CBX7	107_CBX5_full	3.63786	2.04677
5_CBX7	108_CBX1_full
5_CBX7	109_CBX3_full	2.47764
5_CBX7	110_UHRF1	2.79752	3.47868
5_CBX7	111_MYC	7.42707	8.23414
5_CBX7	112_CTCF_chromatin_organization	3.3826	2.96391
5_CBX7	113_L3MBTL3	5.83267	1.60919
5_CBX7	114_PHC2
5_CBX7	115_TRIM28	4.50935	4.86849
5_CBX7	116_CBX1_chromoshadow	1.99667	1.16136
5_CBX7	117_CBX3_chromoshadow	4.1068	5.56798
5_CBX7	118_CBX5_chromoshadow		5.76063
5_CBX7	119_DMAP1	4.1774	5.93476
5_CBX7	120_UBN1_NHRD	1.96737	5.22015
5_CBX7	121_UBN1_HRD	3.18742
5_CBX7	122_SETDB1
5_CBX7	123_SUV39H1
5_CBX7	124_dim-5(N.Crassa)
5_CBX7	125_KYP(A.Thaliana)	3.68622
5_CBX7	126_SUVR4(A.Thaliana)
5_CBX7	127_EHMT2	3.49078	5.50988
5_CBX7	128_EHMT1
5_CBX7	129_KDM2B	4.59681	3.13031
5_CBX7	130_KDM5B	2.43635	2.16088
5_CBX7	131_SET8(T.Gondii)
5_CBX7	132_RING1-XTEN20-PCGF1		4.91699
5_CBX7	133_RING1-XTEN20-PCGF2	4.98578	3.97213
5_CBX7	134_RING1-XTEN20-PCGF3	4.546	5.63381
5_CBX7	135_EZH1
5_CBX7	136_EZH2	2.17721	4.06152
5_CBX7	137_HDAC1
5_CBX7	138_DNMT1
5_CBX7	139_DNMT3A1
5_CBX7	140_DNMT3B1		2.47533
5_CBX7	141_DNMT3B3	3.16711	3.03791
5_CBX7	142_DNMT3L		1.86754
5_CBX7	143_DNMT3C(mouse)
5_CBX7	144_sssIM(MQ1)
5_CBX7	145_DRM2(Arabidopsis)
5_CBX7	146_DRM3(Arabidopsis)
5_CBX7	147_MET1(Arabidopsis)
5_CBX7	148_CMT2(Arabidopsis)
5_CBX7	149_CMT3(Arabidopsis)
5_CBX7	150_NtDRM1(N. Tabacum)
5_CBX7	151_DNMT3A1-DNMT3L(mouse,CRRISPRoff)
5_CBX7	152_DNMT3B1-XTEN20-DNMT3B3
5_CBX7	153_DNMT3A1-XTEN20-DNMT3B3
5_CBX7	154_DNMT3B1-XTEN20-DNMT3L
5_CBX7	155_DNMT3A1-XTEN20-DNMT3L
5_CBX7	156_eGFP
6_CBX2	1_CBX1_chromo	3.09707	6.02603
6_CBX2	2_CBX3_chromo	3.81116	1.50068
6_CBX2	3_CBX4	5.03018	4.08382
6_CBX2	4_CBX5_chromo	6.90465	6.67761
6_CBX2	5_CBX7	6.3032	2.71423
6_CBX2	6_CBX2	2.71863	2.97346
6_CBX2	7_CBX6	2.99861	2.43108
6_CBX2	8_RYBP_zf_RanBP	3.92492	2.2185
6_CBX2	9_AEBP2
6_CBX2	10_ING1	4.61028	1.07362
6_CBX2	11_PHF2		0.320053
6_CBX2	12_TRIM24	2.28729	3.95727
6_CBX2	13_KDM5A	2.01435	5.01254
6_CBX2	14_KDM5B	3.70825	4.56798
6_CBX2	15_DNMT3A_PWWP	3.07535	2.38176
6_CBX2	16_NSD1_PWWP2	6.76452	3.19864
6_CBX2	17_NSD2_PWWP1	2.80681	3.24237
6_CBX2	18_CREBBP	3.27946	5.24816
6_CBX2	19_MeCP2_MBD	5.66212	3.82576
6_CBX2	20_MBD1_MBD	3.43633	3.41809
6_CBX2	21_MBD2	2.08171	6.36881
6_CBX2	22_MBD3	1.31716	1.98624
6_CBX2	23_Tet1	4.26377	2.48403
6_CBX2	24_Tet3	1.62321	0.966745
6_CBX2	25_Zfp961(mouse)	-5.86646	-4.26098
6_CBX2	26_Zfp809(mouse)	-5.11952	-5.03945
6_CBX2	27_ZNF417	1.73176	2.77648
6_CBX2	28_ZNF587	2.76167	2.02006
6_CBX2	29_ZIM3	-5.26846	-5.56259
6_CBX2	30_ZNF10	-5.46352	-7.3822
6_CBX2	31_ZNF534	-7.24143	-7.44813
6_CBX2	32_ZNF667	1.87264	1.76279
6_CBX2	33_ZNF716	-4.23494	-6.1331
6_CBX2	34_ZNF479	-3.27047	-5.17314
6_CBX2	35_ZNF791	0.926891	4.03277
6_CBX2	36_ZNF563	-3.72622	-3.8477
6_CBX2	37_ZNF20		-4.111
6_CBX2	38_ZNF440	-0.899351	-2.93091
6_CBX2	39_ZNF878	0.111316	-5.55851
6_CBX2	40_ZNF823	4.16901	4.92886
6_CBX2	41_ZNF441	-2.40881	-5.81979
6_CBX2	42_ZNF763	-3.24303	0.0190509
6_CBX2	43_ZNF844		-6.03044
6_CBX2	44_ZFP69	-0.14817	-4.64957
6_CBX2	45_ZNF606	-5.84203	-0.865162
6_CBX2	46_ZNF235	-4.05861	-2.20879
6_CBX2	47_ZNF613	-7.34692	-3.67453
6_CBX2	48_ZNF627	0.562286	-2.72559
6_CBX2	49_ZNF649	-6.61413	-3.57303
6_CBX2	50_PRDM1	2.42188	2.98594
6_CBX2	51_ZNF644		4.24289
6_CBX2	52_WIZ	5.92124	4.38403
6_CBX2	53_CDYL		0.989905
6_CBX2	54_ATRX	3.27857
6_CBX2	55_MPHOSPH8	4.90635	-0.518403
6_CBX2	56_DAXX	4.99477
6_CBX2	57_MECP2_ATRX_binding	6.65998	6.91666
6_CBX2	58_PPHLN1	3.8778	2.87805
6_CBX2	59_BCOR	2.27529	4.00188
6_CBX2	60_BMI1	5.67663	3.43979
6_CBX2	61_E2F6	2.52478	2.72944
6_CBX2	62_PCGF1	3.22042	3.98675
6_CBX2	63_RYBP_YAF2_rybp	3.75132
6_CBX2	64_YAF2	4.33156	4.71237
6_CBX2	65_YY1
6_CBX2	66_KDM2B	6.13263	4.72059
6_CBX2	67_HNRPK
6_CBX2	68_RUNX1	4.70751	4.2877
6_CBX2	69_CBX2	3.72707	6.32455
6_CBX2	70_CBX4
6_CBX2	71_CBX6	5.20979
6_CBX2	72_CBX7		5.59928
6_CBX2	73_CBX8	2.89127	6.65369
6_CBX2	74_PHF1_CTD	3.15571	2.22986
6_CBX2	75_PHF1_PHD	5.12372	3.74119
6_CBX2	76_MTF2	3.07118	5.68262
6_CBX2	77_EPOP	2.52898	1.03089
6_CBX2	78_LCOR (PALI1)	3.04282	1.7781
6_CBX2	79_AEBP2	4.51243	2.33907
6_CBX2	80_JARID2
6_CBX2	81_CTCF_PRC2
6_CBX2	82_PHF19	5.86025	2.85093
6_CBX2	83_PHF19_fusion
6_CBX2	84_ZFPM1
6_CBX2	85_PRDM14	3.74883	4.88359
6_CBX2	86_vSET(P. bursaria chlorella virus)	-2.2287	-1.53981
6_CBX2	87_RCOR1
6_CBX2	88_REST_CoREST_complex	2.95813	3.54957
6_CBX2	89_KLF3
6_CBX2	90_ZEB1	4.48404
6_CBX2	91_ZEB2	1.45809	3.27084
6_CBX2	92_MBD3(mouse)	3.68622	2.915
6_CBX2	93_SALL1	0.578609	4.9754
6_CBX2	94_NAB2	3.2948	3.5533
6_CBX2	95_MeCP2_Sin3_complex	2.92714	4.29386
6_CBX2	96_REST_Sin3_complex	1.88911
6_CBX2	97_SID4X		-4.05846
6_CBX2	98_MeCP2_NCoR_complex		-0.322053
6_CBX2	99_NCOR1	0.431623	0.396942
6_CBX2	100_MBD1_TRD		4.33798
6_CBX2	101_ZBTB18	3.70825	-3.57303
6_CBX2	102_GCNF	3.22679	3.12741
6_CBX2	103_NR2F6	2.41874
6_CBX2	104_NR1D1
6_CBX2	105_EZH2_DNMT_recruit
6_CBX2	106_EHMT2_DNMT_recruit	2.3561	3.33579
6_CBX2	107_CBX5_full	2.88849	4.61283
6_CBX2	108_CBX1_full		-0.0239013
6_CBX2	109_CBX3_full	3.47764	5.56798
6_CBX2	110_UHRF1	6.43535	2.68815
6_CBX2	111_MYC	6.92046	6.1863
6_CBX2	112_CTCF_chromatin_organization	2.51504	2.66432
6_CBX2	113_L3MBTL3	6.04513	3.70816
6_CBX2	114_PHC2	4.64114	1.81309
6_CBX2	115_TRIM28		4.39044
6_CBX2	116_CBX1_chromoshadow		4.76631
6_CBX2	117_CBX3_chromoshadow	5.04756	3.54245
6_CBX2	118_CBX5_chromoshadow	5.85368	5.92886
6_CBX2	119_DMAP1	4.29006	4.58684
6_CBX2	120_UBN1_NHRD	4.00742	3.00182
6_CBX2	121_UBN1_HRD	3.04468	5.08559
6_CBX2	122_SETDB1
6_CBX2	123_SUV39H1
6_CBX2	124_dim-5(N.Crassa)
6_CBX2	125_KYP(A.Thaliana)	3.61805	0.698565
6_CBX2	126_SUVR4(A.Thaliana)
6_CBX2	127_EHMT2	5.28347	4.84362
6_CBX2	128_EHMT1	3.21845	-1.28763
6_CBX2	129_KDM2B	3.47575	3.01168
6_CBX2	130_KDM5B	3.84205	2.89884
6_CBX2	131_SET8(T.Gondii)
6_CBX2	132_RING1-XTEN20-PCGF1	2.68622
6_CBX2	133_RING1-XTEN20-PCGF2	3.07325	5.83102
6_CBX2	134_RING1-XTEN20-PCGF3	3.81548	1.90415
6_CBX2	135_EZH1
6_CBX2	136_EZH2	4.17647	4.5127
6_CBX2	137_HDAC1
6_CBX2	138_DNMT1
6_CBX2	139_DNMT3A1
6_CBX2	140_DNMT3B1		2.22694
6_CBX2	141_DNMT3B3	3.96764	1.91358
6_CBX2	142_DNMT3L		4.79037
6_CBX2	143_DNMT3C(mouse)
6_CBX2	144_sssIM(MQ1)
6_CBX2	145_DRM2(Arabidopsis)
6_CBX2	146_DRM3(Arabidopsis)
6_CBX2	147_MET1(Arabidopsis)
6_CBX2	148_CMT2(Arabidopsis)
6_CBX2	149_CMT3(Arabidopsis)
6_CBX2	150_NtDRM1(N. Tabacum)
6_CBX2	151_DNMT3A1-DNMT3L(mouse,CRRISPRoff)
6_CBX2	152_DNMT3B1-XTEN20-DNMT3B3
6_CBX2	153_DNMT3A1-XTEN20-DNMT3B3
6_CBX2	154_DNMT3B1-XTEN20-DNMT3L
6_CBX2	155_DNMT3A1-XTEN20-DNMT3L
6_CBX2	156_eGFP
7_CBX6	1_CBX1_chromo	3.81021	1.36838
7_CBX6	2_CBX3_chromo	2.21482	2.81265
7_CBX6	3_CBX4	3.3643	4.9754
7_CBX6	4_CBX5_chromo	4.61805	3.28968
7_CBX6	5_CBX7	3.15571	2.02787
7_CBX6	6_CBX2	3.03577	2.70897
7_CBX6	7_CBX6	0.689392	0.342079
7_CBX6	8_RYBP_zf_RanBP	6.27857	6.41598
7_CBX6	9_AEBP2
7_CBX6	10_ING1	4.94926	6.4596
7_CBX6	11_PHF2
7_CBX6	12_TRIM24	5.9886	6.57339
7_CBX6	13_KDM5A	4.27119
7_CBX6	14_KDM5B	-0.280495	5.82785
7_CBX6	15_DNMT3A_PWWP	7.21915	2.04914
7_CBX6	16_NSD1_PWWP2	1.89454	7.6854
7_CBX6	17_NSD2_PWWP1	3.34835	2.03532
7_CBX6	18_CREBBP	3.00755	2.63384
7_CBX6	19_MeCP2_MBD	1.53476	2.46264
7_CBX6	20_MBD1_MBD	5.01218	5.56037
7_CBX6	21_MBD2		4.05702
7_CBX6	22_MBD3	4.35869	3.53165
7_CBX6	23_Tet1	5.39518	4.88077
7_CBX6	24_Tet3	4.66386	-0.457554
7_CBX6	25_Zfp961(mouse)	-4.99052	-3.6763
7_CBX6	26_Zfp809(mouse)	-1.64332	-2.35539
7_CBX6	27_ZNF417	4.16667	1.80195
7_CBX6	28_ZNF587	2.47102	3.68499
7_CBX6	29_ZIM3	0.181041	0.567981
7_CBX6	30_ZNF10	-4.78326	-4.33519
7_CBX6	31_ZNF534	-0.918246	-5.05151
7_CBX6	32_ZNF667	3.19591	6.6218
7_CBX6	33_ZNF716	-3.61964	-4.5653
7_CBX6	34_ZNF479	-1.85653	-6.83375
7_CBX6	35_ZNF791	5.52184
7_CBX6	36_ZNF563	-3.36471	-3.16603
7_CBX6	37_ZNF20	-0.980268
7_CBX6	38_ZNF440	-4.3119	0.396002
7_CBX6	39_ZNF878	-3.73303	-1.51239
7_CBX6	40_ZNF823	4.33628
7_CBX6	41_ZNF441	-2.59187	-7.49629
7_CBX6	42_ZNF763	-3.12969	0.774085
7_CBX6	43_ZNF844		0.852067
7_CBX6	44_ZFP69	-5.80429	0.125037
7_CBX6	45_ZNF606	-5.15172	-0.500977
7_CBX6	46_ZNF235	-6.09743	-4.8894
7_CBX6	47_ZNF613	-6.34214	-6.05499
7_CBX6	48_ZNF627
7_CBX6	49_ZNF649	-0.685744	-1.23886
7_CBX6	50_PRDM1	3.42555	2.90681
7_CBX6	51_ZNF644		4.03887
7_CBX6	52_WIZ	1.63462	4.28353
7_CBX6	53_CDYL		3.05702
7_CBX6	54_ATRX	3.77238	0.266282
7_CBX6	55_MPHOSPH8		5.3519
7_CBX6	56_DAXX	3.47121	4.3933
7_CBX6	57_MECP2_ATRX_binding	2.55213	2.58309
7_CBX6	58_PPHLN1		3.32005
7_CBX6	59_BCOR	1.4395	3.83102
7_CBX6	60_BMI1	4.19398	6.99651
7_CBX6	61_E2F6	3.41439	2.71793
7_CBX6	62_PCGF1	3.32295	5.6599
7_CBX6	63_RYBP_YAF2_rybp	4.91178
7_CBX6	64_YAF2
7_CBX6	65_YY1
7_CBX6	66_KDM2B	6.54955	2.30891
7_CBX6	67_HNRPK
7_CBX6	68_RUNX1	1.93365	4.11666
7_CBX6	69_CBX2	1.06474	5.64198
7_CBX6	70_CBX4
7_CBX6	71_CBX6	6.10265	3.3498
7_CBX6	72_CBX7	4.89268	3.71237
7_CBX6	73_CBX8	3.76539	5.77435
7_CBX6	74_PHF1_CTD	0.065955	3.56798
7_CBX6	75_PHF1_PHD	6.45176	6.32455
7_CBX6	76_MTF2	0.903323
7_CBX6	77_EPOP	2.69176	0.705343
7_CBX6	78_LCOR (PALI1)	3.71914	3.57197
7_CBX6	79_AEBP2	3.94831	3.64635
7_CBX6	80_JARID2		3.55271
7_CBX6	81_CTCF_PRC2
7_CBX6	82_PHF19	5.40243
7_CBX6	83_PHF19_fusion
7_CBX6	84_ZFPM1	4.02141
7_CBX6	85_PRDM14	4.21664	4.88619
7_CBX6	86_vSET(P. bursaria chlorella virus)	2.1913	1.42269
7_CBX6	87_RCOR1
7_CBX6	88_REST_CoREST_complex	2.20921	3.19704
7_CBX6	89_KLF3
7_CBX6	90_ZEB1	4.18742
7_CBX6	91_ZEB2	1.42319	3.36736
7_CBX6	92_MBD3(mouse)	3.70825
7_CBX6	93_SALL1
7_CBX6	94_NAB2	4.53959	4.59731
7_CBX6	95_MeCP2_Sin3_complex	3.55882	4.07647
7_CBX6	96_REST_Sin3_complex		4.69856
7_CBX6	97_SID4X	-3.49964
7_CBX6	98_MeCP2_NCoR_complex		4.14787
7_CBX6	99_NCOR1	2.05563	3.16022
7_CBX6	100_MBD1_TRD
7_CBX6	101_ZBTB18
7_CBX6	102_GCNF	4.67695	3.66583
7_CBX6	103_NR2F6	1.42636	3.72605
7_CBX6	104_NR1D1
7_CBX6	105_EZH2_DNMT_recruit
7_CBX6	106_EHMT2_DNMT_recruit	4.66094	2.49675
7_CBX6	107_CBX5_full		2.47533
7_CBX6	108_CBX1_full	2.27529
7_CBX6	109_CBX3_full	4.33628
7_CBX6	110_UHRF1	4.71673	3.51973
7_CBX6	111_MYC	0.619865	6.51382
7_CBX6	112_CTCF_chromatin_organization	5.18528	4.29626
7_CBX6	113_L3MBTL3	2.39748	2.46689
7_CBX6	114_PHC2
7_CBX6	115_TRIM28	3.47121
7_CBX6	116_CBX1_chromoshadow
7_CBX6	117_CBX3_chromoshadow	3.21845	2.05702
7_CBX6	118_CBX5_chromoshadow	4.48404
7_CBX6	119_DMAP1	5.91257	5.20714
7_CBX6	120_UBN1_NHRD	3.14953	6.46681
7_CBX6	121_UBN1_HRD		4.18795
7_CBX6	122_SETDB1
7_CBX6	123_SUV39H1
7_CBX6	124_dim-5(N.Crassa)		3.77948
7_CBX6	125_KYP(A.Thaliana)	3.85368	1.42858
7_CBX6	126_SUVR4(A.Thaliana)
7_CBX6	127_EHMT2	2.44522	4.399
7_CBX6	128_EHMT1	2.84828	4.74326
7_CBX6	129_KDM2B	2.86025	2.13841
7_CBX6	130_KDM5B	2.3877	3.08499
7_CBX6	131_SET8(T.Gondii)
7_CBX6	132_RING1-XTEN20-PCGF1	3.41874	5.06421
7_CBX6	133_RING1-XTEN20-PCGF2
7_CBX6	134_RING1-XTEN20-PCGF3	4.3422	3.33733
7_CBX6	135_EZH1
7_CBX6	136_EZH2	3.4249	4.14522
7_CBX6	137_HDAC1
7_CBX6	138_DNMT1
7_CBX6	139_DNMT3A1
7_CBX6	140_DNMT3B1		0.416268
7_CBX6	141_DNMT3B3	2.72995	1.87146
7_CBX6	142_DNMT3L		5.31101
7_CBX6	143_DNMT3C(mouse)	2.44522	2.61283
7_CBX6	144_sssIM(MQ1)
7_CBX6	145_DRM2(Arabidopsis)
7_CBX6	146_DRM3(Arabidopsis)
7_CBX6	147_MET1(Arabidopsis)
7_CBX6	148_CMT2(Arabidopsis)
7_CBX6	149_CMT3(Arabidopsis)
7_CBX6	150_NtDRM1(N. Tabacum)
7_CBX6	151_DNMT3A1-DNMT3L(mouse,CRRISPRoff)
7_CBX6	152_DNMT3B1-XTEN20-DNMT3B3
7_CBX6	153_DNMT3A1-XTEN20-DNMT3B3
7_CBX6	154_DNMT3B1-XTEN20-DNMT3L
7_CBX6	155_DNMT3A1-XTEN20-DNMT3L
7_CBX6	156_eGFP
8_RYBP_zf_RanBP	1_CBX1_chromo	3.2191	2.74301
8_RYBP_zf_RanBP	2_CBX3_chromo	3.88984	2.88326
8_RYBP_zf_RanBP	3_CBX4	4.65821	5.47656
8_RYBP_zf_RanBP	4_CBX5_chromo	2.92438	5.24605
8_RYBP_zf_RanBP	5_CBX7	4.53268	5.36757
8_RYBP_zf_RanBP	6_CBX2	3.20914	3.29684
8_RYBP_zf_RanBP	7_CBX6	4.59722	5.26387
8_RYBP_zf_RanBP	8_RYBP_zf_RanBP	2.33156	1.86062
8_RYBP_zf_RanBP	9_AEBP2
8_RYBP_zf_RanBP	10_ING1	3.94926	5.42858
8_RYBP_zf_RanBP	11_PHF2
8_RYBP_zf_RanBP	12_TRIM24	5.39857	4.96391
8_RYBP_zf_RanBP	13_KDM5A	1.34088	3.71237
8_RYBP_zf_RanBP	14_KDM5B	4.29564
8_RYBP_zf_RanBP	15_DNMT3A_PWWP	3.36392	2.96783
8_RYBP_zf_RanBP	16_NSD1_PWWP2	4.76621	3.55496
8_RYBP_zf_RanBP	17_NSD2_PWWP1	4.32031	3.47494
8_RYBP_zf_RanBP	18_CREBBP	3.33911	3.30649
8_RYBP_zf_RanBP	19_MeCP2_MBD	3.27119	1.87266
8_RYBP_zf_RanBP	20_MBD1_MBD	5.04756	0.878049
8_RYBP_zf_RanBP	21_MBD2	5.1637	1.88603
8_RYBP_zf_RanBP	22_MBD3	3.10588	2.5615
8_RYBP_zf_RanBP	23_Tet1	3.57075	5.40752
8_RYBP_zf_RanBP	24_Tet3		0.877001
8_RYBP_zf_RanBP	25_Zfp961(mouse)	-7.11966	-6.40139
8_RYBP_zf_RanBP	26_Zfp809(mouse)	-3.07951	-1.29639
8_RYBP_zf_RanBP	27_ZNF417	2.41249	3.81387
8_RYBP_zf_RanBP	28_ZNF587	4.85599	3.71325
8_RYBP_zf_RanBP	29_ZIM3	3.01327	-5.71704
8_RYBP_zf_RanBP	30_ZNF10	-8.121	-8.33458
8_RYBP_zf_RanBP	31_ZNF534	-5.40653	-4.65264
8_RYBP_zf_RanBP	32_ZNF667	0.782634	-0.382663
8_RYBP_zf_RanBP	33_ZNF716	-0.239282	-4.09845
8_RYBP_zf_RanBP	34_ZNF479	-5.15989	-7.16107
8_RYBP_zf_RanBP	35_ZNF791
8_RYBP_zf_RanBP	36_ZNF563	-6.86971	-1.58934
8_RYBP_zf_RanBP	37_ZNF20		0.320053
8_RYBP_zf_RanBP	38_ZNF440	-1.39516	-5.55851
8_RYBP_zf_RanBP	39_ZNF878	-4.1435	-4.86695
8_RYBP_zf_RanBP	40_ZNF823	3.21845
8_RYBP_zf_RanBP	41_ZNF441	-4.4223	-2.06864
8_RYBP_zf_RanBP	42_ZNF763		3.57639
8_RYBP_zf_RanBP	43_ZNF844	1.62439	-3.44548
8_RYBP_zf_RanBP	44_ZFP69	-4.27295	-0.544527
8_RYBP_zf_RanBP	45_ZNF606	-6.18814	-6.32621
8_RYBP_zf_RanBP	46_ZNF235	-4.81123	-5.77798
8_RYBP_zf_RanBP	47_ZNF613	-3.40291	-1.75218
8_RYBP_zf_RanBP	48_ZNF627	-1.99911	3.9754
8_RYBP_zf_RanBP	49_ZNF649	-2.41839	-0.539349
8_RYBP_zf_RanBP	50_PRDM1	3.91178	3.37316
8_RYBP_zf_RanBP	51_ZNF644		0.473858
8_RYBP_zf_RanBP	52_WIZ	5.83961	-0.687036
8_RYBP_zf_RanBP	53_CDYL		2.37591
8_RYBP_zf_RanBP	54_ATRX	0.730528
8_RYBP_zf_RanBP	55_MPHOSPH8	-1.01422	2.82255
8_RYBP_zf_RanBP	56_DAXX	3.30771
8_RYBP_zf_RanBP	57_MECP2_ATRX_binding	3.57075	3.16348
8_RYBP_zf_RanBP	58_PPHLN1
8_RYBP_zf_RanBP	59_BCOR		1.46444
8_RYBP_zf_RanBP	60_BMI1	6.91314	4.67218
8_RYBP_zf_RanBP	61_E2F6	3.30361	2.05832
8_RYBP_zf_RanBP	62_PCGF1	3.34253	2.2633
8_RYBP_zf_RanBP	63_RYBP_YAF2_rybp	4.15571	5.45756
8_RYBP_zf_RanBP	64_YAF2
8_RYBP_zf_RanBP	65_YY1
8_RYBP_zf_RanBP	66_KDM2B	4.85861	2.97151
8_RYBP_zf_RanBP	67_HNRPK	2.57075
8_RYBP_zf_RanBP	68_RUNX1	3.00006	2.54523
8_RYBP_zf_RanBP	69_CBX2	5.74067	5.43553
8_RYBP_zf_RanBP	70_CBX4
8_RYBP_zf_RanBP	71_CBX6	4.74955	5.29275
8_RYBP_zf_RanBP	72_CBX7		5.01122
8_RYBP_zf_RanBP	73_CBX8	2.79984	2.39026
8_RYBP_zf_RanBP	74_PHF1_CTD
8_RYBP_zf_RanBP	75_PHF1_PHD	5.06394	3.97389
8_RYBP_zf_RanBP	76_MTF2	-0.395306	0.0706937
8_RYBP_zf_RanBP	77_EPOP	1.23913	0.377769
8_RYBP_zf_RanBP	78_LCOR (PALI1)	2.48829	1.2479
8_RYBP_zf_RanBP	79_AEBP2	8.50477	2.20098
8_RYBP_zf_RanBP	80_JARID2
8_RYBP_zf_RanBP	81_CTCF_PRC2
8_RYBP_zf_RanBP	82_PHF19	5.00498	5.00017
8_RYBP_zf_RanBP	83_PHF19_fusion
8_RYBP_zf_RanBP	84_ZFPM1		5.22694
8_RYBP_zf_RanBP	85_PRDM14	2.35048	3.08065
8_RYBP_zf_RanBP	86_vSET(P. bursaria chlorella virus)	-1.88172	-1.71919
8_RYBP_zf_RanBP	87_RCOR1
8_RYBP_zf_RanBP	88_REST_CoREST_complex	-0.149443	1.97645
8_RYBP_zf_RanBP	89_KLF3
8_RYBP_zf_RanBP	90_ZEB1
8_RYBP_zf_RanBP	91_ZEB2	2.03542	1.80548
8_RYBP_zf_RanBP	92_MBD3(mouse)	3.15571	2.97213
8_RYBP_zf_RanBP	93_SALL1	-3.06484	3.77948
8_RYBP_zf_RanBP	94_NAB2	4.07485	3.20147
8_RYBP_zf_RanBP	95_MeCP2_Sin3_complex	3.26301	2.07476
8_RYBP_zf_RanBP	96_REST_Sin3_complex	4.61999	-0.275557
8_RYBP_zf_RanBP	97_SID4X	-3.44717
8_RYBP_zf_RanBP	98_MeCP2_NCoR_complex	1.40082	-4.40241
8_RYBP_zf_RanBP	99_NCOR1	-2.2588	-5.05109
8_RYBP_zf_RanBP	100_MBD1_TRD		1.80192
8_RYBP_zf_RanBP	101_ZBTB18	3.10126
8_RYBP_zf_RanBP	102_GCNF	3.19784	2.52951
8_RYBP_zf_RanBP	103_NR2F6
8_RYBP_zf_RanBP	104_NR1D1
8_RYBP_zf_RanBP	105_EZH2_DNMT_recruit
8_RYBP_zf_RanBP	106_EHMT2_DNMT_recruit	4.71914	3.37943
8_RYBP_zf_RanBP	107_CBX5_full	2.39017	4.24062
8_RYBP_zf_RanBP	108_CBX1_full	3.47121
8_RYBP_zf_RanBP	109_CBX3_full	1.75837
8_RYBP_zf_RanBP	110_UHRF1	4.16901	4.64498
8_RYBP_zf_RanBP	111_MYC	5.89704	7.07761
8_RYBP_zf_RanBP	112_CTCF_chromatin_organization	4.15656	3.90648
8_RYBP_zf_RanBP	113_L3MBTL3	0.420362	-0.174712
8_RYBP_zf_RanBP	114_PHC2		3.77948
8_RYBP_zf_RanBP	115_TRIM28
8_RYBP_zf_RanBP	116_CBX1_chromoshadow
8_RYBP_zf_RanBP	117_CBX3_chromoshadow	2.7032	0.235989
8_RYBP_zf_RanBP	118_CBX5_chromoshadow	5.27857	4.8183
8_RYBP_zf_RanBP	119_DMAP1	5.74067	4.77268
8_RYBP_zf_RanBP	120_UBN1_NHRD	4.18727	3.17091
8_RYBP_zf_RanBP	121_UBN1_HRD	3.68622	1.20458
8_RYBP_zf_RanBP	122_SETDB1
8_RYBP_zf_RanBP	123_SUV39H1
8_RYBP_zf_RanBP	124_dim-5(N.Crassa)
8_RYBP_zf_RanBP	125_KYP(A.Thaliana)	1.87887	0.0926427
8_RYBP_zf_RanBP	126_SUVR4(A.Thaliana)
8_RYBP_zf_RanBP	127_EHMT2	4.4216	4.69611
8_RYBP_zf_RanBP	128_EHMT1	-0.323543	-3.38039
8_RYBP_zf_RanBP	129_KDM2B	3.70418	3.77503
8_RYBP_zf_RanBP	130_KDM5B	3.07221	2.51786
8_RYBP_zf_RanBP	131_SET8(T.Gondii)
8_RYBP_zf_RanBP	132_RING1-XTEN20-PCGF1	5.75132	-0.298384
8_RYBP_zf_RanBP	133_RING1-XTEN20-PCGF2
8_RYBP_zf_RanBP	134_RING1-XTEN20-PCGF3	4.38374	3.82994
8_RYBP_zf_RanBP	135_EZH1
8_RYBP_zf_RanBP	136_EZH2	2.65458	5.33798
8_RYBP_zf_RanBP	137_HDAC1
8_RYBP_zf_RanBP	138_DNMT1
8_RYBP_zf_RanBP	139_DNMT3A1
8_RYBP_zf_RanBP	140_DNMT3B1
8_RYBP_zf_RanBP	141_DNMT3B3	3.17341	3.11756
8_RYBP_zf_RanBP	142_DNMT3L	-1.49964	2.54245
8_RYBP_zf_RanBP	143_DNMT3C(mouse)
8_RYBP_zf_RanBP	144_sssIM(MQ1)
8_RYBP_zf_RanBP	145_DRM2(Arabidopsis)
8_RYBP_zf_RanBP	146_DRM3(Arabidopsis)		2.44558
8_RYBP_zf_RanBP	147_MET1(Arabidopsis)
8_RYBP_zf_RanBP	148_CMT2(Arabidopsis)
8_RYBP_zf_RanBP	149_CMT3(Arabidopsis)
8_RYBP_zf_RanBP	150_NtDRM1(N. Tabacum)
8_RYBP_zf_RanBP	151_DNMT3A1-DNMT3L(mouse,CRRISPRoff)
8_RYBP_zf_RanBP	152_DNMT3B1-XTEN20-DNMT3B3
8_RYBP_zf_RanBP	153_DNMT3A1-XTEN20-DNMT3B3
8_RYBP_zf_RanBP	154_DNMT3B1-XTEN20-DNMT3L
8_RYBP_zf_RanBP	155_DNMT3A1-XTEN20-DNMT3L
8_RYBP_zf_RanBP	156_eGFP
9_AEBP2	1_CBX1_chromo	3.53011	5.21729
9_AEBP2	2_CBX3_chromo	2.54037	3.88299
9_AEBP2	3_CBX4
9_AEBP2	4_CBX5_chromo		3.67055
9_AEBP2	5_CBX7		3.61283
9_AEBP2	6_CBX2	4.11881	4.36153
9_AEBP2	7_CBX6
9_AEBP2	8_RYBP_zf_RanBP
9_AEBP2	9_AEBP2	6.60344
9_AEBP2	10_ING1
9_AEBP2	11_PHF2
9_AEBP2	12_TRIM24
9_AEBP2	13_KDM5A
9_AEBP2	14_KDM5B
9_AEBP2	15_DNMT3A_PWWP	4.19729	3.75746
9_AEBP2	16_NSD1_PWWP2	4.24745	3.83463
9_AEBP2	17_NSD2_PWWP1	3.59459	4.94064
9_AEBP2	18_CREBBP	4.00074	2.7489
9_AEBP2	19_MeCP2_MBD	1.9287	1.71353
9_AEBP2	20_MBD1_MBD
9_AEBP2	21_MBD2
9_AEBP2	22_MBD3	4.58272	2.19042
9_AEBP2	23_Tet1
9_AEBP2	24_Tet3
9_AEBP2	25_Zfp961(mouse)	-0.518688	0.320053
9_AEBP2	26_Zfp809(mouse)
9_AEBP2	27_ZNF417	3.88526	2.37369
9_AEBP2	28_ZNF587	3.47517	4.92738
9_AEBP2	29_ZIM3
9_AEBP2	30_ZNF10	-4.44717	-1.62336
9_AEBP2	31_ZNF534
9_AEBP2	32_ZNF667	2.69922	3.12741
9_AEBP2	33_ZNF716
9_AEBP2	34_ZNF479
9_AEBP2	35_ZNF791
9_AEBP2	36_ZNF563
9_AEBP2	37_ZNF20
9_AEBP2	38_ZNF440
9_AEBP2	39_ZNF878
9_AEBP2	40_ZNF823
9_AEBP2	41_ZNF441
9_AEBP2	42_ZNF763	4.09012
9_AEBP2	43_ZNF844
9_AEBP2	44_ZFP69
9_AEBP2	45_ZNF606
9_AEBP2	46_ZNF235
9_AEBP2	47_ZNF613
9_AEBP2	48_ZNF627
9_AEBP2	49_ZNF649
9_AEBP2	50_PRDM1	3.04023	2.80548
9_AEBP2	51_ZNF644		0.320053
9_AEBP2	52_WIZ
9_AEBP2	53_CDYL
9_AEBP2	54_ATRX		3.55271
9_AEBP2	55_MPHOSPH8
9_AEBP2	56_DAXX
9_AEBP2	57_MECP2_ATRX_binding
9_AEBP2	58_PPHLN1
9_AEBP2	59_BCOR
9_AEBP2	60_BMI1
9_AEBP2	61_E2F6	4.95848	2.63084
9_AEBP2	62_PCGF1	4.90862	1.63978
9_AEBP2	63_RYBP_YAF2_rybp
9_AEBP2	64_YAF2
9_AEBP2	65_YY1
9_AEBP2	66_KDM2B
9_AEBP2	67_HNRPK
9_AEBP2	68_RUNX1	2.73302	4.75301
9_AEBP2	69_CBX2
9_AEBP2	70_CBX4
9_AEBP2	71_CBX6
9_AEBP2	72_CBX7	3.18218	3.67055
9_AEBP2	73_CBX8	4.91915	5.24605
9_AEBP2	74_PHF1_CTD
9_AEBP2	75_PHF1_PHD	4.02141	2.58309
9_AEBP2	76_MTF2
9_AEBP2	77_EPOP
9_AEBP2	78_LCOR (PALI1)
9_AEBP2	79_AEBP2	-0.488147	4.79254
9_AEBP2	80_JARID2
9_AEBP2	81_CTCF_PRC2
9_AEBP2	82_PHF19
9_AEBP2	83_PHF19_fusion
9_AEBP2	84_ZFPM1	-1.6404
9_AEBP2	85_PRDM14	3.20818
9_AEBP2	86_vSET(P. bursaria chlorella virus)	2.28534	3.83102
9_AEBP2	87_RCOR1
9_AEBP2	88_REST_CoREST_complex	4.07325	5.18795
9_AEBP2	89_KLF3
9_AEBP2	90_ZEB1
9_AEBP2	91_ZEB2
9_AEBP2	92_MBD3(mouse)
9_AEBP2	93_SALL1
9_AEBP2	94_NAB2		1.9761
9_AEBP2	95_MeCP2_Sin3_complex	3.44522	2.87464
9_AEBP2	96_REST_Sin3_complex
9_AEBP2	97_SID4X
9_AEBP2	98_MeCP2_NCoR_complex
9_AEBP2	99_NCOR1	5.43864	2.98302
9_AEBP2	100_MBD1_TRD
9_AEBP2	101_ZBTB18	3.15571
9_AEBP2	102_GCNF
9_AEBP2	103_NR2F6
9_AEBP2	104_NR1D1
9_AEBP2	105_EZH2_DNMT_recruit
9_AEBP2	106_EHMT2_DNMT_recruit		4.40752
9_AEBP2	107_CBX5_full
9_AEBP2	108_CBX1_full
9_AEBP2	109_CBX3_full
9_AEBP2	110_UHRF1
9_AEBP2	111_MYC	2.39178
9_AEBP2	112_CTCF_chromatin_organization	4.02392	1.35958
9_AEBP2	113_L3MBTL3
9_AEBP2	114_PHC2
9_AEBP2	115_TRIM28
9_AEBP2	116_CBX1_chromoshadow
9_AEBP2	117_CBX3_chromoshadow
9_AEBP2	118_CBX5_chromoshadow
9_AEBP2	119_DMAP1
9_AEBP2	120_UBN1_NHRD
9_AEBP2	121_UBN1_HRD
9_AEBP2	122_SETDB1
9_AEBP2	123_SUV39H1
9_AEBP2	124_dim-5(N.Crassa)
9_AEBP2	125_KYP(A.Thaliana)	3.41874
9_AEBP2	126_SUVR4(A.Thaliana)
9_AEBP2	127_EHMT2
9_AEBP2	128_EHMT1
9_AEBP2	129_KDM2B
9_AEBP2	130_KDM5B	2.79314	4.14023
9_AEBP2	131_SET8(T.Gondii)
9_AEBP2	132_RING1-XTEN20-PCGF1
9_AEBP2	133_RING1-XTEN20-PCGF2
9_AEBP2	134_RING1-XTEN20-PCGF3	4.12192	3.29988
9_AEBP2	135_EZH1
9_AEBP2	136_EZH2
9_AEBP2	137_HDAC1
9_AEBP2	138_DNMT1
9_AEBP2	139_DNMT3A1
9_AEBP2	140_DNMT3B1
9_AEBP2	141_DNMT3B3
9_AEBP2	142_DNMT3L
9_AEBP2	143_DNMT3C(mouse)
9_AEBP2	144_sssIM(MQ1)
9_AEBP2	145_DRM2(Arabidopsis)
9_AEBP2	146_DRM3(Arabidopsis)
9_AEBP2	147_MET1(Arabidopsis)
9_AEBP2	148_CMT2(Arabidopsis)
9_AEBP2	149_CMT3(Arabidopsis)
9_AEBP2	150_NtDRM1(N. Tabacum)
9_AEBP2	151_DNMT3A1-DNMT3L(mouse,CRRISPRoff)
9_AEBP2	152_DNMT3B1-XTEN20-DNMT3B3
9_AEBP2	153_DNMT3A1-XTEN20-DNMT3B3
9_AEBP2	154_DNMT3B1-XTEN20-DNMT3L
9_AEBP2	155_DNMT3A1-XTEN20-DNMT3L
9_AEBP2	156_eGFP
10_ING1	1_CBX1_chromo	6.65112	2.64855
10_ING1	2_CBX3_chromo	3.66931	1.91561
10_ING1	3_CBX4	4.23371	1.20723
10_ING1	4_CBX5_chromo	4.68622	6.15294
10_ING1	5_CBX7	3.64419	2.37551
10_ING1	6_CBX2	3.67409	2.70093
10_ING1	7_CBX6	4.14767	5.70807
10_ING1	8_RYBP_zf_RanBP		2.05146
10_ING1	9_AEBP2
10_ING1	10_ING1	1.79314	3.81886
10_ING1	11_PHF2	3.64114
10_ING1	12_TRIM24	6.86598	5.5406
10_ING1	13_KDM5A	0.389682
10_ING1	14_KDM5B		0.536865
10_ING1	15_DNMT3A_PWWP	5.43191	2.74462
10_ING1	16_NSD1_PWWP2	4.48474	4.73908
10_ING1	17_NSD2_PWWP1	3.47698	3.26526
10_ING1	18_CREBBP	5.55804	3.25692
10_ING1	19_MeCP2_MBD	2.64538	4.8615
10_ING1	20_MBD1_MBD	5.61999	8.29045
10_ING1	21_MBD2	4.64114	5.92492
10_ING1	22_MBD3	8.52417	2.10412
10_ING1	23_Tet1	4.5465	3.48998
10_ING1	24_Tet3	4.58073	4.43553
10_ING1	25_Zfp961(mouse)	-3.45099	-8.67995
10_ING1	26_Zfp809(mouse)	-3.95079	-5.26264
10_ING1	27_ZNF417	3.91314	1.42631
10_ING1	28_ZNF587	2.46482	3.01495
10_ING1	29_ZIM3	0.160871	-3.56747
10_ING1	30_ZNF10	-7.10497	-9.2981
10_ING1	31_ZNF534	-5.59488	-7.78113
10_ING1	32_ZNF667	4.78104	2.96535
10_ING1	33_ZNF716	-2.37392	-4.26491
10_ING1	34_ZNF479	-8.09743	-8.02572
10_ING1	35_ZNF791	3.38788
10_ING1	36_ZNF563	-2.25671	-2.35071
10_ING1	37_ZNF20		-3.73306
10_ING1	38_ZNF440	-1.13578	0.566968
10_ING1	39_ZNF878		-0.121457
10_ING1	40_ZNF823
10_ING1	41_ZNF441	-7.05204	-6.73342
10_ING1	42_ZNF763	4.95979	-0.633554
10_ING1	43_ZNF844		-5.11735
10_ING1	44_ZFP69	-5.11855	-5.54289
10_ING1	45_ZNF606	-1.05105	-5.35237
10_ING1	46_ZNF235	-2.27237	-2.85398
10_ING1	47_ZNF613	-8.05642	-4.68825
10_ING1	48_ZNF627	1.96154	5.81191
10_ING1	49_ZNF649	-4.1869	-6.13191
10_ING1	50_PRDM1	3.73187	3.54953
10_ING1	51_ZNF644	6.11507	3.62033
10_ING1	52_WIZ	6.47121	0.38204
10_ING1	53_CDYL	1.22025
10_ING1	54_ATRX
10_ING1	55_MPHOSPH8	4.95808	4.86143
10_ING1	56_DAXX	1.37005	4.84362
10_ING1	57_MECP2_ATRX_binding	3.34674	2.50678
10_ING1	58_PPHLN1	1.89268	3.56798
10_ING1	59_BCOR		4.52169
10_ING1	60_BMI1	4.39999	5.3809
10_ING1	61_E2F6	3.41055	1.73052
10_ING1	62_PCGF1	4.06137	4.24774
10_ING1	63_RYBP_YAF2_rybp	6.08592	4.79579
10_ING1	64_YAF2	1.6761	4.24605
10_ING1	65_YY1	3.41874
10_ING1	66_KDM2B	3.61257	4.02049
10_ING1	67_HNRPK
10_ING1	68_RUNX1	4.31906	3.10783
10_ING1	69_CBX2	3.93212	2.75353
10_ING1	70_CBX4
10_ING1	71_CBX6	4.43204	4.64198
10_ING1	72_CBX7		6.48194
10_ING1	73_CBX8	4.32546	2.90917
10_ING1	74_PHF1_CTD	2.13263	4.39044
10_ING1	75_PHF1_PHD	3.01132	4.11037
10_ING1	76_MTF2	7.221	7.65812
10_ING1	77_EPOP	5.24484	4.74733
10_ING1	78_LCOR (PALI1)	4.47575	3.43312
10_ING1	79_AEBP2	2.14951	2.81551
10_ING1	80_JARID2
10_ING1	81_CTCF_PRC2
10_ING1	82_PHF19	5.92242	1.24897
10_ING1	83_PHF19_fusion
10_ING1	84_ZFPM1
10_ING1	85_PRDM14	4.56612	2.31089
10_ING1	86_vSET(P. bursaria chlorella virus)	3.11389	2.62474
10_ING1	87_RCOR1		3.09766
10_ING1	88_REST_CoREST_complex	3.32514	5.15226
10_ING1	89_KLF3
10_ING1	90_ZEB1		3.83463
10_ING1	91_ZEB2	3.26312	2.13312
10_ING1	92_MBD3(mouse)
10_ING1	93_SALL1		4.16805
10_ING1	94_NAB2	1.70908	3.14407
10_ING1	95_MeCP2_Sin3_complex	4.6463	3.45412
10_ING1	96_REST_Sin3_complex
10_ING1	97_SID4X	-6.34334	-2.4873
10_ING1	98_MeCP2_NCoR_complex		-2.55442
10_ING1	99_NCOR1	2.80324	1.43074
10_ING1	100_MBD1_TRD
10_ING1	101_ZBTB18	5.87331	5.39044
10_ING1	102_GCNF	4.36661	5.02049
10_ING1	103_NR2F6		3.19452
10_ING1	104_NR1D1
10_ING1	105_EZH2_DNMT_recruit
10_ING1	106_EHMT2_DNMT_recruit	3.65944	2.11102
10_ING1	107_CBX5_full	1.15084	3.97213
10_ING1	108_CBX1_full	3.66386	3.76694
10_ING1	109_CBX3_full	-0.868364
10_ING1	110_UHRF1	5.91178	5.66701
10_ING1	111_MYC	7.5857	3.46415
10_ING1	112_CTCF_chromatin_organization	2.65308	3.77612
10_ING1	113_L3MBTL3	2.25125	1.76011
10_ING1	114_PHC2		4.28353
10_ING1	115_TRIM28	4.33628	4.56798
10_ING1	116_CBX1_chromoshadow	4.48404
10_ING1	117_CBX3_chromoshadow	4.60637
10_ING1	118_CBX5_chromoshadow		5.90502
10_ING1	119_DMAP1	4.76189	2.79136
10_ING1	120_UBN1_NHRD	3.25756	4.84177
10_ING1	121_UBN1_HRD	3.33156	4.86437
10_ING1	122_SETDB1
10_ING1	123_SUV39H1
10_ING1	124_dim-5(N.Crassa)	-2.91038
10_ING1	125_KYP(A.Thaliana)	4.00074
10_ING1	126_SUVR4(A.Thaliana)
10_ING1	127_EHMT2	4.48829	4.3136
10_ING1	128_EHMT1	2.32563
10_ING1	129_KDM2B	3.76647	1.9202
10_ING1	130_KDM5B	3.55213	3.04607
10_ING1	131_SET8(T.Gondii)
10_ING1	132_RING1-XTEN20-PCGF1	4.83378	4.58951
10_ING1	133_RING1-XTEN20-PCGF2	3.67508	1.41735
10_ING1	134_RING1-XTEN20-PCGF3	5.11729	3.82487
10_ING1	135_EZH1	1.6936
10_ING1	136_EZH2	2.84873	3.20141
10_ING1	137_HDAC1
10_ING1	138_DNMT1
10_ING1	139_DNMT3A1
10_ING1	140_DNMT3B1		3.76631
10_ING1	141_DNMT3B3	3.59823	3.48998
10_ING1	142_DNMT3L		4.58309
10_ING1	143_DNMT3C(mouse)
10_ING1	144_sssIM(MQ1)
10_ING1	145_DRM2(Arabidopsis)
10_ING1	146_DRM3(Arabidopsis)	4.59459
10_ING1	147_MET1(Arabidopsis)
10_ING1	148_CMT2(Arabidopsis)
10_ING1	149_CMT3(Arabidopsis)
10_ING1	150_NtDRM1(N. Tabacum)
10_ING1	151_DNMT3A1-DNMT3L(mouse,CRRISPRoff)
10_ING1	152_DNMT3B1-XTEN20-DNMT3B3
10_ING1	153_DNMT3A1-XTEN20-DNMT3B3
10_ING1	154_DNMT3B1-XTEN20-DNMT3L
10_ING1	155_DNMT3A1-XTEN20-DNMT3L
10_ING1	156_eGFP
11_PHF2	1_CBX1_chromo	2.634	2.33558
11_PHF2	2_CBX3_chromo	0.920296	2.1347
11_PHF2	3_CBX4
11_PHF2	4_CBX5_chromo	-3.33614
11_PHF2	5_CBX7	1.49931	3.68929
11_PHF2	6_CBX2	3.00409	2.32453
11_PHF2	7_CBX6	2.12874	0.299589
11_PHF2	8_RYBP_zf_RanBP
11_PHF2	9_AEBP2
11_PHF2	10_ING1	2.03309	3.22187
11_PHF2	11_PHF2
11_PHF2	12_TRIM24	4.31969
11_PHF2	13_KDM5A
11_PHF2	14_KDM5B	5.66386
11_PHF2	15_DNMT3A_PWWP	1.90246	3.57578
11_PHF2	16_NSD1_PWWP2	2.03275	1.91802
11_PHF2	17_NSD2_PWWP1	2.84128	1.18186
11_PHF2	18_CREBBP	3.1108	3.46422
11_PHF2	19_MeCP2_MBD	1.96322	1.10732
11_PHF2	20_MBD1_MBD	4.09012	2.14073
11_PHF2	21_MBD2	5.49041	-0.762936
11_PHF2	22_MBD3	2.93208	2.52998
11_PHF2	23_Tet1	4.65254
11_PHF2	24_Tet3		-4.66484
11_PHF2	25_Zfp961(mouse)	-8.2109	-5.73972
11_PHF2	26_Zfp809(mouse)	-1.75118	-4.58684
11_PHF2	27_ZNF417	3.27267	3.21555
11_PHF2	28_ZNF587	2.97996	2.94112
11_PHF2	29_ZIM3	-5.73121	-0.116811
11_PHF2	30_ZNF10	-4.73075	-5.47939
11_PHF2	31_ZNF534	-6.18013	-6.20037
11_PHF2	32_ZNF667	1.25754	1.16576
11_PHF2	33_ZNF716	-3.40653	-2.69985
11_PHF2	34_ZNF479	-6.0846	-7.09949
11_PHF2	35_ZNF791	4.45455	0.723409
11_PHF2	36_ZNF563	-0.302977	-2.05434
11_PHF2	37_ZNF20	-0.163359	-1.43738
11_PHF2	38_ZNF440	-1.80199	-1.60194
11_PHF2	39_ZNF878	-4.61115	-2.42509
11_PHF2	40_ZNF823		4.56798
11_PHF2	41_ZNF441	-5.91629	-6.75248
11_PHF2	42_ZNF763	-3.49534
11_PHF2	43_ZNF844	-3.88211	-2.67995
11_PHF2	44_ZFP69	-0.44103	-4.35802
11_PHF2	45_ZNF606	-5.94021	-5.37244
11_PHF2	46_ZNF235	-4.91146	2.09766
11_PHF2	47_ZNF613	-4.34641	-6.39968
11_PHF2	48_ZNF627
11_PHF2	49_ZNF649	-2.53408	-0.528435
11_PHF2	50_PRDM1	2.17561	1.27398
11_PHF2	51_ZNF644	0.629641	-0.361125
11_PHF2	52_WIZ	0.464548	-0.619686
11_PHF2	53_CDYL
11_PHF2	54_ATRX	3.30771
11_PHF2	55_MPHOSPH8	3.38366	4.69856
11_PHF2	56_DAXX	1.63178	2.93896
11_PHF2	57_MECP2_ATRX_binding	3.59459	4.47848
11_PHF2	58_PPHLN1
11_PHF2	59_BCOR
11_PHF2	60_BMI1	5.93064	5.26647
11_PHF2	61_E2F6	2.73197	1.38306
11_PHF2	62_PCGF1	4.02632	2.85497
11_PHF2	63_RYBP_YAF2_rybp		-3.66863
11_PHF2	64_YAF2
11_PHF2	65_YY1
11_PHF2	66_KDM2B	3.31571	1.90502
11_PHF2	67_HNRPK		4.02049
11_PHF2	68_RUNX1	3.55057	2.88027
11_PHF2	69_CBX2	-1.70227	2.27941
11_PHF2	70_CBX4
11_PHF2	71_CBX6	4.28347
11_PHF2	72_CBX7
11_PHF2	73_CBX8	3.68801	-0.183009
11_PHF2	74_PHF1_CTD	2.82229
11_PHF2	75_PHF1_PHD	3.39828	4.50783
11_PHF2	76_MTF2	5.43204	3.05227
11_PHF2	77_EPOP		0.784721
11_PHF2	78_LCOR (PALI1)		0.472056
11_PHF2	79_AEBP2	2.56972	2.71261
11_PHF2	80_JARID2
11_PHF2	81_CTCF_PRC2
11_PHF2	82_PHF19	3.53114	3.55367
11_PHF2	83_PHF19_fusion
11_PHF2	84_ZFPM1	-2.76145	5.04252
11_PHF2	85_PRDM14	3.14672	4.40884
11_PHF2	86_vSET(P. bursaria chlorella virus)	-4.12041	-1.38878
11_PHF2	87_RCOR1
11_PHF2	88_REST_CoREST_complex	-1.62155	-1.79925
11_PHF2	89_KLF3
11_PHF2	90_ZEB1	2.55213	3.67055
11_PHF2	91_ZEB2	2.94926	1.7771
11_PHF2	92_MBD3(mouse)	4.30771
11_PHF2	93_SALL1
11_PHF2	94_NAB2	4.68391	1.62503
11_PHF2	95_MeCP2_Sin3_complex	-2.36785	-0.545017
11_PHF2	96_REST_Sin3_complex
11_PHF2	97_SID4X
11_PHF2	98_MeCP2_NCoR_complex
11_PHF2	99_NCOR1	-6.64114	-1.68872
11_PHF2	100_MBD1_TRD	3.70825
11_PHF2	101_ZBTB18		5.48998
11_PHF2	102_GCNF	2.66038	1.91869
11_PHF2	103_NR2F6
11_PHF2	104_NR1D1
11_PHF2	105_EZH2_DNMT_recruit
11_PHF2	106_EHMT2_DNMT_recruit	3.1774	2.41217
11_PHF2	107_CBX5_full	4.49675	-0.349798
11_PHF2	108_CBX1_full	3.66386
11_PHF2	109_CBX3_full
11_PHF2	110_UHRF1	3.08265	2.20758
11_PHF2	111_MYC	4.35585	5.45391
11_PHF2	112_CTCF_chromatin_organization	1.93574	2.21122
11_PHF2	113_L3MBTL3	-3.71466	-4.41691
11_PHF2	114_PHC2	-1.21352	4.52169
11_PHF2	115_TRIM28	-0.58891
11_PHF2	116_CBX1_chromoshadow	3.18742
11_PHF2	117_CBX3_chromoshadow		-0.595058
11_PHF2	118_CBX5_chromoshadow	5.04468	1.99813
11_PHF2	119_DMAP1	0.86714	2.1742
11_PHF2	120_UBN1_NHRD	-0.0977387	0.202696
11_PHF2	121_UBN1_HRD	5.62482	-4.69787
11_PHF2	122_SETDB1
11_PHF2	123_SUV39H1
11_PHF2	124_dim-5(N.Crassa)
11_PHF2	125_KYP(A.Thaliana)		2.77948
11_PHF2	126_SUVR4(A.Thaliana)
11_PHF2	127_EHMT2	0.686224	1.37895
11_PHF2	128_EHMT1		-1.23454
11_PHF2	129_KDM2B	3.78111	3.17803
11_PHF2	130_KDM5B	4.16206	2.97031
11_PHF2	131_SET8(T.Gondii)
11_PHF2	132_RING1-XTEN20-PCGF1	3.5465	4.20758
11_PHF2	133_RING1-XTEN20-PCGF2	3.94926
11_PHF2	134_RING1-XTEN20-PCGF3	5.69142	3.02402
11_PHF2	135_EZH1
11_PHF2	136_EZH2	1.65956	2.43553
11_PHF2	137_HDAC1
11_PHF2	138_DNMT1
11_PHF2	139_DNMT3A1
11_PHF2	140_DNMT3B1
11_PHF2	141_DNMT3B3	2.5242	3.82558
11_PHF2	142_DNMT3L	2.54037
11_PHF2	143_DNMT3C(mouse)
11_PHF2	144_sssIM(MQ1)
11_PHF2	145_DRM2(Arabidopsis)
11_PHF2	146_DRM3(Arabidopsis)
11_PHF2	147_MET1(Arabidopsis)
11_PHF2	148_CMT2(Arabidopsis)
11_PHF2	149_CMT3(Arabidopsis)
11_PHF2	150_NtDRM1(N. Tabacum)
11_PHF2	151_DNMT3A1-DNMT3L(mouse,CRRISPRoff)
11_PHF2	152_DNMT3B1-XTEN20-DNMT3B3
11_PHF2	153_DNMT3A1-XTEN20-DNMT3B3
11_PHF2	154_DNMT3B1-XTEN20-DNMT3L
11_PHF2	155_DNMT3A1-XTEN20-DNMT3L
11_PHF2	156_eGFP
12_TRIM24	1_CBX1_chromo	4.98077	3.72729
12_TRIM24	2_CBX3_chromo	3.25627	3.90261
12_TRIM24	3_CBX4	3.09351	4.43949
12_TRIM24	4_CBX5_chromo	4.74829	5.74632
12_TRIM24	5_CBX7	3.31564	3.38729
12_TRIM24	6_CBX2	3.66027	3.29901
12_TRIM24	7_CBX6	6.70859	5.80118
12_TRIM24	8_RYBP_zf_RanBP	4.0927	5.96967
12_TRIM24	9_AEBP2
12_TRIM24	10_ING1	3.54347	3.61389
12_TRIM24	11_PHF2		4.65395
12_TRIM24	12_TRIM24	2.17693	1.88136
12_TRIM24	13_KDM5A	-3.33614	-1.5243
12_TRIM24	14_KDM5B	5.46476	5.63596
12_TRIM24	15_DNMT3A_PWWP	4.26656	3.23499
12_TRIM24	16_NSD1_PWWP2	3.07035	4.89622
12_TRIM24	17_NSD2_PWWP1	4.6533	3.0343
12_TRIM24	18_CREBBP	3.496	3.70762
12_TRIM24	19_MeCP2_MBD	3.78608	2.60351
12_TRIM24	20_MBD1_MBD	5.58618	4.21696
12_TRIM24	21_MBD2	6.41763	4.52874
12_TRIM24	22_MBD3	4.65173	3.69931
12_TRIM24	23_Tet1	2.37483	5.03887
12_TRIM24	24_Tet3
12_TRIM24	25_Zfp961(mouse)	-2.92667	-4.5711
12_TRIM24	26_Zfp809(mouse)	-7.09712	-4.2133
12_TRIM24	27_ZNF417	2.06664	2.4362
12_TRIM24	28_ZNF587	3.77085	1.83328
12_TRIM24	29_ZIM3	-4.23145	-0.540017
12_TRIM24	30_ZNF10	-8.75636	-4.48817
12_TRIM24	31_ZNF534	-5.16083	-3.57849
12_TRIM24	32_ZNF667	4.0994	5.95123
12_TRIM24	33_ZNF716	-3.95451	-7.33202
12_TRIM24	34_ZNF479	-3.80038	-7.68637
12_TRIM24	35_ZNF791	5.68159	5.56323
12_TRIM24	36_ZNF563	-5.00111	-7.6743
12_TRIM24	37_ZNF20	-5.1761	-6.31802
12_TRIM24	38_ZNF440	-2.75486	-3.57476
12_TRIM24	39_ZNF878	0.801552	-1.71117
12_TRIM24	40_ZNF823	4.13959	4.5127
12_TRIM24	41_ZNF441	-4.79105	-8.33458
12_TRIM24	42_ZNF763	0.809358	0.685571
12_TRIM24	43_ZNF844	-6.16802	-2.95748
12_TRIM24	44_ZFP69	-1.41459	-5.94673
12_TRIM24	45_ZNF606	-3.18206	-1.76251
12_TRIM24	46_ZNF235	-3.41777	-3.67689
12_TRIM24	47_ZNF613	-2.30456	-6.02832
12_TRIM24	48_ZNF627	-1.33614	0.456115
12_TRIM24	49_ZNF649	-3.4299	-2.60264
12_TRIM24	50_PRDM1	3.72136	3.52224
12_TRIM24	51_ZNF644	7.4981	3.60636
12_TRIM24	52_WIZ	6.51219	4.98834
12_TRIM24	53_CDYL	3.77886	6.48797
12_TRIM24	54_ATRX
12_TRIM24	55_MPHOSPH8	4.83267	4.59871
12_TRIM24	56_DAXX		4.42439
12_TRIM24	57_MECP2_ATRX_binding	2.20732	5.06641
12_TRIM24	58_PPHLN1	4.82373	5.33925
12_TRIM24	59_BCOR	4.88303	3.88077
12_TRIM24	60_BMI1	6.26501	5.04278
12_TRIM24	61_E2F6	1.5028	2.41646
12_TRIM24	62_PCGF1	4.23219	1.41712
12_TRIM24	63_RYBP_YAF2_rybp	4.73302	6.02396
12_TRIM24	64_YAF2	3.81021	5.27425
12_TRIM24	65_YY1	0.0382521
12_TRIM24	66_KDM2B	2.79782	2.63518
12_TRIM24	67_HNRPK	1.32974
12_TRIM24	68_RUNX1	2.16469	2.24959
12_TRIM24	69_CBX2	6.51362	3.61201
12_TRIM24	70_CBX4
12_TRIM24	71_CBX6	3.3781	5.28006
12_TRIM24	72_CBX7	6.27119	5.50327
12_TRIM24	73_CBX8	2.6808	2.79776
12_TRIM24	74_PHF1_CTD	7.43369	3.30191
12_TRIM24	75_PHF1_PHD	4.31842	2.90253
12_TRIM24	76_MTF2	7.13299	6.29903
12_TRIM24	77_EPOP	3.36056	4.5863
12_TRIM24	78_LCOR (PALI1)	2.54872	3.44859
12_TRIM24	79_AEBP2	1.9206	3.48163
12_TRIM24	80_JARID2	3.61028	1.72215
12_TRIM24	81_CTCF_PRC2
12_TRIM24	82_PHF19	3.81673	7.55324
12_TRIM24	83_PHF19_fusion
12_TRIM24	84_ZFPM1	4.05903	5.90502
12_TRIM24	85_PRDM14	2.96744	3.95856
12_TRIM24	86_vSET(P. bursaria chlorella virus)	1.94755	3.90502
12_TRIM24	87_RCOR1		2.74632
12_TRIM24	88_REST_CoREST_complex	7.16271	3.14213
12_TRIM24	89_KLF3	3.01132	2.87805
12_TRIM24	90_ZEB1		4.50592
12_TRIM24	91_ZEB2	3.10818	3.37279
12_TRIM24	92_MBD3(mouse)	5.95388	6.88687
12_TRIM24	93_SALL1	4.13959
12_TRIM24	94_NAB2	3.32365	3.90072
12_TRIM24	95_MeCP2_Sin3_complex	2.99959	3.89472
12_TRIM24	96_REST_Sin3_complex
12_TRIM24	97_SID4X	-3.94021	-5.58202
12_TRIM24	98_MeCP2_NCoR_complex	4.67508	0.888337
12_TRIM24	99_NCOR1	2.6418	1.92753
12_TRIM24	100_MBD1_TRD		3.73509
12_TRIM24	101_ZBTB18	4.12329	2.68262
12_TRIM24	102_GCNF	3.26707	4.10141
12_TRIM24	103_NR2F6	3.38788	2.64198
12_TRIM24	104_NR1D1	3.68622	3.06729
12_TRIM24	105_EZH2_DNMT_recruit
12_TRIM24	106_EHMT2_DNMT_recruit	2.77454	2.30591
12_TRIM24	107_CBX5_full	3.72995
12_TRIM24	108_CBX1_full		3.61283
12_TRIM24	109_CBX3_full	4.21845	4.69261
12_TRIM24	110_UHRF1	4.53369	2.87365
12_TRIM24	111_MYC	3.50662	4.19792
12_TRIM24	112_CTCF_chromatin_organization	1.72188	3.31629
12_TRIM24	113_L3MBTL3	0.970299	0.913035
12_TRIM24	114_PHC2	7.13553	3.50378
12_TRIM24	115_TRIM28		0.692022
12_TRIM24	116_CBX1_chromoshadow		3.77948
12_TRIM24	117_CBX3_chromoshadow	5.92438	5.25551
12_TRIM24	118_CBX5_chromoshadow		3.55271
12_TRIM24	119_DMAP1	4.00568	4.48998
12_TRIM24	120_UBN1_NHRD	3.46545	5.17803
12_TRIM24	121_UBN1_HRD	6.15905	5.207
12_TRIM24	122_SETDB1
12_TRIM24	123_SUV39H1
12_TRIM24	124_dim-5(N.Crassa)
12_TRIM24	125_KYP(A.Thaliana)	2.59459	3.60299
12_TRIM24	126_SUVR4(A.Thaliana)
12_TRIM24	127_EHMT2	5.3976	4.20386
12_TRIM24	128_EHMT1	3.36661	3.29406
12_TRIM24	129_KDM2B	3.03986	3.3218
12_TRIM24	130_KDM5B	2.90972	2.51689
12_TRIM24	131_SET8(T.Gondii)
12_TRIM24	132_RING1-XTEN20-PCGF1	4.90226	2.16251
12_TRIM24	133_RING1-XTEN20-PCGF2		2.90502
12_TRIM24	134_RING1-XTEN20-PCGF3	3.39067	4.8823
12_TRIM24	135_EZH1	4.20818	4.915
12_TRIM24	136_EZH2	3.90259	3.05439
12_TRIM24	137_HDAC1
12_TRIM24	138_DNMT1
12_TRIM24	139_DNMT3A1
12_TRIM24	140_DNMT3B1	3.03641	3.77948
12_TRIM24	141_DNMT3B3	3.32818	3.73283
12_TRIM24	142_DNMT3L	3.8136	5.84987
12_TRIM24	143_DNMT3C(mouse)
12_TRIM24	144_sssIM(MQ1)
12_TRIM24	145_DRM2(Arabidopsis)
12_TRIM24	146_DRM3(Arabidopsis)
12_TRIM24	147_MET1(Arabidopsis)
12_TRIM24	148_CMT2(Arabidopsis)
12_TRIM24	149_CMT3(Arabidopsis)
12_TRIM24	150_NtDRM1(N. Tabacum)
12_TRIM24	151_DNMT3A1-DNMT3L(mouse,CRRISPRoff)
12_TRIM24	152_DNMT3B1-XTEN20-DNMT3B3
12_TRIM24	153_DNMT3A1-XTEN20-DNMT3B3
12_TRIM24	154_DNMT3B1-XTEN20-DNMT3L
12_TRIM24	155_DNMT3A1-XTEN20-DNMT3L
12_TRIM24	156_eGFP
13_KDM5A	1_CBX1_chromo	3.62515	1.69949
13_KDM5A	2_CBX3_chromo	2.71153	3.07675
13_KDM5A	3_CBX4	2.60049	3.76063
13_KDM5A	4_CBX5_chromo	3.69676	5.30495
13_KDM5A	5_CBX7	2.77081	1.47276
13_KDM5A	6_CBX2	1.91221	2.68223
13_KDM5A	7_CBX6	4.72725	0.529507
13_KDM5A	8_RYBP_zf_RanBP	4.8136	5.28968
13_KDM5A	9_AEBP2
13_KDM5A	10_ING1	5.38951	2.4848
13_KDM5A	11_PHF2		4.20758
13_KDM5A	12_TRIM24	2.25548	5.68762
13_KDM5A	13_KDM5A	0.127804	1.40906
13_KDM5A	14_KDM5B	2.45785	3.05124
13_KDM5A	15_DNMT3A_PWWP	3.53373	2.87407
13_KDM5A	16_NSD1_PWWP2	3.742	3.07912
13_KDM5A	17_NSD2_PWWP1	4.08654	4.49082
13_KDM5A	18_CREBBP	3.20138	2.67463
13_KDM5A	19_MeCP2_MBD	2.53304	2.36742
13_KDM5A	20_MBD1_MBD	0.164122	1.03225
13_KDM5A	21_MBD2	0.656477	5.33798
13_KDM5A	22_MBD3	3.40413	2.83875
13_KDM5A	23_Tet1
13_KDM5A	24_Tet3	3.12874	1.43979
13_KDM5A	25_Zfp961(mouse)	-6.04151	-6.39923
13_KDM5A	26_Zfp809(mouse)	-4.22012	-4.64979
13_KDM5A	27_ZNF417	1.94358	2.03655
13_KDM5A	28_ZNF587	2.53375	2.53234
13_KDM5A	29_ZIM3	-5.22367	-2.17615
13_KDM5A	30_ZNF10	-7.00559	-5.32753
13_KDM5A	31_ZNF534	-3.96063	-6.98474
13_KDM5A	32_ZNF667	1.67275	1.70226
13_KDM5A	33_ZNF716	-4.08575	-3.62284
13_KDM5A	34_ZNF479	-4.95695	-5.56304
13_KDM5A	35_ZNF791	0.443891
13_KDM5A	36_ZNF563	-7.83546	-4.01798
13_KDM5A	37_ZNF20	1.33628	-1.20864
13_KDM5A	38_ZNF440	-4.13407	-1.66847
13_KDM5A	39_ZNF878	-6.08746	-2.79216
13_KDM5A	40_ZNF823		0.723409
13_KDM5A	41_ZNF441	-8.36029	-8.24933
13_KDM5A	42_ZNF763	-0.740293	-0.575249
13_KDM5A	43_ZNF844	-1.20613	-4.99153
13_KDM5A	44_ZFP69	-3.98105	-6.80096
13_KDM5A	45_ZNF606	-3.72104	-2.4211
13_KDM5A	46_ZNF235	-2.57076	-3.79706
13_KDM5A	47_ZNF613	-4.46002	-4.30604
13_KDM5A	48_ZNF627	1.96668	0.827013
13_KDM5A	49_ZNF649	-3.46312	-4.96236
13_KDM5A	50_PRDM1	1.94122	1.89504
13_KDM5A	51_ZNF644	-0.262792	-1.21953
13_KDM5A	52_WIZ	-2.68515	-2.90308
13_KDM5A	53_CDYL
13_KDM5A	54_ATRX	0.703054
13_KDM5A	55_MPHOSPH8	5.58705	4.68717
13_KDM5A	56_DAXX	4.45827	1.58101
13_KDM5A	57_MECP2_ATRX_binding	4.16711	-1.35802
13_KDM5A	58_PPHLN1	3.55057	2.36445
13_KDM5A	59_BCOR	3.30771	2.05186
13_KDM5A	60_BMI1	5.86298	6.10456
13_KDM5A	61_E2F6	0.413298	2.40437
13_KDM5A	62_PCGF1	2.09508	3.16197
13_KDM5A	63_RYBP_YAF2_rybp	5.02141
13_KDM5A	64_YAF2	4.83545	5.33288
13_KDM5A	65_YY1
13_KDM5A	66_KDM2B	2.38985	2.74416
13_KDM5A	67_HNRPK
13_KDM5A	68_RUNX1	3.73773	2.93376
13_KDM5A	69_CBX2	3.18817	1.85216
13_KDM5A	70_CBX4
13_KDM5A	71_CBX6	0.95777	1.09057
13_KDM5A	72_CBX7	4.98578	2.78882
13_KDM5A	73_CBX8	3.18099	0.744301
13_KDM5A	74_PHF1_CTD	-0.972636	6.11771
13_KDM5A	75_PHF1_PHD	3.48942	3.48998
13_KDM5A	76_MTF2	5.85121	2.92162
13_KDM5A	77_EPOP	0.515564	1.53941
13_KDM5A	78_LCOR (PALI1)	2.49358	0.815581
13_KDM5A	79_AEBP2	2.65981	1.33378
13_KDM5A	80_JARID2
13_KDM5A	81_CTCF_PRC2
13_KDM5A	82_PHF19	3.10649	4.36445
13_KDM5A	83_PHF19_fusion
13_KDM5A	84_ZFPM1	3.71161	4.75301
13_KDM5A	85_PRDM14	2.7763	3.25647
13_KDM5A	86_vSET(P. bursaria chlorella virus)	0.886523	-0.0336851
13_KDM5A	87_RCOR1		2.93896
13_KDM5A	88_REST_CoREST_complex	-2.18505	-2.51556
13_KDM5A	89_KLF3
13_KDM5A	90_ZEB1	-0.730422
13_KDM5A	91_ZEB2	1.52716	3.34087
13_KDM5A	92_MBD3(mouse)	0.488285
13_KDM5A	93_SALL1		-0.368003
13_KDM5A	94_NAB2	1.89468	2.21842
13_KDM5A	95_MeCP2_Sin3_complex	1.55828	2.69656
13_KDM5A	96_REST_Sin3_complex	4.50935	0.320053
13_KDM5A	97_SID4X	-4.40653	4.04797
13_KDM5A	98_MeCP2_NCoR_complex		4.48998
13_KDM5A	99_NCOR1	-2.31937	-3.01062
13_KDM5A	100_MBD1_TRD		1.29309
13_KDM5A	101_ZBTB18	3.4521	-0.294396
13_KDM5A	102_GCNF	3.16711	2.39137
13_KDM5A	103_NR2F6	2.08265	4.28968
13_KDM5A	104_NR1D1
13_KDM5A	105_EZH2_DNMT_recruit
13_KDM5A	106_EHMT2_DNMT_recruit	3.35195	2.88359
13_KDM5A	107_CBX5_full	4.45827	3.83102
13_KDM5A	108_CBX1_full	3.98578
13_KDM5A	109_CBX3_full
13_KDM5A	110_UHRF1	1.96106	3.81692
13_KDM5A	111_MYC	5.32365	7.38551
13_KDM5A	112_CTCF_chromatin_organization	3.37494	3.45193
13_KDM5A	113_L3MBTL3	0.416089	1.37725
13_KDM5A	114_PHC2	4.88464	-0.734395
13_KDM5A	115_TRIM28	2.85572
13_KDM5A	116_CBX1_chromoshadow		3.26759
13_KDM5A	117_CBX3_chromoshadow	0.542178	2.77948
13_KDM5A	118_CBX5_chromoshadow	4.2588	0.890802
13_KDM5A	119_DMAP1	3.59065	1.90502
13_KDM5A	120_UBN1_NHRD	2.6216	2.47875
13_KDM5A	121_UBN1_HRD		3.91997
13_KDM5A	122_SETDB1
13_KDM5A	123_SUV39H1
13_KDM5A	124_dim-5(N.Crassa)
13_KDM5A	125_KYP(A.Thaliana)	2.40725	3.28749
13_KDM5A	126_SUVR4(A.Thaliana)
13_KDM5A	127_EHMT2	4.59244	1.93208
[truncated: 22,337 more rows]

## Sheet: Fig1g
Effector 1 N-term	Effector 2 C-term	Replicate 1 Log2(HIGH:LOW)	Replicate 2 Log2(HIGH:LOW)
1_CBX1_chromo	1_CBX1_chromo	0.29074	0.385839
1_CBX1_chromo	2_CBX3_chromo	0.0763278	0.413372
1_CBX1_chromo	3_CBX4	-0.993127	1.823
1_CBX1_chromo	4_CBX5_chromo
1_CBX1_chromo	5_CBX7	-0.299458	0.290029
1_CBX1_chromo	6_CBX2	-0.00914093	-0.048465
1_CBX1_chromo	7_CBX6	0.792598	-0.487445
1_CBX1_chromo	8_RYBP_zf_RanBP	0.629311	1.80439
1_CBX1_chromo	9_AEBP2
1_CBX1_chromo	10_ING1		-0.696267
1_CBX1_chromo	11_PHF2
1_CBX1_chromo	12_TRIM24	-1.26876	-0.877437
1_CBX1_chromo	13_KDM5A	-1.40816	-1.24001
1_CBX1_chromo	14_KDM5B
1_CBX1_chromo	15_DNMT3A_PWWP	0.29684	0.109943
1_CBX1_chromo	16_NSD1_PWWP2	-0.0959595	-0.0352206
1_CBX1_chromo	17_NSD2_PWWP1	0.243913	-0.146177
1_CBX1_chromo	18_CREBBP	-0.523577	-0.747424
1_CBX1_chromo	19_MeCP2_MBD	-0.149517	-0.384482
1_CBX1_chromo	20_MBD1_MBD	-0.0748697	-0.292474
1_CBX1_chromo	21_MBD2	-1.37574
1_CBX1_chromo	22_MBD3	-0.22884	-0.0109547
1_CBX1_chromo	23_Tet1	-1.36377
1_CBX1_chromo	24_Tet3	2.1324
1_CBX1_chromo	25_Zfp961(mouse)	-0.241995	-0.798037
1_CBX1_chromo	26_Zfp809(mouse)	1.07726	0.0169013
1_CBX1_chromo	27_ZNF417	0.339469	-0.0503862
1_CBX1_chromo	28_ZNF587	0.108828	-0.151772
1_CBX1_chromo	29_ZIM3	1.72934
1_CBX1_chromo	30_ZNF10	-0.256161	-0.674944
1_CBX1_chromo	31_ZNF534		-0.278896
1_CBX1_chromo	32_ZNF667	-0.20224	0.0604634
1_CBX1_chromo	33_ZNF716	-1.20107
1_CBX1_chromo	34_ZNF479	1.52145
1_CBX1_chromo	35_ZNF791	-0.447692	-0.280649
1_CBX1_chromo	36_ZNF563	-1.76725
1_CBX1_chromo	37_ZNF20	1.57166
1_CBX1_chromo	38_ZNF440
1_CBX1_chromo	39_ZNF878	0.261687
1_CBX1_chromo	40_ZNF823
1_CBX1_chromo	41_ZNF441	-0.533695	-0.100456
1_CBX1_chromo	42_ZNF763	-0.164238	0.485133
1_CBX1_chromo	43_ZNF844
1_CBX1_chromo	44_ZFP69	0.476359
1_CBX1_chromo	45_ZNF606	-0.118657
1_CBX1_chromo	46_ZNF235	-3.99313	1.29249
1_CBX1_chromo	47_ZNF613	-0.384705	0.666884
1_CBX1_chromo	48_ZNF627
1_CBX1_chromo	49_ZNF649	0.913764
1_CBX1_chromo	50_PRDM1	0.133116	0.159542
1_CBX1_chromo	51_ZNF644	1.19849	-1.27653
1_CBX1_chromo	52_WIZ	-0.257672	1.04156
1_CBX1_chromo	53_CDYL
1_CBX1_chromo	54_ATRX		-1.27395
1_CBX1_chromo	55_MPHOSPH8	1.62578	0.0105364
1_CBX1_chromo	56_DAXX	0.836458	-3.97697
1_CBX1_chromo	57_MECP2_ATRX_binding	1.02593
1_CBX1_chromo	58_PPHLN1
1_CBX1_chromo	59_BCOR	-0.191846
1_CBX1_chromo	60_BMI1	-0.917636	0.625063
1_CBX1_chromo	61_E2F6	-0.00182871	-0.00379642
1_CBX1_chromo	62_PCGF1	0.551655	0.388255
1_CBX1_chromo	63_RYBP_YAF2_rybp
1_CBX1_chromo	64_YAF2	1.44745
1_CBX1_chromo	65_YY1
1_CBX1_chromo	66_KDM2B	0.115398	-0.0353166
1_CBX1_chromo	67_HNRPK
1_CBX1_chromo	68_RUNX1	-0.187395	0.00813556
1_CBX1_chromo	69_CBX2	-0.283985	-0.918079
1_CBX1_chromo	70_CBX4
1_CBX1_chromo	71_CBX6	2.0988
1_CBX1_chromo	72_CBX7		0.87547
1_CBX1_chromo	73_CBX8	0.373945	-0.0185647
1_CBX1_chromo	74_PHF1_CTD
1_CBX1_chromo	75_PHF1_PHD	0.352295	0.3754
1_CBX1_chromo	76_MTF2	-0.262966	0.701099
1_CBX1_chromo	77_EPOP	0.164246	-0.210309
1_CBX1_chromo	78_LCOR (PALI1)	0.0324086
1_CBX1_chromo	79_AEBP2	0.326512	-0.0786441
1_CBX1_chromo	80_JARID2
1_CBX1_chromo	81_CTCF_PRC2
1_CBX1_chromo	82_PHF19	-2.15233	0.598712
1_CBX1_chromo	83_PHF19_fusion
1_CBX1_chromo	84_ZFPM1
1_CBX1_chromo	85_PRDM14	0.267819	0.604737
1_CBX1_chromo	86_vSET(P. bursaria chlorella virus)	0.140174	0.29477
1_CBX1_chromo	87_RCOR1
1_CBX1_chromo	88_REST_CoREST_complex	0.396512	-0.257168
1_CBX1_chromo	89_KLF3
1_CBX1_chromo	90_ZEB1
1_CBX1_chromo	91_ZEB2	-0.281252	-0.30546
1_CBX1_chromo	92_MBD3(mouse)	0.527706
1_CBX1_chromo	93_SALL1	-1.19057	0.561273
1_CBX1_chromo	94_NAB2	-0.358268	-0.364652
1_CBX1_chromo	95_MeCP2_Sin3_complex	-0.172488	-0.838644
1_CBX1_chromo	96_REST_Sin3_complex
1_CBX1_chromo	97_SID4X
1_CBX1_chromo	98_MeCP2_NCoR_complex		0.344955
1_CBX1_chromo	99_NCOR1	-0.367313	-0.39201
1_CBX1_chromo	100_MBD1_TRD	-0.649172
1_CBX1_chromo	101_ZBTB18	3.30804	0.639139
1_CBX1_chromo	102_GCNF	0.29638
1_CBX1_chromo	103_NR2F6
1_CBX1_chromo	104_NR1D1
1_CBX1_chromo	105_EZH2_DNMT_recruit
1_CBX1_chromo	106_EHMT2_DNMT_recruit	-0.160033	0.102917
1_CBX1_chromo	107_CBX5_full		-0.355484
1_CBX1_chromo	108_CBX1_full
1_CBX1_chromo	109_CBX3_full
1_CBX1_chromo	110_UHRF1	0.300605	0.084495
1_CBX1_chromo	111_MYC	-0.108604	-0.0504532
1_CBX1_chromo	112_CTCF_chromatin_organization	-0.0666146	0.287829
1_CBX1_chromo	113_L3MBTL3	-0.154136	-0.163814
1_CBX1_chromo	114_PHC2		-0.439316
1_CBX1_chromo	115_TRIM28
1_CBX1_chromo	116_CBX1_chromoshadow		-1.65504
1_CBX1_chromo	117_CBX3_chromoshadow	1.73868	-1.65504
1_CBX1_chromo	118_CBX5_chromoshadow		3.25185
1_CBX1_chromo	119_DMAP1	-0.417153	0.204093
1_CBX1_chromo	120_UBN1_NHRD	-0.290775	0.573353
1_CBX1_chromo	121_UBN1_HRD	0.417807
1_CBX1_chromo	122_SETDB1
1_CBX1_chromo	123_SUV39H1
1_CBX1_chromo	124_dim-5(N.Crassa)	0.110303
1_CBX1_chromo	125_KYP(A.Thaliana)
1_CBX1_chromo	126_SUVR4(A.Thaliana)
1_CBX1_chromo	127_EHMT2	-0.14513	0.0819211
1_CBX1_chromo	128_EHMT1		1.66688
1_CBX1_chromo	129_KDM2B	-0.0783738	-0.190082
1_CBX1_chromo	130_KDM5B	-0.133492	0.28025
1_CBX1_chromo	131_SET8(T.Gondii)
1_CBX1_chromo	132_RING1-XTEN20-PCGF1	-0.570435	0.0284818
1_CBX1_chromo	133_RING1-XTEN20-PCGF2	3.53937
1_CBX1_chromo	134_RING1-XTEN20-PCGF3	-0.0321961	0.445017
1_CBX1_chromo	135_EZH1
1_CBX1_chromo	136_EZH2	-0.8055	0.107916
1_CBX1_chromo	137_HDAC1
1_CBX1_chromo	138_DNMT1
1_CBX1_chromo	139_DNMT3A1
1_CBX1_chromo	140_DNMT3B1
1_CBX1_chromo	141_DNMT3B3	0.561462	-0.117388
1_CBX1_chromo	142_DNMT3L
1_CBX1_chromo	143_DNMT3C(mouse)
1_CBX1_chromo	144_sssIM(MQ1)
1_CBX1_chromo	145_DRM2(Arabidopsis)
1_CBX1_chromo	146_DRM3(Arabidopsis)
1_CBX1_chromo	147_MET1(Arabidopsis)
1_CBX1_chromo	148_CMT2(Arabidopsis)
1_CBX1_chromo	149_CMT3(Arabidopsis)
1_CBX1_chromo	150_NtDRM1(N. Tabacum)
1_CBX1_chromo	151_DNMT3A1-DNMT3L(mouse,CRRISPRoff)
1_CBX1_chromo	152_DNMT3B1-XTEN20-DNMT3B3
1_CBX1_chromo	153_DNMT3A1-XTEN20-DNMT3B3
1_CBX1_chromo	154_DNMT3B1-XTEN20-DNMT3L
1_CBX1_chromo	155_DNMT3A1-XTEN20-DNMT3L
1_CBX1_chromo	156_eGFP
2_CBX3_chromo	1_CBX1_chromo	-0.0557897	0.253437
2_CBX3_chromo	2_CBX3_chromo	0.279218	0.176541
2_CBX3_chromo	3_CBX4	0.33907	2.12632
2_CBX3_chromo	4_CBX5_chromo	0.00211995	-2.84267
2_CBX3_chromo	5_CBX7	0.200068	-0.437538
2_CBX3_chromo	6_CBX2	-0.220158	0.233693
2_CBX3_chromo	7_CBX6	-0.0978239
2_CBX3_chromo	8_RYBP_zf_RanBP	-0.384705	-0.829074
2_CBX3_chromo	9_AEBP2
2_CBX3_chromo	10_ING1	-0.334915	-0.0598863
2_CBX3_chromo	11_PHF2	2.98415
2_CBX3_chromo	12_TRIM24	-0.394489
2_CBX3_chromo	13_KDM5A	-1.34676	1.57628
2_CBX3_chromo	14_KDM5B		-1.70567
2_CBX3_chromo	15_DNMT3A_PWWP	0.0315608	0.308567
2_CBX3_chromo	16_NSD1_PWWP2	0.37963	0.00612313
2_CBX3_chromo	17_NSD2_PWWP1	0.0683879	0.436378
2_CBX3_chromo	18_CREBBP	-0.0763093	0.167104
2_CBX3_chromo	19_MeCP2_MBD	0.487003	0.165367
2_CBX3_chromo	20_MBD1_MBD	0.487305	-0.639448
2_CBX3_chromo	21_MBD2	3.02182	-0.692519
2_CBX3_chromo	22_MBD3	0.372607	0.465828
2_CBX3_chromo	23_Tet1	0.558669
2_CBX3_chromo	24_Tet3		2.28355
2_CBX3_chromo	25_Zfp961(mouse)	0.377844	-0.328194
2_CBX3_chromo	26_Zfp809(mouse)		-0.227183
2_CBX3_chromo	27_ZNF417	0.0357794	0.275966
2_CBX3_chromo	28_ZNF587	0.344751	0.113741
2_CBX3_chromo	29_ZIM3	-0.19666	0.55646
2_CBX3_chromo	30_ZNF10	-0.164011	1.07694
2_CBX3_chromo	31_ZNF534		0.45743
2_CBX3_chromo	32_ZNF667	-0.0723467	0.272427
2_CBX3_chromo	33_ZNF716	-1.31505	-0.786289
2_CBX3_chromo	34_ZNF479	-0.350831	-0.249052
2_CBX3_chromo	35_ZNF791	0.384031	-0.550708
2_CBX3_chromo	36_ZNF563	0.187446	0.592883
2_CBX3_chromo	37_ZNF20
2_CBX3_chromo	38_ZNF440		0.642636
2_CBX3_chromo	39_ZNF878		-1.58793
2_CBX3_chromo	40_ZNF823	0.517835	-0.324896
2_CBX3_chromo	41_ZNF441	-0.849291	-1.4624
2_CBX3_chromo	42_ZNF763	-0.157757	0.479885
2_CBX3_chromo	43_ZNF844
2_CBX3_chromo	44_ZFP69	-0.630556	1.58654
2_CBX3_chromo	45_ZNF606		2.12517
2_CBX3_chromo	46_ZNF235	-5.29081	0.141422
2_CBX3_chromo	47_ZNF613	-0.993127	0.482459
2_CBX3_chromo	48_ZNF627	-2.3734	-0.928967
2_CBX3_chromo	49_ZNF649	-0.848737	-0.655045
2_CBX3_chromo	50_PRDM1	-0.289003	0.269993
2_CBX3_chromo	51_ZNF644	2.27633	-0.171722
2_CBX3_chromo	52_WIZ	0.292276	-0.36929
2_CBX3_chromo	53_CDYL
2_CBX3_chromo	54_ATRX	1.91376
2_CBX3_chromo	55_MPHOSPH8	0.0580123	1.47666
2_CBX3_chromo	56_DAXX	-1.73515
2_CBX3_chromo	57_MECP2_ATRX_binding	0.879413	-0.114476
2_CBX3_chromo	58_PPHLN1		0.625063
2_CBX3_chromo	59_BCOR	1.47225	-0.817316
2_CBX3_chromo	60_BMI1	-0.161249	0.0896984
2_CBX3_chromo	61_E2F6	0.0434943	0.113546
2_CBX3_chromo	62_PCGF1	-0.209835	-0.0429459
2_CBX3_chromo	63_RYBP_YAF2_rybp	0.842968
2_CBX3_chromo	64_YAF2		0.698592
2_CBX3_chromo	65_YY1
2_CBX3_chromo	66_KDM2B	0.208507	0.20022
2_CBX3_chromo	67_HNRPK	-0.19517
2_CBX3_chromo	68_RUNX1	0.00614613	0.156053
2_CBX3_chromo	69_CBX2	-1.1086	0.0453952
2_CBX3_chromo	70_CBX4
2_CBX3_chromo	71_CBX6	-0.814789	0.636722
2_CBX3_chromo	72_CBX7	0.0212288	-0.851736
2_CBX3_chromo	73_CBX8	0.322941	-0.0501698
2_CBX3_chromo	74_PHF1_CTD	-0.252045	0.853969
2_CBX3_chromo	75_PHF1_PHD	0.159913	-0.406579
2_CBX3_chromo	76_MTF2		2.29397
2_CBX3_chromo	77_EPOP	-0.0155329	-0.135338
2_CBX3_chromo	78_LCOR (PALI1)	0.172297	0.344955
2_CBX3_chromo	79_AEBP2	-0.0495072	0.331065
2_CBX3_chromo	80_JARID2
2_CBX3_chromo	81_CTCF_PRC2
2_CBX3_chromo	82_PHF19	-1.66532
2_CBX3_chromo	83_PHF19_fusion
2_CBX3_chromo	84_ZFPM1	0.319756
2_CBX3_chromo	85_PRDM14	0.215297	-0.0253021
2_CBX3_chromo	86_vSET(P. bursaria chlorella virus)	0.00394901	-0.0959924
2_CBX3_chromo	87_RCOR1
2_CBX3_chromo	88_REST_CoREST_complex	0.0604871	-0.372901
2_CBX3_chromo	89_KLF3
2_CBX3_chromo	90_ZEB1	-0.192435
2_CBX3_chromo	91_ZEB2	-0.629191	-0.00149496
2_CBX3_chromo	92_MBD3(mouse)		-0.607739
2_CBX3_chromo	93_SALL1		0.369618
2_CBX3_chromo	94_NAB2	0.167338	0.52938
2_CBX3_chromo	95_MeCP2_Sin3_complex	0.0869743	0.559437
2_CBX3_chromo	96_REST_Sin3_complex
2_CBX3_chromo	97_SID4X		0.666884
2_CBX3_chromo	98_MeCP2_NCoR_complex	-0.0642096
2_CBX3_chromo	99_NCOR1	-0.111771	-0.106381
2_CBX3_chromo	100_MBD1_TRD
2_CBX3_chromo	101_ZBTB18		3.31458
2_CBX3_chromo	102_GCNF	0.0982965	0.344955
2_CBX3_chromo	103_NR2F6
2_CBX3_chromo	104_NR1D1
2_CBX3_chromo	105_EZH2_DNMT_recruit
2_CBX3_chromo	106_EHMT2_DNMT_recruit	0.134198	0.337136
2_CBX3_chromo	107_CBX5_full
2_CBX3_chromo	108_CBX1_full
2_CBX3_chromo	109_CBX3_full	1.3288	0.544893
2_CBX3_chromo	110_UHRF1	0.0570849	-0.151766
2_CBX3_chromo	111_MYC	-0.0277403	-0.73128
2_CBX3_chromo	112_CTCF_chromatin_organization	0.0269057	0.0350657
2_CBX3_chromo	113_L3MBTL3	0.111703	-0.88201
2_CBX3_chromo	114_PHC2		1.60234
2_CBX3_chromo	115_TRIM28
2_CBX3_chromo	116_CBX1_chromoshadow
2_CBX3_chromo	117_CBX3_chromoshadow	1.13977	-0.655045
2_CBX3_chromo	118_CBX5_chromoshadow	0.0366208
2_CBX3_chromo	119_DMAP1	-0.297384	-0.00169507
2_CBX3_chromo	120_UBN1_NHRD	1.11722	0.651059
2_CBX3_chromo	121_UBN1_HRD		2.84746
2_CBX3_chromo	122_SETDB1
2_CBX3_chromo	123_SUV39H1
2_CBX3_chromo	124_dim-5(N.Crassa)
2_CBX3_chromo	125_KYP(A.Thaliana)	-0.178682	-0.320626
2_CBX3_chromo	126_SUVR4(A.Thaliana)
2_CBX3_chromo	127_EHMT2	-0.408164	2.0848
2_CBX3_chromo	128_EHMT1	-0.0602407	0.00206775
2_CBX3_chromo	129_KDM2B	0.481719	0.413044
2_CBX3_chromo	130_KDM5B	0.0483851	0.0883473
2_CBX3_chromo	131_SET8(T.Gondii)
2_CBX3_chromo	132_RING1-XTEN20-PCGF1	-1.61762	1.44929
2_CBX3_chromo	133_RING1-XTEN20-PCGF2
2_CBX3_chromo	134_RING1-XTEN20-PCGF3	0.301398	0.179635
2_CBX3_chromo	135_EZH1
2_CBX3_chromo	136_EZH2	0.0138599	0.299152
2_CBX3_chromo	137_HDAC1
2_CBX3_chromo	138_DNMT1
2_CBX3_chromo	139_DNMT3A1
2_CBX3_chromo	140_DNMT3B1		-1.24001
2_CBX3_chromo	141_DNMT3B3	0.447446	-0.0176146
2_CBX3_chromo	142_DNMT3L	0.328802	1.1385
2_CBX3_chromo	143_DNMT3C(mouse)
2_CBX3_chromo	144_sssIM(MQ1)
2_CBX3_chromo	145_DRM2(Arabidopsis)
2_CBX3_chromo	146_DRM3(Arabidopsis)
2_CBX3_chromo	147_MET1(Arabidopsis)
2_CBX3_chromo	148_CMT2(Arabidopsis)
2_CBX3_chromo	149_CMT3(Arabidopsis)
2_CBX3_chromo	150_NtDRM1(N. Tabacum)
2_CBX3_chromo	151_DNMT3A1-DNMT3L(mouse,CRRISPRoff)
2_CBX3_chromo	152_DNMT3B1-XTEN20-DNMT3B3
2_CBX3_chromo	153_DNMT3A1-XTEN20-DNMT3B3
2_CBX3_chromo	154_DNMT3B1-XTEN20-DNMT3L
2_CBX3_chromo	155_DNMT3A1-XTEN20-DNMT3L
2_CBX3_chromo	156_eGFP
3_CBX4	1_CBX1_chromo	0.070564	-0.0164701
3_CBX4	2_CBX3_chromo	0.462615	-0.169437
3_CBX4	3_CBX4	0.474918	0.629932
3_CBX4	4_CBX5_chromo	0.853223	-0.451511
3_CBX4	5_CBX7	1.14543
3_CBX4	6_CBX2	-0.033308	-0.118053
3_CBX4	7_CBX6
3_CBX4	8_RYBP_zf_RanBP	0.261011	0.466419
3_CBX4	9_AEBP2
3_CBX4	10_ING1	-1.08404	-0.462399
3_CBX4	11_PHF2
3_CBX4	12_TRIM24	0.492188	0.225657
3_CBX4	13_KDM5A	0.225708
3_CBX4	14_KDM5B	1.36944	-0.240007
3_CBX4	15_DNMT3A_PWWP	0.133528	-0.114545
3_CBX4	16_NSD1_PWWP2	-0.185017	0.0640731
3_CBX4	17_NSD2_PWWP1	-0.115228	-0.503041
3_CBX4	18_CREBBP	0.103921	-0.271413
3_CBX4	19_MeCP2_MBD	0.195139	-0.15229
3_CBX4	20_MBD1_MBD	0.777971	0.276156
3_CBX4	21_MBD2	0.850148	2.34496
3_CBX4	22_MBD3	-0.202922	0.223137
3_CBX4	23_Tet1	-1.61252	0.702507
3_CBX4	24_Tet3	-0.0578827
3_CBX4	25_Zfp961(mouse)	0.0121839	0.237008
3_CBX4	26_Zfp809(mouse)	-0.249466	0.749346
3_CBX4	27_ZNF417	0.103517	0.226783
3_CBX4	28_ZNF587	0.00392167	-0.155098
3_CBX4	29_ZIM3
3_CBX4	30_ZNF10	-0.673281	-0.0202554
3_CBX4	31_ZNF534	-1.63597	0.402289
3_CBX4	32_ZNF667	0.370883	0.276476
3_CBX4	33_ZNF716	-0.966159	-0.39939
3_CBX4	34_ZNF479	-2.02227	-0.380422
3_CBX4	35_ZNF791	-1.09406	1.88552
3_CBX4	36_ZNF563	-1.96275	-0.284676
3_CBX4	37_ZNF20	-2.57809	0.709528
3_CBX4	38_ZNF440	0.0237869	0.213166
3_CBX4	39_ZNF878
3_CBX4	40_ZNF823	-3.93173	1.39125
3_CBX4	41_ZNF441	-1.43201
3_CBX4	42_ZNF763	-0.147039
3_CBX4	43_ZNF844		-0.0960772
3_CBX4	44_ZFP69
3_CBX4	45_ZNF606	1.55194
3_CBX4	46_ZNF235	0.610215	0.371923
3_CBX4	47_ZNF613	-0.832813	-0.600597
3_CBX4	48_ZNF627	-1.95131	-0.944551
3_CBX4	49_ZNF649	-0.752118	0.470486
3_CBX4	50_PRDM1	-0.403877	0.310309
3_CBX4	51_ZNF644	0.054808	-2.7964
3_CBX4	52_WIZ	0.876289	-0.501421
3_CBX4	53_CDYL	-1.52006	1.05545
3_CBX4	54_ATRX	-2.13253
3_CBX4	55_MPHOSPH8	0.838274	-0.631961
3_CBX4	56_DAXX	-1.96071	-0.655045
3_CBX4	57_MECP2_ATRX_binding	0.276334	0.223649
3_CBX4	58_PPHLN1	-0.276919	0.0970279
3_CBX4	59_BCOR	0.134363	-0.655045
3_CBX4	60_BMI1	-0.162003	1.47149
3_CBX4	61_E2F6	0.139324	-0.478659
3_CBX4	62_PCGF1	0.0109826	-0.00308052
3_CBX4	63_RYBP_YAF2_rybp
3_CBX4	64_YAF2		0.206249
3_CBX4	65_YY1
3_CBX4	66_KDM2B	-0.264289	0.274182
3_CBX4	67_HNRPK
3_CBX4	68_RUNX1	0.0257008	-0.50019
3_CBX4	69_CBX2	0.216876	0.395261
3_CBX4	70_CBX4
3_CBX4	71_CBX6	-1.49223	-0.633671
3_CBX4	72_CBX7	0.560127	0.601731
3_CBX4	73_CBX8	0.259749	0.135465
3_CBX4	74_PHF1_CTD	-0.397438	-2.97697
3_CBX4	75_PHF1_PHD	0.276531	-0.238177
3_CBX4	76_MTF2	-0.752118	0.559694
3_CBX4	77_EPOP	0.108753	-0.234094
3_CBX4	78_LCOR (PALI1)	0.0357062	0.913616
3_CBX4	79_AEBP2	0.24161	0.457006
3_CBX4	80_JARID2
3_CBX4	81_CTCF_PRC2
3_CBX4	82_PHF19	-0.0950061	0.900171
3_CBX4	83_PHF19_fusion
3_CBX4	84_ZFPM1		-0.105706
3_CBX4	85_PRDM14	-0.1703	-0.372939
3_CBX4	86_vSET(P. bursaria chlorella virus)	-0.076337	-0.183797
3_CBX4	87_RCOR1
3_CBX4	88_REST_CoREST_complex	0.075012	-0.269111
3_CBX4	89_KLF3
3_CBX4	90_ZEB1
3_CBX4	91_ZEB2	0.104484	-0.405431
3_CBX4	92_MBD3(mouse)		0.94762
3_CBX4	93_SALL1	-1.35158	4.48791
3_CBX4	94_NAB2	0.310161	0.377088
3_CBX4	95_MeCP2_Sin3_complex	0.0815365	0.628614
3_CBX4	96_REST_Sin3_complex	-0.520639	1.94699
3_CBX4	97_SID4X	1.41496
3_CBX4	98_MeCP2_NCoR_complex	0.79347
3_CBX4	99_NCOR1	-0.101248	-0.175052
3_CBX4	100_MBD1_TRD		-0.182976
3_CBX4	101_ZBTB18	-0.814156	1.08192
3_CBX4	102_GCNF	0.254801	0.294329
3_CBX4	103_NR2F6
3_CBX4	104_NR1D1
3_CBX4	105_EZH2_DNMT_recruit
3_CBX4	106_EHMT2_DNMT_recruit	0.324505	-0.635145
3_CBX4	107_CBX5_full	1.89049	2.21285
3_CBX4	108_CBX1_full
3_CBX4	109_CBX3_full	1.63623	1.0401
3_CBX4	110_UHRF1	0.146312	-0.0862017
3_CBX4	111_MYC	-0.0975217	-0.782084
3_CBX4	112_CTCF_chromatin_organization	-0.165102	0.299079
3_CBX4	113_L3MBTL3	0.0945408	0.13209
3_CBX4	114_PHC2	-0.215519
3_CBX4	115_TRIM28	-0.86273
3_CBX4	116_CBX1_chromoshadow	0.55531
3_CBX4	117_CBX3_chromoshadow		0.322235
3_CBX4	118_CBX5_chromoshadow	1.8944	-0.971902
3_CBX4	119_DMAP1	-0.186874	-0.528039
3_CBX4	120_UBN1_NHRD	0.273696	0.0775091
3_CBX4	121_UBN1_HRD	-0.545668	-1.97025
3_CBX4	122_SETDB1
3_CBX4	123_SUV39H1
3_CBX4	124_dim-5(N.Crassa)	-0.0862359
3_CBX4	125_KYP(A.Thaliana)
3_CBX4	126_SUVR4(A.Thaliana)
3_CBX4	127_EHMT2	-0.301249	1.18449
3_CBX4	128_EHMT1
3_CBX4	129_KDM2B	-0.250808	-0.104655
3_CBX4	130_KDM5B	-0.022997	-0.1444
3_CBX4	131_SET8(T.Gondii)
3_CBX4	132_RING1-XTEN20-PCGF1	2.81423
3_CBX4	133_RING1-XTEN20-PCGF2	0.945473
3_CBX4	134_RING1-XTEN20-PCGF3	0.285628	-0.0374338
3_CBX4	135_EZH1
3_CBX4	136_EZH2	0.0490429	-0.48512
3_CBX4	137_HDAC1
3_CBX4	138_DNMT1
3_CBX4	139_DNMT3A1
3_CBX4	140_DNMT3B1
3_CBX4	141_DNMT3B3	-0.103309	-0.0383732
3_CBX4	142_DNMT3L	-0.388799	0.50542
3_CBX4	143_DNMT3C(mouse)
3_CBX4	144_sssIM(MQ1)
3_CBX4	145_DRM2(Arabidopsis)
3_CBX4	146_DRM3(Arabidopsis)		2.84138
3_CBX4	147_MET1(Arabidopsis)
3_CBX4	148_CMT2(Arabidopsis)
3_CBX4	149_CMT3(Arabidopsis)
3_CBX4	150_NtDRM1(N. Tabacum)		-1.00297
3_CBX4	151_DNMT3A1-DNMT3L(mouse,CRRISPRoff)
3_CBX4	152_DNMT3B1-XTEN20-DNMT3B3
3_CBX4	153_DNMT3A1-XTEN20-DNMT3B3
3_CBX4	154_DNMT3B1-XTEN20-DNMT3L
3_CBX4	155_DNMT3A1-XTEN20-DNMT3L
3_CBX4	156_eGFP
4_CBX5_chromo	1_CBX1_chromo	0.494139	-0.0313496
4_CBX5_chromo	2_CBX3_chromo	-0.0219622	-0.155649
4_CBX5_chromo	3_CBX4	1.8263	-0.408405
4_CBX5_chromo	4_CBX5_chromo	0.301494	0.167417
4_CBX5_chromo	5_CBX7	0.312313	0.478611
4_CBX5_chromo	6_CBX2	0.237221	-0.260335
4_CBX5_chromo	7_CBX6	-0.105345	0.214061
4_CBX5_chromo	8_RYBP_zf_RanBP	1.1768	-0.539567
4_CBX5_chromo	9_AEBP2
4_CBX5_chromo	10_ING1	0.473999	2.16599
4_CBX5_chromo	11_PHF2
4_CBX5_chromo	12_TRIM24	1.18602	0.405497
4_CBX5_chromo	13_KDM5A	4.20655	0.704626
4_CBX5_chromo	14_KDM5B	-0.185772
4_CBX5_chromo	15_DNMT3A_PWWP	-0.00123092	-0.079342
4_CBX5_chromo	16_NSD1_PWWP2	0.375767	-0.238508
4_CBX5_chromo	17_NSD2_PWWP1	-0.258476	-0.100029
4_CBX5_chromo	18_CREBBP	-0.36052	0.395922
4_CBX5_chromo	19_MeCP2_MBD	0.146042	0.640411
4_CBX5_chromo	20_MBD1_MBD	-0.602486	0.721104
4_CBX5_chromo	21_MBD2	1.74998	-1.40398
4_CBX5_chromo	22_MBD3	-0.226617	-0.415734
4_CBX5_chromo	23_Tet1
4_CBX5_chromo	24_Tet3		1.30543
4_CBX5_chromo	25_Zfp961(mouse)	-0.30342	-0.484367
4_CBX5_chromo	26_Zfp809(mouse)	0.298105	1.09593
4_CBX5_chromo	27_ZNF417	0.129691	0.152715
4_CBX5_chromo	28_ZNF587	-0.0240205	0.701672
4_CBX5_chromo	29_ZIM3
4_CBX5_chromo	30_ZNF10	-0.028406	-0.10314
4_CBX5_chromo	31_ZNF534	-0.274581
4_CBX5_chromo	32_ZNF667	0.364501	0.0189178
4_CBX5_chromo	33_ZNF716	-0.375743	0.509342
4_CBX5_chromo	34_ZNF479
4_CBX5_chromo	35_ZNF791	-1.15948
4_CBX5_chromo	36_ZNF563	2.94233	0.262493
4_CBX5_chromo	37_ZNF20
4_CBX5_chromo	38_ZNF440		-2.48286
4_CBX5_chromo	39_ZNF878	0.65412	-0.402278
4_CBX5_chromo	40_ZNF823		-0.398705
4_CBX5_chromo	41_ZNF441	0.155737
4_CBX5_chromo	42_ZNF763	2.33907	0.168078
4_CBX5_chromo	43_ZNF844	-2.24467	1.45348
4_CBX5_chromo	44_ZFP69
4_CBX5_chromo	45_ZNF606	-0.136862	1.54883
4_CBX5_chromo	46_ZNF235
4_CBX5_chromo	47_ZNF613
4_CBX5_chromo	48_ZNF627		-1.46949
4_CBX5_chromo	49_ZNF649	-0.240041
4_CBX5_chromo	50_PRDM1	-0.102191	-0.0726287
4_CBX5_chromo	51_ZNF644	1.45274	0.734902
4_CBX5_chromo	52_WIZ	1.37528	1.73428
4_CBX5_chromo	53_CDYL
4_CBX5_chromo	54_ATRX
4_CBX5_chromo	55_MPHOSPH8	0.621583	-0.746675
4_CBX5_chromo	56_DAXX		1.57237
4_CBX5_chromo	57_MECP2_ATRX_binding
4_CBX5_chromo	58_PPHLN1
4_CBX5_chromo	59_BCOR
4_CBX5_chromo	60_BMI1	2.54729	0.791212
4_CBX5_chromo	61_E2F6	0.228745	-0.269345
4_CBX5_chromo	62_PCGF1	0.439431	0.293455
4_CBX5_chromo	63_RYBP_YAF2_rybp
4_CBX5_chromo	64_YAF2	-0.00377376
4_CBX5_chromo	65_YY1
4_CBX5_chromo	66_KDM2B	-0.0983088	-0.948776
4_CBX5_chromo	67_HNRPK
4_CBX5_chromo	68_RUNX1	-0.215139	-0.0607871
4_CBX5_chromo	69_CBX2	0.202562	-0.0399621
4_CBX5_chromo	70_CBX4
4_CBX5_chromo	71_CBX6		-0.730993
4_CBX5_chromo	72_CBX7	-1.85883
4_CBX5_chromo	73_CBX8	0.179127	0.000967711
4_CBX5_chromo	74_PHF1_CTD
4_CBX5_chromo	75_PHF1_PHD	-0.109959	-0.0679272
4_CBX5_chromo	76_MTF2	0.945473	-0.0397084
4_CBX5_chromo	77_EPOP	0.155798	0.119764
4_CBX5_chromo	78_LCOR (PALI1)	-0.072561	-0.807048
4_CBX5_chromo	79_AEBP2	0.0224703	-0.0964295
4_CBX5_chromo	80_JARID2
4_CBX5_chromo	81_CTCF_PRC2
4_CBX5_chromo	82_PHF19
4_CBX5_chromo	83_PHF19_fusion
4_CBX5_chromo	84_ZFPM1	-3.6452
4_CBX5_chromo	85_PRDM14	0.12496	-0.099254
4_CBX5_chromo	86_vSET(P. bursaria chlorella virus)	-0.254643	0.186099
4_CBX5_chromo	87_RCOR1
4_CBX5_chromo	88_REST_CoREST_complex	0.741174	0.0674215
4_CBX5_chromo	89_KLF3
4_CBX5_chromo	90_ZEB1
4_CBX5_chromo	91_ZEB2	-0.497961	-0.156591
4_CBX5_chromo	92_MBD3(mouse)		3.23248
4_CBX5_chromo	93_SALL1
4_CBX5_chromo	94_NAB2	0.0756196	-0.116305
4_CBX5_chromo	95_MeCP2_Sin3_complex	0.0115866	-0.18581
4_CBX5_chromo	96_REST_Sin3_complex	0.343908
4_CBX5_chromo	97_SID4X
4_CBX5_chromo	98_MeCP2_NCoR_complex	1.62578	0.108515
4_CBX5_chromo	99_NCOR1	0.144199	0.143004
4_CBX5_chromo	100_MBD1_TRD
4_CBX5_chromo	101_ZBTB18	0.731387
4_CBX5_chromo	102_GCNF	0.21744	-0.16028
4_CBX5_chromo	103_NR2F6
4_CBX5_chromo	104_NR1D1
4_CBX5_chromo	105_EZH2_DNMT_recruit
4_CBX5_chromo	106_EHMT2_DNMT_recruit	0.039295	-0.0959607
4_CBX5_chromo	107_CBX5_full
4_CBX5_chromo	108_CBX1_full
4_CBX5_chromo	109_CBX3_full	0.286981
4_CBX5_chromo	110_UHRF1	-0.340419	-0.12453
4_CBX5_chromo	111_MYC	-0.0471664	-0.719175
4_CBX5_chromo	112_CTCF_chromatin_organization	0.318677	-0.087098
4_CBX5_chromo	113_L3MBTL3	0.178168	-0.361578
4_CBX5_chromo	114_PHC2	1.00687
4_CBX5_chromo	115_TRIM28	1.14642
4_CBX5_chromo	116_CBX1_chromoshadow	-0.957503	3.36288
4_CBX5_chromo	117_CBX3_chromoshadow	0.457819	-0.692039
4_CBX5_chromo	118_CBX5_chromoshadow
4_CBX5_chromo	119_DMAP1	-0.0921365	0.116686
4_CBX5_chromo	120_UBN1_NHRD	-0.14192	0.184491
4_CBX5_chromo	121_UBN1_HRD	0.434295	-2.91138
4_CBX5_chromo	122_SETDB1
4_CBX5_chromo	123_SUV39H1
4_CBX5_chromo	124_dim-5(N.Crassa)
4_CBX5_chromo	125_KYP(A.Thaliana)	0.899958
4_CBX5_chromo	126_SUVR4(A.Thaliana)
4_CBX5_chromo	127_EHMT2	-0.482165	0.0631845
4_CBX5_chromo	128_EHMT1
4_CBX5_chromo	129_KDM2B	-0.299911	0.0413392
4_CBX5_chromo	130_KDM5B	0.0515979	0.069321
4_CBX5_chromo	131_SET8(T.Gondii)
4_CBX5_chromo	132_RING1-XTEN20-PCGF1	1.02848
4_CBX5_chromo	133_RING1-XTEN20-PCGF2		0.50542
4_CBX5_chromo	134_RING1-XTEN20-PCGF3	-0.4096	0.182073
4_CBX5_chromo	135_EZH1
4_CBX5_chromo	136_EZH2	-0.719366	-0.230547
4_CBX5_chromo	137_HDAC1
4_CBX5_chromo	138_DNMT1
4_CBX5_chromo	139_DNMT3A1
4_CBX5_chromo	140_DNMT3B1
4_CBX5_chromo	141_DNMT3B3	0.305532	0.440113
4_CBX5_chromo	142_DNMT3L		0.27986
4_CBX5_chromo	143_DNMT3C(mouse)
4_CBX5_chromo	144_sssIM(MQ1)
4_CBX5_chromo	145_DRM2(Arabidopsis)
4_CBX5_chromo	146_DRM3(Arabidopsis)
4_CBX5_chromo	147_MET1(Arabidopsis)
4_CBX5_chromo	148_CMT2(Arabidopsis)
4_CBX5_chromo	149_CMT3(Arabidopsis)
4_CBX5_chromo	150_NtDRM1(N. Tabacum)
4_CBX5_chromo	151_DNMT3A1-DNMT3L(mouse,CRRISPRoff)
4_CBX5_chromo	152_DNMT3B1-XTEN20-DNMT3B3
4_CBX5_chromo	153_DNMT3A1-XTEN20-DNMT3B3		2.74705
4_CBX5_chromo	154_DNMT3B1-XTEN20-DNMT3L
4_CBX5_chromo	155_DNMT3A1-XTEN20-DNMT3L
4_CBX5_chromo	156_eGFP
5_CBX7	1_CBX1_chromo	-0.104958	0.0368332
5_CBX7	2_CBX3_chromo	0.14558	-0.010064
5_CBX7	3_CBX4	-0.360858
5_CBX7	4_CBX5_chromo	-0.711356	-0.214472
5_CBX7	5_CBX7	0.416089	0.360986
5_CBX7	6_CBX2	-0.211239	-0.579477
5_CBX7	7_CBX6	0.460591	-0.700848
5_CBX7	8_RYBP_zf_RanBP	1.17346	-0.264631
5_CBX7	9_AEBP2
5_CBX7	10_ING1	1.03455	0.530511
5_CBX7	11_PHF2
5_CBX7	12_TRIM24	-0.25724	-0.0728538
5_CBX7	13_KDM5A	0.443737	-0.381284
5_CBX7	14_KDM5B	-0.218193	-2.19819
5_CBX7	15_DNMT3A_PWWP	-0.0768721	0.197183
5_CBX7	16_NSD1_PWWP2	0.173413	1.1333
5_CBX7	17_NSD2_PWWP1	-0.458988	-0.191097
5_CBX7	18_CREBBP	0.193932	0.138269
5_CBX7	19_MeCP2_MBD	0.215566	0.0822078
5_CBX7	20_MBD1_MBD	0.0655565	0.322235
5_CBX7	21_MBD2	0.234679	-0.48512
5_CBX7	22_MBD3	0.628362	0.132887
5_CBX7	23_Tet1	0.29445	-0.381284
5_CBX7	24_Tet3	0.323347
5_CBX7	25_Zfp961(mouse)	-0.331864	0.427957
5_CBX7	26_Zfp809(mouse)	-0.521375	-0.489307
5_CBX7	27_ZNF417	0.489103	0.227304
5_CBX7	28_ZNF587	0.158154	0.322173
5_CBX7	29_ZIM3	-0.334163
5_CBX7	30_ZNF10	0.0377053	-0.987299
5_CBX7	31_ZNF534		-0.733047
5_CBX7	32_ZNF667	0.189647	-0.259692
5_CBX7	33_ZNF716	-0.656423	-1.73448
5_CBX7	34_ZNF479	-0.707309	-0.370127
5_CBX7	35_ZNF791	0.106409
5_CBX7	36_ZNF563	-0.246701
5_CBX7	37_ZNF20		0.432418
5_CBX7	38_ZNF440	-0.552554	-0.292474
5_CBX7	39_ZNF878	-1.55791	-4.91557
5_CBX7	40_ZNF823	2.03662	0.561767
5_CBX7	41_ZNF441	0.399191	0.358252
5_CBX7	42_ZNF763	0.206182	2.01122
5_CBX7	43_ZNF844	1.19274
5_CBX7	44_ZFP69	-1.03864	-0.892084
5_CBX7	45_ZNF606	-0.807771	-1.17442
5_CBX7	46_ZNF235	0.913764	0.889276
5_CBX7	47_ZNF613	-0.732515	-0.25208
5_CBX7	48_ZNF627
5_CBX7	49_ZNF649	-0.336611	-1.29145
5_CBX7	50_PRDM1	0.443051	0.360222
5_CBX7	51_ZNF644
5_CBX7	52_WIZ	-0.099615	1.76346
5_CBX7	53_CDYL	1.25926
5_CBX7	54_ATRX
5_CBX7	55_MPHOSPH8	-1.28617
5_CBX7	56_DAXX	0.580695
5_CBX7	57_MECP2_ATRX_binding	-1.02462	-0.488505
5_CBX7	58_PPHLN1	0.799944	0.740884
5_CBX7	59_BCOR
5_CBX7	60_BMI1	-0.204836	-0.268021
5_CBX7	61_E2F6	0.206438	0.0819211
5_CBX7	62_PCGF1	-0.0744142	-0.259252
5_CBX7	63_RYBP_YAF2_rybp	0.39329
5_CBX7	64_YAF2	-0.993127
5_CBX7	65_YY1
5_CBX7	66_KDM2B	0.298105	0.41207
5_CBX7	67_HNRPK
5_CBX7	68_RUNX1	0.112226	-0.436722
5_CBX7	69_CBX2	-0.196154	-0.92156
5_CBX7	70_CBX4
5_CBX7	71_CBX6	-0.37254	0.432418
5_CBX7	72_CBX7	3.1768	-0.614403
5_CBX7	73_CBX8	-0.294852	-0.212745
5_CBX7	74_PHF1_CTD	0.219867	-0.403506
5_CBX7	75_PHF1_PHD	-0.604856	-0.400003
5_CBX7	76_MTF2	0.628989	0.521382
5_CBX7	77_EPOP	-0.120017	0.132905
5_CBX7	78_LCOR (PALI1)	0.574558	-0.131483
5_CBX7	79_AEBP2	-0.0912512	0.0960751
5_CBX7	80_JARID2
5_CBX7	81_CTCF_PRC2
5_CBX7	82_PHF19	-0.936096	0.660731
5_CBX7	83_PHF19_fusion
5_CBX7	84_ZFPM1		0.581023
5_CBX7	85_PRDM14	0.232972	-0.0761822
5_CBX7	86_vSET(P. bursaria chlorella virus)	0.0630234	0.699819
5_CBX7	87_RCOR1
5_CBX7	88_REST_CoREST_complex	-0.455952	-0.093325
5_CBX7	89_KLF3
5_CBX7	90_ZEB1
5_CBX7	91_ZEB2	0.0247954	0.42902
5_CBX7	92_MBD3(mouse)	0.752301	-1.48286
5_CBX7	93_SALL1
5_CBX7	94_NAB2	-0.356212	0.094412
5_CBX7	95_MeCP2_Sin3_complex	0.0204987	0.255352
5_CBX7	96_REST_Sin3_complex
5_CBX7	97_SID4X
5_CBX7	98_MeCP2_NCoR_complex		-0.274772
5_CBX7	99_NCOR1	-0.0576668	-0.240636
5_CBX7	100_MBD1_TRD
5_CBX7	101_ZBTB18		-1.74251
5_CBX7	102_GCNF	0.208507	-0.307121
5_CBX7	103_NR2F6	0.480805
5_CBX7	104_NR1D1
5_CBX7	105_EZH2_DNMT_recruit
5_CBX7	106_EHMT2_DNMT_recruit	0.361873	-0.204792
5_CBX7	107_CBX5_full	-1.11177	-0.0335562
5_CBX7	108_CBX1_full
5_CBX7	109_CBX3_full
5_CBX7	110_UHRF1	-0.0347056	-0.192254
5_CBX7	111_MYC	0.243141	0.123783
5_CBX7	112_CTCF_chromatin_organization	0.176798	0.650828
5_CBX7	113_L3MBTL3	0.26523	0.131345
5_CBX7	114_PHC2	-1.38471	-1.01761
5_CBX7	115_TRIM28	-1.04971	1.21489
5_CBX7	116_CBX1_chromoshadow		-0.864498
5_CBX7	117_CBX3_chromoshadow	-1.21552
5_CBX7	118_CBX5_chromoshadow		-1.57258
5_CBX7	119_DMAP1	0.208507	0.106017
5_CBX7	120_UBN1_NHRD	0.211698	-0.214054
5_CBX7	121_UBN1_HRD	1.45313
5_CBX7	122_SETDB1
5_CBX7	123_SUV39H1
5_CBX7	124_dim-5(N.Crassa)
5_CBX7	125_KYP(A.Thaliana)	-2.83701	-3.95621
5_CBX7	126_SUVR4(A.Thaliana)
5_CBX7	127_EHMT2	0.23166	0.105768
5_CBX7	128_EHMT1
5_CBX7	129_KDM2B	0.846577	0.194464
5_CBX7	130_KDM5B	0.0168972	0.163605
5_CBX7	131_SET8(T.Gondii)
5_CBX7	132_RING1-XTEN20-PCGF1		0.794263
5_CBX7	133_RING1-XTEN20-PCGF2	0.0639044	-1.65504
5_CBX7	134_RING1-XTEN20-PCGF3	-0.246654	-0.192494
5_CBX7	135_EZH1
5_CBX7	136_EZH2	-0.167156	-0.0838878
5_CBX7	137_HDAC1
5_CBX7	138_DNMT1
5_CBX7	139_DNMT3A1
5_CBX7	140_DNMT3B1
5_CBX7	141_DNMT3B3	-0.306881	-0.492773
5_CBX7	142_DNMT3L
5_CBX7	143_DNMT3C(mouse)
5_CBX7	144_sssIM(MQ1)
5_CBX7	145_DRM2(Arabidopsis)
5_CBX7	146_DRM3(Arabidopsis)
5_CBX7	147_MET1(Arabidopsis)
5_CBX7	148_CMT2(Arabidopsis)
5_CBX7	149_CMT3(Arabidopsis)
5_CBX7	150_NtDRM1(N. Tabacum)
5_CBX7	151_DNMT3A1-DNMT3L(mouse,CRRISPRoff)
5_CBX7	152_DNMT3B1-XTEN20-DNMT3B3
5_CBX7	153_DNMT3A1-XTEN20-DNMT3B3
5_CBX7	154_DNMT3B1-XTEN20-DNMT3L
5_CBX7	155_DNMT3A1-XTEN20-DNMT3L
5_CBX7	156_eGFP
6_CBX2	1_CBX1_chromo	0.566642	0.362648
6_CBX2	2_CBX3_chromo	-0.0979552	-0.0330505
6_CBX2	3_CBX4	0.564529	0.333274
6_CBX2	4_CBX5_chromo	0.115953	0.738734
6_CBX2	5_CBX7	-0.211127	-0.229072
6_CBX2	6_CBX2	0.147729	0.106685
6_CBX2	7_CBX6	-0.347088	1.0454
6_CBX2	8_RYBP_zf_RanBP	-0.00480832	0.0108985
6_CBX2	9_AEBP2
6_CBX2	10_ING1	-0.166346	0.190922
6_CBX2	11_PHF2	2.0866
6_CBX2	12_TRIM24	-0.164078	0.0559843
6_CBX2	13_KDM5A	0.733497	0.0976454
6_CBX2	14_KDM5B	-0.515079	-0.902972
6_CBX2	15_DNMT3A_PWWP	0.0531241	0.440951
6_CBX2	16_NSD1_PWWP2	0.250022	-0.198855
6_CBX2	17_NSD2_PWWP1	-0.914253	0.601295
6_CBX2	18_CREBBP	0.324428	-0.0318579
6_CBX2	19_MeCP2_MBD	-0.133272	0.325171
6_CBX2	20_MBD1_MBD	0.66804	-0.21587
6_CBX2	21_MBD2	0.132404	1.1967
6_CBX2	22_MBD3	-0.160237	0.133704
6_CBX2	23_Tet1	2.37943	-0.314008
6_CBX2	24_Tet3	-1.97971	0.955009
6_CBX2	25_Zfp961(mouse)	0.227095	-0.248973
6_CBX2	26_Zfp809(mouse)	-2.1571	-0.244761
6_CBX2	27_ZNF417	0.456102	-0.106548
6_CBX2	28_ZNF587	-0.034261	-0.295077
6_CBX2	29_ZIM3	-0.42678	-0.884526
6_CBX2	30_ZNF10	-0.924613	-0.792233
6_CBX2	31_ZNF534	-1.56428	0.366329
6_CBX2	32_ZNF667	-0.235312	-0.0847551
6_CBX2	33_ZNF716	-0.587932	-2.93682
6_CBX2	34_ZNF479	-0.491649	-2.70395
6_CBX2	35_ZNF791	-2.20381	1.2276
6_CBX2	36_ZNF563	-0.691471	-0.922978
6_CBX2	37_ZNF20	-0.301249	-0.699439
6_CBX2	38_ZNF440	-0.275409	1.07431
6_CBX2	39_ZNF878	-0.365095	-2.3603
6_CBX2	40_ZNF823	-0.0326549	1.40526
6_CBX2	41_ZNF441	-0.00343153	-1.22974
6_CBX2	42_ZNF763	-0.848737	0.682825
6_CBX2	43_ZNF844
6_CBX2	44_ZFP69	-0.627174	0.745835
6_CBX2	45_ZNF606	-0.594577	-0.925134
6_CBX2	46_ZNF235	0.134978	-2.04207
6_CBX2	47_ZNF613	-0.621158	-1.0729
6_CBX2	48_ZNF627	0.000641527	-0.278896
6_CBX2	49_ZNF649	-0.975205	-2.51303
6_CBX2	50_PRDM1	0.0365071	0.256362
6_CBX2	51_ZNF644
6_CBX2	52_WIZ	-0.905664	-1.89897
6_CBX2	53_CDYL	0.25235
6_CBX2	54_ATRX
6_CBX2	55_MPHOSPH8	-0.881046	-1.71238
6_CBX2	56_DAXX	-0.457074	1.27784
6_CBX2	57_MECP2_ATRX_binding	-0.0257713	0.174047
6_CBX2	58_PPHLN1	0.60182	0.326808
6_CBX2	59_BCOR	0.349266
6_CBX2	60_BMI1	0.00899353	0.117822
6_CBX2	61_E2F6	-0.108034	-0.241615
6_CBX2	62_PCGF1	0.264035	0.175757
6_CBX2	63_RYBP_YAF2_rybp		-0.0970491
6_CBX2	64_YAF2	0.52646	0.50146
6_CBX2	65_YY1
6_CBX2	66_KDM2B	0.227425	-0.624018
6_CBX2	67_HNRPK
6_CBX2	68_RUNX1	0.270735	0.379104
6_CBX2	69_CBX2	-0.122528	-0.204206
6_CBX2	70_CBX4
6_CBX2	71_CBX6	-0.360335	-0.070082
6_CBX2	72_CBX7	0.962674	-0.113335
6_CBX2	73_CBX8	-0.093095	-0.0151585
6_CBX2	74_PHF1_CTD	0.514668	-0.509614
6_CBX2	75_PHF1_PHD	-0.0520202	-0.311743
6_CBX2	76_MTF2	-1.8232	0.0425468
6_CBX2	77_EPOP	0.11635	-0.420063
6_CBX2	78_LCOR (PALI1)	0.173384	0.149136
6_CBX2	79_AEBP2	-0.0399023	-0.123365
6_CBX2	80_JARID2
6_CBX2	81_CTCF_PRC2
6_CBX2	82_PHF19	0.229266	1.72441
6_CBX2	83_PHF19_fusion
6_CBX2	84_ZFPM1	2.1028	0.883822
6_CBX2	85_PRDM14	-0.0322598	-0.078721
6_CBX2	86_vSET(P. bursaria chlorella virus)	-0.107298	0.257234
6_CBX2	87_RCOR1
6_CBX2	88_REST_CoREST_complex	-0.102779	0.161905
6_CBX2	89_KLF3
6_CBX2	90_ZEB1	-0.749201
6_CBX2	91_ZEB2	-0.309311	-0.367242
6_CBX2	92_MBD3(mouse)	-0.0373263	-0.501239
6_CBX2	93_SALL1	0.80334
6_CBX2	94_NAB2	0.171311	-0.116535
6_CBX2	95_MeCP2_Sin3_complex	-0.195683	0.0945949
6_CBX2	96_REST_Sin3_complex	0.068274
6_CBX2	97_SID4X
6_CBX2	98_MeCP2_NCoR_complex	0.687595	-1.41923
6_CBX2	99_NCOR1	0.665887	-0.125521
6_CBX2	100_MBD1_TRD		1.14519
6_CBX2	101_ZBTB18	-0.215519	-1.77704
6_CBX2	102_GCNF	-0.284782	0.316941
6_CBX2	103_NR2F6
6_CBX2	104_NR1D1
6_CBX2	105_EZH2_DNMT_recruit
6_CBX2	106_EHMT2_DNMT_recruit	-0.181158	0.267313
6_CBX2	107_CBX5_full	-0.762595	0.101684
6_CBX2	108_CBX1_full	0.026773
6_CBX2	109_CBX3_full	0.64842	0.551406
6_CBX2	110_UHRF1	0.275932	0.344955
6_CBX2	111_MYC	-0.152907	-0.360861
6_CBX2	112_CTCF_chromatin_organization	0.256838	-0.0986512
6_CBX2	113_L3MBTL3	0.348213	-0.0672978
6_CBX2	114_PHC2	-0.0932907	-3.52011
6_CBX2	115_TRIM28	-1.05726	-2.17442
6_CBX2	116_CBX1_chromoshadow	-1.21147	-1.3249
6_CBX2	117_CBX3_chromoshadow	-3.1086	-1.4624
6_CBX2	118_CBX5_chromoshadow	-3.3557
6_CBX2	119_DMAP1	0.221468	0.364452
6_CBX2	120_UBN1_NHRD	-0.0104141	-0.000497476
6_CBX2	121_UBN1_HRD	1.53739	-1.03587
6_CBX2	122_SETDB1
6_CBX2	123_SUV39H1
6_CBX2	124_dim-5(N.Crassa)
6_CBX2	125_KYP(A.Thaliana)
6_CBX2	126_SUVR4(A.Thaliana)
6_CBX2	127_EHMT2	-0.634673	0.127857
6_CBX2	128_EHMT1	1.38325
6_CBX2	129_KDM2B	0.234042	-0.145229
6_CBX2	130_KDM5B	-0.00833616	0.0388523
6_CBX2	131_SET8(T.Gondii)	1.14642
6_CBX2	132_RING1-XTEN20-PCGF1	0.323903
6_CBX2	133_RING1-XTEN20-PCGF2	1.0929
6_CBX2	134_RING1-XTEN20-PCGF3	0.0266327	0.233793
6_CBX2	135_EZH1
6_CBX2	136_EZH2	-0.60671	-0.225057
6_CBX2	137_HDAC1
6_CBX2	138_DNMT1
6_CBX2	139_DNMT3A1
6_CBX2	140_DNMT3B1
6_CBX2	141_DNMT3B3	-0.0104045	-0.00651691
6_CBX2	142_DNMT3L	-0.103309	-1.55071
6_CBX2	143_DNMT3C(mouse)
6_CBX2	144_sssIM(MQ1)
6_CBX2	145_DRM2(Arabidopsis)
6_CBX2	146_DRM3(Arabidopsis)
6_CBX2	147_MET1(Arabidopsis)
6_CBX2	148_CMT2(Arabidopsis)
6_CBX2	149_CMT3(Arabidopsis)
6_CBX2	150_NtDRM1(N. Tabacum)
6_CBX2	151_DNMT3A1-DNMT3L(mouse,CRRISPRoff)
6_CBX2	152_DNMT3B1-XTEN20-DNMT3B3
6_CBX2	153_DNMT3A1-XTEN20-DNMT3B3
6_CBX2	154_DNMT3B1-XTEN20-DNMT3L
6_CBX2	155_DNMT3A1-XTEN20-DNMT3L
6_CBX2	156_eGFP
7_CBX6	1_CBX1_chromo	-0.053446	0.201473
7_CBX6	2_CBX3_chromo	-0.160085	-0.0549151
7_CBX6	3_CBX4	-0.858825	-0.451511
7_CBX6	4_CBX5_chromo	2.93423
7_CBX6	5_CBX7	2.93287	1.29249
7_CBX6	6_CBX2	0.297896	0.265089
7_CBX6	7_CBX6	0.375832	0.354416
7_CBX6	8_RYBP_zf_RanBP	3.38439
7_CBX6	9_AEBP2
7_CBX6	10_ING1	-0.548422	-0.070082
7_CBX6	11_PHF2	-1.71302
7_CBX6	12_TRIM24	0.0558892	0.752275
7_CBX6	13_KDM5A	0.676917	0.551406
7_CBX6	14_KDM5B	-0.597198	0.615045
7_CBX6	15_DNMT3A_PWWP	0.0647219	-0.837129
7_CBX6	16_NSD1_PWWP2	0.687515	0.836305
7_CBX6	17_NSD2_PWWP1	0.658667	0.852642
7_CBX6	18_CREBBP	-0.169524	0.264762
7_CBX6	19_MeCP2_MBD	-0.266498	0.488671
7_CBX6	20_MBD1_MBD	0.067658	0.739033
7_CBX6	21_MBD2		-0.481015
7_CBX6	22_MBD3	-0.513373	-0.108735
7_CBX6	23_Tet1	-0.195435	0.592883
7_CBX6	24_Tet3	1.60001	0.311008
7_CBX6	25_Zfp961(mouse)	-0.196239	0.385844
7_CBX6	26_Zfp809(mouse)	-1.35754
7_CBX6	27_ZNF417	-0.264836	-0.263697
7_CBX6	28_ZNF587	0.0539574	0.177011
7_CBX6	29_ZIM3
7_CBX6	30_ZNF10	-0.253906	0.139523
7_CBX6	31_ZNF534	-0.958361	-2.72279
7_CBX6	32_ZNF667	-0.0199052	0.128707
7_CBX6	33_ZNF716	-0.863168	-0.297151
7_CBX6	34_ZNF479	0.214273	-0.526058
7_CBX6	35_ZNF791	0.579763
7_CBX6	36_ZNF563	1.45433
7_CBX6	37_ZNF20	-0.408164
7_CBX6	38_ZNF440	0.402175	1.57276
7_CBX6	39_ZNF878		2.90567
7_CBX6	40_ZNF823	1.35737	0.60799
7_CBX6	41_ZNF441	-0.29923
7_CBX6	42_ZNF763	0.982295
7_CBX6	43_ZNF844		0.914321
7_CBX6	44_ZFP69		-1.36004
7_CBX6	45_ZNF606	2.91376
7_CBX6	46_ZNF235	-0.901979	1.24828
7_CBX6	47_ZNF613	-0.918359	-0.779224
7_CBX6	48_ZNF627
7_CBX6	49_ZNF649	0.22052	-2.59364
7_CBX6	50_PRDM1	0.319695	0.0517228
7_CBX6	51_ZNF644	-1.21072	0.895153
7_CBX6	52_WIZ	-1.17467	-0.097355
7_CBX6	53_CDYL
7_CBX6	54_ATRX	0.0324086
7_CBX6	55_MPHOSPH8	-0.493894	-1.37327
7_CBX6	56_DAXX	-1.46475	3.19295
7_CBX6	57_MECP2_ATRX_binding	1.0916	0.349725
7_CBX6	58_PPHLN1	-1.375
7_CBX6	59_BCOR	-0.264969	-1.91808
7_CBX6	60_BMI1	0.987584	1.45785
7_CBX6	61_E2F6	-0.520515	0.185926
7_CBX6	62_PCGF1	0.541868	-0.104592
7_CBX6	63_RYBP_YAF2_rybp	1.69763
7_CBX6	64_YAF2		-1.39201
7_CBX6	65_YY1
7_CBX6	66_KDM2B	0.725853	0.36273
7_CBX6	67_HNRPK
7_CBX6	68_RUNX1	-0.0996261	0.216948
7_CBX6	69_CBX2	-1.81857	1.15787
7_CBX6	70_CBX4
7_CBX6	71_CBX6	0.0273376
7_CBX6	72_CBX7	0.503299
7_CBX6	73_CBX8	0.116266	0.117621
7_CBX6	74_PHF1_CTD
7_CBX6	75_PHF1_PHD	0.226245	-1.10508
7_CBX6	76_MTF2	0.995192	0.384484
7_CBX6	77_EPOP	0.488331	0.147823
7_CBX6	78_LCOR (PALI1)	0.452111	0.454928
7_CBX6	79_AEBP2	0.0210945	0.120395
7_CBX6	80_JARID2
7_CBX6	81_CTCF_PRC2
7_CBX6	82_PHF19		-2.6308
7_CBX6	83_PHF19_fusion
7_CBX6	84_ZFPM1		1.92992
7_CBX6	85_PRDM14	0.13062	0.213072
7_CBX6	86_vSET(P. bursaria chlorella virus)	0.476917	-0.138605
7_CBX6	87_RCOR1
7_CBX6	88_REST_CoREST_complex	0.27786	-0.0590203
7_CBX6	89_KLF3
7_CBX6	90_ZEB1
7_CBX6	91_ZEB2	-0.0823939	-0.019456
7_CBX6	92_MBD3(mouse)	-0.189984	0.143322
7_CBX6	93_SALL1	-1.67665
7_CBX6	94_NAB2	0.594247	-0.159389
7_CBX6	95_MeCP2_Sin3_complex	0.156933	0.105617
7_CBX6	96_REST_Sin3_complex
7_CBX6	97_SID4X		-3.91808
7_CBX6	98_MeCP2_NCoR_complex	3.11241
7_CBX6	99_NCOR1	0.0992637	-0.388188
7_CBX6	100_MBD1_TRD		-0.409932
7_CBX6	101_ZBTB18	1.1768	1.7106
7_CBX6	102_GCNF	0.112093	-0.0831382
7_CBX6	103_NR2F6	-0.178682
7_CBX6	104_NR1D1
7_CBX6	105_EZH2_DNMT_recruit
7_CBX6	106_EHMT2_DNMT_recruit	-0.0114273	0.31858
7_CBX6	107_CBX5_full	1.41287	-0.462399
7_CBX6	108_CBX1_full
7_CBX6	109_CBX3_full
7_CBX6	110_UHRF1	0.131356	-0.152544
7_CBX6	111_MYC	0.772774	0.849748
7_CBX6	112_CTCF_chromatin_organization	0.0271763	0.150848
7_CBX6	113_L3MBTL3	0.627207	0.0568636
7_CBX6	114_PHC2	3.24719
7_CBX6	115_TRIM28	0.466305
7_CBX6	116_CBX1_chromoshadow
7_CBX6	117_CBX3_chromoshadow	0.539841	-0.638556
7_CBX6	118_CBX5_chromoshadow	0.823162	0.304313
7_CBX6	119_DMAP1	0.165136	0.344955
7_CBX6	120_UBN1_NHRD	0.0815583	0.758872
7_CBX6	121_UBN1_HRD
7_CBX6	122_SETDB1
7_CBX6	123_SUV39H1
7_CBX6	124_dim-5(N.Crassa)
7_CBX6	125_KYP(A.Thaliana)	-0.375743
7_CBX6	126_SUVR4(A.Thaliana)
7_CBX6	127_EHMT2	0.0772628	0.55646
7_CBX6	128_EHMT1
7_CBX6	129_KDM2B	-0.163498	0.338166
7_CBX6	130_KDM5B	-0.264937	0.105605
7_CBX6	131_SET8(T.Gondii)		-3.88771
7_CBX6	132_RING1-XTEN20-PCGF1	-0.855623
7_CBX6	133_RING1-XTEN20-PCGF2		0.507227
7_CBX6	134_RING1-XTEN20-PCGF3	0.408438	0.335795
7_CBX6	135_EZH1
7_CBX6	136_EZH2	-0.576109	-0.859864
7_CBX6	137_HDAC1
7_CBX6	138_DNMT1
7_CBX6	139_DNMT3A1
7_CBX6	140_DNMT3B1
7_CBX6	141_DNMT3B3	-0.583736	0.344955
7_CBX6	142_DNMT3L		-0.963167
7_CBX6	143_DNMT3C(mouse)
7_CBX6	144_sssIM(MQ1)
7_CBX6	145_DRM2(Arabidopsis)
7_CBX6	146_DRM3(Arabidopsis)
7_CBX6	147_MET1(Arabidopsis)
7_CBX6	148_CMT2(Arabidopsis)
7_CBX6	149_CMT3(Arabidopsis)
7_CBX6	150_NtDRM1(N. Tabacum)
7_CBX6	151_DNMT3A1-DNMT3L(mouse,CRRISPRoff)
7_CBX6	152_DNMT3B1-XTEN20-DNMT3B3
7_CBX6	153_DNMT3A1-XTEN20-DNMT3B3
7_CBX6	154_DNMT3B1-XTEN20-DNMT3L
7_CBX6	155_DNMT3A1-XTEN20-DNMT3L
7_CBX6	156_eGFP
8_RYBP_zf_RanBP	1_CBX1_chromo	-0.187109	-0.375012
8_RYBP_zf_RanBP	2_CBX3_chromo	0.118088	0.306721
8_RYBP_zf_RanBP	3_CBX4	1.76176	-0.641239
8_RYBP_zf_RanBP	4_CBX5_chromo	0.736226
8_RYBP_zf_RanBP	5_CBX7	-0.641913	-0.47598
8_RYBP_zf_RanBP	6_CBX2	-0.0834323	0.195741
8_RYBP_zf_RanBP	7_CBX6	-2.66023	-0.054652
8_RYBP_zf_RanBP	8_RYBP_zf_RanBP	0.550016	0.0308469
8_RYBP_zf_RanBP	9_AEBP2
8_RYBP_zf_RanBP	10_ING1	-0.499432	-0.257081
8_RYBP_zf_RanBP	11_PHF2
8_RYBP_zf_RanBP	12_TRIM24	-2.51779	-0.88505
8_RYBP_zf_RanBP	13_KDM5A	-0.757399	-1.04736
8_RYBP_zf_RanBP	14_KDM5B	-1.16716	-0.557747
8_RYBP_zf_RanBP	15_DNMT3A_PWWP	0.159783	-0.123766
8_RYBP_zf_RanBP	16_NSD1_PWWP2	0.203922	0.378611
8_RYBP_zf_RanBP	17_NSD2_PWWP1	-0.398028	-0.338328
8_RYBP_zf_RanBP	18_CREBBP	0.0786949	0.0544107
8_RYBP_zf_RanBP	19_MeCP2_MBD	0.00209442	-0.0551914
8_RYBP_zf_RanBP	20_MBD1_MBD	-0.37887	-0.556191
8_RYBP_zf_RanBP	21_MBD2		-0.219658
8_RYBP_zf_RanBP	22_MBD3	-0.178158	-0.483235
8_RYBP_zf_RanBP	23_Tet1	-0.679466
8_RYBP_zf_RanBP	24_Tet3	-0.342576	-2.7889
8_RYBP_zf_RanBP	25_Zfp961(mouse)	-0.264461	-0.0533063
8_RYBP_zf_RanBP	26_Zfp809(mouse)		-1.53957
8_RYBP_zf_RanBP	27_ZNF417	0.291497	0.150622
8_RYBP_zf_RanBP	28_ZNF587	0.239405	0.0563055
8_RYBP_zf_RanBP	29_ZIM3	-0.34105	-1.01014
8_RYBP_zf_RanBP	30_ZNF10	0.154569	-0.419187
8_RYBP_zf_RanBP	31_ZNF534	-2.12437
8_RYBP_zf_RanBP	32_ZNF667	0.00363622	0.537286
8_RYBP_zf_RanBP	33_ZNF716	2.04353	-1.92252
8_RYBP_zf_RanBP	34_ZNF479	-0.83219	-1.49082
8_RYBP_zf_RanBP	35_ZNF791		0.23804
8_RYBP_zf_RanBP	36_ZNF563	-0.471358	0.764494
8_RYBP_zf_RanBP	37_ZNF20
8_RYBP_zf_RanBP	38_ZNF440	-2.93173	0.879292
8_RYBP_zf_RanBP	39_ZNF878	-1.17868	-0.0176146
8_RYBP_zf_RanBP	40_ZNF823	-0.851216
8_RYBP_zf_RanBP	41_ZNF441	2.54358	1.81208
8_RYBP_zf_RanBP	42_ZNF763	0.744993	0.462792
8_RYBP_zf_RanBP	43_ZNF844	-1.00377
8_RYBP_zf_RanBP	44_ZFP69	0.343908	-2.53957
8_RYBP_zf_RanBP	45_ZNF606	-1.44108	0.709009
8_RYBP_zf_RanBP	46_ZNF235	0.546032	0.260067
8_RYBP_zf_RanBP	47_ZNF613	-0.900163	-2.05359
8_RYBP_zf_RanBP	48_ZNF627	1.06459	0.619578
8_RYBP_zf_RanBP	49_ZNF649	-0.525203	-0.817598
8_RYBP_zf_RanBP	50_PRDM1	0.0904194	0.339459
8_RYBP_zf_RanBP	51_ZNF644	-0.408164
8_RYBP_zf_RanBP	52_WIZ	0.761761	0.703642
8_RYBP_zf_RanBP	53_CDYL	0.152952	-1.03837
8_RYBP_zf_RanBP	54_ATRX	0.621583
8_RYBP_zf_RanBP	55_MPHOSPH8	0.831887	-0.694573
8_RYBP_zf_RanBP	56_DAXX	-0.630556	-0.861495
8_RYBP_zf_RanBP	57_MECP2_ATRX_binding	-0.0498635	0.0108868
8_RYBP_zf_RanBP	58_PPHLN1
8_RYBP_zf_RanBP	59_BCOR	-1.17	1.15231
8_RYBP_zf_RanBP	60_BMI1	-0.169377	0.68891
8_RYBP_zf_RanBP	61_E2F6	-0.00652437	-0.548594
8_RYBP_zf_RanBP	62_PCGF1	-0.0290569	0.679903
8_RYBP_zf_RanBP	63_RYBP_YAF2_rybp	-0.617111	-0.195613
8_RYBP_zf_RanBP	64_YAF2	-1.53369
8_RYBP_zf_RanBP	65_YY1
8_RYBP_zf_RanBP	66_KDM2B	-0.911597	-0.68981
8_RYBP_zf_RanBP	67_HNRPK
8_RYBP_zf_RanBP	68_RUNX1	0.115091	0.280443
8_RYBP_zf_RanBP	69_CBX2	1.85086	0.517202
8_RYBP_zf_RanBP	70_CBX4
8_RYBP_zf_RanBP	71_CBX6		-0.697273
8_RYBP_zf_RanBP	72_CBX7	1.05896
8_RYBP_zf_RanBP	73_CBX8	-0.215159	0.280514
8_RYBP_zf_RanBP	74_PHF1_CTD		0.0819211
8_RYBP_zf_RanBP	75_PHF1_PHD	0.0494698	0.57469
8_RYBP_zf_RanBP	76_MTF2	0.161031	-0.177723
8_RYBP_zf_RanBP	77_EPOP	-0.532285	-0.141975
8_RYBP_zf_RanBP	78_LCOR (PALI1)	-0.205535	0.261298
8_RYBP_zf_RanBP	79_AEBP2	0.208873	0.0174849
8_RYBP_zf_RanBP	80_JARID2
8_RYBP_zf_RanBP	81_CTCF_PRC2
8_RYBP_zf_RanBP	82_PHF19
8_RYBP_zf_RanBP	83_PHF19_fusion
8_RYBP_zf_RanBP	84_ZFPM1	-0.914055	-0.631586
8_RYBP_zf_RanBP	85_PRDM14	0.297323	0.137895
8_RYBP_zf_RanBP	86_vSET(P. bursaria chlorella virus)	0.0943363	0.708665
8_RYBP_zf_RanBP	87_RCOR1
8_RYBP_zf_RanBP	88_REST_CoREST_complex	-0.301557	-0.0511044
8_RYBP_zf_RanBP	89_KLF3
8_RYBP_zf_RanBP	90_ZEB1
8_RYBP_zf_RanBP	91_ZEB2	-0.0921365	-0.705671
8_RYBP_zf_RanBP	92_MBD3(mouse)
8_RYBP_zf_RanBP	93_SALL1	-0.498362	-0.737507
8_RYBP_zf_RanBP	94_NAB2	0.118382	-0.339217
8_RYBP_zf_RanBP	95_MeCP2_Sin3_complex	-0.303827	0.115029
8_RYBP_zf_RanBP	96_REST_Sin3_complex	-0.318897	-1.07008
8_RYBP_zf_RanBP	97_SID4X
8_RYBP_zf_RanBP	98_MeCP2_NCoR_complex	-1.99313	1.08912
8_RYBP_zf_RanBP	99_NCOR1	-0.0259039	0.218912
8_RYBP_zf_RanBP	100_MBD1_TRD
8_RYBP_zf_RanBP	101_ZBTB18	0.842573
8_RYBP_zf_RanBP	102_GCNF	0.039295
8_RYBP_zf_RanBP	103_NR2F6
8_RYBP_zf_RanBP	104_NR1D1
8_RYBP_zf_RanBP	105_EZH2_DNMT_recruit
8_RYBP_zf_RanBP	106_EHMT2_DNMT_recruit	0.281815	-0.218945
8_RYBP_zf_RanBP	107_CBX5_full	-0.603715	3.30843
8_RYBP_zf_RanBP	108_CBX1_full
8_RYBP_zf_RanBP	109_CBX3_full	-0.945821
8_RYBP_zf_RanBP	110_UHRF1	0.301494	-0.0584002
8_RYBP_zf_RanBP	111_MYC	-0.110402	-0.927124
8_RYBP_zf_RanBP	112_CTCF_chromatin_organization	0.0776576	0.197873
8_RYBP_zf_RanBP	113_L3MBTL3	0.730283	1.21873
8_RYBP_zf_RanBP	114_PHC2	-0.588736
8_RYBP_zf_RanBP	115_TRIM28	-0.893591	0.219425
8_RYBP_zf_RanBP	116_CBX1_chromoshadow	-3.59799
8_RYBP_zf_RanBP	117_CBX3_chromoshadow	-0.417153	1.08604
8_RYBP_zf_RanBP	118_CBX5_chromoshadow	-2.6645	-3.91808
8_RYBP_zf_RanBP	119_DMAP1	-0.0108285	0.118185
8_RYBP_zf_RanBP	120_UBN1_NHRD	0.357025	0.0837844
8_RYBP_zf_RanBP	121_UBN1_HRD		-0.590914
8_RYBP_zf_RanBP	122_SETDB1
8_RYBP_zf_RanBP	123_SUV39H1
8_RYBP_zf_RanBP	124_dim-5(N.Crassa)
8_RYBP_zf_RanBP	125_KYP(A.Thaliana)
8_RYBP_zf_RanBP	126_SUVR4(A.Thaliana)
8_RYBP_zf_RanBP	127_EHMT2	0.199519	-0.0198088
8_RYBP_zf_RanBP	128_EHMT1		1.32224
8_RYBP_zf_RanBP	129_KDM2B	0.297002	0.280825
8_RYBP_zf_RanBP	130_KDM5B	0.0953874	0.20635
8_RYBP_zf_RanBP	131_SET8(T.Gondii)
8_RYBP_zf_RanBP	132_RING1-XTEN20-PCGF1	-0.256161	0.247259
8_RYBP_zf_RanBP	133_RING1-XTEN20-PCGF2	-0.834429
8_RYBP_zf_RanBP	134_RING1-XTEN20-PCGF3	-0.240394	0.0365533
8_RYBP_zf_RanBP	135_EZH1
8_RYBP_zf_RanBP	136_EZH2	-0.068314	-0.453411
8_RYBP_zf_RanBP	137_HDAC1
8_RYBP_zf_RanBP	138_DNMT1
8_RYBP_zf_RanBP	139_DNMT3A1
8_RYBP_zf_RanBP	140_DNMT3B1
8_RYBP_zf_RanBP	141_DNMT3B3	-0.0361952	0.468944
8_RYBP_zf_RanBP	142_DNMT3L	-0.286173	-0.129583
8_RYBP_zf_RanBP	143_DNMT3C(mouse)
8_RYBP_zf_RanBP	144_sssIM(MQ1)
8_RYBP_zf_RanBP	145_DRM2(Arabidopsis)
8_RYBP_zf_RanBP	146_DRM3(Arabidopsis)
8_RYBP_zf_RanBP	147_MET1(Arabidopsis)
8_RYBP_zf_RanBP	148_CMT2(Arabidopsis)
8_RYBP_zf_RanBP	149_CMT3(Arabidopsis)
8_RYBP_zf_RanBP	150_NtDRM1(N. Tabacum)
8_RYBP_zf_RanBP	151_DNMT3A1-DNMT3L(mouse,CRRISPRoff)
8_RYBP_zf_RanBP	152_DNMT3B1-XTEN20-DNMT3B3
8_RYBP_zf_RanBP	153_DNMT3A1-XTEN20-DNMT3B3
8_RYBP_zf_RanBP	154_DNMT3B1-XTEN20-DNMT3L
8_RYBP_zf_RanBP	155_DNMT3A1-XTEN20-DNMT3L
8_RYBP_zf_RanBP	156_eGFP
9_AEBP2	1_CBX1_chromo	-1.54772	0.0934167
9_AEBP2	2_CBX3_chromo	-0.955652	0.129227
9_AEBP2	3_CBX4
9_AEBP2	4_CBX5_chromo
9_AEBP2	5_CBX7	0.199519
9_AEBP2	6_CBX2	0.542254	-0.655045
9_AEBP2	7_CBX6
9_AEBP2	8_RYBP_zf_RanBP
9_AEBP2	9_AEBP2	-0.796435	-0.0383732
9_AEBP2	10_ING1
9_AEBP2	11_PHF2
9_AEBP2	12_TRIM24
9_AEBP2	13_KDM5A
9_AEBP2	14_KDM5B
9_AEBP2	15_DNMT3A_PWWP	0.39361	0.823003
9_AEBP2	16_NSD1_PWWP2	-0.0240205	-0.420579
9_AEBP2	17_NSD2_PWWP1	-0.101503	-0.53475
9_AEBP2	18_CREBBP	0.115398	0.103947
9_AEBP2	19_MeCP2_MBD	0.0192572	0.72887
9_AEBP2	20_MBD1_MBD
9_AEBP2	21_MBD2
9_AEBP2	22_MBD3	-0.105601
9_AEBP2	23_Tet1		-0.491546
9_AEBP2	24_Tet3
9_AEBP2	25_Zfp961(mouse)	-0.609544	-0.655045
9_AEBP2	26_Zfp809(mouse)
9_AEBP2	27_ZNF417	-0.871136	0.106796
9_AEBP2	28_ZNF587	-2.03036	-1.14047
9_AEBP2	29_ZIM3
9_AEBP2	30_ZNF10
9_AEBP2	31_ZNF534
9_AEBP2	32_ZNF667	0.469352	0.946406
9_AEBP2	33_ZNF716
9_AEBP2	34_ZNF479
9_AEBP2	35_ZNF791
9_AEBP2	36_ZNF563
9_AEBP2	37_ZNF20
9_AEBP2	38_ZNF440
9_AEBP2	39_ZNF878
9_AEBP2	40_ZNF823
9_AEBP2	41_ZNF441
9_AEBP2	42_ZNF763	0.814228
9_AEBP2	43_ZNF844	-0.179895
9_AEBP2	44_ZFP69
9_AEBP2	45_ZNF606		2.72347
9_AEBP2	46_ZNF235	-3.14513
9_AEBP2	47_ZNF613
9_AEBP2	48_ZNF627
9_AEBP2	49_ZNF649
9_AEBP2	50_PRDM1		-0.918079
9_AEBP2	51_ZNF644
9_AEBP2	52_WIZ
9_AEBP2	53_CDYL
9_AEBP2	54_ATRX
9_AEBP2	55_MPHOSPH8
9_AEBP2	56_DAXX
9_AEBP2	57_MECP2_ATRX_binding
9_AEBP2	58_PPHLN1
9_AEBP2	59_BCOR	0.665837
9_AEBP2	60_BMI1
9_AEBP2	61_E2F6	-0.15855	2.16087
9_AEBP2	62_PCGF1	0.117559	0.14641
9_AEBP2	63_RYBP_YAF2_rybp
9_AEBP2	64_YAF2
9_AEBP2	65_YY1
9_AEBP2	66_KDM2B
9_AEBP2	67_HNRPK
9_AEBP2	68_RUNX1		-1.68361
9_AEBP2	69_CBX2
9_AEBP2	70_CBX4
9_AEBP2	71_CBX6
9_AEBP2	72_CBX7
9_AEBP2	73_CBX8	0.73959	-0.626475
9_AEBP2	74_PHF1_CTD
9_AEBP2	75_PHF1_PHD	-0.306284
9_AEBP2	76_MTF2
9_AEBP2	77_EPOP		0.804387
9_AEBP2	78_LCOR (PALI1)
9_AEBP2	79_AEBP2	0.402802	-1.10642
9_AEBP2	80_JARID2
9_AEBP2	81_CTCF_PRC2
9_AEBP2	82_PHF19
9_AEBP2	83_PHF19_fusion
9_AEBP2	84_ZFPM1
9_AEBP2	85_PRDM14		2.05767
9_AEBP2	86_vSET(P. bursaria chlorella virus)
9_AEBP2	87_RCOR1
9_AEBP2	88_REST_CoREST_complex	-0.123187	-1.42058
9_AEBP2	89_KLF3
9_AEBP2	90_ZEB1
9_AEBP2	91_ZEB2
9_AEBP2	92_MBD3(mouse)
9_AEBP2	93_SALL1
9_AEBP2	94_NAB2
9_AEBP2	95_MeCP2_Sin3_complex	0.824497	0.384484
9_AEBP2	96_REST_Sin3_complex
9_AEBP2	97_SID4X
9_AEBP2	98_MeCP2_NCoR_complex
9_AEBP2	99_NCOR1	0.240124	-0.874054
9_AEBP2	100_MBD1_TRD
9_AEBP2	101_ZBTB18	-1.08624
9_AEBP2	102_GCNF
9_AEBP2	103_NR2F6
9_AEBP2	104_NR1D1
9_AEBP2	105_EZH2_DNMT_recruit
9_AEBP2	106_EHMT2_DNMT_recruit
9_AEBP2	107_CBX5_full
9_AEBP2	108_CBX1_full
9_AEBP2	109_CBX3_full
9_AEBP2	110_UHRF1
9_AEBP2	111_MYC
9_AEBP2	112_CTCF_chromatin_organization	0.254801	1.26249
9_AEBP2	113_L3MBTL3
9_AEBP2	114_PHC2
9_AEBP2	115_TRIM28
9_AEBP2	116_CBX1_chromoshadow
9_AEBP2	117_CBX3_chromoshadow
9_AEBP2	118_CBX5_chromoshadow
9_AEBP2	119_DMAP1
9_AEBP2	120_UBN1_NHRD
9_AEBP2	121_UBN1_HRD
9_AEBP2	122_SETDB1
9_AEBP2	123_SUV39H1
9_AEBP2	124_dim-5(N.Crassa)
9_AEBP2	125_KYP(A.Thaliana)
9_AEBP2	126_SUVR4(A.Thaliana)
9_AEBP2	127_EHMT2
9_AEBP2	128_EHMT1
9_AEBP2	129_KDM2B
9_AEBP2	130_KDM5B		0.432418
9_AEBP2	131_SET8(T.Gondii)
9_AEBP2	132_RING1-XTEN20-PCGF1
9_AEBP2	133_RING1-XTEN20-PCGF2
9_AEBP2	134_RING1-XTEN20-PCGF3	-1.47528
9_AEBP2	135_EZH1
9_AEBP2	136_EZH2
9_AEBP2	137_HDAC1
9_AEBP2	138_DNMT1
9_AEBP2	139_DNMT3A1
9_AEBP2	140_DNMT3B1
9_AEBP2	141_DNMT3B3
9_AEBP2	142_DNMT3L
9_AEBP2	143_DNMT3C(mouse)
9_AEBP2	144_sssIM(MQ1)
9_AEBP2	145_DRM2(Arabidopsis)
9_AEBP2	146_DRM3(Arabidopsis)
9_AEBP2	147_MET1(Arabidopsis)
9_AEBP2	148_CMT2(Arabidopsis)
9_AEBP2	149_CMT3(Arabidopsis)
9_AEBP2	150_NtDRM1(N. Tabacum)
9_AEBP2	151_DNMT3A1-DNMT3L(mouse,CRRISPRoff)
9_AEBP2	152_DNMT3B1-XTEN20-DNMT3B3
9_AEBP2	153_DNMT3A1-XTEN20-DNMT3B3
9_AEBP2	154_DNMT3B1-XTEN20-DNMT3L
9_AEBP2	155_DNMT3A1-XTEN20-DNMT3L
9_AEBP2	156_eGFP
10_ING1	1_CBX1_chromo	-0.0633201	0.197265
10_ING1	2_CBX3_chromo	0.215803	-0.0956715
10_ING1	3_CBX4	-0.874895	0.638947
10_ING1	4_CBX5_chromo	0.528642	2.12168
10_ING1	5_CBX7	0.253731	0.152782
10_ING1	6_CBX2	0.501379	0.00330135
10_ING1	7_CBX6	-0.454211	-0.717106
10_ING1	8_RYBP_zf_RanBP		0.900772
10_ING1	9_AEBP2
10_ING1	10_ING1	0.208979	0.883624
10_ING1	11_PHF2	-0.541431
10_ING1	12_TRIM24	-0.14513	1.27678
10_ING1	13_KDM5A	2.13099	0.918691
10_ING1	14_KDM5B	-0.452558	1.97722
10_ING1	15_DNMT3A_PWWP	-0.119341	0.248694
10_ING1	16_NSD1_PWWP2	0.00659855	0.324524
10_ING1	17_NSD2_PWWP1	0.152375	0.26744
10_ING1	18_CREBBP	-0.133245	0.0119537
10_ING1	19_MeCP2_MBD	0.433081	0.0837301
10_ING1	20_MBD1_MBD	0.352492	0.498989
10_ING1	21_MBD2	-0.343555	2.01738
10_ING1	22_MBD3	-0.0567947	0.59881
10_ING1	23_Tet1	-1.01303	0.0401009
10_ING1	24_Tet3	2.20065	1.47149
10_ING1	25_Zfp961(mouse)	-0.31663	0.0073936
10_ING1	26_Zfp809(mouse)	-0.594819	-0.997731
10_ING1	27_ZNF417	-0.00954317	0.597659
10_ING1	28_ZNF587	-0.0531062	0.0815076
10_ING1	29_ZIM3
10_ING1	30_ZNF10	0.0489763	-0.235122
10_ING1	31_ZNF534	-0.938679	-0.518625
10_ING1	32_ZNF667	0.276976	-0.182976
10_ING1	33_ZNF716	0.303331	2.79499
10_ING1	34_ZNF479	-1.57809	-0.187919
10_ING1	35_ZNF791		-1.38203
10_ING1	36_ZNF563	-0.777687	0.681481
10_ING1	37_ZNF20
10_ING1	38_ZNF440	0.653764
10_ING1	39_ZNF878	-1.61397
10_ING1	40_ZNF823	-0.238239	1.6013
10_ING1	41_ZNF441	-0.0701676	0.234773
10_ING1	42_ZNF763	-0.140231	-1.54139
10_ING1	43_ZNF844		-0.361313
10_ING1	44_ZFP69		0.558735
10_ING1	45_ZNF606	-1.47634
10_ING1	46_ZNF235
10_ING1	47_ZNF613	0.662803	-0.888535
10_ING1	48_ZNF627	-0.901204	-2.088
10_ING1	49_ZNF649	0.364767	-0.157545
10_ING1	50_PRDM1	-0.0100498	0.01499
10_ING1	51_ZNF644	0.249845	0.695712
10_ING1	52_WIZ	0.591836	-0.240007
10_ING1	53_CDYL	1.21075
10_ING1	54_ATRX
10_ING1	55_MPHOSPH8	-0.0584399	-0.0246456
10_ING1	56_DAXX	-1.49682	0.836096
10_ING1	57_MECP2_ATRX_binding	0.684522	0.470175
10_ING1	58_PPHLN1	-0.00377376
10_ING1	59_BCOR		-0.0086815
10_ING1	60_BMI1	-0.328937	0.657279
10_ING1	61_E2F6	-0.00948997	0.649062
10_ING1	62_PCGF1	0.739692	-0.451894
10_ING1	63_RYBP_YAF2_rybp	-3.25616	2.51488
10_ING1	64_YAF2	-0.284782	-0.560717
10_ING1	65_YY1
10_ING1	66_KDM2B	1.23125	0.406648
10_ING1	67_HNRPK
10_ING1	68_RUNX1	-0.225773	-0.444021
10_ING1	69_CBX2	-0.0111804	0.090772
10_ING1	70_CBX4
10_ING1	71_CBX6	-1.84257	0.23804
10_ING1	72_CBX7
10_ING1	73_CBX8	0.331072	-0.306229
10_ING1	74_PHF1_CTD	-0.37254	1.45187
10_ING1	75_PHF1_PHD	-0.245643	0.0289821
10_ING1	76_MTF2	0.131453	0.139637
10_ING1	77_EPOP	-0.287087	0.281414
10_ING1	78_LCOR (PALI1)	-0.644604	-0.169618
10_ING1	79_AEBP2	0.596802	-0.159585
10_ING1	80_JARID2
10_ING1	81_CTCF_PRC2
10_ING1	82_PHF19	0.936971	0.344955
10_ING1	83_PHF19_fusion
10_ING1	84_ZFPM1	0.142705	-1.39827
10_ING1	85_PRDM14	-0.176893	-0.080749
10_ING1	86_vSET(P. bursaria chlorella virus)	0.0809385	-0.124322
10_ING1	87_RCOR1
10_ING1	88_REST_CoREST_complex	0.59714	-0.0894474
10_ING1	89_KLF3
10_ING1	90_ZEB1
10_ING1	91_ZEB2	0.0405941	-0.556481
10_ING1	92_MBD3(mouse)
10_ING1	93_SALL1	-2.90002
10_ING1	94_NAB2	-0.272217	-0.073188
10_ING1	95_MeCP2_Sin3_complex	-0.119695	-0.350533
10_ING1	96_REST_Sin3_complex
10_ING1	97_SID4X	0.9765
10_ING1	98_MeCP2_NCoR_complex	-0.336014	0.862355
10_ING1	99_NCOR1	0.584816	-0.209937
10_ING1	100_MBD1_TRD		-0.807048
10_ING1	101_ZBTB18	-0.578089	0.142271
10_ING1	102_GCNF	0.849634	-0.268021
10_ING1	103_NR2F6		1.03683
10_ING1	104_NR1D1
10_ING1	105_EZH2_DNMT_recruit
10_ING1	106_EHMT2_DNMT_recruit	0.351169	-0.591133
10_ING1	107_CBX5_full	0.694929	-0.0361347
10_ING1	108_CBX1_full	-0.0827637	1.43806
10_ING1	109_CBX3_full		-1.16962
10_ING1	110_UHRF1	-0.162512	0.133451
10_ING1	111_MYC	0.100092	0.170531
10_ING1	112_CTCF_chromatin_organization	0.0878612	0.762058
10_ING1	113_L3MBTL3	0.463781	0.0253806
10_ING1	114_PHC2		-1.94681
10_ING1	115_TRIM28	-0.512501	-0.22823
10_ING1	116_CBX1_chromoshadow	0.642462	-0.338187
10_ING1	117_CBX3_chromoshadow	-0.338832	-0.533054
10_ING1	118_CBX5_chromoshadow
10_ING1	119_DMAP1	0.133406	-0.446936
10_ING1	120_UBN1_NHRD	-0.25649	-0.32186
10_ING1	121_UBN1_HRD	0.962	-0.55636
10_ING1	122_SETDB1
10_ING1	123_SUV39H1
10_ING1	124_dim-5(N.Crassa)	1.11908
10_ING1	125_KYP(A.Thaliana)
10_ING1	126_SUVR4(A.Thaliana)
10_ING1	127_EHMT2	-0.292687	0.546589
10_ING1	128_EHMT1
10_ING1	129_KDM2B	0.0165886	-0.367348
10_ING1	130_KDM5B	0.196906	-0.200188
10_ING1	131_SET8(T.Gondii)
10_ING1	132_RING1-XTEN20-PCGF1	-1.61873	0.169869
10_ING1	133_RING1-XTEN20-PCGF2		0.00391854
10_ING1	134_RING1-XTEN20-PCGF3	0.161144	0.0960944
10_ING1	135_EZH1
10_ING1	136_EZH2	-0.0514705	-0.114476
10_ING1	137_HDAC1
10_ING1	138_DNMT1
10_ING1	139_DNMT3A1
10_ING1	140_DNMT3B1
10_ING1	141_DNMT3B3	-0.198711	-0.303572
10_ING1	142_DNMT3L		-0.558829
10_ING1	143_DNMT3C(mouse)
10_ING1	144_sssIM(MQ1)
10_ING1	145_DRM2(Arabidopsis)
10_ING1	146_DRM3(Arabidopsis)	2.08538
10_ING1	147_MET1(Arabidopsis)
10_ING1	148_CMT2(Arabidopsis)
10_ING1	149_CMT3(Arabidopsis)
10_ING1	150_NtDRM1(N. Tabacum)
10_ING1	151_DNMT3A1-DNMT3L(mouse,CRRISPRoff)
10_ING1	152_DNMT3B1-XTEN20-DNMT3B3
10_ING1	153_DNMT3A1-XTEN20-DNMT3B3
10_ING1	154_DNMT3B1-XTEN20-DNMT3L
10_ING1	155_DNMT3A1-XTEN20-DNMT3L
10_ING1	156_eGFP
11_PHF2	1_CBX1_chromo	0.0701119	0.365093
11_PHF2	2_CBX3_chromo	0.131156	0.0290095
11_PHF2	3_CBX4	0.00687348	0.551406
11_PHF2	4_CBX5_chromo		-0.548129
11_PHF2	5_CBX7	-0.0372491	0.100152
11_PHF2	6_CBX2	0.46756	0.307674
11_PHF2	7_CBX6	-0.685274	-0.822339
11_PHF2	8_RYBP_zf_RanBP
11_PHF2	9_AEBP2
11_PHF2	10_ING1	0.555767	0.55908
11_PHF2	11_PHF2	0.234284	0.18823
11_PHF2	12_TRIM24	0.295443
11_PHF2	13_KDM5A		0.176558
11_PHF2	14_KDM5B	1.1768
11_PHF2	15_DNMT3A_PWWP	-0.047007	0.100644
11_PHF2	16_NSD1_PWWP2	-0.200611	0.165088
11_PHF2	17_NSD2_PWWP1	0.186197	-0.0809909
11_PHF2	18_CREBBP	-0.135402	-0.180117
11_PHF2	19_MeCP2_MBD	0.125834	-0.235547
11_PHF2	20_MBD1_MBD	-0.164373	0.464766
11_PHF2	21_MBD2	0.708331	0.318114
11_PHF2	22_MBD3	0.382827	0.763995
11_PHF2	23_Tet1	0.091407
11_PHF2	24_Tet3	-1.89359	-2.49635
11_PHF2	25_Zfp961(mouse)	-0.114683	-0.119286
11_PHF2	26_Zfp809(mouse)	2.35265
11_PHF2	27_ZNF417	-0.163941	0.00122299
11_PHF2	28_ZNF587	-0.189067	0.290143
11_PHF2	29_ZIM3	-0.208855
11_PHF2	30_ZNF10	-0.255301	0.0303199
11_PHF2	31_ZNF534		2.31458
11_PHF2	32_ZNF667	-0.0733189	0.622723
11_PHF2	33_ZNF716	1.39919	-0.114476
11_PHF2	34_ZNF479	0.331868	-3.29247
11_PHF2	35_ZNF791	-0.912207	0.031456
11_PHF2	36_ZNF563	0.283714	1.57276
11_PHF2	37_ZNF20	1.21633	-1.30955
11_PHF2	38_ZNF440	0.0424974	1.99896
11_PHF2	39_ZNF878	0.85487
11_PHF2	40_ZNF823		-0.0610369
11_PHF2	41_ZNF441	-1.96759	1.21003
11_PHF2	42_ZNF763		-0.625297
11_PHF2	43_ZNF844
11_PHF2	44_ZFP69	1.1768
11_PHF2	45_ZNF606	-0.627477	0.105768
11_PHF2	46_ZNF235	0.721119
11_PHF2	47_ZNF613		-0.210742
11_PHF2	48_ZNF627		2.03798
11_PHF2	49_ZNF649	0.724286	1.43012
11_PHF2	50_PRDM1	0.256852	0.0780687
11_PHF2	51_ZNF644	0.361716	0.713678
11_PHF2	52_WIZ	0.353676	-0.201533
11_PHF2	53_CDYL
11_PHF2	54_ATRX	-3.02911	0.963865
11_PHF2	55_MPHOSPH8	1.28662	-0.750202
11_PHF2	56_DAXX	-0.273863	2.06377
11_PHF2	57_MECP2_ATRX_binding	0.42085	0.105768
11_PHF2	58_PPHLN1	0.142033
11_PHF2	59_BCOR
11_PHF2	60_BMI1	-0.469565	-0.489035
11_PHF2	61_E2F6	0.38296	-0.297997
11_PHF2	62_PCGF1	-0.210456	0.321686
11_PHF2	63_RYBP_YAF2_rybp
11_PHF2	64_YAF2
11_PHF2	65_YY1
11_PHF2	66_KDM2B	0.61492	0.230784
11_PHF2	67_HNRPK
11_PHF2	68_RUNX1	0.620125	0.413597
11_PHF2	69_CBX2	-0.036797
11_PHF2	70_CBX4
11_PHF2	71_CBX6	-0.322646	-0.901205
11_PHF2	72_CBX7
11_PHF2	73_CBX8	0.144313	-0.205656
11_PHF2	74_PHF1_CTD	-0.408164	-1.85298
11_PHF2	75_PHF1_PHD	1.03063	0.0768277
11_PHF2	76_MTF2	1.21161	0.443445
11_PHF2	77_EPOP	0.13727	-0.252946
11_PHF2	78_LCOR (PALI1)	-0.0916904	-0.00296784
11_PHF2	79_AEBP2	-0.0366934	-0.129034
11_PHF2	80_JARID2
11_PHF2	81_CTCF_PRC2
11_PHF2	82_PHF19	0.836308	0.283803
11_PHF2	83_PHF19_fusion
11_PHF2	84_ZFPM1
11_PHF2	85_PRDM14	0.256833	-0.335931
11_PHF2	86_vSET(P. bursaria chlorella virus)	0.747679	-0.0272102
11_PHF2	87_RCOR1
11_PHF2	88_REST_CoREST_complex	-0.322832	-0.46132
11_PHF2	89_KLF3
11_PHF2	90_ZEB1
11_PHF2	91_ZEB2	-0.108604	-0.476707
11_PHF2	92_MBD3(mouse)	1.16258
11_PHF2	93_SALL1	2.93761
11_PHF2	94_NAB2	0.291232	0.220083
11_PHF2	95_MeCP2_Sin3_complex	-0.119636	-0.130885
11_PHF2	96_REST_Sin3_complex
11_PHF2	97_SID4X
11_PHF2	98_MeCP2_NCoR_complex	-1.74697
11_PHF2	99_NCOR1	0.393897	1.29652
11_PHF2	100_MBD1_TRD
11_PHF2	101_ZBTB18	0.487499
11_PHF2	102_GCNF	0.388303
11_PHF2	103_NR2F6
11_PHF2	104_NR1D1
11_PHF2	105_EZH2_DNMT_recruit
11_PHF2	106_EHMT2_DNMT_recruit	0.823309	0.309036
11_PHF2	107_CBX5_full	1.64842	-0.070082
11_PHF2	108_CBX1_full
11_PHF2	109_CBX3_full
11_PHF2	110_UHRF1	0.388673	0.47328
11_PHF2	111_MYC	-0.370362	0.180325
11_PHF2	112_CTCF_chromatin_organization	-0.00670493	0.177114
11_PHF2	113_L3MBTL3	-1.56428	-0.877437
11_PHF2	114_PHC2	1.33726	1.21942
11_PHF2	115_TRIM28	0.848994	0.69073
11_PHF2	116_CBX1_chromoshadow	0.0631417	0.523293
11_PHF2	117_CBX3_chromoshadow		-1.31497
11_PHF2	118_CBX5_chromoshadow	-0.694468	-1.03161
11_PHF2	119_DMAP1	0.229266	0.1594
11_PHF2	120_UBN1_NHRD	-0.109296	0.835942
11_PHF2	121_UBN1_HRD	1.3089	-0.775339
11_PHF2	122_SETDB1
11_PHF2	123_SUV39H1
11_PHF2	124_dim-5(N.Crassa)
11_PHF2	125_KYP(A.Thaliana)
11_PHF2	126_SUVR4(A.Thaliana)
11_PHF2	127_EHMT2	0.185844	-0.249788
11_PHF2	128_EHMT1		0.949027
11_PHF2	129_KDM2B	-0.265329	0.223454
11_PHF2	130_KDM5B	0.0600984	0.161969
11_PHF2	131_SET8(T.Gondii)
11_PHF2	132_RING1-XTEN20-PCGF1	-0.774946
11_PHF2	133_RING1-XTEN20-PCGF2	1.26426
11_PHF2	134_RING1-XTEN20-PCGF3	0.0865549	0.12852
11_PHF2	135_EZH1
11_PHF2	136_EZH2	-0.29854	-0.489985
11_PHF2	137_HDAC1
11_PHF2	138_DNMT1
11_PHF2	139_DNMT3A1
11_PHF2	140_DNMT3B1
11_PHF2	141_DNMT3B3	-0.442111	-0.0086815
11_PHF2	142_DNMT3L	-0.365095
11_PHF2	143_DNMT3C(mouse)
11_PHF2	144_sssIM(MQ1)
11_PHF2	145_DRM2(Arabidopsis)
11_PHF2	146_DRM3(Arabidopsis)
11_PHF2	147_MET1(Arabidopsis)
11_PHF2	148_CMT2(Arabidopsis)
11_PHF2	149_CMT3(Arabidopsis)
11_PHF2	150_NtDRM1(N. Tabacum)
11_PHF2	151_DNMT3A1-DNMT3L(mouse,CRRISPRoff)
11_PHF2	152_DNMT3B1-XTEN20-DNMT3B3
11_PHF2	153_DNMT3A1-XTEN20-DNMT3B3
11_PHF2	154_DNMT3B1-XTEN20-DNMT3L
11_PHF2	155_DNMT3A1-XTEN20-DNMT3L
11_PHF2	156_eGFP
12_TRIM24	1_CBX1_chromo	0.111395	-0.198638
12_TRIM24	2_CBX3_chromo	-0.280447	0.295753
12_TRIM24	3_CBX4	-0.0445257	0.97061
12_TRIM24	4_CBX5_chromo	0.390202	-1.31986
12_TRIM24	5_CBX7	0.253034	0.336077
12_TRIM24	6_CBX2	-0.594391	-0.0706032
12_TRIM24	7_CBX6	0.323607	0.0910233
12_TRIM24	8_RYBP_zf_RanBP	0.712395	-0.760655
12_TRIM24	9_AEBP2
12_TRIM24	10_ING1	-0.0874591	0.0577928
12_TRIM24	11_PHF2		1.37944
12_TRIM24	12_TRIM24	0.604436	-0.463315
12_TRIM24	13_KDM5A
12_TRIM24	14_KDM5B	1.21538	1.31799
12_TRIM24	15_DNMT3A_PWWP	-0.630422	0.410442
12_TRIM24	16_NSD1_PWWP2	0.00828997	0.0341393
12_TRIM24	17_NSD2_PWWP1	-0.35732	-0.0614502
12_TRIM24	18_CREBBP	-0.23567	-0.160848
12_TRIM24	19_MeCP2_MBD	0.525445	0.253553
12_TRIM24	20_MBD1_MBD	0.163378	-0.0729081
12_TRIM24	21_MBD2	-0.809933	-0.778594
12_TRIM24	22_MBD3	0.502678	-0.275551
12_TRIM24	23_Tet1	-0.287149	1.62624
12_TRIM24	24_Tet3	0.591836	0.0539067
12_TRIM24	25_Zfp961(mouse)	-0.176805	-0.032626
12_TRIM24	26_Zfp809(mouse)	-0.689935	-0.148085
12_TRIM24	27_ZNF417	0.103443	-0.124978
12_TRIM24	28_ZNF587	0.554555	0.365081
12_TRIM24	29_ZIM3
12_TRIM24	30_ZNF10	-0.0398086	0.340073
12_TRIM24	31_ZNF534	-0.735739	-0.400047
12_TRIM24	32_ZNF667	0.00300047	0.060992
12_TRIM24	33_ZNF716	1.65468	-0.070082
12_TRIM24	34_ZNF479	-0.579707	-0.192073
12_TRIM24	35_ZNF791	0.476359	0.125642
12_TRIM24	36_ZNF563	0.831302	-1.65504
12_TRIM24	37_ZNF20	0.439833	0.842455
12_TRIM24	38_ZNF440	-0.244045	0.360552
12_TRIM24	39_ZNF878	-0.0623892	0.619395
12_TRIM24	40_ZNF823	-1.36422
12_TRIM24	41_ZNF441	0.079774	-0.53475
12_TRIM24	42_ZNF763	-0.331928	-1.18916
12_TRIM24	43_ZNF844	-2.12437	-1.81732
12_TRIM24	44_ZFP69	0.358472	0.0346153
12_TRIM24	45_ZNF606	1.31766	-0.220107
12_TRIM24	46_ZNF235	-0.598267	-0.0462353
12_TRIM24	47_ZNF613	-1.00984	-1.27038
12_TRIM24	48_ZNF627	-1.01515	0.069321
12_TRIM24	49_ZNF649	1.14705	-1.03228
12_TRIM24	50_PRDM1	0.00953283	0.219908
12_TRIM24	51_ZNF644	0.369844	-0.26449
12_TRIM24	52_WIZ	-0.110201	0.464968
12_TRIM24	53_CDYL	-0.355171	0.239909
12_TRIM24	54_ATRX	0.189077
12_TRIM24	55_MPHOSPH8	0.375703	0.329953
12_TRIM24	56_DAXX	-1.40816	1.23804
12_TRIM24	57_MECP2_ATRX_binding	0.0180062	0.601489
12_TRIM24	58_PPHLN1	-0.34105	0.24542
12_TRIM24	59_BCOR	0.223191
12_TRIM24	60_BMI1	0.468117	0.142912
12_TRIM24	61_E2F6	0.340202	-0.65099
12_TRIM24	62_PCGF1	-0.0412557	0.487046
12_TRIM24	63_RYBP_YAF2_rybp	2.59184	2.27387
12_TRIM24	64_YAF2	0.246339	0.666884
12_TRIM24	65_YY1
12_TRIM24	66_KDM2B	-0.399175	-0.119448
12_TRIM24	67_HNRPK	-0.14513
12_TRIM24	68_RUNX1	0.00849358	0.44414
12_TRIM24	69_CBX2	-0.384587	-0.0960772
12_TRIM24	70_CBX4
12_TRIM24	71_CBX6	0.740228	-0.282627
12_TRIM24	72_CBX7	-1.50438	2.31458
12_TRIM24	73_CBX8	0.690755	-0.339567
12_TRIM24	74_PHF1_CTD	0.598041	1.32224
12_TRIM24	75_PHF1_PHD	0.033105	-0.0173033
12_TRIM24	76_MTF2	-0.0679618	-0.290076
12_TRIM24	77_EPOP	-0.307539	-0.189793
12_TRIM24	78_LCOR (PALI1)	0.0816412	0.17503
12_TRIM24	79_AEBP2	-0.341493	-0.0305003
12_TRIM24	80_JARID2
12_TRIM24	81_CTCF_PRC2
12_TRIM24	82_PHF19	0.538725	0.176356
12_TRIM24	83_PHF19_fusion
12_TRIM24	84_ZFPM1	0.105245	-0.377511
12_TRIM24	85_PRDM14	0.320534	-0.369971
12_TRIM24	86_vSET(P. bursaria chlorella virus)	0.290159	0.174373
12_TRIM24	87_RCOR1
12_TRIM24	88_REST_CoREST_complex	0.490265	0.432233
12_TRIM24	89_KLF3
12_TRIM24	90_ZEB1
12_TRIM24	91_ZEB2	-0.236977	0.156883
12_TRIM24	92_MBD3(mouse)	0.220425	0.528078
12_TRIM24	93_SALL1		-2.08389
12_TRIM24	94_NAB2	-0.105726	0.471981
12_TRIM24	95_MeCP2_Sin3_complex	0.612156	0.0493816
12_TRIM24	96_REST_Sin3_complex
12_TRIM24	97_SID4X	-0.774946	0.795617
12_TRIM24	98_MeCP2_NCoR_complex	-1.08624	-0.787939
12_TRIM24	99_NCOR1	0.493878	-0.0751247
12_TRIM24	100_MBD1_TRD
12_TRIM24	101_ZBTB18	1.62426	-0.0372921
12_TRIM24	102_GCNF	-0.408164
12_TRIM24	103_NR2F6	0.308043
12_TRIM24	104_NR1D1		0.868517
12_TRIM24	105_EZH2_DNMT_recruit
12_TRIM24	106_EHMT2_DNMT_recruit	-0.337475	0.102917
12_TRIM24	107_CBX5_full	0.591836	0.804387
12_TRIM24	108_CBX1_full	-0.140231	0.344955
12_TRIM24	109_CBX3_full	-0.531021	0.737273
12_TRIM24	110_UHRF1	0.163599	0.132802
12_TRIM24	111_MYC	0.106052	-0.66816
12_TRIM24	112_CTCF_chromatin_organization	0.11802	0.313186
12_TRIM24	113_L3MBTL3	0.370829	0.0840681
12_TRIM24	114_PHC2	-0.372351	0.315611
12_TRIM24	115_TRIM28		-1.3373
12_TRIM24	116_CBX1_chromoshadow	0.839763
12_TRIM24	117_CBX3_chromoshadow	1.33779	0.0393292
12_TRIM24	118_CBX5_chromoshadow		-0.553761
12_TRIM24	119_DMAP1	0.296638	0.561914
12_TRIM24	120_UBN1_NHRD	0.0818868	-0.153582
12_TRIM24	121_UBN1_HRD	0.338079	-0.235269
12_TRIM24	122_SETDB1
12_TRIM24	123_SUV39H1
12_TRIM24	124_dim-5(N.Crassa)
12_TRIM24	125_KYP(A.Thaliana)
12_TRIM24	126_SUVR4(A.Thaliana)
12_TRIM24	127_EHMT2	-0.495627	-0.29811
12_TRIM24	128_EHMT1	-0.783673	0.929918
12_TRIM24	129_KDM2B	-0.118657	0.220229
12_TRIM24	130_KDM5B	0.108341	-0.0277034
12_TRIM24	131_SET8(T.Gondii)
12_TRIM24	132_RING1-XTEN20-PCGF1	0.508004	1.34496
12_TRIM24	133_RING1-XTEN20-PCGF2	-0.138977	1.34496
12_TRIM24	134_RING1-XTEN20-PCGF3	-0.0655328	0.202215
12_TRIM24	135_EZH1
12_TRIM24	136_EZH2	0.156899	0.260067
12_TRIM24	137_HDAC1
12_TRIM24	138_DNMT1
12_TRIM24	139_DNMT3A1
12_TRIM24	140_DNMT3B1
12_TRIM24	141_DNMT3B3	0.951732	-0.355484
12_TRIM24	142_DNMT3L	-0.612984	-0.150252
12_TRIM24	143_DNMT3C(mouse)
12_TRIM24	144_sssIM(MQ1)
12_TRIM24	145_DRM2(Arabidopsis)
12_TRIM24	146_DRM3(Arabidopsis)
12_TRIM24	147_MET1(Arabidopsis)
12_TRIM24	148_CMT2(Arabidopsis)
12_TRIM24	149_CMT3(Arabidopsis)
12_TRIM24	150_NtDRM1(N. Tabacum)
12_TRIM24	151_DNMT3A1-DNMT3L(mouse,CRRISPRoff)
12_TRIM24	152_DNMT3B1-XTEN20-DNMT3B3
12_TRIM24	153_DNMT3A1-XTEN20-DNMT3B3
12_TRIM24	154_DNMT3B1-XTEN20-DNMT3L
12_TRIM24	155_DNMT3A1-XTEN20-DNMT3L
12_TRIM24	156_eGFP
13_KDM5A	1_CBX1_chromo	0.298934	-0.361125
13_KDM5A	2_CBX3_chromo	0.0925036	-0.257616
13_KDM5A	3_CBX4		3.35494
13_KDM5A	4_CBX5_chromo	0.568249	-0.5238
13_KDM5A	5_CBX7	-0.0404322	-0.147376
13_KDM5A	6_CBX2	0.249032	0.357153
13_KDM5A	7_CBX6	0.129855	0.532158
13_KDM5A	8_RYBP_zf_RanBP	0.196698	-0.633349
13_KDM5A	9_AEBP2
13_KDM5A	10_ING1	0.818607	0.895702
13_KDM5A	11_PHF2		0.702507
13_KDM5A	12_TRIM24	0.654846	-0.845267
13_KDM5A	13_KDM5A	0.230677	0.470486
13_KDM5A	14_KDM5B	2.01901	-0.648813
13_KDM5A	15_DNMT3A_PWWP	0.049283	0.150383
13_KDM5A	16_NSD1_PWWP2	0.268448	0.330281
13_KDM5A	17_NSD2_PWWP1	0.224481	0.0898698
13_KDM5A	18_CREBBP	0.383374	0.362722
13_KDM5A	19_MeCP2_MBD	0.0654501	-0.0602703
13_KDM5A	20_MBD1_MBD	-0.00579293	0.0368332
13_KDM5A	21_MBD2	-0.930842	2.18548
13_KDM5A	22_MBD3	0.343112	0.0959528
13_KDM5A	23_Tet1	-0.445158
13_KDM5A	24_Tet3	-0.479423
13_KDM5A	25_Zfp961(mouse)	-0.0465243	-0.150762
13_KDM5A	26_Zfp809(mouse)	-0.364934	-0.188727
13_KDM5A	27_ZNF417	0.0576801	0.518669
13_KDM5A	28_ZNF587	-0.122883	-0.167957
13_KDM5A	29_ZIM3	-1.16803	-3.43265
13_KDM5A	30_ZNF10	-0.236871	-0.739109
13_KDM5A	31_ZNF534	-0.318434	0.486617
13_KDM5A	32_ZNF667	0.178964	0.0814541
13_KDM5A	33_ZNF716	-1.19315	-0.879009
13_KDM5A	34_ZNF479	-1.46025	-0.371485
13_KDM5A	35_ZNF791		0.31019
13_KDM5A	36_ZNF563	0.645703	0.278926
13_KDM5A	37_ZNF20	0.646284	-0.317716
13_KDM5A	38_ZNF440	0.713142	-1.74956
13_KDM5A	39_ZNF878	0.251181	0.322588
13_KDM5A	40_ZNF823	-3.3557	0.17503
13_KDM5A	41_ZNF441	0.117559	-0.739933
13_KDM5A	42_ZNF763	0.797646	-0.994028
13_KDM5A	43_ZNF844	-0.563815	0.551406
13_KDM5A	44_ZFP69	-0.760149	0.78974
13_KDM5A	45_ZNF606	-0.108604	1.60993
13_KDM5A	46_ZNF235	-0.966159	-0.0598863
13_KDM5A	47_ZNF613	-0.499504	-0.642277
13_KDM5A	48_ZNF627	-0.162688	1.33327
13_KDM5A	49_ZNF649	-0.0551482	0.487249
13_KDM5A	50_PRDM1	-0.341112	0.16405
13_KDM5A	51_ZNF644	0.262772	0.23879
13_KDM5A	52_WIZ	-0.324937	0.160852
13_KDM5A	53_CDYL	-0.431623	0.95639
13_KDM5A	54_ATRX	-2.13686	1.62506
13_KDM5A	55_MPHOSPH8	0.844479	0.0453952
13_KDM5A	56_DAXX	-0.63206	1.75095
13_KDM5A	57_MECP2_ATRX_binding	-1.12036	-0.382026
13_KDM5A	58_PPHLN1	1.37611
13_KDM5A	59_BCOR	-0.0309286	-0.869169
13_KDM5A	60_BMI1	-0.0125155	0.426485
13_KDM5A	61_E2F6	-0.333476	0.167875
13_KDM5A	62_PCGF1	0.138882	-0.26996
13_KDM5A	63_RYBP_YAF2_rybp		2.07288
13_KDM5A	64_YAF2	0.466305	1.74489
13_KDM5A	65_YY1
13_KDM5A	66_KDM2B	-0.242464	0.263956
13_KDM5A	67_HNRPK
13_KDM5A	68_RUNX1	-0.0267051	0.251225
13_KDM5A	69_CBX2	0.502261	-1.07651
13_KDM5A	70_CBX4
13_KDM5A	71_CBX6	-1.25879	-0.624238
13_KDM5A	72_CBX7	1.66865	-0.142396
13_KDM5A	73_CBX8	0.236783	0.213374
13_KDM5A	74_PHF1_CTD	1.05127	-1.64162
13_KDM5A	75_PHF1_PHD	-0.288301	-0.313179
13_KDM5A	76_MTF2	1.85611	-0.469352
13_KDM5A	77_EPOP	0.591836	0.844241
13_KDM5A	78_LCOR (PALI1)	0.384961	0.585964
13_KDM5A	79_AEBP2	0.0363669	0.000131982
13_KDM5A	80_JARID2
13_KDM5A	81_CTCF_PRC2
13_KDM5A	82_PHF19	-0.781207	-1.09771
13_KDM5A	83_PHF19_fusion
13_KDM5A	84_ZFPM1	0.0963086	-0.718238
13_KDM5A	85_PRDM14	-0.0427148	0.160126
13_KDM5A	86_vSET(P. bursaria chlorella virus)	-0.0378237	-0.280609
13_KDM5A	87_RCOR1
13_KDM5A	88_REST_CoREST_complex	-0.371237	-0.385478
13_KDM5A	89_KLF3
13_KDM5A	90_ZEB1	-0.848737
13_KDM5A	91_ZEB2	-0.360184	0.251038
13_KDM5A	92_MBD3(mouse)	0.562089	1.46043
13_KDM5A	93_SALL1	3.3288	-0.583491
13_KDM5A	94_NAB2	0.150269	0.203164
13_KDM5A	95_MeCP2_Sin3_complex	0.171323	-0.216356
13_KDM5A	96_REST_Sin3_complex		-0.928063
13_KDM5A	97_SID4X	0.47053	-0.491546
13_KDM5A	98_MeCP2_NCoR_complex	-0.344034	-1.07008
13_KDM5A	99_NCOR1	0.406045	0.267289
13_KDM5A	100_MBD1_TRD	-0.408164	-0.32747
13_KDM5A	101_ZBTB18	1.15408	-0.301408
13_KDM5A	102_GCNF	0.65412	-0.259743
13_KDM5A	103_NR2F6	0.36051
13_KDM5A	104_NR1D1
13_KDM5A	105_EZH2_DNMT_recruit
13_KDM5A	106_EHMT2_DNMT_recruit	-0.286583	0.172517
13_KDM5A	107_CBX5_full	-0.748239	1.89954
13_KDM5A	108_CBX1_full	-0.0389302	1.31896
13_KDM5A	109_CBX3_full
13_KDM5A	110_UHRF1	-0.0543641	0.102146
13_KDM5A	111_MYC	-0.315624	-0.0236465
13_KDM5A	112_CTCF_chromatin_organization	0.051947	-0.0473983
13_KDM5A	113_L3MBTL3	-0.544536	-0.0525946
13_KDM5A	114_PHC2	-0.129448	0.359031
13_KDM5A	115_TRIM28	0.0217468	-0.48775
13_KDM5A	116_CBX1_chromoshadow	-0.0766499	0.679746
13_KDM5A	117_CBX3_chromoshadow		-0.973015
13_KDM5A	118_CBX5_chromoshadow	-0.298191	1.58199
13_KDM5A	119_DMAP1	0.34326	0.124455
13_KDM5A	120_UBN1_NHRD	-0.0523056	-0.347238
13_KDM5A	121_UBN1_HRD	0.0379004	0.38243
13_KDM5A	122_SETDB1
13_KDM5A	123_SUV39H1
13_KDM5A	124_dim-5(N.Crassa)	0.425826
13_KDM5A	125_KYP(A.Thaliana)	0.229266	-0.489985
13_KDM5A	126_SUVR4(A.Thaliana)
13_KDM5A	127_EHMT2	-0.531312	0.364321
[truncated: 22,337 more rows]

## Sheet: Fig1h
Effector 1 N-term	Effector 2 C-term	Replicate 1 Log2(HIGH:LOW)	Replicate 2 Log2(HIGH:LOW)
RNF40	RNF40	-3.38455	1.19547
RNF40	RBX1	0.748175	0.572902
RNF40	BMI1	-2.70372	-0.671366
RNF40	RING1	-1.32274	0.428317
RNF40	UBR5	0.422702	-0.46216
RNF40	RNF2	-0.794876	-2.49731
RNF40	UHRF1	1.05799	-0.616929
RNF40	HSF1	0.890792	3.89917
RNF40	UBR2	1.66056	0.45649
RNF40	MCM3AP	-0.482919	0.977513
RNF40	RNF8	0.637969	0.422925
RNF40	UBE2D2	-0.820204	-0.463954
RNF40	UBE2D3	-0.497445	0.0855059
RNF40	UBE2U	0.289249	-0.476287
RNF40	UBE2B	0.388962	0.631593
RNF40	UBE2N	-0.292432	1.0671
RNF40	UBE2A	0.818987	-0.707963
RNF40	KMT5A	0.37513	-0.251635
RNF40	NAA50	0.874234	-1.57212
RNF40	PRDM5	0.218358	-0.234399
RNF40	PRDM10	-0.994367	0.572508
RNF40	DTX3L	-0.245849	0.277797
RNF40	PRDM9	-0.265175	0.89103
RNF40	RNF168	-0.39976	-0.656232
RNF40	PRDM13	-0.293573	0.713595
RNF40	UBE2E1	-2.9787	-1.97375
RNF40	PRDM7	0.362545	-0.0802015
RNF40	MECOM	-0.126526	0.472458
RNF40	PRDM8	0.0190432	-0.616339
RNF40	PRDM2	-1.31719	0.464955
RNF40	NCOA3	-0.508994	-1.63754
RNF40	KMT2D	0.606632	-0.312539
RNF40	EZH2	1.6048	0.28236
RNF40	KMT2C	1.83018	0.666766
RNF40	PRDM11	-0.604973	0.29782
RNF40	PRDM4	0.278155	1.79956
RNF40	KMT2A	-0.422831	-0.536122
RNF40	PRDM6	-0.614558	0.828521
RNF40	KMT2B	0.777576	0.106322
RNF40	KMT2E	0.662748	0.12782
RNF40	PRDM14	-0.728973	0.100182
RNF40	SETD1A	0.961499	-0.468442
RNF40	GTF3C1	0.0776944	-0.443343
RNF40	EZH1	-0.616382	-1.47087
RNF40	NAA40	0.742999	-0.280995
RNF40	ATF2	-0.720606	-0.361707
RNF40	SETD1B	-0.172692	0.558619
RNF40	NAA60	0.352704	0.144531
RNF40	SETD5	-0.00135918	-1.11432
RNF40	TRIM37	-0.931583	0.856265
RNF40	PRDM1	-0.938507	-0.96939
RNF40	PRDM12	-1.53754	0.937428
RNF40	PRDM16	0.379042	1.42969
RNF40	EYA2	-0.263438	0.286303
RNF40	KMT5C	-1.25513	-0.589439
RNF40	ASH1L	0.309923	-0.842098
RNF40	NSD3	0.256644	-1.93749
RNF40	NSD1	-1.1916	0.0291888
RNF40	KAT6B	-0.0308558	-0.270483
RNF40	NSD2	0.213266	-0.644084
RNF40	SMYD1	-0.0890675	-0.0183801
RNF40	EHMT1	-2.35552	-1.57231
RNF40	EHMT2	-2.72197	-3.00686
RNF40	JAK2-JH1	2.5979	-2.67042
RNF40	CDK1	-0.533904	-0.368311
RNF40	SETD2	-0.442877	-0.442938
RNF40	CDK2	-0.302194	-0.931562
RNF40	SUV39H2	-0.232318	0.132985
RNF40	SETD9	-0.298341	-0.51546
RNF40	PRDM15	-0.396879	0.682451
RNF40	DNMT3B	-2.32907	-1.27193
RNF40	KAT6A	-0.116681	-0.726324
RNF40	DNMT3A	-1.81797	-2.48442
RNF40	PPP6C	1.89304	-0.889512
RNF40	PPP4C	0.51686	0.183394
RNF40	PPP2CA	-0.982633	0.513008
RNF40	AURKC	0.612372	-0.367846
RNF40	SETMAR	-0.459513	0.562395
RNF40	SETD6	0.473235	0.661109
RNF40	SETD4	1.24437	-0.0972644
RNF40	PRKAA2	1.85824	-0.563147
RNF40	PRKAA1	-1.08388	-0.0961005
RNF40	SETD7	1.5713	0.133349
RNF40	JMJD7	0.274774	0.947249
RNF40	KAT14	1.18467	-0.519204
RNF40	PPP1CC	-0.137819	-0.649378
RNF40	SETD3	-0.986135	0.762126
RNF40	PPP1CB	-0.606415	0.898548
RNF40	HASPIN	-0.619616	0.641335
RNF40	PPP1CA	0.358219	-0.358902
RNF40	SUV39H1	-0.304461	-0.104061
RNF40	JAK2-JH2	-0.658517	0.010032
RNF40	KAT8	-1.09413	0.770105
RNF40	PRMT8	0.216426	-1.45855
RNF40	EYA1	0.211394	-0.0264261
RNF40	EYA3	-1.04954	-0.139785
RNF40	NCOA1	-0.805998	-0.779402
RNF40	HUWE1	1.02796	0.455133
RNF40	KDM4E	-0.495395	-0.972078
RNF40	PKN1	-2.12637	0.00166233
RNF40	AURKB	-0.685992	-0.546852
RNF40	BAZ1B	-2.11188	-1.31067
RNF40	HDAC11	0.458609	-0.355062
RNF40	GTF3C2	-0.149465	-0.401899
RNF40	SIRT6	-2.69139	-1.63026
RNF40	KDM4D	0.56922	0.322644
RNF40	KDM4A	1.07143	1.44841
RNF40	KDM4B	-1.34064	-0.60109
RNF40	KDM4C	0.55581	-0.333127
RNF40	PHF8	0.395932	1.0894
RNF40	PRMT1	0.466537	-0.984077
RNF40	PHF2	0.715859	0.0702148
RNF40	PRKCB	1.44885	0.589664
RNF40	PRKCA	1.27522	0.684569
RNF40	PRMT6	-0.438276	-0.728361
RNF40	HDAC8	-0.456031	0.457476
RNF40	KMT5B	-1.76072	0.196192
RNF40	RAG1	0.466612	-0.445626
RNF40	SIRT2	0.037648	-0.236601
RNF40	CREBBP	0.890571	1.06843
RNF40	SMYD2	0.610946	0.502427
RNF40	PPM1D	-1.00076	-0.750554
RNF40	VRK1	-1.57296	-0.625284
RNF40	SIRT7	-0.781058	-0.00765881
RNF40	DMD	1.32421	0.29237
RNF40	DCAF1	-0.360051	-0.375007
RNF40	JMJD6	-1.4251	0.552488
RNF40	AURKA	-0.989232	0.171899
RNF40	HDAC9	-0.422319	0.336498
RNF40	TDG	-0.442975	0.450053
RNF40	KAT7	1.30913	-0.411028
RNF40	BRCA2	-1.1427	0.448718
RNF40	KDM8	-0.255378	0.466165
RNF40	SMYD5	0.650756	0.0179591
RNF40	SMYD3	0.237128	0.900211
RNF40	HDAC3	0.531778	-0.53665
RNF40	DOT1L	-0.46995	-0.958483
RNF40	PRMT2	0.399693	-1.28474
RNF40	HDAC6-2	-2.92338	-1.55874
RNF40	KDM7A	-1.55128	-2.05538
RNF40	KDM6B	-0.143747	-0.301198
RNF40	HDAC4	-4.21367	-4.85405
RNF40	HDAC6-1	0.30554	-0.217884
RNF40	TAF1	0.452402	-0.793286
RNF40	TAF1L	0.145686	-0.7358
RNF40	KDM6A	0.810916	-0.07101
RNF40	RIOX2	-0.363357	0.881337
RNF40	SETDB2	0.035242	-0.633535
RNF40	CHEK1	0.0329183	0.859343
RNF40	KAT2A	-0.475003	0.865091
RNF40	HDAC5	-2.23186	-4.72756
RNF40	EP300	3.1601	3.3248
RNF40	KAT2B	-0.206156	1.17237
RNF40	HDAC1	-0.0628254	0.738896
RNF40	HDAC2	-0.255919	-0.781286
RNF40	HDAC7	-4.47203	-4.07678
RNF40	KAT5	2.05777	1.31649
RNF40	KDM2A	-1.12824	0.162998
RNF40	USP3	1.01736	1.04178
RNF40	USP22	0.950757	0.538176
RNF40	UTY	0.0628518	-0.570209
RNF40	CDY1	-0.202045	-0.741121
RNF40	CDY2	-1.55743	-0.875422
RNF40	DNMT3A-3L	-5.84698	-3.72297
RNF40	USP21	-0.393209	-0.1968
RNF40	KDM2B	0.70698	0.100002
RNF40	SETDB1	0.338927	-0.57114
RNF40	CLOCK	-0.174019	-0.935423
RNF40	CARM1	0.36267	-0.75724
RNF40	HR	0.0378062	-0.0180673
RNF40	PRMT5	1.27481	0.751183
RNF40	RIOX1	-0.488274	-0.319392
RNF40	KDM1A	-1.97073	-0.537805
RNF40	HDAC10	0.0163829	0.475013
RNF40	PRMT7	-1.08805	0.95996
RNF40	JMJD1C	0.0452152	0.649238
RNF40	TET1	-1.12607	-0.0551896
RNF40	BAP1	1.31027	1.24397
RNF40	KDM5A	-0.0629	0.760811
RNF40	SIRT1	-1.17957	-2.5734
RNF40	KDM5B	0.16381	-0.0302547
RNF40	KDM5D	1.40182	-0.395216
RNF40	MSK1	-1.58927	-1.18419
RNF40	KDM5C	0.0985965	0.41784
RNF40	USP36	0.413971	0.0273118
RNF40	KDM3A	0.346941	-0.112793
RNF40	SMYD4	-0.853568	-0.267189
RNF40	KDM1B	0.498975	-0.350433
RNF40	GTF3C4	-0.88423	-0.647602
RNF40	USP16	-0.332686	0.659341
RNF40	MYSM1	-0.226374	-1.342
RNF40	TET2	0.00660089	-0.086967
RNF40	KDM3B	-3.05465	-0.829426
RNF40	TET3	-0.556957	-0.646734
RNF40	DNMT1	-0.299671	-0.568056
RNF20	RNF40	-0.552356	-0.604352
RNF20	RNF20	-0.988476	-0.00415499
RNF20	RBX1	0.836998	0.432927
RNF20	BMI1	-1.63727	-1.36282
RNF20	RING1	-1.2826	-0.567284
RNF20	UBR5	0.30432	1.23288
RNF20	RNF2	-1.43041	-0.316658
RNF20	UHRF1	0.183465	0.0537434
RNF20	HSF1	4.75008	2.80521
RNF20	UBR2	-0.0074223	-0.861834
RNF20	MCM3AP	0.329113	0.817248
RNF20	RNF8	2.60171	0.315444
RNF20	UBE2D2	0.306444	0.257327
RNF20	UBE2D3	0.0850986	-0.00888773
RNF20	UBE2U	-0.530256	0.799012
RNF20	UBE2B	0.658853	0.489954
RNF20	UBE2N	-0.167068	1.60598
RNF20	UBE2A	0.711679	0.627439
RNF20	KMT5A	-0.238465	0.508988
RNF20	NAA50	0.400775	0.841706
RNF20	PRDM5	-0.234781	-1.09872
RNF20	PRDM10	-0.48004	-0.775305
RNF20	DTX3L	-0.622434	-0.837912
RNF20	PRDM9	-0.0938042	1.07471
RNF20	RNF168	0.376453	-0.583347
RNF20	PRDM13	1.02142	0.488885
RNF20	UBE2E1	-4.52557	-3.18262
RNF20	PRDM7	-0.747344	-0.734994
RNF20	MECOM	0.886263	0.590975
RNF20	PRDM8	-0.141922	-0.0121257
RNF20	PRDM2	-0.167938	-1.68147
RNF20	NCOA3	0.234477	-1.72366
RNF20	KMT2D	0.918196	0.569943
RNF20	EZH2	-1.00589	-0.0727545
RNF20	KMT2C	2.8481	-0.218964
RNF20	PRDM11	1.22439	1.78928
RNF20	PRDM4	-0.578187	-1.21888
RNF20	KMT2A	0.565398	-0.560651
RNF20	PRDM6	-0.967306	-2.15203
RNF20	KMT2B	0.795094	-0.89251
RNF20	KMT2E	-2.39395	0.0410743
RNF20	PRDM14	-0.612935	-1.64967
RNF20	SETD1A	-0.468383	0.185376
RNF20	GTF3C1	-0.0590715	0.696545
RNF20	EZH1	-0.218594	-0.222408
RNF20	NAA40	-0.0127244	0.212399
RNF20	ATF2	0.380104	-1.62659
RNF20	SETD1B	0.53188	0.109374
RNF20	NAA60	0.623415	0.507804
RNF20	SETD5	-0.20308	-1.70363
RNF20	TRIM37	0.138874	0.705882
RNF20	PRDM1	-0.986622	-1.6075
RNF20	PRDM12	-1.21728	-0.598078
RNF20	PRDM16	1.62583	0.692376
RNF20	EYA2	-0.139253	-0.0757021
RNF20	KMT5C	-1.46896	0.276016
RNF20	ASH1L	1.01168	0.328236
RNF20	NSD3	-0.0717058	0.0587998
RNF20	NSD1	-1.06224	-1.56963
RNF20	KAT6B	-0.261129	-0.109807
RNF20	NSD2	-0.42861	-0.128589
RNF20	SMYD1	-0.358369	-0.106585
RNF20	EHMT1	-1.1528	0.105868
RNF20	EHMT2	-2.51682	-1.58912
RNF20	CDK1	-1.15947	0.264363
RNF20	SETD2	0.10066	-1.10074
RNF20	CDK2	0.444497	1.65156
RNF20	SUV39H2	0.36246	-0.404917
RNF20	SETD9	-0.767125	0.127141
RNF20	PRDM15	0.617183	1.02073
RNF20	DNMT3B	-1.47611	-0.997472
RNF20	KAT6A	0.0722003	0.261991
RNF20	DNMT3A	-2.40958	-1.0284
RNF20	PPP6C	-0.0844176	0.275655
RNF20	PPP4C	-1.68822	1.35379
RNF20	PPP2CA	1.46851	0.42938
RNF20	AURKC	0.972282	0.875805
RNF20	PPP2CB	-2.72916	0.393298
RNF20	SETMAR	-0.981379	0.533103
RNF20	SETD6	0.742181	0.557864
RNF20	SETD4	0.11183	-0.235092
RNF20	PRKAA2	-0.118125	-0.781429
RNF20	PRKAA1	0.653	0.401669
RNF20	SETD7	1.6313	0.60442
RNF20	JMJD7	1.27261	0.747761
RNF20	KAT14	-1.88547	0.657514
RNF20	SETD3	0.992906	-0.126388
RNF20	PPP1CB	-0.931443	-0.497325
RNF20	HASPIN	0.636505	0.303403
RNF20	PPP1CA	-0.871662	0.453318
RNF20	SUV39H1	0.00222268	-0.26785
RNF20	JAK2-JH2	0.333313	1.68376
RNF20	KAT8	-1.09483	-1.37276
RNF20	PRMT8	-0.271138	0.523721
RNF20	EYA1	-0.284359	-0.498539
RNF20	EYA3	-0.802739	-0.372501
RNF20	NCOA1	0.0760101	1.39344
RNF20	HUWE1	0.252378	0.182784
RNF20	KDM4E	0.30178	0.819414
RNF20	PKN1	-0.113737	-1.08888
RNF20	AURKB	0.866873	0.82462
RNF20	BAZ1B	0.0233841	-1.26282
RNF20	HDAC11	0.0911056	-0.860189
RNF20	GTF3C2	0.629952	0.0628008
RNF20	SIRT6	-0.549289	-1.3247
RNF20	KDM4D	1.94096	0.0355164
RNF20	KDM4A	-0.45792	-0.262233
RNF20	KDM4B	1.20641	0.404233
RNF20	KDM4C	2.01235	0.114915
RNF20	PHF8	-0.423103	-0.411233
RNF20	PRMT1	1.79725	0.13122
RNF20	PHF2	0.995264	1.00392
RNF20	PRKCB	0.414224	0.878586
RNF20	PRKCA	-0.460236	-0.364662
RNF20	PRMT6	-0.261397	-0.141118
RNF20	HDAC8	0.119468	-0.937041
RNF20	KMT5B	-1.01624	-1.31054
RNF20	RAG1	-2.03565	-0.74615
RNF20	SIRT2	-0.0344861	-0.406592
RNF20	CREBBP	-0.0458126	1.41288
RNF20	SMYD2	0.494523	-0.316993
RNF20	PPM1D	-1.40903	-1.52151
RNF20	VRK1	-1.14342	-1.05466
RNF20	SIRT7	0.218693	-0.808431
RNF20	DMD	-0.370294	0.936564
RNF20	DCAF1	-0.0451492	0.280688
RNF20	JMJD6	1.46329	0.119487
RNF20	AURKA	-1.10668	-1.36595
RNF20	HDAC9	1.13895	0.0182964
RNF20	TDG	-0.455932	0.612609
RNF20	KAT7	0.68904	1.29348
RNF20	BRCA2	-0.391589	0.610184
RNF20	KDM8	-0.288521	-0.166984
RNF20	SMYD5	0.570769	0.346566
RNF20	SMYD3	0.691961	0.358206
RNF20	HDAC3	-0.802197	-0.759351
RNF20	DOT1L	-0.591793	-0.00415499
RNF20	PRMT2	0.158239	0.442567
RNF20	HDAC6-2	0.703886	-0.467556
RNF20	KDM7A	-2.18158	-2.47381
RNF20	KDM6B	0.202696	-0.483042
RNF20	HDAC4	-4.67033	-3.77031
RNF20	HDAC6-1	-0.773828	0.485511
RNF20	TAF1	-0.762118	-0.282477
RNF20	TAF1L	1.26493	0.753711
RNF20	KDM6A	0.803733	-0.082793
RNF20	RIOX2	-0.218621	0.667198
RNF20	SETDB2	1.07292	-0.3241
RNF20	CHEK1	0.549918	-0.0296901
RNF20	KAT2A	2.47622	0.653883
RNF20	HDAC5	-2.82351	-4.6902
RNF20	EP300	1.39734	2.04923
RNF20	KAT2B	0.730768	0.757058
RNF20	HDAC1	0.817992	0.645482
RNF20	HDAC2	-1.17378	-0.0264882
RNF20	HDAC7	-3.57095	-2.61938
RNF20	KAT5	2.89317	2.35327
RNF20	KDM2A	0.608305	-0.0936297
RNF20	USP3	1.2649	1.17197
RNF20	USP22	1.42058	0.714881
RNF20	UTY	0.92456	-0.201716
RNF20	CDY1	-4.03747	-0.057793
RNF20	CDY2	-2.42075	-0.827854
RNF20	DNMT3A-3L	-3.3692	-4.10547
RNF20	USP21	0.22041	1.81662
RNF20	KDM2B	-0.0116176	0.0175634
RNF20	SETDB1	-0.59454	-0.00235724
RNF20	CLOCK	0.0162143	-0.213026
RNF20	CARM1	0.032764	-0.284815
RNF20	HR	0.0604127	1.28342
RNF20	PRMT5	-0.978117	0.449991
RNF20	RIOX1	0.0500752	-0.34852
RNF20	KDM1A	-1.4486	-1.4646
RNF20	HDAC10	0.288784	-0.288406
RNF20	PRMT7	0.401941	0.600205
RNF20	JMJD1C	-0.495663	0.00810664
RNF20	TET1	-1.01518	-0.0110286
RNF20	BAP1	1.05155	2.10064
RNF20	KDM5A	0.318729	-0.728544
RNF20	SIRT1	-1.30785	-2.80588
RNF20	KDM5B	-0.0848015	-0.456223
RNF20	KDM5D	0.411006	0.18177
RNF20	MSK1	-0.322488	-0.805251
RNF20	KDM5C	-0.526179	-0.704256
RNF20	USP36	1.31016	-0.846138
RNF20	KDM3A	-1.4726	0.448159
RNF20	SMYD4	0.0893978	1.20709
RNF20	KDM1B	-1.1283	-0.017727
RNF20	GTF3C4	-0.0937825	-0.649991
RNF20	USP16	0.160838	0.201201
RNF20	MYSM1	-2.14581	-0.821502
RNF20	TET2	-0.202181	0.412078
RNF20	KDM3B	-2.31838	-1.31671
RNF20	TET3	-0.360584	-0.759712
RNF20	DNMT1	-1.26632	0.426076
RBX1	RNF40	-0.235477	-0.19399
RBX1	RNF20	0.0891094	0.240374
RBX1	RBX1	0.292923	-0.44986
RBX1	BMI1	-0.249068	0.262002
RBX1	RING1	0.10207	-0.883529
RBX1	UBR5	0.671201	0.138515
RBX1	RNF2	-0.435105	0.58051
RBX1	UHRF1	0.200401	0.934429
RBX1	HSF1	4.88596	2.67293
RBX1	UBR2	0.153834	0.391174
RBX1	MCM3AP	-0.0725212	0.63342
RBX1	RNF8	-0.0820281	0.268605
RBX1	UBE2D2	0.101542	0.0132436
RBX1	UBE2D3	0.755495	0.218427
RBX1	UBE2U	1.4071	1.31976
RBX1	UBE2B	-0.124291	0.743437
RBX1	UBE2N	0.948555	0.105551
RBX1	UBE2A	0.521094	-0.0197238
RBX1	KMT5A	0.21656	0.907945
RBX1	NAA50	0.52329	0.49561
RBX1	PRDM5	-1.79037	-0.500198
RBX1	PRDM10	0.816524	0.196972
RBX1	DTX3L	0.558986	0.189685
RBX1	PRDM9	1.18901	-0.177159
RBX1	RNF168	-0.605297	-0.272493
RBX1	PRDM13	-0.123437	1.57916
RBX1	UBE2E1	-0.799001	-0.121781
RBX1	PRDM7	-0.0386248	0.49286
RBX1	MECOM	1.52854	0.826758
RBX1	PRDM8	-0.0532527	-0.713125
RBX1	PRDM2	0.941738	0.431468
RBX1	NCOA3	-0.332344	0.416505
RBX1	KMT2D	1.32367	0.422488
RBX1	EZH2	0.371844	0.396441
RBX1	KMT2C	1.43925	1.09409
RBX1	PRDM11	-0.134493	-0.0704975
RBX1	PRDM4	0.717843	0.442307
RBX1	KMT2A	-1.27475	-0.275896
RBX1	PRDM6	-0.758477	0.365689
RBX1	KMT2B	0.240652	0.264233
RBX1	KMT2E	0.0380553	0.810863
RBX1	RYBP	-6.85258	-4.88685
RBX1	PRDM14	0.209789	-0.786645
RBX1	SETD1A	1.14111	-0.492862
RBX1	GTF3C1	-0.521298	0.0514685
RBX1	EZH1	-0.0373007	0.202185
RBX1	NAA40	0.722688	1.05184
RBX1	ATF2	-0.0950033	0.299336
RBX1	SETD1B	0.761893	0.497792
RBX1	NAA60	0.53575	-1.30669
RBX1	SETD5	0.274874	0.195808
RBX1	TRIM37	0.0466599	-0.221184
RBX1	PRDM1	-0.580089	-1.37693
RBX1	PRDM12	-0.702145	0.109801
RBX1	PRDM16	1.80827	0.717362
RBX1	EYA2	0.509841	-0.0054553
RBX1	KMT5C	0.231866	0.200363
RBX1	ASH1L	-0.654243	-0.537912
RBX1	NSD3	-0.117458	-0.0779375
RBX1	NSD1	0.281381	0.463423
RBX1	KAT6B	-0.333419	-0.779959
RBX1	NSD2	0.951447	-0.163842
RBX1	SMYD1	0.303316	0.512334
RBX1	EHMT1	0.829909	-0.525014
RBX1	EHMT2	-1.06526	-1.66993
RBX1	JAK2-JH1	-0.577493	0.173554
RBX1	CDK1	0.249462	-0.383392
RBX1	SETD2	0.146196	0.396442
RBX1	CDK2	0.522726	0.0459188
RBX1	SUV39H2	0.155614	0.0132972
RBX1	SETD9	1.38005	0.0566246
RBX1	PRDM15	1.0305	-0.0576844
RBX1	DNMT3B	-0.544814	0.638155
RBX1	KAT6A	0.830378	0.552632
RBX1	DNMT3A	-1.07415	-0.190568
RBX1	PPP6C	-0.859252	-1.16862
RBX1	PPP4C	0.28979	0.755969
RBX1	PPP2CA	-1.1453	-0.0485491
RBX1	AURKC	-1.09647	0.615825
RBX1	PPP2CB	-0.116817	-1.35548
RBX1	SETMAR	-0.96409	1.0303
RBX1	SETD6	-0.0825521	0.415724
RBX1	SETD4	0.00950888	-0.421091
RBX1	PRKAA2	1.74801	-0.235798
RBX1	PRKAA1	0.245755	0.133272
RBX1	SETD7	0.958289	0.486035
RBX1	JMJD7	0.619532	0.0187065
RBX1	KAT14	-0.752111	0.151883
RBX1	PPP1CC	-0.466532	-0.0886296
RBX1	SETD3	-0.56006	1.3156
RBX1	PPP1CB	0.503213	-0.582084
RBX1	HASPIN	-0.172259	-0.0160224
RBX1	PPP1CA	-0.0883178	0.875751
RBX1	SUV39H1	0.196989	0.0202292
RBX1	JAK2-JH2	0.543827	-0.295042
RBX1	KAT8	-0.436567	-0.943047
RBX1	PRMT8	0.796126	1.35394
RBX1	EYA1	0.660368	-0.496766
RBX1	EYA3	0.494125	-0.628955
RBX1	NCOA1	-0.914664	-0.377757
RBX1	HUWE1	0.0735938	-1.1672
RBX1	KDM4E	0.134471	-0.684632
RBX1	PKN1	-1.09063	-0.507272
RBX1	AURKB	1.70843	-0.0715304
RBX1	BAZ1B	1.38136	-0.589117
RBX1	HDAC11	-0.133897	0.780461
RBX1	GTF3C2	1.17115	0.0906494
RBX1	SIRT6	-0.718571	-1.86309
RBX1	KDM4D	0.290867	0.0331012
RBX1	KDM4A	0.467085	-0.0874934
RBX1	KDM4B	0.48178	-0.598533
RBX1	KDM4C	0.476422	-0.942599
RBX1	PHF8	-0.387356	0.605014
RBX1	PRMT1	1.02718	1.36694
RBX1	PHF2	1.22577	0.646525
RBX1	PRKCB	0.487771	0.636808
RBX1	PRKCA	0.433387	-0.00225879
RBX1	PRMT6	0.551654	-0.30049
RBX1	HDAC8	1.72585	-0.00794657
RBX1	KMT5B	0.460209	-0.244401
RBX1	RAG1	-1.25957	-1.08632
RBX1	SIRT2	0.524311	-0.0731905
RBX1	CREBBP	1.20099	0.814775
RBX1	SMYD2	0.142691	0.663615
RBX1	PPM1D	0.314612	0.399532
RBX1	VRK1	-0.809839	-1.49771
RBX1	SIRT7	-0.19202	0.544616
RBX1	DMD	0.227846	-0.114487
RBX1	DCAF1	0.285961	-0.153219
RBX1	JMJD6	0.803919	0.6359
RBX1	AURKA	0.927823	-0.0216818
RBX1	HDAC9	0.37139	1.15955
RBX1	TDG	-1.32869	0.997159
RBX1	KAT7	2.15017	0.260375
RBX1	BRCA2	-0.0655092	0.602275
RBX1	KDM8	0.218327	-0.247542
RBX1	SMYD5	0.347523	0.348736
RBX1	SMYD3	-0.684292	0.510669
RBX1	HDAC3	0.412929	-0.253908
RBX1	DOT1L	0.335639	-0.0736959
RBX1	PRMT2	0.168802	0.833806
RBX1	HDAC6-2	1.32578	-3.08958
RBX1	KDM7A	0.193642	0.154228
RBX1	KDM6B	0.709402	0.667932
RBX1	HDAC4	-1.00123	-3.02337
RBX1	HDAC6-1	0.423465	0.603014
RBX1	TAF1	0.46047	0.1879
RBX1	TAF1L	1.18142	-0.123129
RBX1	KDM6A	0.0678662	0.152694
RBX1	RIOX2	-0.827838	0.169743
RBX1	SETDB2	-0.452721	0.0886422
RBX1	CHEK1	0.537749	-0.472078
RBX1	KAT2A	1.57943	1.10088
RBX1	HDAC5	-4.29336	-2.83208
RBX1	EP300	2.01468	0.983951
RBX1	KAT2B	0.92337	0.474357
RBX1	HDAC1	0.707481	-0.335886
RBX1	HDAC2	0.143672	-0.208054
RBX1	HDAC7	-4.58815	-4.01305
RBX1	KAT5	2.65861	2.12955
RBX1	KDM2A	1.17008	0.694793
RBX1	USP3	1.08423	0.999742
RBX1	USP22	-0.130267	0.943081
RBX1	UTY	0.173289	0.227808
RBX1	CDY1	-1.81986	-1.2365
RBX1	CDY2	-1.79355	-1.85625
RBX1	DNMT3A-3L	-3.62686	-3.05027
RBX1	USP21	0.770043	2.15667
RBX1	KDM2B	0.132899	1.19771
RBX1	SETDB1	0.885325	-0.0305607
RBX1	CLOCK	0.426124	0.622455
RBX1	CARM1	0.339056	0.537363
RBX1	HR	0.151529	0.423061
RBX1	PRMT5	-0.17092	0.0260232
RBX1	RIOX1	1.16835	0.705594
RBX1	KDM1A	-1.60558	-0.854915
RBX1	HDAC10	-0.773921	-0.0281769
RBX1	PRMT7	1.83921	0.803564
RBX1	JMJD1C	0.740432	-0.304346
RBX1	TET1	-0.330372	0.783616
RBX1	BAP1	1.94447	1.03207
RBX1	KDM5A	0.888112	0.217788
RBX1	SIRT1	-0.983678	-1.76046
RBX1	KDM5B	1.01344	0.0027933
RBX1	KDM5D	0.91251	0.457813
RBX1	MSK1	-0.0548641	-0.406914
RBX1	KDM5C	1.19221	0.700488
RBX1	USP36	1.12048	0.345513
RBX1	KDM3A	-0.328544	-0.12453
RBX1	SMYD4	-0.299035	0.582882
RBX1	KDM1B	-0.277729	-0.239933
RBX1	GTF3C4	0.545222	0.755449
RBX1	USP16	-0.87388	-0.12229
RBX1	MYSM1	0.798546	-0.211177
RBX1	TET2	0.269926	0.373316
RBX1	KDM3B	-1.0023	-1.02326
RBX1	TET3	0.0872106	-0.208811
RBX1	DNMT1	-0.257215	-2.24029
BMI1	RNF40	-1.83614	-1.68818
BMI1	RNF20	-0.41611	-0.481202
BMI1	RBX1	-1.25993	-0.0424719
BMI1	BMI1	-2.38874	-2.03346
BMI1	RING1	-0.679101	-1.02289
BMI1	UBR5	-0.0757992	0.39826
BMI1	RNF2	-1.84365	-0.403466
BMI1	UHRF1	0.504212	-0.26513
BMI1	HSF1	3.9525	3.99277
BMI1	UBR2	-0.74595	-1.33925
BMI1	MCM3AP	-0.507364	0.942908
BMI1	RNF8	-0.418196	0.211384
BMI1	UBE2D2	-0.941717	-0.284467
BMI1	UBE2D3	-0.267924	-0.988188
BMI1	UBE2U	1.22473	0.781488
BMI1	UBE2B	0.239997	-0.0512676
BMI1	UBE2N	-0.625411	0.378642
BMI1	UBE2A	0.261197	0.0439679
BMI1	KMT5A	0.440852	0.669712
BMI1	NAA50	-0.0790145	0.67242
BMI1	PRDM5	-0.925222	0.419095
BMI1	PRDM10	-0.197577	1.2496
BMI1	DTX3L	-0.558358	-0.281021
BMI1	PRDM9	0.870662	0.65583
BMI1	RNF168	0.597436	0.255582
BMI1	PRDM13	1.05939	-0.157506
BMI1	UBE2E1	0.356225	-0.169584
BMI1	PRDM7	-0.568683	1.10276
BMI1	MECOM	0.124979	2.35869
BMI1	PRDM8	0.421259	-1.16009
BMI1	PRDM2	0.427481	-0.172203
BMI1	NCOA3	0.0832601	0.164828
BMI1	KMT2D	-0.396419	-0.375411
BMI1	EZH2	-0.6701	-1.20811
BMI1	KMT2C	1.02482	0.689489
BMI1	PRDM11	0.175988	0.00878406
BMI1	PRDM4	-0.0557985	0.719987
BMI1	KMT2A	-0.758313	0.169048
BMI1	PRDM6	0.341592	0.132418
BMI1	KMT2B	0.576243	-0.351987
BMI1	KMT2E	0.766312	0.658847
BMI1	RYBP	-3.85484	-1.88619
BMI1	PRDM14	-0.334793	-0.615452
BMI1	SETD1A	0.764424	0.121376
BMI1	GTF3C1	-0.0315622	0.22803
BMI1	EZH1	0.0362632	0.213436
BMI1	NAA40	0.447538	0.51819
BMI1	ATF2	-0.339845	0.410883
BMI1	SETD1B	-1.16128	0.665997
BMI1	NAA60	0.482359	0.639343
BMI1	SETD5	-0.982037	-0.372117
BMI1	TRIM37	-0.49397	0.958146
BMI1	PRDM1	-1.05463	0.359333
BMI1	PRDM12	1.69633	0.183347
BMI1	PRDM16	0.816201	1.07885
BMI1	EYA2	-0.113302	0.298531
BMI1	KMT5C	0.10168	-0.357656
BMI1	ASH1L	-0.968073	-0.137815
BMI1	NSD3	-0.515703	-0.238956
BMI1	NSD1	-0.222869	-0.576032
BMI1	KAT6B	0.293415	-0.16849
BMI1	NSD2	0.149064	0.468598
BMI1	SMYD1	-0.256938	0.253997
BMI1	EHMT1	-1.76003	-0.886537
BMI1	EHMT2	-2.94046	-1.92058
BMI1	JAK2-JH1	-1.99006	0.246388
BMI1	CDK1	0.451517	0.499325
BMI1	SETD2	-1.05962	0.980287
BMI1	CDK2	0.279093	0.960915
BMI1	SUV39H2	-0.552182	-1.23699
BMI1	SETD9	1.11199	-0.0403274
BMI1	PRDM15	0.305373	-0.149272
BMI1	DNMT3B	-0.909406	-2.86197
BMI1	KAT6A	-0.38702	0.186115
BMI1	DNMT3A	-3.97357	-2.49588
BMI1	PPP6C	0.304156	0.051207
BMI1	PPP4C	-1.06744	-0.293485
BMI1	PPP2CA	-0.280261	-0.122533
BMI1	AURKC	-0.283177	0.40793
BMI1	PPP2CB	1.14145	0.189919
BMI1	SETMAR	-0.132708	-0.331517
BMI1	SETD6	0.808446	0.304066
BMI1	SETD4	0.554322	-0.597841
BMI1	PRKAA2	-0.211469	0.795166
BMI1	PRKAA1	-0.317654	0.974506
BMI1	SETD7	0.927482	1.23924
BMI1	JMJD7	0.633924	-0.305982
BMI1	KAT14	0.403619	1.88319
BMI1	PPP1CC	-0.796401	-1.69085
BMI1	SETD3	0.566031	-0.0962242
BMI1	PPP1CB	-0.481914	-0.551343
BMI1	HASPIN	-0.298955	0.49077
BMI1	PPP1CA	0.838693	-1.21215
BMI1	SUV39H1	0.0023573	-0.787535
BMI1	JAK2-JH2	0.128778	1.70362
BMI1	KAT8	0.0754079	1.10956
BMI1	PRMT8	0.257338	1.53095
BMI1	EYA1	0.380054	0.333895
BMI1	EYA3	-0.770309	0.627652
BMI1	NCOA1	-1.07811	0.698494
BMI1	HUWE1	0.490298	0.376604
BMI1	KDM4E	0.0853226	0.0397478
BMI1	PKN1	-1.34258	-0.0959069
BMI1	AURKB	0.21242	0.631643
BMI1	BAZ1B	-0.134489	0.169351
BMI1	HDAC11	-0.616387	-0.0141825
BMI1	GTF3C2	-0.269697	0.90787
BMI1	SIRT6	-1.87	-1.25737
BMI1	KDM4D	0.0278414	-0.966938
BMI1	KDM4A	-0.528069	-0.219818
BMI1	KDM4B	0.770555	0.133552
BMI1	KDM4C	-0.765542	-0.468324
BMI1	PHF8	-0.580576	0.857347
BMI1	PRMT1	0.566241	0.633968
BMI1	PHF2	-0.838707	-0.374402
BMI1	PRKCB	-0.245033	-0.556785
BMI1	PRKCA	-0.174045	0.237109
BMI1	PRMT6	1.05338	-0.198636
BMI1	HDAC8	0.625727	0.494024
BMI1	KMT5B	0.045918	0.3488
BMI1	RAG1	-0.750177	-0.645804
BMI1	SIRT2	-1.63682	-0.845203
BMI1	CREBBP	0.731656	0.947273
BMI1	SMYD2	-0.33203	0.707048
BMI1	PPM1D	-1.08661	-0.945456
BMI1	VRK1	-0.686335	-0.809279
BMI1	SIRT7	-0.398248	-0.189384
BMI1	DMD	0.390091	0.132166
BMI1	DCAF1	0.643628	0.122646
BMI1	JMJD6	0.970819	0.47181
BMI1	AURKA	-1.50713	-0.0142792
BMI1	HDAC9	-0.393104	0.522917
BMI1	TDG	-0.166483	0.367293
BMI1	KAT7	0.752606	0.508239
BMI1	BRCA2	0.633898	0.157202
BMI1	KDM8	-0.379069	0.139732
BMI1	SMYD5	0.643714	0.945561
BMI1	SMYD3	-0.376426	-0.527957
BMI1	HDAC3	-0.392955	-0.162292
BMI1	DOT1L	0.676164	0.906705
BMI1	PRMT2	0.142294	0.945533
BMI1	HDAC6-2	-4.25749	-9.41743
BMI1	KDM7A	-1.44907	-1.40845
BMI1	KDM6B	0.841568	0.00775411
BMI1	HDAC4	-3.22902	-2.55629
BMI1	HDAC6-1	0.777136	0.654981
BMI1	TAF1	0.581481	0.142441
BMI1	TAF1L	-0.501103	-0.131788
BMI1	KDM6A	0.590005	1.20522
BMI1	RIOX2	0.186576	1.20967
BMI1	SETDB2	-0.701895	-0.532239
BMI1	CHEK1	1.03736	0.292957
BMI1	KAT2A	0.89692	2.04609
BMI1	HDAC5	-3.82183	-2.10649
BMI1	EP300	2.58523	0.589861
BMI1	KAT2B	1.48616	1.45319
BMI1	HDAC1	0.546378	0.897766
BMI1	HDAC2	-1.52104	-1.49094
BMI1	HDAC7	-3.51836	-1.33054
BMI1	KAT5	3.96121	1.9967
BMI1	KDM2A	-0.0952882	0.304866
BMI1	USP3	0.678528	0.98427
BMI1	USP22	1.55991	-0.218999
BMI1	UTY	-0.0989261	0.736878
BMI1	CDY1	-2.42155	-2.5326
BMI1	CDY2	-2.02856	-0.962207
BMI1	DNMT3A-3L	-4.33655	-4.38662
BMI1	USP21	1.11373	0.464857
BMI1	KDM2B	0.577895	0.919054
BMI1	SETDB1	0.938669	-0.479294
BMI1	CLOCK	-1.20693	-0.0726419
BMI1	CARM1	0.35554	-0.41553
BMI1	HR	0.484672	0.41262
BMI1	PRMT5	0.675017	0.121274
BMI1	RIOX1	0.722963	1.58505
BMI1	KDM1A	-1.56044	-1.40428
BMI1	HDAC10	-0.529072	0.445527
BMI1	PRMT7	1.1836	0.564834
BMI1	JMJD1C	0.18084	1.0553
BMI1	TET1	-0.863568	-0.0812407
BMI1	BAP1	0.754777	-0.512907
BMI1	KDM5A	1.49736	0.21163
BMI1	SIRT1	-0.994222	-0.368469
BMI1	KDM5B	-0.145711	0.035832
BMI1	KDM5D	0.182487	0.428166
BMI1	MSK1	0.242263	-0.542537
BMI1	KDM5C	0.714696	-0.0482476
BMI1	USP36	-0.0553508	0.0299644
BMI1	KDM3A	0.858293	0.690738
BMI1	SMYD4	0.494637	-0.256726
BMI1	KDM1B	0.775191	-0.123375
BMI1	GTF3C4	-0.0603118	-0.567457
BMI1	USP16	1.77975	1.33465
BMI1	MYSM1	-0.161713	0.265452
BMI1	TET2	-0.744737	-0.273342
BMI1	KDM3B	-2.7699	-0.825233
BMI1	TET3	-0.367516	0.244833
BMI1	DNMT1	-2.97497	-0.803271
RING1	RNF40	-0.842809	-0.755591
RING1	RNF20	-1.03921	-1.3544
RING1	RBX1	-0.726235	0.0712157
RING1	BMI1	-0.723212	-2.4178
RING1	RING1	-1.44688	-1.08097
RING1	UBR5	-0.00279515	-1.02462
RING1	RNF2	-0.747609	-1.41321
RING1	UHRF1	0.221501	-0.107783
RING1	HSF1	4.63405	2.87613
RING1	UBR2	0.413796	-0.856275
RING1	MCM3AP	-0.139284	0.357073
RING1	RNF8	1.5263	-0.562346
RING1	UBE2D2	-0.592686	0.968737
RING1	UBE2D3	-0.0705794	0.269315
RING1	UBE2U	0.541571	1.35625
RING1	UBE2B	-0.62494	0.00410316
RING1	UBE2N	-0.222079	0.827447
RING1	UBE2A	-1.59712	0.175717
RING1	KMT5A	-0.512106	-0.769363
RING1	NAA50	-0.108092	-0.414062
RING1	PRDM5	-0.066239	-0.430281
RING1	PRDM10	-0.720148	0.146556
RING1	DTX3L	0.357324	-0.524465
RING1	PRDM9	-0.35094	-0.580015
RING1	RNF168	-1.36235	0.320921
RING1	PRDM13	-0.514212	-0.271329
RING1	UBE2E1	0.873477	0.934444
RING1	PRDM7	-1.18981	0.0527965
RING1	MECOM	0.386788	1.12727
RING1	PRDM8	-1.06944	-0.373016
RING1	PRDM2	0.0190891	0.474727
RING1	NCOA3	-0.25797	1.24036
RING1	KMT2D	0.627662	0.926763
RING1	EZH2	-0.638096	-0.689176
RING1	KMT2C	0.728429	0.326171
RING1	PRDM11	-1.10246	0.525525
RING1	PRDM4	1.00977	0.465224
RING1	KMT2A	-0.508952	0.779571
RING1	PRDM6	-0.996455	-1.29346
RING1	KMT2B	-0.23907	-0.620042
RING1	KMT2E	0.132734	-0.0872506
RING1	RYBP	-2.03112	-2.3416
RING1	PRDM14	-0.778338	-0.236566
RING1	SETD1A	-0.51654	0.924267
RING1	GTF3C1	-0.28584	-0.148195
RING1	EZH1	-0.156968	0.362154
RING1	NAA40	-1.02966	0.596564
RING1	ATF2	0.360114	-0.237442
RING1	SETD1B	-0.114833	-0.0843659
RING1	NAA60	-0.0671336	1.62714
RING1	SETD5	-0.641638	-0.632707
RING1	TRIM37	0.220705	0.543625
RING1	PRDM1	-1.11244	-0.0461442
RING1	PRDM12	0.331278	-1.40224
RING1	PRDM16	0.0191841	0.62096
RING1	EYA2	0.802491	0.330712
RING1	KMT5C	-1.2211	0.0562809
RING1	ASH1L	-0.600939	0.106679
RING1	NSD3	-1.03189	-0.696371
RING1	NSD1	-0.462898	-0.65334
RING1	KAT6B	-0.443823	0.224768
RING1	NSD2	-0.993092	-0.461234
RING1	SMYD1	0.606791	-0.947389
RING1	EHMT1	-2.05107	-1.65049
RING1	EHMT2	-1.75979	-2.21892
RING1	JAK2-JH1	-2.23244	-2.04996
RING1	CDK1	0.00422357	-0.994972
RING1	SETD2	-0.801219	-0.0648178
RING1	CDK2	-0.835359	-0.613829
RING1	SUV39H2	-1.30051	-1.32335
RING1	SETD9	-0.41885	-0.329718
RING1	PRDM15	-0.669267	-0.924187
RING1	DNMT3B	-2.50756	-0.740507
RING1	KAT6A	0.295635	0.149376
RING1	DNMT3A	-2.83092	-1.48755
RING1	PPP6C	0.516266	0.780721
RING1	PPP4C	0.30891	0.380942
RING1	PPP2CA	-0.031991	0.319283
RING1	AURKC	0.406963	-0.177743
RING1	PPP2CB	0.206401	0.295465
RING1	SETMAR	-0.0335721	0.563648
RING1	SETD6	0.08936	-0.189741
RING1	SETD4	-0.433582	0.0770254
RING1	PRKAA2	-0.308461	0.852775
RING1	PRKAA1	0.149845	0.157444
RING1	SETD7	-0.0871205	-0.0210854
RING1	JMJD7	-0.165576	-0.586533
RING1	KAT14	-0.209241	-0.178128
RING1	SETD3	-0.468732	-0.0720271
RING1	PPP1CB	-0.687993	-0.48496
RING1	HASPIN	0.259151	0.530895
RING1	PPP1CA	-1.74284	0.223054
RING1	SUV39H1	-0.345267	-0.506898
RING1	JAK2-JH2	1.242	0.712883
RING1	KAT8	0.216172	-0.396217
RING1	PRMT8	-0.148502	0.685609
RING1	EYA1	0.948512	0.14338
RING1	EYA3	-0.0218891	0.521686
RING1	NCOA1	-0.0290076	0.104896
RING1	HUWE1	1.60529	-0.497444
RING1	KDM4E	-1.13951	-0.31306
RING1	PKN1	0.736113	0.463328
RING1	AURKB	-0.0236653	-0.736014
RING1	BAZ1B	-0.381128	-0.6209
RING1	HDAC11	0.0246865	-0.178974
RING1	GTF3C2	0.0600315	-0.138426
RING1	SIRT6	-1.32001	-0.494921
RING1	KDM4D	-0.0233988	-0.825185
RING1	KDM4A	-1.0347	-0.496535
RING1	KDM4B	-0.114333	0.0267637
RING1	KDM4C	-0.43794	-0.435173
RING1	PHF8	-0.413306	-0.250605
RING1	PRMT1	-0.297219	-0.52634
RING1	PHF2	-0.122671	0.66159
RING1	PRKCB	0.675954	0.746371
RING1	PRKCA	-0.0736717	0.402871
RING1	PRMT6	0.354907	-0.195847
RING1	HDAC8	0.141518	-0.213001
RING1	KMT5B	-1.84057	0.0537924
RING1	RAG1	-0.699121	0.349284
RING1	SIRT2	-0.719092	-0.503022
RING1	CREBBP	1.27428	0.403605
RING1	SMYD2	0.286191	-0.457188
RING1	PPM1D	-1.381	-0.596474
RING1	VRK1	-1.73514	-0.437283
RING1	SIRT7	-0.738583	0.348726
RING1	DMD	-0.949903	-0.161917
RING1	DCAF1	-0.0795103	0.32648
RING1	JMJD6	0.334592	1.56308
RING1	AURKA	0.239619	0.442662
RING1	HDAC9	0.313971	0.925016
RING1	TDG	-1.11559	-0.34259
RING1	KAT7	1.33494	0.948716
RING1	BRCA2	-0.116309	0.798469
RING1	KDM8	-1.11202	0.0226793
RING1	SMYD5	0.344288	0.372283
RING1	SMYD3	-0.853157	0.41453
RING1	HDAC3	0.15574	-0.793412
RING1	DOT1L	-0.969503	-1.04499
RING1	PRMT2	0.0247934	0.0966754
RING1	HDAC6-2	-2.94732	-3.80588
RING1	KDM7A	-1.45124	1.31967
RING1	KDM6B	0.192589	0.120484
RING1	HDAC4	-2.75912	-1.53632
RING1	HDAC6-1	0.126294	0.423928
RING1	TAF1	0.441349	-0.119533
RING1	TAF1L	-0.222136	0.818797
RING1	KDM6A	-0.313357	0.627335
RING1	RIOX2	0.991512	0.994222
RING1	SETDB2	-1.56287	-0.630192
RING1	CHEK1	1.02582	1.12201
RING1	KAT2A	0.659655	0.67219
RING1	HDAC5	-2.88547	-1.88399
RING1	EP300	3.516	2.61626
RING1	KAT2B	0.646331	1.11458
RING1	HDAC1	0.34683	-0.214466
RING1	HDAC2	-0.647339	-0.788478
RING1	HDAC7	-2.56425	-2.06991
RING1	KAT5	1.78569	1.73593
RING1	KDM2A	-0.315881	0.127524
RING1	USP3	-0.812485	0.578295
RING1	USP22	0.14289	0.265906
RING1	UTY	0.020189	0.151478
RING1	CDY1	-0.17825	-0.864581
RING1	CDY2	-1.37821	-1.3627
RING1	DNMT3A-3L	-4.58137	-3.48546
RING1	USP21	1.13532	2.22693
RING1	KDM2B	0.937689	0.647922
RING1	SETDB1	0.0613956	0.391313
RING1	CLOCK	1.10572	0.280851
RING1	CARM1	-0.398291	-0.129172
RING1	HR	-0.41547	0.573507
RING1	PRMT5	0.0239851	-0.0764598
RING1	RIOX1	0.472161	0.382048
RING1	KDM1A	-1.39901	-1.19121
RING1	HDAC10	0.394441	-0.0940298
RING1	PRMT7	-0.628748	0.171046
RING1	JMJD1C	-1.30413	-0.467462
RING1	TET1	-1.05952	-0.903251
RING1	BAP1	0.520648	0.313793
RING1	KDM5A	0.307761	-0.155533
RING1	SIRT1	-1.40189	0.0463866
RING1	KDM5B	-0.23224	-0.595146
RING1	KDM5D	0.648907	-0.0214012
RING1	MSK1	-0.190813	-0.158052
RING1	KDM5C	0.185635	0.166581
RING1	USP36	0.0943381	0.678513
RING1	KDM3A	-0.0191429	-0.899881
RING1	SMYD4	0.0432421	-0.677949
RING1	KDM1B	-0.0749734	-0.392937
RING1	GTF3C4	-0.6755	0.149505
RING1	USP16	1.06167	0.333601
RING1	MYSM1	-0.737199	-0.738792
RING1	TET2	-0.45713	-0.0725676
RING1	KDM3B	-1.36549	-1.49086
RING1	TET3	-0.909205	-0.373495
RING1	DNMT1	-1.32323	-0.905547
UBR5	RNF40	1.11737	0.52269
UBR5	RNF20	-1.26688	-0.260765
UBR5	RBX1	0.423339	0.184049
UBR5	BMI1	-0.362312	-0.249425
UBR5	RING1	0.433935	0.186529
UBR5	UBR5	-0.112703	1.43847
UBR5	RNF2	-0.672694	-0.132739
UBR5	UHRF1	0.959844	0.136557
UBR5	HSF1	4.92375	4.09648
UBR5	UBR2	0.331805	0.136736
UBR5	MCM3AP	0.398215	0.24398
UBR5	RNF8	0.647467	0.57662
UBR5	UBE2D2	-0.382212	-0.424591
UBR5	UBE2D3	0.196196	0.567113
UBR5	UBE2U	0.693509	0.953617
UBR5	UBE2B	1.36578	0.283996
UBR5	UBE2N	-0.0731468	0.115427
UBR5	UBE2A	-0.128974	0.200123
UBR5	KMT5A	0.196538	1.13804
UBR5	NAA50	0.15384	1.26011
UBR5	PRDM5	-0.324928	-0.704751
UBR5	PRDM10	-0.602863	-0.421115
UBR5	DTX3L	0.808145	0.53503
UBR5	PRDM9	0.490344	-0.175244
UBR5	RNF168	1.05939	1.13057
UBR5	PRDM13	0.456924	-1.32276
UBR5	UBE2E1	-1.15585	-2.30481
UBR5	PRDM7	-0.0468912	-0.166362
UBR5	MECOM	0.284803	1.09903
UBR5	PRDM8	0.867225	-0.582788
UBR5	PRDM2	-0.826574	0.0209797
UBR5	NCOA3	0.814166	-1.14415
UBR5	KMT2D	1.12426	-0.0151989
UBR5	EZH2	1.09874	-0.431699
UBR5	KMT2C	4.36814	1.53601
UBR5	PRDM11	0.64132	0.0850618
UBR5	PRDM4	-0.79285	0.448967
UBR5	KMT2A	-0.590012	0.121785
UBR5	PRDM6	0.26414	-0.23743
UBR5	KMT2B	-0.157582	0.101329
UBR5	KMT2E	1.44314	-0.541929
UBR5	RYBP	-1.58061	-6.23297
UBR5	PRDM14	0.0945263	0.283729
UBR5	SETD1A	0.604559	-1.20042
UBR5	GTF3C1	0.612686	0.155017
UBR5	EZH1	0.00271802	0.408533
UBR5	NAA40	0.904308	0.0562622
UBR5	ATF2	-0.654859	0.74805
UBR5	SETD1B	0.794716	0.42135
UBR5	NAA60	0.611651	1.05808
UBR5	SETD5	0.0715949	0.356057
UBR5	TRIM37	-0.916781	0.273609
UBR5	PRDM1	-0.659509	-1.75122
UBR5	PRDM12	1.24382	0.903978
UBR5	PRDM16	0.722172	0.466942
UBR5	EYA2	-0.305478	1.48233
UBR5	KMT5C	-0.699863	-0.643877
UBR5	ASH1L	0.152674	0.189773
UBR5	NSD3	-1.42779	0.638222
UBR5	NSD1	-0.825448	-0.892605
UBR5	KAT6B	-0.390022	-0.303432
UBR5	NSD2	-0.0904088	0.36163
UBR5	SMYD1	0.82827	-0.461046
UBR5	EHMT1	-0.0334821	-0.389733
UBR5	EHMT2	-3.08868	-1.67401
UBR5	CDK1	0.75027	0.139048
UBR5	SETD2	-1.13685	-0.181538
UBR5	CDK2	0.321993	0.396866
UBR5	SUV39H2	-0.152255	-0.513286
UBR5	SETD9	0.142667	0.568948
UBR5	PRDM15	0.105691	0.42858
UBR5	DNMT3B	-0.839475	-0.739192
UBR5	KAT6A	-0.716704	0.341094
UBR5	DNMT3A	-2.64759	-1.97071
UBR5	PPP6C	0.121756	0.413269
UBR5	PPP4C	0.626482	0.881401
UBR5	PPP2CA	-0.839364	-0.30493
UBR5	AURKC	0.406676	0.332235
UBR5	PPP2CB	-1.12702	-1.25013
UBR5	SETMAR	0.531654	0.104486
UBR5	SETD6	0.482719	0.51128
UBR5	SETD4	-0.289301	-0.0950762
UBR5	PRKAA2	0.0424575	-0.122049
UBR5	PRKAA1	0.439366	0.032415
UBR5	SETD7	0.823986	-0.215262
UBR5	JMJD7	-0.292041	0.820469
UBR5	KAT14	-1.287	0.155002
UBR5	PPP1CC	0.464036	0.35231
UBR5	SETD3	1.04102	0.702114
UBR5	PPP1CB	-0.69334	0.00982472
UBR5	HASPIN	0.651956	-1.06473
UBR5	PPP1CA	0.770911	-0.387998
UBR5	SUV39H1	0.326742	0.288726
UBR5	JAK2-JH2	-0.103305	0.494994
UBR5	KAT8	-0.196843	-1.78208
UBR5	PRMT8	-0.000381755	-0.0869225
UBR5	EYA1	0.264961	0.421931
UBR5	EYA3	-0.835175	0.393929
UBR5	NCOA1	-0.0559018	-0.474069
UBR5	HUWE1	0.281548	0.147257
UBR5	KDM4E	0.425166	-0.411668
UBR5	PKN1	0.0426391	-0.741121
UBR5	AURKB	0.528693	0.756052
UBR5	BAZ1B	-0.679146	-0.491899
UBR5	HDAC11	0.0244567	0.745382
UBR5	GTF3C2	0.254866	0.573375
UBR5	SIRT6	-2.0606	-2.05822
UBR5	KDM4D	-0.860001	0.792895
UBR5	KDM4A	0.183583	0.397543
UBR5	KDM4B	0.0207583	0.0187544
UBR5	KDM4C	0.675363	-0.137906
UBR5	PHF8	-0.477446	0.603134
UBR5	PRMT1	0.327511	0.406641
UBR5	PHF2	-0.155419	0.216785
UBR5	PRKCB	0.883644	0.587157
UBR5	PRKCA	0.0675928	-0.486307
UBR5	PRMT6	-0.280022	0.0372345
UBR5	HDAC8	0.679793	0.0513179
UBR5	KMT5B	-1.37536	-0.293376
UBR5	RAG1	-1.37247	-0.861228
UBR5	SIRT2	1.26952	-0.571142
UBR5	CREBBP	0.681894	1.41346
UBR5	SMYD2	0.454972	0.855424
UBR5	PPM1D	-1.43466	-0.875369
UBR5	VRK1	-0.973354	-1.15038
UBR5	SIRT7	-1.0963	0.186683
UBR5	DMD	-0.168879	0.588067
UBR5	DCAF1	-0.0833086	0.268268
UBR5	JMJD6	-0.0650015	-0.790846
UBR5	AURKA	1.26042	0.00987457
UBR5	HDAC9	0.700189	0.492063
UBR5	TDG	0.790855	-0.917933
UBR5	KAT7	1.26461	-0.315968
UBR5	BRCA2	-0.146952	-0.267045
UBR5	KDM8	-0.0412135	-0.346999
UBR5	SMYD5	0.439616	0.438436
UBR5	SMYD3	1.38431	0.275298
UBR5	HDAC3	0.423232	0.867472
UBR5	DOT1L	0.00847463	-0.949578
UBR5	PRMT2	1.11791	-0.373689
UBR5	HDAC6-2	0.903171	-2.57074
UBR5	KDM7A	-1.46047	-1.50542
UBR5	KDM6B	0.210783	1.12507
UBR5	HDAC4	-4.15698	-3.05466
UBR5	HDAC6-1	0.443787	-0.197734
UBR5	TAF1	0.573192	0.607154
UBR5	TAF1L	0.496834	-0.316154
UBR5	KDM6A	-0.168625	0.128619
UBR5	RIOX2	-0.52048	-0.047641
UBR5	SETDB2	-0.820097	0.361706
UBR5	CHEK1	-0.613642	0.395998
UBR5	KAT2A	1.05477	0.249771
UBR5	HDAC5	-3.17563	-2.78357
UBR5	EP300	2.26367	1.1913
UBR5	KAT2B	0.770532	0.25598
UBR5	HDAC1	-0.122825	0.963341
UBR5	HDAC2	-1.75429	-2.48982
UBR5	HDAC7	-5.09995	-4.1309
UBR5	KAT5	2.58087	1.90432
UBR5	KDM2A	0.00686207	-0.132194
UBR5	USP3	1.19071	0.839962
UBR5	USP22	0.000652987	-0.628874
UBR5	UTY	0.595862	0.547355
UBR5	CDY1	-1.90408	-3.28131
UBR5	CDY2	-0.835752	-1.17761
UBR5	DNMT3A-3L	-5.17016	-2.41821
UBR5	USP21	1.9709	1.48671
UBR5	KDM2B	0.539422	-0.44144
UBR5	SETDB1	0.731916	0.871883
UBR5	CLOCK	0.94023	-0.158568
UBR5	CARM1	-0.221783	-0.115352
UBR5	HR	-0.168879	-0.0832667
UBR5	PRMT5	-0.178622	0.582696
UBR5	RIOX1	-0.43195	0.269137
UBR5	KDM1A	-0.762872	-1.56233
UBR5	HDAC10	0.367951	0.247122
UBR5	PRMT7	0.789878	0.510707
UBR5	JMJD1C	-1.09133	0.0139845
UBR5	TET1	-0.969153	-0.416188
UBR5	BAP1	1.37129	0.954001
UBR5	KDM5A	0.127001	-0.135295
UBR5	SIRT1	-1.88875	-0.893972
UBR5	KDM5B	-0.574625	-0.784052
UBR5	KDM5D	-0.878135	0.190296
UBR5	MSK1	-0.225198	-1.58146
UBR5	KDM5C	0.138229	-0.251688
UBR5	USP36	0.673959	0.687284
UBR5	KDM3A	1.0126	0.151795
UBR5	SMYD4	-0.613905	0.945074
UBR5	KDM1B	0.196147	0.0355785
UBR5	GTF3C4	-0.229591	-1.13785
UBR5	USP16	1.07476	1.80777
UBR5	MYSM1	-0.47452	-0.692953
UBR5	TET2	-0.342797	0.6125
UBR5	KDM3B	-1.59068	-1.6491
UBR5	TET3	0.339226	0.0544181
UBR5	DNMT1	-1.36954	-2.31894
RNF2	RNF40	-0.608895	-1.19385
RNF2	RNF20	-0.247498	0.293975
RNF2	RBX1	-0.661273	0.448583
RNF2	BMI1	0.0110317	-0.278538
RNF2	RING1	-1.9712	1.92534
RNF2	UBR5	-0.576115	-0.0166412
RNF2	RNF2	-1.63931	0.365795
RNF2	UHRF1	-0.337031	-0.336219
RNF2	HSF1	3.42824	4.22408
RNF2	UBR2	1.61823	-1.16211
RNF2	MCM3AP	1.08589	0.517705
RNF2	RNF8	0.467079	0.337839
RNF2	UBE2D2	0.457566	-0.105693
RNF2	UBE2D3	-0.553502	0.046954
RNF2	UBE2U	0.888107	1.01557
RNF2	UBE2B	-0.0794886	0.410883
RNF2	UBE2N	-1.35615	0.2553
RNF2	UBE2A	0.473178	0.449588
RNF2	KMT5A	-0.304451	-0.252083
RNF2	NAA50	-1.14809	0.844578
RNF2	PRDM5	-1.20945	-0.849864
RNF2	PRDM10	-0.354661	1.16934
RNF2	DTX3L	-0.90312	-0.407733
RNF2	PRDM9	-1.02915	-0.111809
RNF2	RNF168	0.190421	-0.143327
RNF2	PRDM13	-0.500123	0.257025
RNF2	UBE2E1	-0.265329	0.801361
RNF2	PRDM7	0.527306	0.288442
RNF2	MECOM	1.25428	0.907999
RNF2	PRDM8	-1.23379	-0.738967
RNF2	PRDM2	0.470508	0.0124366
RNF2	NCOA3	-0.225435	0.0367614
RNF2	KMT2D	-0.097678	0.332367
RNF2	EZH2	-0.464191	-0.957045
RNF2	KMT2C	1.04174	0.582201
RNF2	PRDM11	-0.74787	0.958798
RNF2	PRDM4	0.294258	0.653174
RNF2	KMT2A	-0.106857	-0.0878939
RNF2	PRDM6	-0.343316	-0.464422
RNF2	KMT2B	-0.185164	-0.626863
RNF2	KMT2E	0.0312343	-1.42266
RNF2	RYBP	-2.89431	-3.8645
RNF2	PRDM14	-0.932589	-0.409563
RNF2	SETD1A	0.791518	0.74953
RNF2	GTF3C1	0.893812	0.294607
RNF2	EZH1	-0.210605	0.611587
RNF2	NAA40	-0.23933	0.68888
RNF2	ATF2	-1.05882	-0.359521
RNF2	SETD1B	0.173275	-0.127991
RNF2	NAA60	-0.117263	0.522046
RNF2	SETD5	-1.31715	-1.70784
RNF2	TRIM37	-0.982682	-0.221986
RNF2	PRDM1	-0.842981	-1.07065
RNF2	PRDM12	-0.118527	-0.606635
RNF2	PRDM16	0.70008	0.709304
RNF2	EYA2	-0.113737	0.093078
RNF2	KMT5C	-0.347592	-0.179878
RNF2	ASH1L	-0.0829912	-0.640203
RNF2	NSD3	-1.21527	0.580808
RNF2	NSD1	-1.23565	0.136921
RNF2	KAT6B	-0.805889	0.391932
RNF2	NSD2	-1.65065	-0.391885
RNF2	SMYD1	-0.269866	-0.422604
RNF2	EHMT1	-2.46471	-1.98939
RNF2	EHMT2	-3.52127	-0.511759
RNF2	JAK2-JH1	-0.25073	-2.47989
RNF2	CDK1	0.151964	-0.0799864
RNF2	SETD2	-0.488615	0.123782
RNF2	CDK2	-0.151471	-0.502191
RNF2	SUV39H2	-0.800348	-0.47702
RNF2	SETD9	-0.217147	-0.236669
RNF2	PRDM15	0.301512	0.44916
RNF2	DNMT3B	-1.74527	-1.05564
RNF2	KAT6A	0.386933	0.099457
RNF2	DNMT3A	-0.980849	-1.90118
RNF2	PPP6C	0.977825	0.0141072
RNF2	PPP4C	0.115031	-0.429077
RNF2	PPP2CA	0.186369	1.39048
RNF2	AURKC	0.388894	-0.664428
RNF2	PPP2CB	-0.544051	0.628153
RNF2	SETMAR	-0.527252	0.733964
RNF2	SETD6	0.157247	-1.10605
RNF2	SETD4	-0.0200921	0.288216
RNF2	PRKAA2	-0.827002	-0.0898349
RNF2	PRKAA1	-0.273546	-0.127721
RNF2	SETD7	1.60262	0.984416
RNF2	JMJD7	0.137506	-0.533408
RNF2	KAT14	0.237837	-0.215659
RNF2	PPP1CC	-0.654462	-0.326083
RNF2	SETD3	0.197599	0.0823786
RNF2	PPP1CB	-0.994858	0.292238
RNF2	HASPIN	-0.852632	0.799051
RNF2	PPP1CA	-0.148015	-0.0909598
RNF2	SUV39H1	-0.749072	-0.0681431
RNF2	JAK2-JH2	1.55952	0.966068
RNF2	KAT8	-0.728416	0.511633
RNF2	PRMT8	-0.901628	0.33346
RNF2	EYA1	-0.76725	0.305125
RNF2	EYA3	0.0390056	0.819995
RNF2	NCOA1	-0.415148	-1.45494
RNF2	HUWE1	0.595566	0.23131
RNF2	KDM4E	0.114	-0.268639
RNF2	AURKB	-0.65517	0.324258
RNF2	BAZ1B	-0.65851	-0.825639
RNF2	HDAC11	0.345502	-0.297271
RNF2	GTF3C2	-0.00314075	0.550776
RNF2	SIRT6	-0.548876	-0.710936
RNF2	KDM4D	-0.773869	-0.229384
RNF2	KDM4A	-0.157755	0.419254
RNF2	KDM4B	-0.546996	-0.198024
RNF2	KDM4C	-0.16644	-1.07951
RNF2	PHF8	-0.0457502	0.301394
RNF2	PRMT1	-0.784754	-0.397497
RNF2	PHF2	-0.654539	0.231127
RNF2	PRKCB	0.974132	-0.373678
RNF2	PRKCA	0.317618	-0.226812
RNF2	PRMT6	1.21683	0.689998
RNF2	HDAC8	-1.163	1.20289
RNF2	KMT5B	-0.651103	-1.34161
RNF2	RAG1	0.436546	0.33042
RNF2	SIRT2	-1.68313	-1.38187
RNF2	CREBBP	0.429278	0.791973
RNF2	SMYD2	-0.318572	-0.0498045
RNF2	PPM1D	-0.126341	-0.608126
RNF2	VRK1	-0.93488	0.0951306
RNF2	SIRT7	-0.864435	0.224664
RNF2	DMD	0.414352	-1.84261
RNF2	DCAF1	0.62347	0.100556
RNF2	JMJD6	0.781331	0.935807
RNF2	AURKA	-0.752798	0.448736
RNF2	HDAC9	0.689999	0.0856032
RNF2	TDG	-0.368045	-0.592168
RNF2	KAT7	0.466548	-0.172769
RNF2	BRCA2	-0.298572	0.552518
RNF2	KDM8	-1.34365	-0.629319
RNF2	SMYD5	0.749616	0.604746
RNF2	SMYD3	-0.583392	-0.442904
RNF2	HDAC3	0.370233	-0.897896
RNF2	DOT1L	-0.71885	0.896916
RNF2	PRMT2	-0.444368	0.913718
RNF2	HDAC6-2	-3.30427	-4.91505
RNF2	KDM7A	-0.118701	-1.16615
RNF2	KDM6B	-0.240446	0.063336
RNF2	HDAC4	-2.90796	-1.42073
RNF2	HDAC6-1	0.678393	-0.174397
RNF2	TAF1	0.289927	0.9086
RNF2	TAF1L	0.380295	0.628636
RNF2	KDM6A	0.366749	0.631984
RNF2	RIOX2	0.932011	0.851896
RNF2	SETDB2	-0.897967	1.1431
RNF2	CHEK1	0.374109	1.1684
RNF2	KAT2A	0.949194	1.79797
RNF2	HDAC5	-3.25426	-1.02969
RNF2	EP300	3.66143	2.55669
RNF2	KAT2B	0.738287	0.678534
RNF2	HDAC1	-2.29779	0.177157
RNF2	HDAC2	-0.556284	-1.08627
RNF2	HDAC7	-2.5004	-0.972904
RNF2	KAT5	2.16483	2.30555
RNF2	KDM2A	0.182388	0.811794
RNF2	USP3	0.785812	0.347433
RNF2	USP22	1.09697	1.12825
RNF2	UTY	-0.0373274	-0.214522
RNF2	CDY1	-1.88547	-0.515486
RNF2	CDY2	-1.6538	-0.335757
RNF2	DNMT3A-3L	-1.74307	-2.14166
RNF2	USP21	0.968996	1.3358
RNF2	KDM2B	0.401722	0.548203
RNF2	SETDB1	0.174962	0.0990804
RNF2	CLOCK	-0.573928	0.950561
RNF2	CARM1	0.0427149	-0.104171
RNF2	HR	-0.420514	-0.0649802
RNF2	PRMT5	-0.288331	0.0636604
RNF2	RIOX1	0.124096	1.05486
RNF2	KDM1A	-1.28823	-1.63642
RNF2	HDAC10	-0.430219	0.256223
RNF2	PRMT7	0.356815	-0.04273
RNF2	JMJD1C	-0.131115	-0.185229
RNF2	TET1	-0.159315	0.530502
RNF2	BAP1	1.02767	0.700389
RNF2	KDM5A	0.739435	0.989058
RNF2	SIRT1	-0.73131	-0.130323
RNF2	KDM5B	0.305088	-2.33179
RNF2	KDM5D	1.6827	-0.115248
RNF2	MSK1	0.545976	0.380542
RNF2	KDM5C	-0.0123296	0.0132817
RNF2	USP36	-0.0463195	0.340423
RNF2	KDM3A	-0.276946	-0.545431
RNF2	SMYD4	-0.527962	-0.23659
RNF2	KDM1B	0.478505	0.420716
RNF2	GTF3C4	-0.221412	-0.230167
RNF2	USP16	0.235225	0.856246
RNF2	MYSM1	-0.332602	-0.109638
RNF2	TET2	-0.295206	-0.140098
RNF2	KDM3B	-1.54155	-1.96217
RNF2	TET3	-0.274555	-0.352903
RNF2	DNMT1	0.000742363	-2.37741
UHRF1	RNF40	-0.782078	-1.9376
UHRF1	RNF20	-0.693492	-0.00645191
UHRF1	RBX1	0.432704	-0.0176173
UHRF1	BMI1	-0.436843	-0.371526
UHRF1	RING1	-0.724183	-0.0376297
UHRF1	UBR5	-0.0465139	0.409147
UHRF1	RNF2	-1.47532	-1.1665
UHRF1	UHRF1	-1.12864	-0.166032
UHRF1	HSF1	4.91273	3.7819
UHRF1	UBR2	0.989551	-0.115712
UHRF1	MCM3AP	0.472509	0.358636
UHRF1	RNF8	-0.429242	0.482014
UHRF1	UBE2D2	0.236045	0.241408
UHRF1	UBE2D3	0.0097367	0.632834
UHRF1	UBE2U	0.178265	1.69574
UHRF1	UBE2B	0.275169	-0.165506
UHRF1	UBE2N	0.238155	0.359864
UHRF1	UBE2A	0.851823	0.0410743
UHRF1	KMT5A	0.0945831	0.676777
UHRF1	NAA50	0.478884	0.370504
UHRF1	PRDM5	-1.51684	0.720396
UHRF1	PRDM10	0.445989	0.0432133
UHRF1	DTX3L	-0.210444	-0.0991287
UHRF1	PRDM9	0.321943	-0.904049
UHRF1	RNF168	0.332805	0.0878741
UHRF1	PRDM13	0.444244	-0.0377592
UHRF1	UBE2E1	-1.37748	-0.926133
UHRF1	PRDM7	-0.197679	-0.522372
UHRF1	MECOM	0.467983	-0.297651
UHRF1	PRDM8	-0.0434936	0.56069
UHRF1	PRDM2	-1.58507	-1.06344
UHRF1	NCOA3	-0.48224	-0.44894
UHRF1	KMT2D	0.810087	-0.0263258
UHRF1	EZH2	-0.339035	-0.034245
UHRF1	KMT2C	1.68333	0.642864
UHRF1	PRDM11	-0.103945	-0.238998
UHRF1	PRDM4	-0.322148	0.544282
UHRF1	KMT2A	-1.33974	-0.428083
UHRF1	PRDM6	0.238361	-0.269121
UHRF1	KMT2B	-0.101935	0.215531
UHRF1	KMT2E	0.16043	-0.259714
UHRF1	RYBP	-1.70953	-4.2543
UHRF1	PRDM14	1.05138	0.740625
UHRF1	SETD1A	0.313828	0.398239
UHRF1	GTF3C1	-0.401412	-0.00269305
UHRF1	EZH1	0.475514	0.528435
UHRF1	NAA40	-0.280292	0.188787
UHRF1	ATF2	-0.824252	0.0216375
UHRF1	SETD1B	0.503868	1.35976
UHRF1	NAA60	0.318152	0.686718
UHRF1	SETD5	-0.374818	0.459977
UHRF1	TRIM37	0.161	0.144263
UHRF1	PRDM1	-1.06743	-0.893058
UHRF1	PRDM12	-0.255189	0.0254702
UHRF1	PRDM16	0.274189	0.474301
UHRF1	EYA2	-0.542683	-0.132784
UHRF1	KMT5C	0.132715	-0.249813
UHRF1	ASH1L	0.376899	0.720777
UHRF1	NSD3	-0.586407	-1.07206
UHRF1	NSD1	0.501318	-0.396971
UHRF1	KAT6B	-0.101881	-0.932709
UHRF1	NSD2	1.10804	0.507546
UHRF1	SMYD1	0.514463	0.153984
UHRF1	EHMT1	-1.7385	-1.1564
UHRF1	EHMT2	-1.21707	-1.36577
UHRF1	CDK1	0.600099	0.768072
UHRF1	SETD2	-0.123632	0.40683
UHRF1	CDK2	0.236398	0.72294
UHRF1	SUV39H2	-0.253899	-0.432316
UHRF1	SETD9	-0.694963	-1.4912
UHRF1	PRDM15	-0.059228	0.294153
UHRF1	DNMT3B	-0.793877	-0.876209
UHRF1	KAT6A	-0.271408	0.0343192
UHRF1	DNMT3A	-1.86416	-1.91988
UHRF1	PPP6C	0.568919	1.07164
UHRF1	PPP4C	0.0524382	-0.703513
UHRF1	PPP2CA	0.428582	-0.938567
UHRF1	AURKC	1.1812	0.427422
UHRF1	PPP2CB	-1.66939	-0.541421
UHRF1	SETMAR	-1.13234	0.0314458
UHRF1	SETD6	0.38948	0.129799
UHRF1	SETD4	0.842709	0.264999
UHRF1	PRKAA2	-1.42472	0.227714
UHRF1	PRKAA1	-0.157476	-0.426388
UHRF1	SETD7	0.594783	1.19475
UHRF1	JMJD7	-0.340826	-0.187201
UHRF1	KAT14	-0.746861	-0.179975
UHRF1	PPP1CC	-0.215094	-0.0649802
UHRF1	SETD3	1.42588	1.07855
UHRF1	PPP1CB	-1.31806	-0.372306
UHRF1	HASPIN	-0.601049	0.968911
UHRF1	PPP1CA	0.389475	0.534091
UHRF1	SUV39H1	0.402643	-0.162017
UHRF1	JAK2-JH2	0.574242	0.185732
UHRF1	KAT8	-0.327342	0.161116
UHRF1	PRMT8	-0.654663	-0.0886538
UHRF1	EYA1	-1.41598	-0.544888
UHRF1	EYA3	-0.195593	-0.0366421
UHRF1	NCOA1	-0.387085	0.343116
UHRF1	HUWE1	1.20628	0.125582
UHRF1	KDM4E	-0.472824	-2.06447
UHRF1	PKN1	-1.15687	-1.28885
UHRF1	AURKB	0.231109	0.780272
UHRF1	BAZ1B	0.607399	-0.0982704
UHRF1	HDAC11	0.278446	-0.660895
UHRF1	GTF3C2	0.305316	0.727767
UHRF1	SIRT6	-1.58545	-2.07749
UHRF1	KDM4D	0.229025	0.182541
UHRF1	KDM4A	0.831666	0.533788
UHRF1	KDM4B	0.709642	0.268319
UHRF1	KDM4C	0.104536	0.22393
UHRF1	PHF8	0.533534	0.200304
UHRF1	PRMT1	1.01191	0.312702
UHRF1	PHF2	-0.357878	0.580808
UHRF1	PRKCB	0.0273592	0.650137
UHRF1	PRKCA	-1.16261	-1.03125
UHRF1	PRMT6	-0.442698	-1.27659
UHRF1	HDAC8	0.237925	0.705237
UHRF1	KMT5B	-0.131355	-1.05245
UHRF1	RAG1	-2.42772	-0.910373
UHRF1	SIRT2	-0.657504	0.0536107
UHRF1	CREBBP	0.821684	-0.393807
UHRF1	SMYD2	0.393799	0.547996
UHRF1	PPM1D	0.68285	-1.05322
UHRF1	VRK1	-0.804392	-1.26398
UHRF1	SIRT7	-0.431963	-0.703462
UHRF1	DMD	0.507589	0.515865
UHRF1	DCAF1	-0.315811	-0.125204
UHRF1	JMJD6	-0.551882	-1.23548
UHRF1	AURKA	0.237426	0.938224
UHRF1	HDAC9	1.15915	0.366803
UHRF1	TDG	-0.108768	0.406263
UHRF1	KAT7	0.948118	0.955228
UHRF1	BRCA2	0.470361	0.729979
UHRF1	KDM8	0.101296	-0.257496
UHRF1	SMYD5	0.353603	1.02094
UHRF1	SMYD3	-0.280679	-0.325049
UHRF1	HDAC3	0.491357	0.587053
UHRF1	DOT1L	-0.550907	0.220037
UHRF1	PRMT2	0.0862332	0.566062
UHRF1	HDAC6-2	-0.605248	-0.827556
UHRF1	KDM7A	-1.50315	-0.966585
UHRF1	KDM6B	1.74033	0.559413
UHRF1	HDAC4	-2.77213	-4.22512
UHRF1	HDAC6-1	0.126245	-0.728926
UHRF1	TAF1	-0.0934905	0.447848
UHRF1	TAF1L	0.386037	-0.607312
UHRF1	KDM6A	0.377845	0.424879
UHRF1	RIOX2	0.129692	0.349889
UHRF1	SETDB2	0.0735849	0.8364
UHRF1	CHEK1	1.03322	1.15038
UHRF1	KAT2A	0.275647	1.57865
UHRF1	HDAC5	-5.41728	-4.10638
UHRF1	EP300	2.27292	1.8252
UHRF1	KAT2B	1.59311	1.08996
UHRF1	HDAC1	0.570822	-0.661406
UHRF1	HDAC2	-2.4114	-3.68618
UHRF1	HDAC7	-4.8617	-5.05139
UHRF1	KAT5	1.74156	2.28104
UHRF1	KDM2A	0.53672	0.332293
UHRF1	USP3	0.681139	0.483645
UHRF1	USP22	1.31105	0.765923
UHRF1	UTY	0.0281536	-0.054604
UHRF1	CDY1	0.447638	-1.24516
UHRF1	CDY2	0.383263	-1.14993
UHRF1	DNMT3A-3L	-4.50656	-3.7299
UHRF1	USP21	1.97358	1.74038
UHRF1	KDM2B	0.884492	-0.0220466
UHRF1	SETDB1	0.972187	0.745261
UHRF1	CLOCK	-0.0649418	0.571483
UHRF1	CARM1	-0.0200101	-0.224369
UHRF1	HR	0.207494	0.111803
UHRF1	PRMT5	0.0527007	0.350935
UHRF1	RIOX1	-0.254991	0.633017
UHRF1	KDM1A	-1.22647	-2.25153
UHRF1	HDAC10	0.495381	0.10579
UHRF1	PRMT7	0.482577	0.198701
UHRF1	JMJD1C	-0.0395933	-0.282619
UHRF1	TET1	-1.25509	-0.833408
UHRF1	BAP1	0.819855	1.50257
UHRF1	KDM5A	0.131455	-0.260205
UHRF1	SIRT1	-1.76576	-1.17337
UHRF1	KDM5B	-1.33292	0.151828
UHRF1	KDM5D	0.417952	0.317329
UHRF1	MSK1	-2.02216	-1.89335
UHRF1	KDM5C	0.261035	0.762725
UHRF1	USP36	-0.547663	1.61222
UHRF1	KDM3A	-0.110261	-1.04218
UHRF1	SMYD4	0.828017	0.0942167
UHRF1	KDM1B	0.522458	-0.440406
UHRF1	GTF3C4	-0.559166	-0.577666
UHRF1	USP16	0.583919	1.18958
UHRF1	MYSM1	-0.49169	-0.187073
UHRF1	TET2	-0.0877663	-0.224515
UHRF1	KDM3B	-1.84681	-0.64883
UHRF1	TET3	0.033723	0.475861
UHRF1	DNMT1	-0.126297	0.236853
HSF1	RNF40	5.37297	2.98019
HSF1	RNF20	4.34603	3.06114
HSF1	RBX1	2.71784	2.42985
HSF1	BMI1	2.99379	2.28449
HSF1	RING1	3.21423	3.74729
HSF1	UBR5	4.58805	1.76419
HSF1	RNF2	2.79064	4.25087
HSF1	UHRF1	4.6552	3.32008
HSF1	HSF1	2.82666	4.11824
HSF1	UBR2	1.90976	2.79315
HSF1	MCM3AP	-0.157101	0.892604
HSF1	RNF8	2.40973	-0.307722
HSF1	UBE2D2	1.80284	2.15284
HSF1	UBE2D3	1.6579	0.80602
HSF1	UBE2U	4.81228	2.89668
HSF1	UBE2B	-0.85107	-0.850298
HSF1	UBE2N	1.3487	2.29353
HSF1	UBE2A	0.54515	-0.341048
HSF1	KMT5A	3.58768	3.80183
HSF1	NAA50	3.17996	3.58649
HSF1	PRDM5	0.841282	1.842
HSF1	PRDM10	4.55135	3.13517
HSF1	DTX3L	2.10392	-0.57984
HSF1	PRDM9	3.47061	3.31777
HSF1	RNF168	3.90975	2.58958
HSF1	PRDM13	3.01769	3.08097
HSF1	UBE2E1	3.21403	3.2317
HSF1	PRDM7	1.24354	1.26126
HSF1	MECOM	4.89586	4.2355
HSF1	PRDM8	5.00368	4.04647
HSF1	PRDM2	2.38432	1.93855
HSF1	NCOA3	4.63072	3.61778
HSF1	KMT2D	1.65238	3.28619
HSF1	EZH2	2.27062	2.79059
HSF1	KMT2C	2.46918	1.59414
HSF1	PRDM11	4.37243	3.74912
HSF1	PRDM4	2.68723	2.43557
HSF1	KMT2A	2.5782	2.62334
HSF1	PRDM6	3.98346	3.56613
HSF1	KMT2B	1.31451	0.608822
HSF1	KMT2E	2.51816	2.329
HSF1	PRDM14	0.892503	2.27938
HSF1	SETD1A	1.605	3.09128
HSF1	GTF3C1	0.605572	-0.546624
HSF1	EZH1	5.6738	4.29116
HSF1	NAA40	2.42472	2.25931
HSF1	ATF2	2.61491	3.62263
HSF1	SETD1B	1.46626	1.7396
HSF1	NAA60	1.29509	0.922782
HSF1	SETD5	2.66257	1.96779
HSF1	TRIM37	0.409203	1.37289
HSF1	PRDM1	5.04905	2.6383
HSF1	PRDM12	1.2346	0.421262
HSF1	PRDM16	2.25491	2.69897
HSF1	EYA2	1.11913	1.81221
HSF1	KMT5C	2.73062	2.54049
HSF1	ASH1L	3.80822	4.39578
HSF1	NSD3	3.79234	2.3946
HSF1	NSD1	3.58339	2.32611
HSF1	KAT6B	2.84565	1.9638
HSF1	NSD2	0.539943	-0.531002
HSF1	SMYD1	2.03583	3.47499
HSF1	EHMT1	1.82893	2.15024
HSF1	EHMT2	1.90617	1.74581
HSF1	JAK2-JH1	-5.2225	0.335442
HSF1	CDK1	1.41189	2.86003
HSF1	SETD2	1.81966	2.22724
HSF1	CDK2	4.28263	1.18083
HSF1	SUV39H2	1.33128	0.257815
HSF1	SETD9	1.38747	0.456617
HSF1	PRDM15	1.44342	1.41451
HSF1	DNMT3B	0.425414	-0.434906
HSF1	KAT6A	-0.647446	-0.432597
HSF1	DNMT3A	2.29133	0.627074
HSF1	PPP6C	-0.991497	0.730555
HSF1	PPP4C	0.472516	0.239496
HSF1	PPP2CA	-0.129037	1.02001
HSF1	AURKC	-0.250294	0.266872
HSF1	PPP2CB	1.86333	-0.0666191
HSF1	SETMAR	2.51154	1.63218
HSF1	SETD6	0.466781	1.01606
HSF1	SETD4	-0.666068	1.07243
HSF1	PRKAA2	1.9054	3.80034
HSF1	PRKAA1	3.68009	2.55751
HSF1	SETD7	1.73525	2.07877
HSF1	JMJD7	2.64395	1.93275
HSF1	KAT14	1.95374	-1.20142
HSF1	SETD3	-0.0889448	0.000332397
HSF1	PPP1CB	0.455711	1.27288
HSF1	HASPIN	1.48877	-0.847637
HSF1	PPP1CA	1.77604	0.832839
HSF1	SUV39H1	0.33471	0.240056
HSF1	JAK2-JH2	2.28334	3.00205
HSF1	KAT8	0.878462	3.21732
HSF1	PRMT8	1.72174	1.16811
HSF1	EYA1	4.69929	2.91345
HSF1	EYA3	4.9263	3.51664
HSF1	NCOA1	2.9388	0.254579
HSF1	HUWE1	-0.178622	0.457838
HSF1	KDM4E	2.29707	0.8667
HSF1	PKN1	1.05359	0.228506
HSF1	AURKB	1.27098	1.72664
HSF1	BAZ1B	3.79552	4.22269
HSF1	HDAC11	0.980969	0.699095
HSF1	GTF3C2	0.413505	0.241902
HSF1	SIRT6	3.12423	1.05702
HSF1	KDM4D	1.58826	0.894788
HSF1	KDM4A	1.9605	1.39409
HSF1	KDM4B	0.756514	0.639301
HSF1	KDM4C	1.57646	0.362227
HSF1	PHF8	0.409139	0.336052
HSF1	PRMT1	2.69614	0.898313
HSF1	PHF2	0.546307	-0.193811
HSF1	PRKCB	0.0787958	-0.636552
HSF1	PRKCA	-2.31584	-1.82103
HSF1	PRMT6	1.53945	1.80983
HSF1	HDAC8	3.7131	3.60314
HSF1	KMT5B	1.69987	1.86529
HSF1	RAG1	-1.27778	-0.647707
HSF1	SIRT2	1.39087	1.36435
HSF1	CREBBP	3.44108	2.60178
HSF1	SMYD2	-0.0796855	0.666479
HSF1	PPM1D	-0.567956	0.185261
HSF1	VRK1	1.82076	2.69678
HSF1	SIRT7	1.88366	1.68209
HSF1	DMD	4.05661	2.49236
HSF1	DCAF1	0.0348272	0.70493
HSF1	JMJD6	1.27365	2.14161
HSF1	AURKA	1.43059	1.85958
HSF1	HDAC9	-0.100231	0.423611
HSF1	TDG	3.18212	3.60099
HSF1	KAT7	2.40687	1.12513
HSF1	BRCA2	2.75218	2.8992
HSF1	KDM8	4.31755	2.25419
HSF1	SMYD5	3.93289	2.42411
HSF1	SMYD3	2.96048	2.11984
HSF1	HDAC3	-0.379577	0.101067
HSF1	DOT1L	2.48574	1.93167
HSF1	PRMT2	3.16681	3.42689
HSF1	HDAC6-2	-1.09121	-2.25148
HSF1	KDM6B	0.129924	1.41818
HSF1	HDAC4	0.629307	1.05374
HSF1	HDAC6-1	0.664039	0.642484
HSF1	TAF1	0.0702237	0.02273
HSF1	TAF1L	-0.543777	0.480662
HSF1	KDM6A	0.798072	1.27083
HSF1	RIOX2	1.50685	2.55128
HSF1	SETDB2	1.13466	1.0369
HSF1	CHEK1	2.58485	1.75978
HSF1	KAT2A	2.6134	1.78405
HSF1	HDAC5	2.11304	1.0011
HSF1	EP300	4.51636	-0.860303
HSF1	KAT2B	2.51226	3.18567
HSF1	HDAC1	0.527677	-0.56981
HSF1	HDAC2	0.664153	-1.57874
HSF1	HDAC7	2.73796	2.88444
HSF1	KAT5	4.47252	2.86818
HSF1	KDM2A	2.10221	1.18488
HSF1	USP3	3.81137	2.46227
HSF1	USP22	3.24509	2.53536
HSF1	UTY	0.343351	0.809339
HSF1	CDY2	0.890236	0.814605
HSF1	DNMT3A-3L	-0.0834929	-0.108521
HSF1	USP21	3.19274	2.327
HSF1	KDM2B	1.15143	2.67856
HSF1	SETDB1	0.402884	0.315634
HSF1	CLOCK	0.17272	-0.213693
HSF1	CARM1	3.12352	2.08032
HSF1	HR	0.26199	1.48801
HSF1	PRMT5	1.96545	2.44445
HSF1	RIOX1	1.64533	1.34524
HSF1	KDM1A	-1.06335	-2.13025
HSF1	HDAC10	1.04435	0.481766
HSF1	PRMT7	3.03665	2.77319
HSF1	JMJD1C	0.547743	0.824185
HSF1	TET1	1.55345	2.05686
HSF1	BAP1	1.44735	3.42801
HSF1	KDM5A	0.0319041	-0.683847
HSF1	SIRT1	1.98602	0.747166
HSF1	KDM5B	0.891641	0.214241
HSF1	KDM5D	0.538459	0.866803
HSF1	MSK1	0.584714	1.34948
HSF1	KDM5C	-0.0936595	1.27667
HSF1	USP36	3.14723	2.58081
HSF1	KDM3A	1.39989	1.87436
HSF1	SMYD4	0.224071	0.413513
HSF1	KDM1B	2.79175	0.703481
HSF1	GTF3C4	1.36643	3.31103
HSF1	USP16	1.02873	1.67112
HSF1	MYSM1	2.79273	2.07175
HSF1	TET2	-0.157462	0.768802
HSF1	KDM3B	0.0127613	0.462897
HSF1	TET3	0.115326	-1.25704
HSF1	DNMT1	-0.0961404	0.59952
UBR2	RNF40	-0.489645	-0.45915
UBR2	RNF20	-0.0711677	-0.158998
UBR2	RBX1	1.74032	0.756995
UBR2	BMI1	0.386865	0.0119547
UBR2	RING1	-0.993721	-0.400531
UBR2	UBR5	-0.0497988	-0.262136
UBR2	RNF2	-0.807495	-1.19274
UBR2	UHRF1	1.26315	-0.526031
UBR2	HSF1	4.69154	4.84491
UBR2	UBR2	0.377082	-0.711108
UBR2	MCM3AP	-0.443841	-0.367198
UBR2	RNF8	0.21669	0.65881
UBR2	UBE2D2	0.13471	-1.15358
UBR2	UBE2D3	-0.416737	-1.21647
UBR2	UBE2U	2.14558	0.808759
UBR2	UBE2B	-0.673777	0.148662
UBR2	UBE2N	0.444114	0.875448
UBR2	UBE2A	-0.0246738	-0.794002
UBR2	KMT5A	0.233262	0.140987
UBR2	NAA50	-0.853118	-1.39674
UBR2	PRDM5	-1.69724	-0.139898
UBR2	PRDM10	0.522617	-0.356457
UBR2	DTX3L	0.887688	-0.321286
UBR2	PRDM9	1.45565	0.752802
UBR2	RNF168	-0.135582	0.11942
UBR2	PRDM13	0.0262236	1.02979
UBR2	UBE2E1	-2.23103	-2.6681
UBR2	PRDM7	0.213665	0.234678
UBR2	MECOM	-0.0157083	0.260391
UBR2	PRDM8	0.0229169	0.301436
UBR2	PRDM2	-0.484433	-1.16797
UBR2	NCOA3	-0.732411	-0.0563305
UBR2	KMT2D	0.19898	0.459173
UBR2	EZH2	2.2641	0.777057
UBR2	KMT2C	0.711911	1.47369
UBR2	PRDM11	0.039743	0.12806
UBR2	PRDM4	-0.689868	0.862239
UBR2	KMT2A	1.0456	-0.257136
UBR2	PRDM6	0.14601	-0.200472
UBR2	KMT2B	1.21496	0.42903
UBR2	KMT2E	-0.175858	-0.0426291
UBR2	RYBP	-4.10933	-5.04987
UBR2	PRDM14	-0.156116	-1.39105
UBR2	SETD1A	0.202986	-0.0643457
UBR2	GTF3C1	-0.761197	0.164303
UBR2	EZH1	0.760136	0.67646
UBR2	NAA40	-0.87908	0.0506935
UBR2	ATF2	-0.773068	0.502573
UBR2	SETD1B	0.0671926	0.158449
UBR2	NAA60	-0.333073	-0.472765
UBR2	TRIM37	-0.456625	0.0663091
UBR2	PRDM1	-1.97677	-1.6918
UBR2	PRDM12	-0.759204	-1.88285
UBR2	PRDM16	-0.110978	1.27878
UBR2	EYA2	0.852528	-0.110675
UBR2	KMT5C	0.843834	0.44742
UBR2	ASH1L	0.23623	-0.640208
UBR2	NSD3	-0.960517	0.0386113
UBR2	NSD1	-1.01852	0.521503
UBR2	KAT6B	0.0754853	0.326279
UBR2	NSD2	0.123441	1.6421
UBR2	SMYD1	0.284052	-0.263402
UBR2	EHMT1	-1.30811	0.0578275
UBR2	EHMT2	-0.638847	-0.957903
UBR2	CDK1	0.637513	0.35185
UBR2	SETD2	-1.07095	-0.435617
UBR2	CDK2	-0.218262	0.202989
UBR2	SUV39H2	0.467516	-0.606819
UBR2	SETD9	0.0699856	0.0739179
UBR2	PRDM15	0.0967904	0.720946
UBR2	KAT6A	0.890126	0.910977
UBR2	DNMT3A	-0.688993	-0.628288
UBR2	PPP6C	-0.160575	0.227792
UBR2	PPP4C	0.892986	0.123568
UBR2	AURKC	0.292491	-0.425262
UBR2	SETMAR	-0.0217306	-0.288369
UBR2	SETD6	0.180537	0.131175
UBR2	SETD4	1.04015	0.367592
UBR2	PRKAA2	0.569078	0.835136
UBR2	PRKAA1	-0.124225	0.972907
UBR2	SETD7	1.54573	-0.442844
UBR2	JMJD7	-0.0885109	-0.379818
UBR2	KAT14	-0.610859	-0.0505479
UBR2	PPP1CC	-0.168177	-0.227661
UBR2	SETD3	0.155905	-0.54585
UBR2	PPP1CB	0.100943	-0.205453
UBR2	HASPIN	0.976892	-0.3073
UBR2	PPP1CA	1.19592	-0.13981
UBR2	SUV39H1	0.377566	-0.459128
UBR2	JAK2-JH2	1.09254	-0.261878
UBR2	KAT8	1.27638	0.744603
UBR2	PRMT8	-0.669791	0.605243
UBR2	EYA1	0.186387	-0.0029406
UBR2	EYA3	-0.778163	-0.173234
UBR2	NCOA1	0.89682	-0.185702
UBR2	HUWE1	-1.15665	-0.0318366
UBR2	KDM4E	0.17763	-1.07634
UBR2	PKN1	-1.32786	-0.064664
UBR2	AURKB	0.580767	0.738922
UBR2	BAZ1B	-0.623651	-0.210038
UBR2	HDAC11	0.119683	0.360119
UBR2	GTF3C2	0.542087	0.0384536
UBR2	SIRT6	-1.57591	-0.539474
UBR2	KDM4D	1.61735	0.977002
UBR2	KDM4A	0.394238	-0.0589475
UBR2	KDM4B	0.176433	0.434019
UBR2	KDM4C	-0.00134869	-0.335103
UBR2	PHF8	0.996583	-0.625566
UBR2	PRMT1	1.27196	0.687375
UBR2	PHF2	0.0514967	-0.868341
UBR2	PRKCB	-0.189224	0.763729
UBR2	PRKCA	0.322171	-0.00977954
UBR2	PRMT6	-0.933424	-0.125084
UBR2	KMT5B	-0.388134	0.668612
UBR2	RAG1	-0.992916	-0.742291
UBR2	SIRT2	0.256096	0.127022
UBR2	CREBBP	0.798448	1.28142
UBR2	SMYD2	0.809448	0.977483
UBR2	PPM1D	0.05881	-0.68772
UBR2	VRK1	-1.00257	-1.26367
UBR2	SIRT7	-0.513531	-1.19389
UBR2	DMD	-0.591714	0.904498
UBR2	DCAF1	0.533181	-0.170359
UBR2	JMJD6	0.715318	0.124142
UBR2	AURKA	-0.911518	0.115427
UBR2	HDAC9	1.27664	0.176783
UBR2	TDG	-1.28006	-0.601537
UBR2	KAT7	0.949856	1.11667
UBR2	BRCA2	0.517139	0.446449
UBR2	KDM8	-0.0892536	-1.49984
UBR2	SMYD5	0.421106	0.52029
UBR2	SMYD3	-0.939758	0.591347
UBR2	HDAC3	0.630313	0.228988
UBR2	DOT1L	-0.535884	-0.158617
UBR2	PRMT2	-0.0380356	1.5303
UBR2	HDAC6-2	-0.542362	1.45743
UBR2	KDM7A	-0.308557	0.213846
UBR2	KDM6B	0.344377	1.05487
UBR2	HDAC4	-4.2217	-2.70267
UBR2	HDAC6-1	0.351884	0.580207
UBR2	TAF1	0.974534	0.893365
UBR2	TAF1L	0.0441152	1.17954
UBR2	KDM6A	1.00003	-0.055926
UBR2	RIOX2	-1.38967	-0.619019
UBR2	SETDB2	0.496408	-1.36259
UBR2	CHEK1	0.572813	0.178323
UBR2	KAT2A	1.46507	1.5424
UBR2	HDAC5	-3.76843	-0.483893
UBR2	EP300	2.74996	2.0147
UBR2	KAT2B	-0.620431	0.67697
UBR2	HDAC1	0.177635	0.818275
UBR2	HDAC2	-0.41633	-1.00415
UBR2	HDAC7	-3.72101	-3.95499
UBR2	KAT5	1.73922	1.5187
UBR2	KDM2A	0.489798	-0.299475
UBR2	USP3	0.990514	0.93725
UBR2	USP22	0.476087	0.830356
UBR2	UTY	1.25007	-1.1624
UBR2	CDY1	-2.29345	-3.72103
UBR2	CDY2	-0.706395	-2.56804
UBR2	DNMT3A-3L	-4.85235	-2.97099
UBR2	USP21	1.8266	0.897298
UBR2	KDM2B	-0.718042	0.189247
UBR2	SETDB1	1.50715	-0.0763449
UBR2	CLOCK	-0.631534	-1.19489
UBR2	CARM1	0.303806	0.131178
UBR2	HR	-1.18631	0.0346051
UBR2	PRMT5	-0.360831	-0.336158
UBR2	RIOX1	1.25856	0.713096
UBR2	KDM1A	-0.89715	0.303941
UBR2	HDAC10	0.473743	-0.0555133
UBR2	PRMT7	0.30573	-1.28559
UBR2	JMJD1C	-0.260552	-0.031122
UBR2	TET1	-0.133263	0.450987
UBR2	BAP1	1.22101	0.130362
UBR2	KDM5A	0.616237	0.407059
UBR2	SIRT1	-1.29873	0.112324
UBR2	KDM5B	0.623771	0.0371279
UBR2	KDM5D	-0.57763	0.827481
UBR2	MSK1	-1.56921	-0.356995
UBR2	KDM5C	0.350837	-0.170203
UBR2	USP36	0.405671	1.00125
UBR2	KDM3A	0.129715	0.384679
UBR2	SMYD4	-0.569099	0.355465
UBR2	KDM1B	-0.00116032	0.308789
UBR2	GTF3C4	0.73949	0.358719
UBR2	USP16	0.382521	1.31567
UBR2	MYSM1	-0.862384	0.0542947
UBR2	TET2	0.329368	-0.38997
UBR2	KDM3B	-1.71789	-0.646537
UBR2	TET3	-0.205225	-0.884072
UBR2	DNMT1	0.695251	-1.93471
MCM3AP	RNF40	-1.57553	-0.898433
MCM3AP	RNF20	-0.380676	0.837633
MCM3AP	RBX1	1.20783	0.601945
MCM3AP	BMI1	0.691246	-0.122254
MCM3AP	RING1	1.02724	-1.51786
MCM3AP	UBR5	0.830935	0.919425
MCM3AP	RNF2	0.366477	-0.210732
MCM3AP	HSF1	0.743717	0.641599
MCM3AP	UBR2	-0.00763322	1.17461
MCM3AP	RNF8	0.0813075	0.286463
MCM3AP	UBE2D2	0.179213	-0.179645
MCM3AP	UBE2D3	-2.23565	0.185776
MCM3AP	UBE2U	0.646617	0.416881
MCM3AP	UBE2B	1.33959	-1.4471
MCM3AP	UBE2N	0.298035	1.22312
MCM3AP	UBE2A	-0.113491	0.275392
MCM3AP	KMT5A	0.0239216	0.60441
MCM3AP	NAA50	0.545738	-0.112215
MCM3AP	PRDM5	-1.16053	-1.08792
MCM3AP	PRDM10	0.358718	-0.506224
MCM3AP	DTX3L	3.05993	0.758759
MCM3AP	PRDM9	-0.481825	-0.600754
MCM3AP	RNF168	0.279406	-0.134784
MCM3AP	PRDM13	0.656363	-0.710348
MCM3AP	UBE2E1	-1.37525	-0.0425438
MCM3AP	PRDM7	-0.337326	0.847005
MCM3AP	MECOM	1.00678	0.70752
MCM3AP	PRDM8	-0.187738	0.213821
MCM3AP	PRDM2	2.94742	-0.292624
MCM3AP	NCOA3	0.594345	1.42526
MCM3AP	KMT2D	0.783282	1.16119
MCM3AP	EZH2	0.908671	-0.0718378
MCM3AP	KMT2C	0.791486	0.0885848
MCM3AP	PRDM11	0.531148	1.02086
MCM3AP	PRDM4	0.066058	-0.0914288
MCM3AP	KMT2A	1.94262	1.1612
MCM3AP	PRDM6	1.00983	0.660661
MCM3AP	KMT2E	-0.362214	0.178575
MCM3AP	RYBP	-6.65134	-4.82728
[truncated: 35,558 more rows]

## Sheet: Fig1i
Effector 1 N-term	Effector 2 C-term	Replicate 1 Log2(HIGH:LOW)	Replicate 2 Log2(HIGH:LOW)
RNF40	RNF40	-1.14139	1.97042
RNF40	BMI1	-0.455108	-1.64877
RNF40	RING1	0.350731	1.50933
RNF40	UBR5	0.194687	-0.568737
RNF40	RNF2	-0.194788	0.1599
RNF40	UHRF1	1.26361	0.704248
RNF40	HSF1	-0.147146	1.2083
RNF40	UBR2	0.763912	-0.0924534
RNF40	MCM3AP	-0.394866	0.224995
RNF40	RNF8	0.186056	-0.422891
RNF40	UBE2D2	1.15278	2.18581
RNF40	UBE2D3	0.108435	0.100482
RNF40	UBE2U	-0.412383	-1.10044
RNF40	UBE2B	0.629121	-0.374722
RNF40	UBE2N	-1.79203	-1.80487
RNF40	UBE2A	0.443685	0.245162
RNF40	KMT5A	-0.745365	0.00578702
RNF40	NAA50	-0.907506	-0.702191
RNF40	PRDM5	1.43321	2.24202
RNF40	PRDM10	-0.0613587	-0.779477
RNF40	DTX3L	0.544773	1.66782
RNF40	PRDM9	0.992087	2.44539
RNF40	PRDM13	-0.614522	0.348306
RNF40	UBE2E1	-0.647151	0.413175
RNF40	PRDM7	-0.298344	-0.184894
RNF40	MECOM	0.172155	0.481922
RNF40	PRDM8	-0.169782	0.0416805
RNF40	PRDM2	-0.150111	1.61795
RNF40	NCOA3	0.605533	0.0944106
RNF40	KMT2D	0.0907357	-0.972556
RNF40	EZH2	0.83426	0.549811
RNF40	KMT2C	1.38226	0.459383
RNF40	PRDM11	0.0353368	1.90356
RNF40	PRDM4	-0.472981	0.952962
RNF40	KMT2A	-0.433845	0.629385
RNF40	PRDM6	0.374092	-0.878078
RNF40	KMT2B	1.32611	-0.447551
RNF40	KMT2E	0.446281	1.09823
RNF40	PRDM14	-0.444959	0.0632472
RNF40	SETD1A	2.04756	-0.480336
RNF40	GTF3C1	-0.475411	-0.464944
RNF40	NAA40	0.41976	-0.809848
RNF40	ATF2	0.0128824	-1.255
RNF40	SETD1B	0.3689	-0.1296
RNF40	NAA60	-0.347228	-0.602372
RNF40	SETD5	-0.232618	-0.518078
RNF40	TRIM37	-1.06284	1.27486
RNF40	PRDM1	-0.117075	0.161781
RNF40	PRDM16	0.0627755	-0.040587
RNF40	EYA2	-0.14764	-0.283608
RNF40	KMT5C	0.130141	-0.304201
RNF40	NSD3	0.156738	0.277743
RNF40	NSD1	-0.145321	1.3735
RNF40	KAT6B	0.649253	0.726954
RNF40	SMYD1	-0.405277	0.914
RNF40	EHMT1	-0.40846	-0.298879
RNF40	EHMT2	1.09071	-1.32246
RNF40	CDK1	-0.159151	-1.0973
RNF40	SETD2	0.0935621	0.830244
RNF40	SUV39H2	0.257171	0.666641
RNF40	SETD9	-0.468016	-0.57272
RNF40	PRDM15	0.206508	-0.400989
RNF40	DNMT3B	-1.25982	-0.676991
RNF40	KAT6A	-0.342659	-1.43775
RNF40	DNMT3A	-1.66173	-2.36992
RNF40	PPP6C	0.761915	1.33082
RNF40	PPP4C	-0.0992722	-0.288864
RNF40	PPP2CA	-0.746514	-0.230676
RNF40	AURKC	0.816947	-0.507625
RNF40	SETMAR	-1.63972	-0.0916391
RNF40	SETD6	0.708941	-0.124371
RNF40	PRKAA2	0.798057	0.689096
RNF40	PRKAA1	0.0489259	0.166377
RNF40	SETD7	0.677929	0.803216
RNF40	JMJD7	-0.546635	1.07327
RNF40	SETD3	-0.0519362	0.190688
RNF40	PPP1CB	0.797901	0.229702
RNF40	HASPIN	-2.791	-0.547426
RNF40	PPP1CA	-0.441348	0.0511531
RNF40	SUV39H1	0.0166731	-0.710147
RNF40	JAK2-JH2	-0.678329	0.598138
RNF40	PRMT8	0.233887	-1.0073
RNF40	EYA1	-0.204981	1.17921
RNF40	EYA3	-0.340805	-0.0975843
RNF40	NCOA1	-0.780561	0.0193818
RNF40	HUWE1	0.412155	-0.1388
RNF40	KDM4E	-0.630789	0.112217
RNF40	PKN1	-0.411804	0.497518
RNF40	BAZ1B	0.638001	-0.0131837
RNF40	HDAC11	0.17077	1.09471
RNF40	GTF3C2	0.0943501	-0.689932
RNF40	SIRT6	0.704176	-0.695822
RNF40	KDM4D	-0.000206828	1.09568
RNF40	KDM4A	1.2604	1.22936
RNF40	KDM4B	0.160655	-0.714649
RNF40	KDM4C	0.996033	0.40287
RNF40	PHF8	-0.562942	-0.476225
RNF40	PRMT1	0.0352256	0.213808
RNF40	PHF2	-1.30188	-0.508746
RNF40	PRKCB	-0.212386	-0.452991
RNF40	PRKCA	0.785174	0.111988
RNF40	PRMT6	0.466889	0.308292
RNF40	HDAC8	-0.82647	1.51001
RNF40	KMT5B	-1.29942	0.456643
RNF40	RAG1	0.234254	0.321
RNF40	SIRT2	-0.303825	0.614885
RNF40	CREBBP	-0.0240019	0.192091
RNF40	SMYD2	-0.140116	-0.332945
RNF40	PPM1D	0.0394681	-0.395413
RNF40	VRK1	0.147989	0.230239
RNF40	SIRT7	-0.156722	-0.142071
RNF40	DMD	2.18697	-0.26972
RNF40	DCAF1	-0.161435	-1.29823
RNF40	JMJD6	-1.46103	0.998067
RNF40	AURKA	-0.0249637	0.473215
RNF40	HDAC9	-0.237361	1.08755
RNF40	TDG	2.26966	1.08063
RNF40	KAT7	1.20906	-0.681958
RNF40	BRCA2	0.479261	0.934545
RNF40	KDM8	0.281703	0.52692
RNF40	SMYD5	0.199867	-0.245746
RNF40	SMYD3	-0.0284359	0.197526
RNF40	HDAC3	-0.150805	0.359633
RNF40	DOT1L	1.03659	1.70601
RNF40	PRMT2	0.563404	-0.945574
RNF40	KDM7A	1.35748	0.159184
RNF40	KDM6B	-0.508607	-0.481511
RNF40	HDAC6-1	-1.06721	0.0253883
RNF40	TAF1	-0.606125	0.494207
RNF40	TAF1L	-0.0428235	-0.279731
RNF40	KDM6A	-0.0826976	-0.686229
RNF40	RIOX2	0.71355	0.790401
RNF40	SETDB2	0.52075	0.45469
RNF40	CHEK1	1.84792	-0.00788307
RNF40	KAT2A	-1.59826	-0.648951
RNF40	HDAC5	-0.542949	0.31269
RNF40	EP300	-1.04107	-1.18918
RNF40	KAT2B	-0.64193	-0.521365
RNF40	HDAC1	0.245466	0.406882
RNF40	HDAC2	0.154501	0.663972
RNF40	HDAC7	-0.157167	-0.37862
RNF40	KAT5	1.01839	-0.275155
RNF40	KDM2A	-0.991131	-0.0942838
RNF40	USP3	1.07631	0.162086
RNF40	USP22	-0.0525321	-0.56938
RNF40	UTY	-0.465333	-0.850475
RNF40	CDY2	1.21867	-1.65963
RNF40	KDM2B	0.32363	-0.649474
RNF40	SETDB1	1.86356	-0.162727
RNF40	CLOCK	-1.3792	-0.561548
RNF40	CARM1	-0.822617	0.393365
RNF40	HR	-0.091858	-0.514385
RNF40	PRMT5	0.0632995	-0.0667768
RNF40	KDM1A	2.15619	0.0406929
RNF40	HDAC10	-0.467735	0.202328
RNF40	PRMT7	-1.22543	0.653565
RNF40	JMJD1C	0.420341	0.87189
RNF40	TET1	1.62891	0.486008
RNF40	BAP1	1.86262	0.367451
RNF40	SIRT1	0.326892	0.539931
RNF40	KDM5B	0.259473	-0.319085
RNF40	KDM5D	0.458862	-0.834064
RNF40	KDM5C	1.81981	0.453146
RNF40	KDM3A	-0.121265	-0.337112
RNF40	SMYD4	0.856681	-0.729749
RNF40	KDM1B	-0.0835572	-0.841926
RNF40	GTF3C4	-0.420912	0.0998094
RNF40	USP16	0.561047	-0.137911
RNF40	MYSM1	-1.15743	-0.551531
RNF40	TET2	-1.00895	0.0171727
RNF40	KDM3B	-0.765465	-0.140332
RNF40	TET3	0.0144539	-0.20206
RNF20	RNF40	0.59242	-1.43869
RNF20	RBX1	1.13801	0.0399495
RNF20	BMI1	-0.564362	-0.815279
RNF20	RING1	0.788079	0.181877
RNF20	RNF2	0.99051	-1.44764
RNF20	UHRF1	-1.10771	0.711889
RNF20	HSF1	-1.41763	0.000607208
RNF20	UBR2	-0.531036	-0.0876811
RNF20	RNF8	0.506166	1.14035
RNF20	UBE2D2	-0.612067	0.585758
RNF20	UBE2D3	-0.410896	-0.648738
RNF20	UBE2U	-0.270076	-0.603438
RNF20	UBE2N	-0.573063	2.07247
RNF20	UBE2A	0.475865	1.24418
RNF20	KMT5A	-0.0911061	1.67086
RNF20	NAA50	0.413055	0.8972
RNF20	PRDM5	0.022451	-0.357464
RNF20	PRDM10	-0.0504065	-0.920585
RNF20	DTX3L	-1.69154	-0.944855
RNF20	PRDM9	-0.697682	1.41511
RNF20	PRDM7	-0.571732	-1.0507
RNF20	MECOM	1.34675	0.157142
RNF20	PRDM8	-0.444374	-0.925048
RNF20	PRDM2	-0.34459	-0.198523
RNF20	KMT2D	-0.380635	0.35273
RNF20	EZH2	-1.64035	0.356303
RNF20	PRDM11	-1.00738	0.685791
RNF20	PRDM4	-1.40167	-1.25308
RNF20	KMT2A	0.65139	0.0436708
RNF20	PRDM6	-0.137769	-2.20887
RNF20	KMT2E	0.75706	0.395855
RNF20	PRDM14	0.0138323	-0.272709
RNF20	SETD1A	-0.319426	-0.115106
RNF20	GTF3C1	-0.0592116	0.495513
RNF20	EZH1	0.542297	0.622499
RNF20	NAA40	0.709359	0.462267
RNF20	ATF2	0.524828	-1.46021
RNF20	SETD1B	-0.165464	-1.28767
RNF20	NAA60	-0.0654585	0.0786206
RNF20	SETD5	-0.337099	-1.64118
RNF20	TRIM37	0.835277	0.0110638
RNF20	PRDM1	1.5299	-0.836079
RNF20	PRDM16	0.196259	-0.232492
RNF20	EYA2	-0.855039	-0.0842443
RNF20	KMT5C	-0.79266	0.308489
RNF20	NSD3	-0.165782	-0.44601
RNF20	NSD1	-0.245159	-0.875651
RNF20	KAT6B	0.795555	0.861011
RNF20	NSD2	-3.01258	-0.273852
RNF20	SMYD1	-0.474605	-0.88155
RNF20	EHMT1	-0.987874	2.80635
RNF20	EHMT2	0.537686	-1.19682
RNF20	CDK1	-1.33679	-0.169414
RNF20	SETD2	2.63263	0.110147
RNF20	CDK2	0.135119	1.60348
RNF20	SUV39H2	-0.0774311	-0.265569
RNF20	SETD9	-0.492283	0.132169
RNF20	DNMT3B	-1.30512	-1.03991
RNF20	KAT6A	-0.70498	-0.209119
RNF20	DNMT3A	-1.74541	0.257862
RNF20	PPP6C	-0.638177	0.206461
RNF20	PPP4C	-1.25154	-0.564251
RNF20	PPP2CA	-0.369856	0.694877
RNF20	AURKC	0.346435	-0.0595314
RNF20	SETMAR	-0.795653	0.0764856
RNF20	SETD4	0.351672	-0.581899
RNF20	PRKAA2	-0.309605	0.0773371
RNF20	PRKAA1	0.0437392	0.79245
RNF20	JMJD7	0.0187326	-0.124926
RNF20	KAT14	2.77829	1.13346
RNF20	SETD3	0.278817	0.439069
RNF20	PPP1CB	-0.811491	0.310114
RNF20	HASPIN	-0.201727	1.01178
RNF20	SUV39H1	-0.809887	0.524835
RNF20	JAK2-JH2	-0.58377	0.859343
RNF20	KAT8	0.199409	-1.95469
RNF20	PRMT8	-0.758229	0.186151
RNF20	EYA1	-0.792223	0.294658
RNF20	EYA3	-0.951008	-0.508143
RNF20	HUWE1	-0.199984	0.183903
RNF20	KDM4E	-0.454421	1.33125
RNF20	BAZ1B	1.82218	-0.563543
RNF20	HDAC11	0.540495	-1.5167
RNF20	GTF3C2	0.720216	-0.0187415
RNF20	SIRT6	0.413864	-0.767697
RNF20	KDM4D	1.2518	-0.271923
RNF20	KDM4A	-0.428774	0.238243
RNF20	KDM4B	0.437133	0.274659
RNF20	KDM4C	0.942034	-0.278938
RNF20	PHF8	-3.84162	-0.218573
RNF20	PRMT1	0.748104	0.518566
RNF20	PHF2	0.926943	1.1666
RNF20	PRKCB	-0.300625	1.52406
RNF20	PRKCA	0.310547	0.677458
RNF20	PRMT6	0.689753	-1.07018
RNF20	HDAC8	0.0897274	-0.215134
RNF20	RAG1	-0.180567	1.12318
RNF20	SIRT2	0.493352	0.276549
RNF20	CREBBP	-0.944306	1.46955
RNF20	SMYD2	0.486589	-0.828558
RNF20	PPM1D	-0.235725	-0.421215
RNF20	VRK1	0.271705	0.50314
RNF20	SIRT7	0.291089	-1.44077
RNF20	DCAF1	0.0680491	0.0258846
RNF20	JMJD6	1.65276	0.595341
RNF20	HDAC9	1.16644	0.392356
RNF20	TDG	0.52434	1.37534
RNF20	KAT7	0.158267	1.31667
RNF20	BRCA2	0.740616	0.776517
RNF20	KDM8	-0.725276	-1.07658
RNF20	SMYD5	0.213468	0.354015
RNF20	SMYD3	-0.991831	1.3179
RNF20	HDAC3	-0.957667	-0.468863
RNF20	DOT1L	-0.568569	-0.53951
RNF20	PRMT2	0.951028	-0.0137416
RNF20	HDAC6-2	1.91755	-1.58687
RNF20	KDM6B	-0.182776	-0.381706
RNF20	HDAC4	0.540643	-1.02704
RNF20	HDAC6-1	-1.18898	0.156602
RNF20	TAF1	-0.496408	0.267207
RNF20	TAF1L	0.328758	0.256726
RNF20	KDM6A	-1.01823	-0.0109254
RNF20	RIOX2	0.0209556	-0.10434
RNF20	SETDB2	-0.0877499	-0.541477
RNF20	KAT2A	-0.291626	0.617118
RNF20	HDAC5	1.35138	0.0408112
RNF20	KAT2B	1.71698	1.85178
RNF20	HDAC1	-0.0367127	0.263283
RNF20	HDAC2	-0.150225	-1.69594
RNF20	HDAC7	1.04744	0.285504
RNF20	KAT5	0.656506	-0.297164
RNF20	KDM2A	0.43692	0.0852858
RNF20	USP3	0.231364	0.632993
RNF20	USP22	1.27937	1.01418
RNF20	UTY	0.557124	1.61452
RNF20	DNMT3A-3L	-2.83892	-4.08988
RNF20	USP21	-0.68838	1.59845
RNF20	KDM2B	0.461107	0.300429
RNF20	SETDB1	-0.448577	-0.0164966
RNF20	CARM1	-0.0943965	0.171959
RNF20	HR	-0.552219	2.08703
RNF20	PRMT5	-0.750702	0.543897
RNF20	KDM1A	-0.0320965	-0.187392
RNF20	HDAC10	-0.205636	1.26495
RNF20	PRMT7	0.442393	0.205953
RNF20	JMJD1C	0.269926	-1.0407
RNF20	TET1	2.79405	2.21468
RNF20	KDM5A	-0.0327519	-0.74804
RNF20	SIRT1	0.195834	-0.436203
RNF20	KDM5B	0.668102	0.022177
RNF20	MSK1	-1.64312	-1.66034
RNF20	KDM5C	-1.02856	-0.831667
RNF20	KDM3A	-0.528323	0.117562
RNF20	SMYD4	0.0415626	1.21059
RNF20	GTF3C4	0.559999	0.100438
RNF20	USP16	-1.0518	-1.60892
RNF20	MYSM1	-0.201363	0.609199
RNF20	TET2	-0.133905	-0.111441
RNF20	KDM3B	0.194194	0.184632
RNF20	TET3	-0.16192	-0.349955
RNF20	DNMT1	-0.239862	0.702942
RBX1	RNF40	0.724006	0.406535
RBX1	RNF20	0.203984	0.695536
RBX1	RBX1	0.785777	-1.05021
RBX1	BMI1	-0.387147	1.5487
RBX1	RING1	-0.018819	-1.22251
RBX1	UBR5	-1.12252	1.01688
RBX1	RNF2	0.207507	1.34319
RBX1	UHRF1	-0.21093	0.387053
RBX1	HSF1	0.576901	-0.855549
RBX1	UBR2	-0.200831	-0.606197
RBX1	MCM3AP	-0.155976	0.60598
RBX1	RNF8	0.432456	-0.0231149
RBX1	UBE2D2	-1.03637	-0.217105
RBX1	UBE2D3	-1.10789	0.344735
RBX1	UBE2U	0.630951	1.92206
RBX1	UBE2B	-0.466647	1.44934
RBX1	UBE2N	1.39374	-0.521988
RBX1	UBE2A	1.2912	0.866399
RBX1	KMT5A	0.230849	0.735549
RBX1	NAA50	0.457589	-0.159479
RBX1	PRDM5	-1.00091	0.549894
RBX1	PRDM10	-0.498709	0.199996
RBX1	DTX3L	1.244	0.646833
RBX1	PRDM9	0.339579	0.0131216
RBX1	RNF168	0.424082	-0.993234
RBX1	PRDM13	-0.135344	0.476254
RBX1	UBE2E1	-0.239901	-0.692096
RBX1	PRDM7	-0.797934	-0.319392
RBX1	MECOM	-0.0880784	-0.28973
RBX1	PRDM8	0.37029	-0.132113
RBX1	PRDM2	-0.350614	0.0993327
RBX1	NCOA3	-0.379701	0.601461
RBX1	KMT2D	0.645419	-0.174712
RBX1	EZH2	-0.587266	0.220912
RBX1	KMT2C	-0.159045	0.391396
RBX1	PRDM11	0.29905	0.0293156
RBX1	PRDM4	0.363745	-0.297511
RBX1	KMT2A	-0.931188	-0.761253
RBX1	PRDM6	-0.245991	-0.137561
RBX1	KMT2B	0.665129	-0.0366763
RBX1	KMT2E	0.586275	0.870572
RBX1	RYBP	0.0206475	0.0228893
RBX1	PRDM14	0.00149538	-0.628298
RBX1	SETD1A	1.02869	0.746105
RBX1	GTF3C1	-0.191507	0.151487
RBX1	EZH1	-0.342667	-0.019928
RBX1	NAA40	0.675799	0.313524
RBX1	ATF2	-1.08201	-0.268208
RBX1	SETD1B	0.746773	-0.881221
RBX1	SETD5	0.310444	-0.485154
RBX1	TRIM37	-2.88997	-0.766544
RBX1	PRDM1	0.444419	-0.325034
RBX1	PRDM16	0.907195	-0.614541
RBX1	EYA2	0.201132	0.293771
RBX1	KMT5C	-1.03818	-0.0491543
RBX1	ASH1L	-0.88567	0.521389
RBX1	NSD3	-2.18244	0.0746248
RBX1	NSD1	0.341636	-0.0570589
RBX1	KAT6B	0.936409	-1.7644
RBX1	NSD2	-0.187797	-1.20252
RBX1	SMYD1	-0.41393	0.881635
RBX1	EHMT1	0.950086	0.0826559
RBX1	EHMT2	0.194376	-0.191567
RBX1	CDK1	-1.70304	-0.319085
RBX1	SETD2	-2.62045	0.400396
RBX1	CDK2	-0.380404	0.415833
RBX1	SUV39H2	0.355407	-0.0276442
RBX1	SETD9	0.535866	-0.0737498
RBX1	PRDM15	0.582871	-0.469197
RBX1	DNMT3B	-0.71536	0.897108
RBX1	KAT6A	0.0860676	0.733008
RBX1	DNMT3A	-1.21698	0.220949
RBX1	PPP6C	-0.64263	-1.20361
RBX1	PPP4C	-0.378225	-0.390262
RBX1	PPP2CA	-0.791774	0.0177276
RBX1	AURKC	-1.22162	0.338614
RBX1	SETMAR	-0.1176	1.50954
RBX1	SETD6	0.240762	0.132421
RBX1	SETD4	0.249921	0.17276
RBX1	PRKAA2	0.650222	-0.631135
RBX1	PRKAA1	1.76567	0.0243536
RBX1	SETD7	0.193432	-0.249653
RBX1	JMJD7	0.198035	0.625976
RBX1	KAT14	-0.270076	0.484995
RBX1	SETD3	-0.0116056	1.37166
RBX1	PPP1CB	0.462338	-0.634566
RBX1	HASPIN	0.629203	0.166101
RBX1	PPP1CA	-0.347012	-0.0548154
RBX1	SUV39H1	1.09686	1.44747
RBX1	JAK2-JH2	-0.408172	-0.879196
RBX1	KAT8	0.677456	0.29235
RBX1	PRMT8	-0.708623	2.32178
RBX1	EYA1	0.208209	-0.67951
RBX1	EYA3	0.682977	0.0780018
RBX1	NCOA1	-0.658552	-0.110929
RBX1	HUWE1	-0.667899	-1.73592
RBX1	KDM4E	0.709321	-1.0126
RBX1	PKN1	-0.976345	0.798521
RBX1	HDAC11	0.214052	0.305447
RBX1	GTF3C2	0.449946	-0.249235
RBX1	SIRT6	0.395423	-1.3596
RBX1	KDM4D	0.19291	0.256314
RBX1	KDM4A	0.028018	-0.815549
RBX1	KDM4B	-0.146169	-1.79965
RBX1	KDM4C	0.178993	0.0534602
RBX1	PHF8	-1.38813	-0.942115
RBX1	PHF2	1.67833	0.843989
RBX1	PRKCB	-0.0149079	-0.275946
RBX1	PRKCA	0.187774	-0.0827855
RBX1	PRMT6	0.676959	-1.61855
RBX1	HDAC8	-0.48724	0.945713
RBX1	KMT5B	1.50565	-0.00183315
RBX1	RAG1	-1.16049	0.37096
RBX1	SIRT2	-0.474924	0.410994
RBX1	CREBBP	0.00309136	0.0412432
RBX1	SMYD2	0.110196	-0.159975
RBX1	PPM1D	-1.20054	-0.358966
RBX1	VRK1	0.0394071	-0.0295781
RBX1	SIRT7	-0.626445	0.240782
RBX1	DMD	0.433922	-0.0415013
RBX1	DCAF1	1.01798	0.160167
RBX1	JMJD6	0.830151	0.943455
RBX1	AURKA	0.52624	-0.591039
RBX1	HDAC9	0.789027	1.30316
RBX1	TDG	-0.168711	0.717915
RBX1	KAT7	1.2436	0.556082
RBX1	BRCA2	-0.256784	-1.27182
RBX1	KDM8	-0.606207	-0.519458
RBX1	SMYD5	-0.762489	0.131853
RBX1	SMYD3	0.057978	1.1101
RBX1	HDAC3	0.0379351	0.690805
RBX1	DOT1L	0.0541531	-0.154803
RBX1	PRMT2	0.423774	-1.0146
RBX1	HDAC6-2	1.45173	-1.4219
RBX1	KDM7A	0.79445	0.128859
RBX1	KDM6B	0.69686	0.520144
RBX1	HDAC4	0.737955	-0.0159032
RBX1	HDAC6-1	-0.0365589	0.500364
RBX1	TAF1	-0.701843	-1.17856
RBX1	TAF1L	0.729924	0.0686023
RBX1	KDM6A	-0.173336	-0.791668
RBX1	RIOX2	0.809777	0.044921
RBX1	SETDB2	0.0319213	0.712333
RBX1	CHEK1	-0.763766	-0.745011
RBX1	KAT2A	0.741943	0.414029
RBX1	HDAC5	0.090788	-0.0666474
RBX1	EP300	0.0354884	0.390793
RBX1	KAT2B	0.504081	0.0784816
RBX1	HDAC1	-0.114474	0.0776315
RBX1	HDAC2	-0.0228421	0.971601
RBX1	HDAC7	0.106276	0.0239579
RBX1	KAT5	1.08183	-0.817664
RBX1	KDM2A	0.271893	-0.202527
RBX1	USP3	0.630573	0.788413
RBX1	USP22	-0.731187	-0.231589
RBX1	UTY	-0.613718	0.209055
RBX1	CDY1	-0.353937	1.35664
RBX1	CDY2	-1.18942	0.506227
RBX1	DNMT3A-3L	-3.04782	-3.03416
RBX1	USP21	-1.41241	-0.115229
RBX1	KDM2B	-0.0457942	0.697573
RBX1	SETDB1	0.000887484	0.133083
RBX1	CLOCK	0.64817	1.24848
RBX1	CARM1	0.404055	0.188626
RBX1	HR	-0.543411	0.543282
RBX1	PRMT5	0.0293301	-0.515005
RBX1	RIOX1	-0.0619181	0.183416
RBX1	KDM1A	-0.847771	-0.131208
RBX1	HDAC10	-2.6927	-0.0311097
RBX1	PRMT7	-0.306861	-0.0604989
RBX1	JMJD1C	-0.00684802	-0.0245143
RBX1	TET1	0.81671	1.65663
RBX1	BAP1	0.679748	-0.746406
RBX1	KDM5A	0.0937058	-0.66153
RBX1	KDM5B	1.33696	-0.486644
RBX1	KDM5D	0.165006	-0.340206
RBX1	MSK1	0.0412537	-0.336809
RBX1	KDM5C	1.60989	-0.338776
RBX1	USP36	1.37378	0.0483074
RBX1	KDM3A	-0.350712	-0.288357
RBX1	SMYD4	1.27824	0.367757
RBX1	KDM1B	-0.659868	-0.0527359
RBX1	GTF3C4	0.580381	0.483352
RBX1	MYSM1	1.29311	0.389343
RBX1	TET2	-0.0757174	0.10423
RBX1	KDM3B	0.273946	-0.231161
RBX1	TET3	0.0526791	-0.344753
RBX1	DNMT1	0.987093	-1.25529
BMI1	RNF40	2.06621	0.176873
BMI1	RNF20	-0.292796	-0.227992
BMI1	RBX1	-3.98951	1.15516
BMI1	BMI1	0.540768	-1.56073
BMI1	RING1	0.94046	-0.52286
BMI1	UBR5	-0.72781	-2.99031
BMI1	RNF2	0.250095	0.404479
BMI1	UHRF1	0.0685231	0.214185
BMI1	HSF1	0.390093	1.35408
BMI1	UBR2	-0.239862	-0.199771
BMI1	MCM3AP	-0.267287	1.60683
BMI1	RNF8	-1.44371	-0.493525
BMI1	UBE2D2	1.40603	-0.383862
BMI1	UBE2D3	0.936598	-1.20566
BMI1	UBE2U	1.52782	-0.355551
BMI1	UBE2B	-1.72074	0.445808
BMI1	UBE2N	-0.964814	0.0325605
BMI1	UBE2A	0.290195	0.202152
BMI1	KMT5A	-0.159105	-0.212579
BMI1	NAA50	-2.10237	0.256451
BMI1	PRDM5	0.27313	1.0831
BMI1	DTX3L	0.765595	0.221238
BMI1	PRDM9	1.04557	0.396174
BMI1	RNF168	0.370381	0.649321
BMI1	UBE2E1	0.826909	-0.141278
BMI1	PRDM7	0.0290119	0.166068
BMI1	MECOM	0.164125	0.357209
BMI1	PRDM8	1.47146	-0.631986
BMI1	PRDM2	-0.0477532	0.992698
BMI1	NCOA3	0.720505	-0.165614
BMI1	KMT2D	-0.0708883	0.345851
BMI1	EZH2	0.366968	-1.06791
BMI1	KMT2C	-0.599571	2.3642
BMI1	PRDM4	-0.524122	-0.241284
BMI1	PRDM6	0.384288	-0.0635255
BMI1	KMT2B	0.279758	0.179965
BMI1	KMT2E	0.15523	1.24806
BMI1	PRDM14	-0.371891	0.166028
BMI1	SETD1A	1.68928	0.200461
BMI1	GTF3C1	-0.645224	-0.833303
BMI1	EZH1	-0.151418	-0.00806469
BMI1	NAA40	0.193056	-0.383265
BMI1	ATF2	0.487437	0.730327
BMI1	SETD1B	-1.52685	0.0839644
BMI1	NAA60	0.238492	0.0408514
BMI1	SETD5	2.50098	1.09919
BMI1	TRIM37	-0.0102091	1.03494
BMI1	PRDM1	0.93382	1.74656
BMI1	PRDM12	-0.45294	-1.9792
BMI1	PRDM16	1.10305	0.385176
BMI1	EYA2	0.671507	0.232001
BMI1	KMT5C	-0.651452	-0.345265
BMI1	ASH1L	0.201344	-0.0528229
BMI1	NSD3	-0.411555	-0.380026
BMI1	NSD1	1.0487	-0.0883968
BMI1	KAT6B	0.244497	0.520974
BMI1	NSD2	2.03389	-0.13485
BMI1	SMYD1	0.13612	-1.56009
BMI1	EHMT1	0.296767	-0.80802
BMI1	EHMT2	-0.252622	0.202152
BMI1	CDK1	1.00082	-0.77228
BMI1	SETD2	-0.41783	0.0904438
BMI1	CDK2	0.240206	0.338809
BMI1	SUV39H2	0.618278	0.874017
BMI1	SETD9	1.12059	0.130389
BMI1	PRDM15	-2.17541	-1.80597
BMI1	DNMT3B	-0.536408	-2.04948
BMI1	KAT6A	-0.11483	-0.3236
BMI1	DNMT3A	-3.31427	-0.979537
BMI1	PPP6C	0.0319426	-0.0295781
BMI1	PPP4C	-2.65071	-1.93327
BMI1	PPP2CA	0.205921	-0.263967
BMI1	AURKC	0.116633	-0.676304
BMI1	PPP2CB	0.867002	-1.06555
BMI1	SETMAR	0.457214	-0.506342
BMI1	SETD6	-0.252061	0.419703
BMI1	SETD4	1.17477	-0.868547
BMI1	PRKAA2	-0.765453	0.228887
BMI1	SETD7	0.316393	0.363567
BMI1	KAT14	0.62288	1.07577
BMI1	SETD3	-0.129568	0.146869
BMI1	PPP1CB	-0.0614145	-1.31985
BMI1	HASPIN	-0.320864	0.809165
BMI1	SUV39H1	0.179867	-0.667248
BMI1	JAK2-JH2	0.383237	-0.0746905
BMI1	KAT8	0.0582496	1.19956
BMI1	PRMT8	-0.0978481	1.67086
BMI1	EYA1	0.948699	-0.454712
BMI1	EYA3	-0.0573222	1.97745
BMI1	NCOA1	-1.43547	1.07585
BMI1	HUWE1	1.15895	-0.253716
BMI1	KDM4E	0.167969	0.297493
BMI1	PKN1	-0.551489	0.188745
BMI1	AURKB	1.50642	-0.230718
BMI1	BAZ1B	0.24081	-0.222223
BMI1	HDAC11	-0.645743	-0.0140818
BMI1	GTF3C2	-0.487014	0.571616
BMI1	SIRT6	-0.0908964	0.499268
BMI1	KDM4D	-0.64393	-0.0770253
BMI1	KDM4A	0.575268	-0.301988
BMI1	KDM4B	-0.248244	0.674598
BMI1	KDM4C	-0.188531	0.180359
BMI1	PHF8	-1.05965	0.0988702
BMI1	PRMT1	-0.263382	0.898371
BMI1	PHF2	-1.10924	-0.132518
BMI1	PRKCB	-0.416252	-0.798253
BMI1	PRKCA	-0.573511	-0.117254
BMI1	PRMT6	0.0167526	0.394021
BMI1	RAG1	0.439494	-0.285048
BMI1	SIRT2	-1.41165	-0.752901
BMI1	CREBBP	-0.853262	0.178394
BMI1	SMYD2	1.24845	0.289413
BMI1	PPM1D	-1.35229	-1.29331
BMI1	VRK1	-0.254937	-0.293011
BMI1	SIRT7	-0.0653912	0.706901
BMI1	DMD	-0.463784	-1.16708
BMI1	DCAF1	-0.346417	-0.340812
BMI1	JMJD6	1.09013	0.299517
BMI1	HDAC9	-0.417203	-0.218561
BMI1	TDG	-0.61943	0.624125
BMI1	KAT7	1.12886	1.35193
BMI1	BRCA2	-0.125321	0.366989
BMI1	KDM8	-0.445512	-0.108809
BMI1	SMYD5	-0.719687	0.144039
BMI1	SMYD3	0.307991	-0.378956
BMI1	HDAC3	0.776961	-0.561569
BMI1	DOT1L	0.81748	0.737424
BMI1	PRMT2	1.11279	0.063466
BMI1	HDAC6-2	0.212618	-0.214793
BMI1	KDM7A	1.01332	0.00474933
BMI1	KDM6B	0.872481	-0.337739
BMI1	HDAC4	0.336399	-0.0500422
BMI1	HDAC6-1	0.829414	0.910256
BMI1	TAF1	-0.707241	0.385682
BMI1	TAF1L	-0.34003	-0.144037
BMI1	KDM6A	0.0977293	1.36831
BMI1	RIOX2	-1.33138	0.76805
BMI1	SETDB2	0.547474	1.25582
BMI1	CHEK1	0.850218	0.27193
BMI1	KAT2A	-0.296398	0.420358
BMI1	HDAC5	0.339588	0.118655
BMI1	EP300	-0.336734	-0.597824
BMI1	KAT2B	-0.888665	0.130192
BMI1	HDAC1	0.994751	1.14393
BMI1	HDAC2	-0.108529	0.614497
BMI1	HDAC7	-0.285701	1.00605
BMI1	KAT5	-0.168353	0.366939
BMI1	KDM2A	-1.29374	0.958466
BMI1	USP3	0.714285	0.0279154
BMI1	USP22	1.21303	0.505845
BMI1	UTY	0.640779	0.289442
BMI1	CDY1	-1.07743	1.08222
BMI1	CDY2	0.186456	-1.38519
BMI1	USP21	-0.862592	0.428713
BMI1	KDM2B	-0.0681877	0.0422721
BMI1	SETDB1	-0.330582	-1.2765
BMI1	CLOCK	-0.534417	0.29512
BMI1	CARM1	0.903276	-0.487519
BMI1	HR	-0.290613	1.36048
BMI1	PRMT5	-0.54516	-1.75355
BMI1	RIOX1	0.0360551	0.496339
BMI1	KDM1A	1.67794	-0.142219
BMI1	HDAC10	-0.839303	0.166676
BMI1	PRMT7	1.55767	-0.706948
BMI1	JMJD1C	0.303109	0.816359
BMI1	TET1	3.32818	-0.772477
BMI1	BAP1	0.0294841	0.332992
BMI1	KDM5A	0.864926	0.152117
BMI1	SIRT1	0.114436	-0.402565
BMI1	KDM5B	0.604586	0.240055
BMI1	KDM5D	0.326859	0.420785
BMI1	MSK1	-0.0618903	-0.00533059
BMI1	KDM5C	1.01667	-0.274162
BMI1	KDM3A	0.796727	0.370159
BMI1	SMYD4	0.613982	0.604167
BMI1	KDM1B	1.32022	0.413903
BMI1	GTF3C4	1.20915	-0.853255
BMI1	USP16	1.44455	0.502643
BMI1	MYSM1	0.150838	1.11635
BMI1	TET2	-0.514002	0.262085
BMI1	KDM3B	0.19921	-0.354183
BMI1	TET3	-0.42174	0.31728
BMI1	DNMT1	-1.14506	-0.303884
RING1	RNF40	0.268819	0.491959
RING1	RNF20	-1.08278	1.75311
RING1	RBX1	-0.641958	-0.284114
RING1	BMI1	-0.10012	-1.83054
RING1	RING1	-0.937932	-0.0141481
RING1	UBR5	0.272969	0.987101
RING1	RNF2	-0.608073	-2.22359
RING1	UHRF1	0.399319	-0.381508
RING1	HSF1	0.696886	0.0938043
RING1	UBR2	0.98108	-0.398555
RING1	MCM3AP	-1.20745	0.455849
RING1	RNF8	0.479505	0.101906
RING1	UBE2D2	-0.676701	0.184977
RING1	UBE2D3	0.0402356	1.99492
RING1	UBE2U	0.481996	0.30839
RING1	UBE2B	0.481536	-0.524854
RING1	UBE2N	-0.735173	-0.766738
RING1	UBE2A	-1.09957	0.637439
RING1	KMT5A	-0.577198	-0.985565
RING1	NAA50	0.183496	0.241569
RING1	PRDM5	0.552759	1.72149
RING1	PRDM10	-0.0565053	-0.678163
RING1	DTX3L	1.32837	-1.01319
RING1	PRDM9	0.214306	-0.0427135
RING1	RNF168	-1.68071	0.82358
RING1	UBE2E1	1.2848	1.70635
RING1	PRDM7	0.598498	1.13392
RING1	MECOM	-0.202613	0.115986
RING1	PRDM8	0.443685	-1.5239
RING1	PRDM2	-0.208862	1.21098
RING1	NCOA3	-0.50982	0.784428
RING1	KMT2D	-0.834977	0.274203
RING1	EZH2	-0.712256	-0.0156582
RING1	KMT2C	0.063711	-0.553424
RING1	PRDM11	1.09322	0.185522
RING1	PRDM4	-0.0165229	0.267651
RING1	KMT2A	0.172867	-0.363021
RING1	PRDM6	0.0102027	-0.641845
RING1	KMT2B	-0.404859	-1.15093
RING1	KMT2E	-0.107316	0.804412
RING1	PRDM14	-0.308044	-0.541115
RING1	SETD1A	-1.13422	0.240511
RING1	GTF3C1	-0.490602	-0.230657
RING1	EZH1	-0.925942	-0.150687
RING1	NAA40	-1.34732	0.245943
RING1	ATF2	-0.414087	0.285295
RING1	SETD1B	-1.15411	0.582461
RING1	NAA60	-0.558574	1.16822
RING1	SETD5	1.09134	0.272411
RING1	TRIM37	-0.217859	-0.523882
RING1	PRDM1	0.469069	-0.394587
RING1	PRDM16	0.0604822	0.983842
RING1	EYA2	1.17248	-0.0308773
RING1	KMT5C	-0.454007	1.22568
RING1	ASH1L	-0.625532	-0.528374
RING1	NSD3	-0.187103	-0.167183
RING1	NSD1	-0.869918	0.211001
RING1	KAT6B	0.0155765	-0.173533
RING1	NSD2	0.02808	-0.131846
RING1	SMYD1	-2.67895	-0.997681
RING1	EHMT1	0.259778	0.2827
RING1	EHMT2	0.106644	-1.15876
RING1	CDK1	-0.392067	-0.442242
RING1	SETD2	-0.233082	0.494442
RING1	CDK2	-1.10998	-0.64954
RING1	SUV39H2	-0.91887	-0.618855
RING1	SETD9	-0.0264611	-0.438416
RING1	PRDM15	-0.817354	-0.268776
RING1	DNMT3B	-0.688949	-0.115478
RING1	KAT6A	0.265008	0.168636
RING1	DNMT3A	-1.31662	-0.504737
RING1	PPP6C	1.13082	0.673903
RING1	PPP4C	0.912383	0.525628
RING1	PPP2CA	-0.0866949	-0.674315
RING1	AURKC	-0.231082	0.618636
RING1	PPP2CB	-0.799446	0.515668
RING1	SETMAR	1.32926	0.511283
RING1	SETD6	0.335622	0.862214
RING1	SETD4	-0.594364	-0.0952613
RING1	PRKAA2	-0.379433	-0.304406
RING1	PRKAA1	1.88677	-0.933874
RING1	SETD7	-1.18047	0.400922
RING1	JMJD7	-0.16556	-0.392907
RING1	KAT14	0.826177	-0.576027
RING1	SETD3	-0.0693185	-0.3954
RING1	PPP1CB	-0.104979	-0.583514
RING1	HASPIN	0.696994	0.893711
RING1	SUV39H1	-0.0389482	0.23396
RING1	JAK2-JH2	0.918453	-0.541121
RING1	KAT8	-0.445016	0.141467
RING1	EYA1	0.464834	0.149209
RING1	EYA3	0.882255	0.739231
RING1	NCOA1	0.117908	1.88247
RING1	HUWE1	0.31467	1.21019
RING1	KDM4E	0.29401	0.253862
RING1	PKN1	0.181536	0.730881
RING1	BAZ1B	0.0125898	-0.916981
RING1	HDAC11	1.13316	0.0120124
RING1	GTF3C2	-0.773599	-0.053893
RING1	SIRT6	0.410678	-0.18786
RING1	KDM4D	0.14692	0.269152
RING1	KDM4A	-0.391868	0.252988
RING1	KDM4B	-1.3637	-0.190951
RING1	KDM4C	0.386737	-0.544888
RING1	PHF8	0.124026	0.508352
RING1	PRMT1	-1.32967	0.0628784
RING1	PHF2	-0.377194	0.0819723
RING1	PRKCB	0.233105	0.24344
RING1	PRKCA	-0.156968	0.406971
RING1	PRMT6	0.985191	-0.172454
RING1	HDAC8	-1.73293	-0.118387
RING1	KMT5B	-0.347296	0.0293156
RING1	RAG1	-0.406813	0.783717
RING1	SIRT2	0.715985	0.481873
RING1	CREBBP	-0.935125	1.30716
RING1	SMYD2	-0.0308307	-0.365862
RING1	PPM1D	-0.552055	0.445365
RING1	VRK1	-0.16398	-1.02225
RING1	SIRT7	-0.71862	0.423123
RING1	DMD	-1.48711	1.6766
RING1	DCAF1	0.0839761	0.677052
RING1	JMJD6	-0.184001	0.534232
RING1	AURKA	0.530572	-0.417916
RING1	HDAC9	-0.316296	1.19581
RING1	TDG	-0.248244	-2.43031
RING1	KAT7	0.623009	0.508554
RING1	BRCA2	-0.182091	0.294676
RING1	KDM8	-1.09191	0.0141168
RING1	SMYD5	0.352179	-0.448739
RING1	SMYD3	-0.91033	0.361095
RING1	HDAC3	0.243496	-0.337417
RING1	DOT1L	1.09361	0.218769
RING1	PRMT2	0.539474	-0.249679
RING1	HDAC6-2	-0.0950586	0.408543
RING1	KDM7A	-0.180641	1.13796
RING1	KDM6B	-0.117518	-0.865312
RING1	HDAC4	-0.289616	-0.0241849
RING1	HDAC6-1	0.263441	0.732336
RING1	TAF1	-0.700548	-1.33645
RING1	TAF1L	-0.174452	0.337365
RING1	KDM6A	-0.416981	0.45972
RING1	RIOX2	-0.160784	1.84384
RING1	SETDB2	0.394259	-0.114705
RING1	CHEK1	0.909587	-0.475228
RING1	KAT2A	-0.252659	-0.802886
RING1	HDAC5	0.491137	0.554044
RING1	EP300	0.812212	-0.925742
RING1	KAT2B	-0.299188	-0.504675
RING1	HDAC1	0.701263	-0.0237491
RING1	HDAC2	-0.602818	-0.744259
RING1	HDAC7	-0.00188011	-0.0406052
RING1	KAT5	-0.259626	0.205495
RING1	KDM2A	-0.497254	-0.108005
RING1	USP3	-0.767256	0.166411
RING1	USP22	-0.698827	0.503696
RING1	UTY	0.0787502	0.221897
RING1	CDY1	-0.589182	0.0944106
RING1	CDY2	0.141478	0.126725
RING1	USP21	-1.01258	0.8904
RING1	KDM2B	-0.0567444	-0.591897
RING1	SETDB1	-0.573031	-0.409589
RING1	CLOCK	0.164166	-0.145003
RING1	CARM1	-1.20033	-0.530476
RING1	HR	-0.260849	0.561997
RING1	PRMT5	0.136845	-0.878844
RING1	RIOX1	-0.532434	0.116803
RING1	KDM1A	-0.0539701	0.191283
RING1	HDAC10	1.25661	-0.684643
RING1	PRMT7	0.420007	-0.349679
RING1	JMJD1C	-0.506329	-2.18666
RING1	TET1	2.50013	2.13269
RING1	BAP1	-0.488256	1.35734
RING1	KDM5A	-0.0489024	-0.0543993
RING1	SIRT1	-1.4006	1.00284
RING1	KDM5B	-0.0656235	1.00284
RING1	KDM5D	1.73204	-0.738297
RING1	MSK1	0.227423	-0.178956
RING1	KDM5C	-0.135693	-0.660089
RING1	USP36	-2.46099	-0.0833331
RING1	KDM3A	1.02273	-0.614541
RING1	SMYD4	0.323104	-1.30859
RING1	KDM1B	0.101657	1.32043
RING1	GTF3C4	-0.795008	-1.19972
RING1	USP16	0.978607	0.0579555
RING1	MYSM1	0.466342	0.012001
RING1	TET2	0.0500616	-0.0386104
RING1	KDM3B	-1.20237	-0.235992
RING1	TET3	-1.06191	-0.298196
UBR5	RNF40	-0.0221487	0.00390643
UBR5	RNF20	0.160633	0.310504
UBR5	RBX1	-0.0768438	0.255399
UBR5	BMI1	0.425386	1.28629
UBR5	RING1	-0.335229	-0.0590972
UBR5	UBR5	-0.0559514	-0.106872
UBR5	RNF2	-0.0620277	0.318997
UBR5	UHRF1	0.380966	-0.232877
UBR5	HSF1	-0.877087	-0.283169
UBR5	UBR2	-0.746742	1.29048
UBR5	MCM3AP	-0.137961	-1.25832
UBR5	RNF8	-0.321085	-0.313042
UBR5	UBE2D2	-0.0701747	-0.135808
UBR5	UBE2D3	-0.949695	0.00203286
UBR5	UBE2U	1.58841	-1.39797
UBR5	UBE2B	-0.479162	-1.00115
UBR5	UBE2N	-1.48639	-1.06764
UBR5	UBE2A	0.84709	-0.115083
UBR5	KMT5A	0.442444	0.798051
UBR5	NAA50	-0.580657	1.25388
UBR5	PRDM5	1.44229	0.504114
UBR5	PRDM10	-0.0802234	-0.0540016
UBR5	DTX3L	-0.900746	1.68885
UBR5	PRDM9	0.589671	-0.415041
UBR5	RNF168	-0.574931	-0.222223
UBR5	UBE2E1	0.554398	-0.216781
UBR5	PRDM7	-1.63955	0.367757
UBR5	MECOM	-0.22357	-0.0446475
UBR5	PRDM8	-0.309213	0.694968
UBR5	NCOA3	1.57989	-0.285693
UBR5	KMT2D	-0.37462	0.161064
UBR5	EZH2	-0.783995	-1.03226
UBR5	PRDM11	0.605097	0.753136
UBR5	PRDM4	-0.309558	-0.845058
UBR5	KMT2A	-1.00634	0.656032
UBR5	PRDM6	-0.546472	0.335852
UBR5	KMT2B	-0.454294	-0.409102
UBR5	KMT2E	0.804022	-0.609332
UBR5	PRDM14	-0.0322124	-0.151294
UBR5	SETD1A	0.00788766	0.0727836
UBR5	GTF3C1	-0.529359	0.67617
UBR5	EZH1	-0.334148	0.11005
UBR5	NAA40	-0.443572	0.00290417
UBR5	ATF2	-0.878965	0.960772
UBR5	SETD1B	0.455417	-1.14205
UBR5	NAA60	0.203247	0.677814
UBR5	SETD5	0.261195	-0.273479
UBR5	TRIM37	-1.12774	0.148759
UBR5	PRDM1	-0.786652	-1.85163
UBR5	PRDM16	0.844436	-0.398099
UBR5	EYA2	-0.125418	0.280136
UBR5	KMT5C	0.585534	0.609263
UBR5	ASH1L	0.930546	-0.696071
UBR5	NSD3	-0.5279	0.19901
UBR5	NSD1	-1.07197	0.0408986
UBR5	KAT6B	0.52089	0.14854
UBR5	NSD2	0.207046	-0.460952
UBR5	SMYD1	0.729924	-1.3415
UBR5	EHMT1	0.113684	0.298393
UBR5	EHMT2	-0.864365	1.67286
UBR5	CDK1	0.289077	-0.361553
UBR5	SETD2	0.194327	0.394037
UBR5	CDK2	0.280446	1.2185
UBR5	SUV39H2	-0.259138	-1.19998
UBR5	SETD9	-0.861844	-0.60329
UBR5	PRDM15	0.167329	1.38251
UBR5	DNMT3B	-0.40721	-0.230185
UBR5	KAT6A	-0.677015	0.698387
UBR5	DNMT3A	-1.75911	-1.8774
UBR5	PPP4C	-0.153453	0.873583
UBR5	PPP2CA	-0.840088	-0.366613
UBR5	SETMAR	0.517584	-0.637767
UBR5	SETD6	0.389039	-0.391121
UBR5	SETD4	-0.799756	-0.587242
UBR5	PRKAA2	-0.368123	-1.31507
UBR5	PRKAA1	-0.328254	1.10212
UBR5	SETD7	0.736843	-0.296889
UBR5	JMJD7	-0.392067	0.00718909
UBR5	SETD3	0.513085	0.779189
UBR5	PPP1CB	-0.523943	0.397237
UBR5	HASPIN	1.32327	-0.222558
UBR5	SUV39H1	0.0578093	1.74667
UBR5	JAK2-JH2	-1.40733	-0.182819
UBR5	PRMT8	-0.104339	-1.87875
UBR5	EYA1	-0.832712	-0.282879
UBR5	EYA3	-0.352538	0.0477858
UBR5	NCOA1	-0.391638	-0.654977
UBR5	HUWE1	0.473373	-0.725106
UBR5	KDM4E	0.786262	-0.464269
UBR5	PKN1	-1.49247	-1.62802
UBR5	AURKB	-1.9483	0.394347
UBR5	BAZ1B	-1.02223	0.202092
UBR5	HDAC11	0.0890989	0.735957
UBR5	GTF3C2	-0.183353	-0.182724
UBR5	SIRT6	-0.0863129	0.547069
UBR5	KDM4D	0.334275	1.45291
UBR5	KDM4A	0.199494	0.798083
UBR5	KDM4B	0.163588	-0.676453
UBR5	KDM4C	-0.19089	0.432062
UBR5	PHF8	0.00806042	1.2829
UBR5	PRMT1	-0.728107	-0.182219
UBR5	PHF2	-0.607686	-0.0894423
UBR5	PRKCB	0.948441	-0.0124158
UBR5	PRKCA	0.100147	0.138693
UBR5	PRMT6	-0.00929907	0.517525
UBR5	HDAC8	-0.669593	-0.944148
UBR5	KMT5B	-0.202245	0.182966
UBR5	RAG1	-0.287261	-0.0656568
UBR5	SIRT2	1.09744	-0.434
UBR5	CREBBP	-0.630055	-0.384214
UBR5	SMYD2	0.182964	-0.0244561
UBR5	PPM1D	0.180472	0.721239
UBR5	VRK1	-0.203352	-0.522879
UBR5	SIRT7	-1.005	1.10332
UBR5	DMD	0.0141783	0.792713
UBR5	DCAF1	-0.716141	-0.222294
UBR5	JMJD6	-0.153455	-1.55556
UBR5	AURKA	0.740537	0.2676
UBR5	HDAC9	0.185423	0.841973
UBR5	TDG	0.759311	-0.0883219
UBR5	KAT7	0.576885	-1.63444
UBR5	BRCA2	-0.471932	-0.646928
UBR5	KDM8	-0.175017	-0.177786
UBR5	SMYD5	-1.10787	0.936947
UBR5	SMYD3	0.842472	-0.546314
UBR5	HDAC3	-0.609002	0.316137
UBR5	DOT1L	0.409883	0.317072
UBR5	PRMT2	0.0658956	0.0263783
UBR5	HDAC6-2	-0.66845	-1.76166
UBR5	KDM7A	0.735923	0.585346
UBR5	KDM6B	0.179312	1.70188
UBR5	HDAC4	-0.153228	-0.880895
UBR5	HDAC6-1	-0.0853232	-0.0251845
UBR5	TAF1	-0.108515	0.821548
UBR5	TAF1L	-0.110556	-0.65737
UBR5	KDM6A	0.104048	-0.649009
UBR5	RIOX2	-0.219175	0.0972616
UBR5	SETDB2	-0.198153	-0.394525
UBR5	CHEK1	-0.00324025	-1.09378
UBR5	KAT2A	1.02925	-0.199785
UBR5	HDAC5	-1.32215	-2.09135
UBR5	EP300	1.12425	-0.455843
UBR5	KAT2B	0.188043	0.0252838
UBR5	HDAC1	-0.583493	0.655387
UBR5	HDAC2	-0.128656	-2.11411
UBR5	HDAC7	0.140761	0.0208555
UBR5	KAT5	0.221861	-0.031692
UBR5	KDM2A	0.11111	0.529946
UBR5	USP3	-1.02559	-0.346296
UBR5	USP22	-0.250096	-1.74433
UBR5	UTY	-0.31216	0.595635
UBR5	DNMT3A-3L	-4.22292	0.812409
UBR5	USP21	-0.364894	0.818999
UBR5	KDM2B	-0.0751931	-1.69175
UBR5	SETDB1	0.965765	0.254668
UBR5	CLOCK	1.5142	0.0841284
UBR5	CARM1	-1.48798	0.0750481
UBR5	HR	-0.741527	-0.674247
UBR5	PRMT5	0.494179	1.66623
UBR5	RIOX1	-0.384372	1.0751
UBR5	KDM1A	0.24584	-0.0369877
UBR5	HDAC10	-1.08529	-0.543188
UBR5	PRMT7	0.646903	-0.719434
UBR5	JMJD1C	-0.337558	0.131974
UBR5	TET1	0.937519	0.871319
UBR5	BAP1	-0.65422	-0.756934
UBR5	KDM5A	1.13331	-0.602966
UBR5	KDM5B	0.281762	0.617721
UBR5	KDM5D	-1.36857	0.0635313
UBR5	KDM5C	0.513777	0.0706127
UBR5	USP36	-0.10157	-0.307112
UBR5	KDM3A	-0.160124	-1.56181
UBR5	SMYD4	0.430761	-0.312132
UBR5	KDM1B	-0.0399002	0.230992
UBR5	GTF3C4	-0.466391	-1.04146
UBR5	USP16	0.383263	1.6891
UBR5	MYSM1	0.3721	-0.741009
UBR5	TET2	0.630467	0.536495
UBR5	KDM3B	0.24987	0.12976
UBR5	TET3	0.0890199	-0.354432
RNF2	RNF40	0.104319	-0.972303
RNF2	RNF20	1.20385	0.517225
RNF2	RBX1	-0.118073	-0.23948
RNF2	UBR5	0.182835	-0.703404
RNF2	RNF2	0.485687	0.799235
RNF2	UHRF1	-0.984322	-0.0644697
RNF2	HSF1	0.224688	0.171598
RNF2	MCM3AP	0.048538	0.32693
RNF2	RNF8	-0.376991	-0.123213
RNF2	UBE2D2	0.323667	0.473972
RNF2	UBE2D3	-2.3228	0.576225
RNF2	UBE2U	0.737392	0.466053
RNF2	UBE2B	0.0129881	-0.211508
RNF2	UBE2N	-0.328805	0.180135
RNF2	UBE2A	1.02246	0.0437876
RNF2	NAA50	0.154929	2.08673
RNF2	PRDM5	0.413994	0.434248
RNF2	PRDM10	0.519425	0.639393
RNF2	DTX3L	0.504989	0.551945
RNF2	PRDM9	-0.357554	-1.02178
RNF2	RNF168	0.652373	1.03225
RNF2	PRDM13	0.0400493	0.957261
RNF2	UBE2E1	0.172706	-0.334008
RNF2	PRDM7	1.25349	0.374607
RNF2	MECOM	0.595098	0.0812108
RNF2	PRDM8	-0.807563	-1.26129
RNF2	PRDM2	0.775248	-0.220126
RNF2	NCOA3	0.295771	-0.593662
RNF2	KMT2D	-0.104225	1.02341
RNF2	EZH2	-0.608385	-0.968549
RNF2	KMT2C	1.09771	0.932354
RNF2	PRDM11	0.687652	0.786135
RNF2	PRDM4	0.479116	-0.0576379
RNF2	KMT2A	1.17471	-0.449595
RNF2	PRDM6	-0.105346	0.710461
RNF2	KMT2B	-0.805673	0.200954
RNF2	PRDM14	0.774204	-0.596997
RNF2	SETD1A	0.223738	0.0760852
RNF2	EZH1	-0.00528136	1.41813
RNF2	NAA40	0.688324	1.08005
RNF2	ATF2	-0.490274	0.578735
RNF2	SETD1B	-0.403065	-0.745861
RNF2	NAA60	-0.943848	0.092195
RNF2	SETD5	-0.614268	0.272366
RNF2	TRIM37	-0.615484	0.368299
RNF2	PRDM16	-0.702646	1.79145
RNF2	EYA2	-0.541419	-0.88851
RNF2	KMT5C	1.01612	0.957872
RNF2	ASH1L	0.298003	0.304024
RNF2	NSD1	-0.386134	1.41521
RNF2	KAT6B	-0.0845206	0.658814
RNF2	NSD2	-0.268709	0.318345
RNF2	SMYD1	-0.178061	-0.405022
RNF2	EHMT1	-1.30472	0.0776828
RNF2	CDK1	0.701199	-0.00541673
RNF2	CDK2	1.55247	0.144814
RNF2	SUV39H2	0.889833	0.524436
RNF2	SETD9	0.433723	-1.17654
RNF2	PRDM15	1.45575	1.51951
RNF2	DNMT3B	0.0163411	0.406175
RNF2	KAT6A	-0.797706	0.604712
RNF2	DNMT3A	-1.69865	-0.2637
RNF2	PPP6C	0.804434	-0.339123
RNF2	PPP4C	-0.307509	0.178113
RNF2	PPP2CA	0.590947	0.505754
RNF2	AURKC	1.16164	-0.464156
RNF2	PPP2CB	-0.325724	0.29665
RNF2	SETMAR	-1.30814	-0.0918416
RNF2	SETD6	0.336552	-2.0475
RNF2	SETD4	-0.153183	1.0204
RNF2	PRKAA2	-1.59385	-0.578099
RNF2	PRKAA1	-1.23291	1.18784
RNF2	SETD7	-0.513994	-0.600776
RNF2	JMJD7	0.394165	-0.806523
RNF2	KAT14	0.30816	0.891099
RNF2	SETD3	0.766834	0.361766
RNF2	PPP1CB	-0.495062	1.32871
RNF2	HASPIN	-0.246719	0.251909
RNF2	PPP1CA	-0.127219	0.507337
RNF2	SUV39H1	-0.0930787	-0.678671
RNF2	JAK2-JH2	0.824022	-0.460104
RNF2	EYA1	-0.726564	-0.460628
RNF2	EYA3	-0.536492	1.12647
RNF2	NCOA1	1.03626	-0.789991
RNF2	HUWE1	-0.266348	-0.42645
RNF2	KDM4E	0.58476	0.346407
RNF2	AURKB	-0.380635	0.400566
RNF2	BAZ1B	0.179957	-0.568487
RNF2	HDAC11	0.15175	-0.184097
RNF2	GTF3C2	-0.651707	1.59412
RNF2	SIRT6	0.460852	0.390859
RNF2	KDM4D	-3.68886	-1.33772
RNF2	KDM4A	-0.236635	0.235625
RNF2	KDM4B	-0.0446709	-0.633698
RNF2	KDM4C	0.854861	-0.742568
RNF2	PHF8	-0.776264	-0.557919
RNF2	PRMT1	-0.755914	-0.0658902
RNF2	PRKCB	0.437536	-1.13755
RNF2	PRKCA	-0.00114122	0.246465
RNF2	PRMT6	1.29854	-0.847479
RNF2	HDAC8	-0.0997793	0.778224
RNF2	KMT5B	0.080421	-0.859411
RNF2	RAG1	0.428294	-0.0492069
RNF2	SIRT2	-0.711132	-0.304836
RNF2	SMYD2	0.115731	0.428882
RNF2	PPM1D	-0.139514	-0.948026
RNF2	VRK1	1.55607	-0.177809
RNF2	SIRT7	-1.29644	0.501146
RNF2	DMD	0.0481704	-0.927699
RNF2	DCAF1	0.763182	-0.447981
RNF2	JMJD6	1.09025	1.3468
RNF2	AURKA	-0.38013	1.21835
RNF2	HDAC9	0.365446	-0.232263
RNF2	TDG	-0.019297	-1.18294
RNF2	KAT7	0.816265	-0.731886
RNF2	BRCA2	0.210328	0.838264
RNF2	KDM8	0.0179501	0.000714524
RNF2	SMYD5	-0.0343964	1.9979
RNF2	SMYD3	-0.692507	0.636657
RNF2	HDAC3	0.4528	-0.539253
RNF2	DOT1L	0.702391	1.67698
RNF2	PRMT2	0.22705	0.39053
RNF2	KDM7A	0.925143	-3.47101
RNF2	KDM6B	0.709501	-0.378784
RNF2	HDAC4	0.872882	0.0081964
RNF2	HDAC6-1	0.504032	-1.33974
RNF2	TAF1	1.10027	0.0958328
RNF2	TAF1L	0.0694264	0.167677
RNF2	KDM6A	0.511732	0.389479
RNF2	RIOX2	1.55592	-0.198644
RNF2	SETDB2	0.420572	2.12739
RNF2	CHEK1	-0.106577	-0.0355919
RNF2	KAT2A	-0.557451	0.233456
RNF2	HDAC5	-1.59852	-0.0105198
RNF2	EP300	0.660243	-1.9212
RNF2	KAT2B	-0.820273	0.212652
RNF2	HDAC1	-1.05435	-0.604406
RNF2	HDAC2	1.25284	0.332992
RNF2	HDAC7	-0.136663	0.343269
RNF2	KAT5	0.658182	1.21653
RNF2	KDM2A	0.79266	-1.35658
RNF2	USP3	0.542201	0.675128
RNF2	USP22	0.581966	0.253234
RNF2	UTY	-0.162719	-0.882245
RNF2	CDY2	-0.0518235	1.00112
RNF2	USP21	0.15063	0.950926
RNF2	KDM2B	0.188074	1.66269
RNF2	SETDB1	-0.132427	0.742507
RNF2	CLOCK	-0.11675	0.917727
RNF2	CARM1	-0.442851	-0.12942
RNF2	HR	-0.688589	0.164038
RNF2	PRMT5	0.181433	0.386602
RNF2	RIOX1	-0.444125	0.668352
RNF2	KDM1A	-0.947087	0.405264
RNF2	HDAC10	-0.0691063	-0.874241
RNF2	PRMT7	0.65996	0.258853
RNF2	JMJD1C	-0.0621109	1.0899
RNF2	TET1	0.667312	1.51399
RNF2	BAP1	0.857112	0.884265
RNF2	KDM5A	0.0916318	1.26457
RNF2	SIRT1	-2.23754	0.188845
RNF2	KDM5D	0.689735	-0.32734
RNF2	MSK1	0.805025	-0.40704
RNF2	KDM5C	-0.240054	-0.763157
RNF2	USP36	-0.118073	2.26927
RNF2	KDM3A	0.122708	-1.2855
RNF2	SMYD4	-0.0829907	-0.136493
RNF2	KDM1B	0.0585465	0.952365
RNF2	GTF3C4	-0.137853	-0.19352
RNF2	USP16	0.470627	1.42147
RNF2	MYSM1	-1.47459	0.555936
RNF2	TET2	1.08642	0.137051
RNF2	KDM3B	0.190848	-0.279691
RNF2	TET3	0.0477929	-0.015869
UHRF1	RNF40	-1.04791	-3.07361
UHRF1	RNF20	-0.474241	-0.547999
UHRF1	RBX1	0.412207	-0.891658
UHRF1	RING1	0.0630501	-0.80614
UHRF1	UBR5	0.153861	-0.474932
UHRF1	RNF2	0.544892	0.133789
UHRF1	UHRF1	-0.91454	-0.0784877
UHRF1	HSF1	0.220995	-0.066546
UHRF1	UBR2	0.214805	-0.037426
UHRF1	MCM3AP	-0.0262943	0.778968
UHRF1	RNF8	-0.79023	0.0675231
UHRF1	UBE2D2	0.451307	-0.671791
UHRF1	UBE2D3	0.037259	-0.325604
UHRF1	UBE2U	-0.0170955	-0.766273
UHRF1	UBE2B	0.664122	0.138088
UHRF1	UBE2N	-0.305591	-0.487736
UHRF1	UBE2A	-0.662571	0.258725
UHRF1	KMT5A	0.270199	0.517222
UHRF1	NAA50	-0.977192	-0.384901
UHRF1	PRDM5	-3.95614	1.7927
UHRF1	PRDM10	0.635829	-0.356214
UHRF1	DTX3L	-0.400507	-0.518369
UHRF1	PRDM9	0.216895	-0.0167541
UHRF1	RNF168	-1.0603	-1.40809
UHRF1	PRDM13	0.820122	-0.932389
UHRF1	UBE2E1	-2.0897	0.584148
UHRF1	PRDM7	0.0958576	0.495759
UHRF1	MECOM	-0.0276839	-0.611291
UHRF1	PRDM8	-1.19911	0.282341
UHRF1	PRDM2	0.465235	0.997268
UHRF1	NCOA3	0.131541	-0.269673
UHRF1	KMT2D	0.903343	0.588297
UHRF1	EZH2	0.315865	0.15053
UHRF1	KMT2C	0.509889	-0.215603
UHRF1	PRDM11	0.716959	-0.0840994
UHRF1	PRDM4	0.139647	1.01503
UHRF1	KMT2A	-0.72893	-1.95223
UHRF1	PRDM6	-0.676986	-0.398812
UHRF1	KMT2B	-0.673612	-0.6364
UHRF1	KMT2E	-0.374149	0.363903
UHRF1	RYBP	-0.238857	-2.35151
UHRF1	PRDM14	0.309136	-0.2314
UHRF1	SETD1A	0.34909	0.442778
UHRF1	GTF3C1	-0.0329483	0.697853
UHRF1	EZH1	-0.408018	0.152669
UHRF1	NAA40	-0.798088	-0.232013
UHRF1	ATF2	-0.947225	1.07998
UHRF1	SETD1B	0.300192	1.07986
UHRF1	NAA60	-0.723841	0.703902
UHRF1	SETD5	0.67232	1.21508
UHRF1	TRIM37	0.808507	1.10622
UHRF1	PRDM1	0.321533	-1.34306
UHRF1	PRDM12	-0.905312	0.0308577
UHRF1	PRDM16	0.165587	-0.205181
UHRF1	EYA2	-1.84722	0.645944
UHRF1	KMT5C	0.447159	-0.365322
UHRF1	ASH1L	0.30815	0.878989
UHRF1	NSD3	-0.225168	-0.3841
UHRF1	NSD1	-0.200469	1.25993
UHRF1	KAT6B	0.610107	-0.143285
UHRF1	NSD2	1.71629	0.499686
UHRF1	SMYD1	0.223993	-1.3445
UHRF1	EHMT1	0.937966	-0.672439
UHRF1	EHMT2	0.117613	-0.71008
UHRF1	CDK1	-1.09087	1.29692
UHRF1	SETD2	0.487353	-1.14243
UHRF1	CDK2	0.588305	0.944427
UHRF1	SUV39H2	0.37597	0.164329
UHRF1	SETD9	-0.0871072	-0.583725
UHRF1	PRDM15	0.53102	-0.294391
UHRF1	DNMT3B	-1.24747	-0.855231
UHRF1	KAT6A	-1.07252	0.427137
UHRF1	DNMT3A	-1.99597	-2.21032
UHRF1	PPP6C	-1.14029	2.03449
UHRF1	PPP4C	-0.232357	-0.265435
UHRF1	AURKC	2.22815	0.763469
UHRF1	SETMAR	-0.307551	-0.0167051
UHRF1	SETD6	-0.28394	-0.597062
UHRF1	SETD4	-1.05204	-0.256532
UHRF1	PRKAA2	-1.26115	0.472922
UHRF1	PRKAA1	-2.25431	1.00605
UHRF1	SETD7	-0.307776	0.153161
UHRF1	JMJD7	-1.21655	0.0840424
UHRF1	KAT14	0.827956	0.351985
UHRF1	PPP1CC	1.13328	0.0345522
UHRF1	SETD3	1.2184	0.41094
UHRF1	HASPIN	0.213024	0.780134
UHRF1	PPP1CA	-0.993791	2.42414
UHRF1	SUV39H1	0.187361	1.00433
UHRF1	JAK2-JH2	1.18229	0.810619
UHRF1	KAT8	-1.67773	1.57376
UHRF1	PRMT8	0.313415	1.17846
UHRF1	EYA1	0.213481	0.504321
UHRF1	EYA3	0.0821005	0.0689857
UHRF1	NCOA1	0.149618	1.64752
UHRF1	HUWE1	1.28715	0.587469
UHRF1	KDM4E	0.120516	-0.317314
UHRF1	PKN1	-0.486257	0.0635313
UHRF1	AURKB	-0.299712	0.521437
UHRF1	BAZ1B	0.192994	0.126502
UHRF1	HDAC11	-0.0290052	0.956747
UHRF1	GTF3C2	-0.457769	1.11462
UHRF1	SIRT6	-0.0707929	-0.377267
UHRF1	KDM4D	-0.558797	0.142801
UHRF1	KDM4A	0.645108	-0.205472
UHRF1	KDM4B	1.20712	2.27381
UHRF1	KDM4C	-0.438718	0.148273
UHRF1	PHF8	-0.337221	-0.0449752
UHRF1	PRMT1	-0.413702	-0.465317
UHRF1	PHF2	0.434527	0.74958
UHRF1	PRKCB	0.1194	1.25448
UHRF1	PRMT6	0.206708	-1.83272
UHRF1	HDAC8	-0.509487	0.969261
UHRF1	KMT5B	1.85133	0.676521
UHRF1	RAG1	-0.0305008	-0.350645
UHRF1	SIRT2	-0.974496	-0.132203
UHRF1	CREBBP	0.477014	-1.14192
UHRF1	SMYD2	-0.344208	-0.144265
UHRF1	PPM1D	0.477824	-0.730178
UHRF1	VRK1	0.340357	0.115561
UHRF1	SIRT7	-1.13457	0.776203
UHRF1	DMD	0.00729153	1.41883
UHRF1	DCAF1	0.287752	0.404279
UHRF1	JMJD6	0.361571	-1.17135
UHRF1	AURKA	-0.734828	0.476672
UHRF1	HDAC9	0.552014	0.54889
UHRF1	TDG	0.12961	0.759032
UHRF1	KAT7	0.744351	-0.667413
UHRF1	BRCA2	-0.219808	-0.77654
UHRF1	KDM8	1.06612	-0.369836
UHRF1	SMYD5	0.0221045	0.566395
UHRF1	SMYD3	-0.623533	0.0463167
UHRF1	HDAC3	0.403404	0.726446
UHRF1	DOT1L	0.482429	0.440898
UHRF1	PRMT2	0.155559	0.832124
UHRF1	HDAC6-2	-0.159962	2.06728
UHRF1	KDM7A	-0.242983	-0.00727619
UHRF1	KDM6B	1.07015	-0.23848
UHRF1	HDAC4	-0.365299	-0.153544
UHRF1	HDAC6-1	0.571667	0.148806
UHRF1	TAF1	-1.13959	0.926254
UHRF1	TAF1L	1.47024	0.0258865
UHRF1	KDM6A	-0.208676	-0.00731653
UHRF1	RIOX2	0.520907	0.451793
UHRF1	SETDB2	-0.497297	1.01165
UHRF1	CHEK1	0.936773	0.185787
UHRF1	KAT2A	-0.469654	-1.62219
UHRF1	HDAC5	-0.07526	0.648182
UHRF1	EP300	-1.35581	-0.595347
UHRF1	KAT2B	0.91852	-0.0920043
UHRF1	HDAC1	0.636652	-0.792402
UHRF1	HDAC2	-0.988758	-0.221354
UHRF1	HDAC7	-0.097609	0.609588
UHRF1	KAT5	1.24708	0.510763
UHRF1	KDM2A	0.619877	0.42166
UHRF1	USP3	-0.0812279	-0.198925
UHRF1	USP22	0.24843	-0.0529557
UHRF1	UTY	-0.445356	-0.06057
UHRF1	CDY1	0.984413	-3.32349
UHRF1	DNMT3A-3L	-4.66345	-4.66735
UHRF1	USP21	1.37519	0.0777827
UHRF1	KDM2B	-0.276893	-0.4164
UHRF1	SETDB1	0.482331	1.04385
UHRF1	CLOCK	-0.690875	0.283084
UHRF1	CARM1	-1.5828	-1.48842
UHRF1	HR	-0.24049	-0.421055
UHRF1	PRMT5	-0.278125	-0.151034
UHRF1	RIOX1	-0.421104	0.368931
UHRF1	KDM1A	-0.334138	-1.53861
UHRF1	HDAC10	-0.087168	0.681101
UHRF1	PRMT7	0.187358	0.13128
UHRF1	JMJD1C	-0.142141	0.10614
UHRF1	TET1	0.343577	1.28086
UHRF1	BAP1	-0.128819	-0.848615
UHRF1	KDM5A	0.0809422	-0.41951
UHRF1	SIRT1	-1.50552	-0.100086
UHRF1	KDM5B	-0.455551	0.803996
UHRF1	KDM5D	-0.12642	0.62317
UHRF1	KDM5C	-0.00139705	-0.232082
UHRF1	KDM3A	-0.0306544	-0.00802342
UHRF1	SMYD4	1.01003	-0.403974
UHRF1	KDM1B	0.244845	0.0880181
UHRF1	GTF3C4	-0.0900412	1.0637
UHRF1	USP16	0.0648242	0.0396131
UHRF1	MYSM1	-0.417526	1.08897
UHRF1	TET2	0.15175	1.2024
UHRF1	KDM3B	0.177762	-0.0286985
UHRF1	TET3	0.211279	-0.0683581
UHRF1	DNMT1	0.00585867	-0.342046
HSF1	RNF40	-0.497768	0.107158
HSF1	RNF20	-0.326313	1.10244
HSF1	RBX1	0.346595	0.0367242
HSF1	BMI1	-0.371765	0.315477
HSF1	RING1	-0.902735	0.845496
HSF1	UBR5	-0.0581004	-1.35626
HSF1	RNF2	-1.22796	0.937518
HSF1	UHRF1	0.960841	-0.566664
HSF1	HSF1	-1.32748	-0.670036
HSF1	UBR2	-0.404485	-0.827944
HSF1	MCM3AP	-0.790815	1.07911
HSF1	RNF8	1.52829	-0.731339
HSF1	UBE2D2	-0.380787	0.0548518
HSF1	UBE2D3	0.517194	0.809212
HSF1	UBE2U	-0.349258	-0.680571
HSF1	UBE2B	0.46886	-1.27147
HSF1	UBE2N	0.0927471	0.95874
HSF1	UBE2A	-0.372803	0.0837214
HSF1	KMT5A	0.322499	1.41313
HSF1	NAA50	0.450514	0.38949
HSF1	PRDM5	0.29918	1.1515
HSF1	PRDM10	-0.385935	-0.273254
HSF1	PRDM9	0.833884	-0.308452
HSF1	RNF168	1.18661	-0.532599
HSF1	UBE2E1	-0.20785	-0.114241
HSF1	PRDM7	-0.34709	0.827349
HSF1	MECOM	0.182164	-0.60489
HSF1	PRDM8	-1.69892	0.988913
HSF1	PRDM2	-1.2346	0.813696
HSF1	NCOA3	0.952316	2.31357
HSF1	EZH2	0.0980749	0.817283
HSF1	KMT2C	1.82614	0.889983
HSF1	PRDM4	-1.30665	0.739512
HSF1	KMT2A	0.414113	-0.529429
HSF1	PRDM14	-0.349028	0.332992
HSF1	SETD1A	0.428965	-0.103416
HSF1	GTF3C1	0.199052	-1.13055
HSF1	EZH1	-0.0763364	0.866586
HSF1	NAA40	0.294559	0.39026
HSF1	ATF2	0.0117913	0.687565
HSF1	SETD1B	-0.543782	0.0692638
HSF1	SETD5	-0.580723	-0.850338
HSF1	TRIM37	0.544057	0.799025
HSF1	PRDM1	-0.150771	-1.17225
HSF1	PRDM12	0.634767	-2.21721
HSF1	PRDM16	0.328002	0.421083
HSF1	EYA2	-1.14307	1.16242
HSF1	KMT5C	0.287919	-0.0346208
HSF1	ASH1L	0.96364	1.80914
HSF1	NSD3	0.31	-1.11499
HSF1	NSD2	-1.32032	-0.0427907
HSF1	SMYD1	0.055483	1.43199
HSF1	EHMT1	0.971188	0.496695
HSF1	EHMT2	0.025942	-0.200947
HSF1	SETD2	0.35051	1.42819
HSF1	SETD9	0.113512	0.691268
HSF1	PRDM15	0.247772	-0.319534
HSF1	DNMT3B	0.115355	0.542839
HSF1	KAT6A	-0.795234	-0.0822803
HSF1	DNMT3A	-1.04977	-0.602982
HSF1	PPP6C	-0.760552	1.43076
HSF1	PPP4C	-0.848903	0.188817
HSF1	PPP2CA	1.07637	0.3826
HSF1	PPP2CB	0.495459	-0.766544
HSF1	SETMAR	0.0733316	-0.91612
HSF1	SETD6	0.682432	-0.578128
HSF1	SETD4	-0.944781	0.266772
HSF1	PRKAA2	-1.55613	0.733112
HSF1	PRKAA1	-0.510127	0.0337273
HSF1	SETD7	0.572095	-0.361166
HSF1	JMJD7	-0.435858	-1.05902
HSF1	SETD3	-0.0986043	-0.668593
HSF1	PPP1CB	1.61169	-0.0270625
HSF1	HASPIN	-0.775335	0.281184
HSF1	PPP1CA	0.693052	-0.288821
HSF1	SUV39H1	1.06511	-1.08586
HSF1	PRMT8	-0.99236	-2.2459
HSF1	EYA1	0.642092	0.873042
HSF1	EYA3	0.59039	0.992055
HSF1	HUWE1	0.277412	0.144752
HSF1	KDM4E	-0.648896	0.0294303
HSF1	AURKB	1.53015	0.152752
HSF1	BAZ1B	0.133321	0.895769
HSF1	HDAC11	0.5944	0.31331
HSF1	GTF3C2	-0.174139	-0.172314
HSF1	SIRT6	0.41505	0.138149
HSF1	KDM4D	-0.826888	-0.379859
HSF1	KDM4A	-1.06104	0.00978171
HSF1	KDM4B	-0.234695	0.797828
HSF1	KDM4C	-0.350283	0.190548
HSF1	PHF8	-1.64249	0.22532
HSF1	PRMT1	1.29532	-0.417182
HSF1	PHF2	0.540706	-1.37485
HSF1	PRKCB	-0.284767	-0.230685
HSF1	PRKCA	-0.641674	-1.16247
HSF1	HDAC8	-0.159966	0.0915727
HSF1	KMT5B	1.2038	0.0112941
HSF1	RAG1	-1.01303	-0.464659
HSF1	SIRT2	0.876826	0.491044
HSF1	CREBBP	0.0855018	-0.551243
HSF1	SMYD2	-0.599168	0.900483
HSF1	PPM1D	0.96364	0.00967478
HSF1	VRK1	-0.17583	0.717038
HSF1	SIRT7	-0.254179	0.169202
HSF1	DMD	0.688523	0.000242409
HSF1	DCAF1	0.960031	1.35336
HSF1	AURKA	0.663373	0.348362
HSF1	HDAC9	-0.363099	-0.122584
HSF1	TDG	0.0364598	-0.454104
HSF1	BRCA2	-0.488852	0.15183
HSF1	KDM8	0.326969	-1.50158
HSF1	SMYD5	0.417136	-1.79797
HSF1	SMYD3	-0.455219	0.916881
HSF1	HDAC3	-0.533111	0.477922
HSF1	DOT1L	0.458542	0.708805
HSF1	PRMT2	0.340778	-0.821233
HSF1	HDAC6-2	0.594468	0.329932
HSF1	KDM6B	-0.236321	0.372212
HSF1	HDAC4	0.523609	0.48827
HSF1	HDAC6-1	-0.0648023	0.630105
HSF1	TAF1	0.135107	-0.431688
HSF1	TAF1L	1.05615	1.11994
HSF1	KDM6A	-0.391344	1.95121
HSF1	RIOX2	-0.657605	0.540155
HSF1	SETDB2	2.03109	0.561749
HSF1	HDAC5	-0.421879	-0.604288
HSF1	EP300	0.522923	1.27917
HSF1	HDAC1	-0.215035	-0.10959
HSF1	HDAC2	1.4514	0.486672
HSF1	HDAC7	-0.296005	0.446278
HSF1	KAT5	0.633767	-0.250362
HSF1	KDM2A	0.307703	-0.162115
HSF1	USP3	-1.53502	-0.177496
HSF1	USP22	0.420418	-1.25699
HSF1	UTY	0.783374	1.12796
HSF1	DNMT3A-3L	-2.48136	-1.54082
HSF1	USP21	-0.289572	-0.0615029
HSF1	KDM2B	-0.886366	0.293308
HSF1	SETDB1	-0.839889	0.513706
HSF1	CLOCK	-0.864727	-1.37991
HSF1	CARM1	0.173102	-0.49361
HSF1	HR	-0.0714129	0.281311
HSF1	PRMT5	0.152435	-0.00122732
HSF1	RIOX1	-1.5026	0.509177
HSF1	KDM1A	0.520926	-1.40309
HSF1	HDAC10	-0.569637	-0.651535
HSF1	PRMT7	-0.000256829	-0.335067
HSF1	JMJD1C	0.110244	0.244635
HSF1	TET1	3.28451	1.53816
HSF1	BAP1	0.130301	1.44086
HSF1	KDM5A	-0.760402	-0.354077
HSF1	SIRT1	1.08477	-0.786152
HSF1	KDM5B	1.1992	0.460153
HSF1	KDM5D	-0.319584	-0.069566
HSF1	MSK1	-0.0754573	-1.25785
HSF1	KDM5C	0.112644	-0.48883
HSF1	KDM3A	-0.00517102	0.864771
HSF1	SMYD4	-0.277522	0.988958
HSF1	KDM1B	-0.165408	-1.12081
HSF1	GTF3C4	-0.390107	0.905529
HSF1	MYSM1	0.362013	0.19212
HSF1	TET2	0.175335	-1.75897
HSF1	KDM3B	-0.264159	0.23878
HSF1	TET3	0.168294	0.682559
HSF1	DNMT1	0.752292	1.07163
UBR2	RNF40	0.302286	0.55797
UBR2	RNF20	0.0465687	0.147716
UBR2	RBX1	1.41607	0.734992
UBR2	BMI1	0.585244	-0.307741
UBR2	RING1	-1.43675	-1.17413
UBR2	UBR5	-0.168151	0.1299
UBR2	RNF2	0.157298	0.746076
UBR2	UHRF1	1.03827	0.252805
UBR2	HSF1	0.432942	-0.357153
UBR2	MCM3AP	-0.014557	0.0762042
UBR2	UBE2D2	-0.904938	-1.52708
UBR2	UBE2D3	-0.716478	-0.279212
UBR2	UBE2B	-1.47385	0.477404
UBR2	UBE2N	0.255993	-0.449391
UBR2	UBE2A	-1.16977	0.0177684
UBR2	KMT5A	-0.159509	0.620323
UBR2	NAA50	-1.01704	-1.78649
UBR2	PRDM5	-1.05435	-0.647952
UBR2	PRDM10	1.65905	-0.0119841
UBR2	DTX3L	0.332674	-0.193211
UBR2	PRDM9	0.876856	-0.169303
UBR2	RNF168	1.25396	-0.332016
UBR2	UBE2E1	0.55513	-1.10592
UBR2	PRDM7	0.556917	0.514027
UBR2	MECOM	-0.633245	0.169731
UBR2	PRDM8	-1.12649	-0.278399
UBR2	PRDM2	0.446131	-0.416307
UBR2	NCOA3	-0.316114	0.515627
UBR2	KMT2D	0.832976	0.329068
UBR2	EZH2	0.744874	-0.0438388
UBR2	KMT2C	-0.994245	-0.120524
UBR2	PRDM11	0.056244	0.0977084
UBR2	PRDM4	-0.483728	0.930864
UBR2	KMT2A	-0.207145	0.651353
UBR2	PRDM6	-1.78003	0.142158
UBR2	KMT2B	0.72271	0.461094
UBR2	KMT2E	-0.962557	-0.505231
UBR2	RYBP	0.25198	-0.844022
UBR2	PRDM14	0.398421	-1.17155
UBR2	SETD1A	0.0973718	-0.780573
UBR2	GTF3C1	-0.0191146	-0.113535
UBR2	EZH1	1.16971	1.23607
UBR2	NAA40	-1.57493	0.578592
UBR2	ATF2	-2.02442	0.15964
UBR2	SETD1B	-2.31687	0.650485
UBR2	NAA60	-0.54986	-0.0169804
UBR2	TRIM37	-0.153263	-0.222223
UBR2	PRDM1	-0.116645	-0.416953
UBR2	EYA2	0.109556	0.776178
UBR2	KMT5C	0.685942	-0.437916
UBR2	ASH1L	-1.98377	0.915586
UBR2	NSD3	0.836584	1.28076
UBR2	NSD1	-1.11054	1.26307
UBR2	KAT6B	1.01263	0.707881
UBR2	NSD2	-0.305836	1.55958
UBR2	SMYD1	-0.514579	-1.6393
UBR2	EHMT1	0.522584	0.0976109
UBR2	EHMT2	0.810913	0.263811
UBR2	CDK1	0.539039	0.319781
UBR2	SETD2	-0.630332	-0.209186
UBR2	CDK2	0.139132	-0.443512
UBR2	SUV39H2	0.243231	-0.362079
UBR2	SETD9	-1.31447	-1.27717
UBR2	PRDM15	0.104482	0.761147
UBR2	KAT6A	1.25845	1.51832
UBR2	DNMT3A	-1.87068	-1.94108
UBR2	PPP6C	0.428481	0.0301281
UBR2	PPP4C	-1.23847	-0.669152
UBR2	AURKC	-0.0333155	1.04036
UBR2	SETMAR	-0.150777	0.827297
UBR2	SETD6	0.455417	-0.4664
UBR2	SETD4	0.447535	0.397788
UBR2	PRKAA2	0.174226	0.0162596
UBR2	PRKAA1	0.0890989	0.398465
UBR2	SETD7	1.16311	-0.262942
UBR2	JMJD7	0.0892518	0.435263
UBR2	SETD3	-0.723619	-0.403815
UBR2	HASPIN	-0.476998	-0.328569
UBR2	SUV39H1	3.14701	-0.024444
UBR2	JAK2-JH2	0.700186	-1.35057
UBR2	KAT8	-1.91952	2.29235
UBR2	PRMT8	-1.21655	-0.637104
UBR2	EYA1	0.000434793	-0.187325
UBR2	NCOA1	0.950481	-0.573899
UBR2	HUWE1	0.194184	-0.624079
UBR2	KDM4E	-0.401098	-1.3812
UBR2	PKN1	-1.08163	0.250797
UBR2	AURKB	0.0518519	-0.656251
UBR2	BAZ1B	-0.325344	0.442714
UBR2	HDAC11	-0.201129	0.0773371
UBR2	GTF3C2	0.529431	-0.459628
UBR2	SIRT6	-0.0483424	0.13321
UBR2	KDM4D	1.0621	1.08519
UBR2	KDM4A	0.706021	-0.552185
UBR2	KDM4B	-0.0700917	0.610785
UBR2	KDM4C	-0.288874	0.771113
UBR2	PHF8	0.121197	0.0992082
UBR2	PRMT1	0.947769	0.839799
UBR2	PRKCB	-0.568035	2.25913
UBR2	PRKCA	-0.093087	-0.322078
UBR2	PRMT6	0.0368125	-0.192308
UBR2	KMT5B	0.932535	-0.917819
UBR2	RAG1	0.0395211	0.388372
UBR2	SIRT2	-0.157014	-0.27529
UBR2	CREBBP	0.0664821	0.0614693
UBR2	SMYD2	-0.65738	1.55461
UBR2	PPM1D	0.295168	-0.898731
UBR2	VRK1	0.121513	-0.859068
UBR2	SIRT7	0.957177	-0.207061
UBR2	DMD	-0.565037	1.09222
UBR2	DCAF1	0.329129	0.207672
UBR2	JMJD6	0.403625	0.14961
UBR2	AURKA	-0.644472	-1.98651
UBR2	HDAC9	1.36529	1.83316
UBR2	TDG	-0.562546	1.00284
UBR2	KAT7	0.0701121	0.220844
UBR2	BRCA2	0.725224	-0.414242
UBR2	KDM8	0.488226	0.139271
UBR2	SMYD5	-0.353556	1.31316
UBR2	SMYD3	-0.95671	1.03146
UBR2	HDAC3	-0.604641	0.42691
UBR2	DOT1L	0.378238	-1.2089
UBR2	PRMT2	1.28246	0.448836
UBR2	HDAC6-2	-0.36093	2.06647
UBR2	KDM7A	-0.354468	0.862273
UBR2	KDM6B	1.01915	0.599933
UBR2	HDAC4	0.823033	-1.24706
UBR2	HDAC6-1	-0.24269	0.468762
UBR2	TAF1	-0.49062	1.65953
UBR2	TAF1L	-0.434463	-1.61148
UBR2	KDM6A	-0.257781	0.059887
UBR2	RIOX2	-0.161114	0.248508
UBR2	SETDB2	-0.137241	-2.56199
UBR2	CHEK1	1.14721	-0.301658
UBR2	KAT2A	-0.539697	-0.543949
UBR2	HDAC5	0.0757332	0.500057
UBR2	EP300	-1.12121	-0.923379
UBR2	KAT2B	-0.378601	-1.3307
UBR2	HDAC1	-3.11557	-1.48768
UBR2	HDAC2	-0.21684	1.32241
UBR2	HDAC7	1.28451	-0.327259
UBR2	KAT5	0.483835	0.203372
UBR2	KDM2A	0.305743	-0.907994
UBR2	USP3	1.15353	0.742666
UBR2	USP22	-2.42867	-0.095174
UBR2	UTY	0.330955	-0.569808
UBR2	CDY1	-1.16913	-0.670607
UBR2	CDY2	2.03347	-1.53917
UBR2	DNMT3A-3L	-4.38639	-1.77644
UBR2	USP21	0.642791	0.924381
UBR2	KDM2B	-3.20528	0.306445
UBR2	SETDB1	1.08088	0.253284
UBR2	CLOCK	-0.354873	-1.04735
UBR2	CARM1	0.723425	0.981936
UBR2	HR	-0.528527	0.372384
UBR2	PRMT5	-0.922289	-0.305213
UBR2	RIOX1	0.287694	0.72556
UBR2	KDM1A	-0.0916196	0.54836
UBR2	HDAC10	-0.413657	-0.608562
UBR2	PRMT7	-0.26876	-3.44597
UBR2	JMJD1C	-1.54941	0.0315555
UBR2	TET1	0.866311	0.706578
UBR2	BAP1	1.60004	0.642425
UBR2	KDM5A	0.824411	0.0439813
UBR2	SIRT1	-1.66725	0.510933
UBR2	KDM5B	1.00321	0.809767
UBR2	KDM5D	0.196559	0.412995
UBR2	MSK1	-1.98889	0.0458851
UBR2	KDM5C	-0.791047	-0.496398
UBR2	KDM3A	0.719507	0.0893525
UBR2	SMYD4	0.815091	0.807869
UBR2	KDM1B	0.21423	0.144038
UBR2	GTF3C4	1.51842	1.07385
UBR2	USP16	-0.995216	0.0764547
UBR2	MYSM1	-0.930349	-0.0908855
UBR2	TET2	-0.241079	-1.27177
UBR2	KDM3B	0.0496428	-0.261685
UBR2	TET3	-0.972355	-1.11948
UBR2	DNMT1	1.59185	-0.697003
MCM3AP	RNF40	-0.811818	-0.316177
MCM3AP	RNF20	-0.723442	0.417881
MCM3AP	RBX1	0.59746	-0.318973
MCM3AP	BMI1	0.306035	-0.753508
MCM3AP	RNF2	2.0504	1.34893
MCM3AP	HSF1	0.756155	-0.420696
MCM3AP	UBR2	0.314886	1.52019
MCM3AP	UBE2D2	-0.0278303	-0.203738
MCM3AP	UBE2N	-0.118784	-0.200064
MCM3AP	UBE2A	-0.358031	1.08373
MCM3AP	KMT5A	0.981207	0.877334
MCM3AP	PRDM5	-0.315008	-1.35788
MCM3AP	PRDM10	1.29194	-1.37317
MCM3AP	PRDM9	-0.896483	0.166493
MCM3AP	RNF168	0.515547	0.775088
MCM3AP	UBE2E1	-0.48144	-0.291375
MCM3AP	PRDM7	-0.753678	-0.195798
MCM3AP	MECOM	0.625587	-0.340191
MCM3AP	PRDM8	0.211457	-0.173551
MCM3AP	NCOA3	0.0518519	1.23688
MCM3AP	EZH2	0.699316	-0.951686
MCM3AP	KMT2C	0.78688	0.0198471
MCM3AP	PRDM11	0.339798	-0.921023
MCM3AP	PRDM4	1.03599	1.08826
MCM3AP	KMT2A	0.495153	2.83256e-05
MCM3AP	PRDM6	8.44018	-1.25197
MCM3AP	KMT2E	0.950778	-1.00049
MCM3AP	RYBP	0.501367	1.29864
MCM3AP	PRDM14	-0.0369906	2.27231
MCM3AP	SETD1A	-0.555748	-0.239353
MCM3AP	GTF3C1	0.303571	0.593055
MCM3AP	EZH1	0.649236	-0.266307
MCM3AP	NAA40	-0.310334	-1.00001
MCM3AP	NAA60	0.351682	0.352993
MCM3AP	SETD5	-0.0267081	0.941144
MCM3AP	PRDM1	0.680059	-0.673936
MCM3AP	PRDM12	0.611742	0.896421
MCM3AP	EYA2	-0.00532622	1.05166
MCM3AP	KMT5C	-0.435662	-0.56179
MCM3AP	ASH1L	-2.54007	0.630303
MCM3AP	NSD3	-1.18731	0.527282
MCM3AP	NSD1	-0.561228	2.56497
MCM3AP	KAT6B	1.293	0.983743
MCM3AP	NSD2	-0.257487	0.485779
MCM3AP	EHMT2	-0.924185	0.668969
MCM3AP	CDK1	-0.380049	-0.82414
MCM3AP	CDK2	1.03249	0.483863
MCM3AP	SUV39H2	-0.652222	0.219889
MCM3AP	SETD9	-0.859642	-1.13537
MCM3AP	PRDM15	0.273159	1.01951
MCM3AP	DNMT3B	-0.0382322	0.0232426
MCM3AP	KAT6A	-1.06538	0.624058
MCM3AP	DNMT3A	0.583119	-0.827129
MCM3AP	PPP6C	-0.367851	-0.126715
MCM3AP	PPP4C	-0.980324	-0.818074
MCM3AP	PPP2CA	-1.50545	0.242186
MCM3AP	AURKC	-0.381585	-0.0186486
MCM3AP	PPP2CB	-1.90321	1.55085
MCM3AP	SETMAR	-0.767634	-1.36537
MCM3AP	SETD6	-0.700889	-0.966079
MCM3AP	SETD4	-0.720814	-0.55709
MCM3AP	PRKAA2	0.135407	0.805759
MCM3AP	PRKAA1	-1.29655	0.489525
MCM3AP	SETD7	-0.327066	-0.478039
MCM3AP	JMJD7	0.537805	-0.377082
MCM3AP	KAT14	0.360167	1.11287
MCM3AP	PPP1CC	-0.176967	1.91063
MCM3AP	SETD3	-1.09592	0.42794
MCM3AP	PPP1CB	-0.00183292	-0.430829
MCM3AP	HASPIN	-0.372691	0.362739
MCM3AP	SUV39H1	0.374375	-0.210781
MCM3AP	JAK2-JH2	-0.620199	0.392514
MCM3AP	KAT8	-1.56741	0.465306
MCM3AP	EYA1	-0.00527579	-1.32078
MCM3AP	EYA3	0.230846	-0.133569
MCM3AP	NCOA1	-0.379305	-0.742039
MCM3AP	HUWE1	0.782075	-0.197244
MCM3AP	KDM4E	0.781586	0.494688
MCM3AP	AURKB	-0.467624	0.682076
MCM3AP	BAZ1B	-0.270954	0.486388
MCM3AP	HDAC11	1.3699	-0.0159032
MCM3AP	SIRT6	-1.06357	-0.622496
MCM3AP	KDM4D	0.657371	-0.592957
MCM3AP	KDM4A	0.405689	0.527699
MCM3AP	KDM4B	0.104923	-0.130637
MCM3AP	KDM4C	-0.901019	0.690314
MCM3AP	PRMT1	1.32074	0.0251797
MCM3AP	PHF2	-0.207428	0.0621644
MCM3AP	PRKCB	-0.0576991	-1.28914
MCM3AP	PRKCA	0.136746	-0.211781
MCM3AP	HDAC8	0.233466	0.320737
MCM3AP	KMT5B	0.433307	-0.496804
MCM3AP	RAG1	-0.173215	-0.389754
MCM3AP	SIRT2	1.76785	1.16167
MCM3AP	SMYD2	-0.214175	-0.273504
MCM3AP	PPM1D	-0.776084	-0.360223
MCM3AP	SIRT7	0.314078	-0.236264
MCM3AP	DCAF1	-0.114757	-0.621146
MCM3AP	JMJD6	0.0181687	-0.313022
MCM3AP	AURKA	0.318143	1.06618
MCM3AP	TDG	-2.33012	-0.897262
MCM3AP	KAT7	0.819669	0.594017
MCM3AP	BRCA2	0.505884	-0.541919
MCM3AP	KDM8	-0.533111	-0.324244
MCM3AP	SMYD5	-0.442121	-0.857812
MCM3AP	SMYD3	2.1312	-0.240581
MCM3AP	HDAC3	-0.806129	-0.0116066
MCM3AP	DOT1L	0.538143	-0.570914
MCM3AP	PRMT2	-0.0369906	-1.87358
MCM3AP	HDAC6-2	0.253606	0.26908
MCM3AP	KDM7A	0.346595	-0.0719629
MCM3AP	KDM6B	1.20566	0.406654
MCM3AP	HDAC4	-0.997204	-0.0802799
MCM3AP	HDAC6-1	1.30854	0.0858991
MCM3AP	TAF1	0.364956	-0.653383
MCM3AP	TAF1L	3.15246	-0.103219
MCM3AP	KDM6A	-0.734318	-0.344025
MCM3AP	RIOX2	0.319678	1.18482
MCM3AP	SETDB2	0.648934	-0.417814
MCM3AP	CHEK1	-1.78036	-0.0306969
MCM3AP	KAT2A	0.348495	0.51174
MCM3AP	HDAC5	0.258339	0.464376
MCM3AP	EP300	-0.63775	0.662951
MCM3AP	KAT2B	0.653254	0.748029
MCM3AP	HDAC1	0.997731	0.125397
MCM3AP	HDAC2	0.407855	0.390754
MCM3AP	HDAC7	-0.3154	-0.815294
MCM3AP	KDM2A	0.114418	-0.0721634
MCM3AP	USP3	-0.0219101	0.251615
MCM3AP	USP22	0.670218	-0.800264
MCM3AP	UTY	0.838288	-0.531307
MCM3AP	CDY1	0.695097	-0.288467
MCM3AP	CDY2	-0.0829907	0.680641
MCM3AP	DNMT3A-3L	-2.30416	-2.94796
MCM3AP	USP21	-0.781253	-0.15748
MCM3AP	KDM2B	0.172442	0.256438
MCM3AP	SETDB1	-0.715216	-0.153526
MCM3AP	CLOCK	-0.0418072	-0.399882
MCM3AP	CARM1	-1.4773	-0.357914
MCM3AP	HR	0.216791	-0.838421
MCM3AP	PRMT5	1.01223	-0.442113
MCM3AP	RIOX1	-0.464673	0.97635
MCM3AP	KDM1A	1.09474	1.85625
MCM3AP	HDAC10	-0.168501	-0.74541
MCM3AP	PRMT7	-1.09148	-0.520854
MCM3AP	JMJD1C	0.122318	1.71408
MCM3AP	TET1	0.170381	0.765266
MCM3AP	KDM5A	0.148047	-1.11704
MCM3AP	SIRT1	-0.821533	-0.734917
MCM3AP	KDM5B	0.79708	0.167114
MCM3AP	MSK1	-2.69807	0.867366
MCM3AP	KDM5C	-0.205797	1.19595
MCM3AP	USP36	0.568285	1.15859
MCM3AP	KDM3A	-0.192632	0.0358318
MCM3AP	SMYD4	-0.146223	-0.93733
MCM3AP	KDM1B	0.0687257	0.910716
MCM3AP	GTF3C4	-0.0877542	-0.870124
MCM3AP	USP16	0.939684	-0.377646
MCM3AP	MYSM1	0.0867395	0.593859
MCM3AP	TET2	-0.0557506	0.471241
MCM3AP	KDM3B	-1.16584	-0.024043
MCM3AP	TET3	0.296089	-0.113101
RNF8	RNF40	-0.176596	0.537064
RNF8	RNF20	1.51713	0.262949
RNF8	RBX1	0.638101	-0.162845
RNF8	BMI1	0.904037	-0.269203
RNF8	RING1	-0.0147624	0.564498
RNF8	UBR5	1.21261	-0.514595
RNF8	RNF2	-2.10521	0.460664
RNF8	UHRF1	0.542161	0.283838
RNF8	HSF1	0.758268	0.164026
RNF8	UBR2	1.3036	0.0757749
RNF8	MCM3AP	-0.219184	0.593807
RNF8	RNF8	-0.469846	0.836566
RNF8	UBE2D2	-0.5851	-0.766544
RNF8	UBE2D3	-0.488954	0.179764
RNF8	UBE2U	0.521387	-0.734006
RNF8	UBE2B	0.111173	-0.85671
RNF8	UBE2N	-0.850882	0.2827
RNF8	UBE2A	-0.267994	0.348086
RNF8	KMT5A	-0.990651	-0.0462569
RNF8	NAA50	-0.911901	0.478109
RNF8	PRDM5	0.34045	0.755268
RNF8	PRDM10	0.652234	0.07219
RNF8	DTX3L	0.91666	-0.444616
RNF8	PRDM9	1.16151	-0.0818201
RNF8	RNF168	1.83098	0.634771
RNF8	PRDM13	0.485917	-0.173314
RNF8	UBE2E1	0.206241	-0.116549
RNF8	PRDM7	-0.111572	0.739096
RNF8	MECOM	-1.35538	-0.565914
RNF8	PRDM8	0.338916	-0.75678
RNF8	PRDM2	-0.114915	1.12531
RNF8	NCOA3	-0.456845	-1.01103
RNF8	KMT2D	-0.12517	0.219291
RNF8	EZH2	-0.271885	-1.12275
RNF8	KMT2C	-0.685114	-0.562273
RNF8	PRDM11	1.60761	1.62119
RNF8	KMT2A	0.801874	0.0100952
RNF8	PRDM6	-1.66006	-0.317649
RNF8	KMT2B	0.0478013	0.785316
RNF8	RYBP	-0.473755	-1.15501
RNF8	PRDM14	0.625879	-0.165222
RNF8	SETD1A	0.374978	0.696702
RNF8	GTF3C1	-0.189995	0.53856
RNF8	EZH1	0.619421	-0.302954
RNF8	NAA40	-1.39135	-0.279882
RNF8	ATF2	-0.549536	0.946575
RNF8	SETD1B	1.3936	0.0712551
RNF8	NAA60	0.498243	0.227844
RNF8	SETD5	0.819323	-0.192724
RNF8	TRIM37	1.07528	0.322879
RNF8	PRDM1	-1.50218	-1.21459
RNF8	PRDM16	2.23016	0.0985267
RNF8	EYA2	-0.766644	0.681917
RNF8	KMT5C	0.368959	0.176337
RNF8	ASH1L	-0.306379	1.12291
RNF8	NSD3	-0.125686	-0.005202
RNF8	NSD1	0.93901	0.754529
RNF8	KAT6B	1.31489	-0.934349
[truncated: 29,637 more rows]

## Sheet: Fig3c
effector	ef_dFE	ef_q	neg_log10_q
1_CBX1_chromo	0.857268	0.00119095	2.92411
2_CBX3_chromo	1.04106	8.40279e-05	4.07558
3_CBX4	0.745382	0.00797395	2.09833
4_CBX5_chromo	1.12665	0.000138965	3.8571
5_CBX7	0.638488	0.0373227	1.42803
6_CBX2	1.69845	1.34101e-22	21.8726
7_CBX6	0.76062	0.00794525	2.09989
8_RYBP_zf_RanBP	0.48082	0.0843221	1.07406
9_AEBP2	1.58075	0.000877453	3.05678
10_ING1	1.32467	4.68357e-06	5.32942
11_PHF2	-0.154545	0.610956	0.21399
12_TRIM24	1.2884	2.40903e-06	5.61816
13_KDM5A	0.246087	0.331431	0.479607
14_KDM5B	1.48774	2.48045e-09	8.60547
15_DNMT3A_PWWP	2.36471	1.59075e-140	139.798
16_NSD1_PWWP2	1.50331	5.17622e-09	8.28599
17_NSD2_PWWP1	1.243	3.02547e-06	5.51921
18_CREBBP	1.14991	2.76917e-06	5.55765
19_MeCP2_MBD	1.27488	1.14836e-09	8.93992
20_MBD1_MBD	2.34927	9.82367e-33	32.0077
21_MBD2	1.6658	3.48793e-10	9.45743
22_MBD3	2.01087	1.5782e-25	24.8018
23_Tet1	-0.151838	0.646098	0.189702
24_Tet3	-0.133785	0.646098	0.189702
25_Zfp961(mouse)	-5.09069	2.48194e-80	79.6052
26_Zfp809(mouse)	-5.59851	2.95299e-99	98.5297
27_ZNF417	-1.79115	8.33472e-10	9.07911
28_ZNF587	-1.87496	1.74565e-10	9.75804
29_ZIM3	-4.30106	6.60336e-65	64.1802
30_ZNF10	-5.82198	7.21622e-98	97.1417
31_ZNF534	-5.03391	3.65691e-77	76.4369
32_ZNF667	-2.26841	9.00773e-16	15.0454
33_ZNF716	-4.8905	1.34285e-80	79.872
34_ZNF479	-5.33339	9.60388e-88	87.0176
35_ZNF791	-0.0251869	0.926206	0.0332925
36_ZNF563	-4.31203	3.62101e-59	58.4412
37_ZNF20	-3.00998	1.49552e-27	26.8252
38_ZNF440	-3.3123	1.75984e-39	38.7545
39_ZNF878	-4.24167	8.49628e-64	63.0708
40_ZNF823	1.06253	0.000318284	3.49719
41_ZNF441	-5.22849	2.01516e-82	81.6957
42_ZNF763	-0.989648	0.000150107	3.8236
43_ZNF844	-4.27372	3.61967e-53	52.4413
44_ZFP69	-4.39951	1.07181e-62	61.9699
45_ZNF606	-4.79531	2.77832e-77	76.5562
46_ZNF235	-4.31958	1.52806e-77	76.8159
47_ZNF613	-5.32983	1.79836e-91	90.7451
48_ZNF627	-2.04658	5.90428e-15	14.2288
49_ZNF649	-5.10464	1.10306e-84	83.9574
50_PRDM1	1.23947	8.0992e-09	8.09156
51_ZNF644	1.14962	1.18272e-05	4.92712
52_WIZ	1.32604	1.36492e-09	8.86489
53_CDYL	0.949958	0.000857792	3.06662
54_ATRX	1.54781	3.5641e-09	8.44805
55_MPHOSPH8	1.41353	4.1731e-09	8.37954
56_DAXX	1.24783	9.33258e-07	6.03
57_MECP2_ATRX_binding	1.28398	8.20427e-07	6.08596
58_PPHLN1	0.933005	0.00049704	3.30361
59_BCOR	1.16199	6.8358e-05	4.16521
60_BMI1	2.30365	3.02953e-18	17.5186
61_E2F6	0.519496	0.0155101	1.80938
62_PCGF1	1.83212	8.6914e-22	21.0609
63_RYBP_YAF2_rybp	1.38371	7.70355e-06	5.11331
64_YAF2	1.48776	9.91079e-08	7.00389
65_YY1	1.20909	0.0025448	2.59435
66_KDM2B	1.94892	1.88812e-29	28.724
67_HNRPK	0.265224	0.566361	0.246907
68_RUNX1	1.85152	1.03946e-30	29.9832
69_CBX2	1.45322	7.7086e-08	7.11302
71_CBX6	1.20818	5.77667e-07	6.23832
72_CBX7	1.69214	2.2595e-12	11.646
73_CBX8	1.21502	6.18937e-07	6.20835
74_PHF1_CTD	1.55175	7.33057e-11	10.1349
75_PHF1_PHD	1.4204	1.75966e-09	8.75457
76_MTF2	1.61877	9.85481e-09	8.00635
77_EPOP	0.43774	0.0756421	1.12124
78_LCOR (PALI1)	1.09267	9.25866e-06	5.03345
79_AEBP2	1.46359	4.22911e-14	13.3738
80_JARID2	-0.17176	0.646098	0.189702
82_PHF19	1.55747	8.22392e-09	8.08492
84_ZFPM1	1.06684	3.98205e-06	5.39989
85_PRDM14	1.77728	3.68656e-23	22.4334
86_vSET(P. bursaria chlorella virus)	0.742967	0.00135411	2.86834
88_REST_CoREST_complex	1.04349	1.87612e-05	4.72674
89_KLF3	0.737387	0.133642	0.874056
90_ZEB1	0.47525	0.0943832	1.02511
91_ZEB2	1.6473	4.59982e-30	29.3373
92_MBD3(mouse)	0.971942	0.00212323	2.673
93_SALL1	0.658188	0.0329498	1.48215
94_NAB2	1.5819	6.49892e-21	20.1872
95_MeCP2_Sin3_complex	1.29847	1.28375e-10	9.89152
96_REST_Sin3_complex	0.0349209	0.894668	0.0483383
97_SID4X	-3.60164	3.90495e-29	28.4084
98_MeCP2_NCoR_complex	0.714168	0.0103544	1.98487
99_NCOR1	0.344573	0.0709368	1.14913
100_MBD1_TRD	0.813295	0.00636155	2.19644
101_ZBTB18	0.951763	0.00118392	2.92668
102_GCNF	0.91035	0.000126168	3.89905
103_NR2F6	0.4641	0.101154	0.995018
106_EHMT2_DNMT_recruit	1.16165	2.9994e-06	5.52297
107_CBX5_full	0.771539	0.0233543	1.63163
108_CBX1_full	0.237143	0.600256	0.221664
109_CBX3_full	0.6576	0.0208346	1.68122
110_UHRF1	1.20574	6.34153e-06	5.19781
111_MYC	1.92052	2.93901e-13	12.5318
112_CTCF_chromatin_organization	1.92377	2.15086e-29	28.6674
113_L3MBTL3	-1.07227	0.000117515	3.92991
114_PHC2	1.00361	8.83864e-05	4.05361
115_TRIM28	1.04846	9.65845e-05	4.01509
116_CBX1_chromoshadow	0.956441	0.000424273	3.37235
117_CBX3_chromoshadow	0.954054	0.000102297	3.99014
118_CBX5_chromoshadow	1.15964	1.1414e-05	4.94256
119_DMAP1	1.32176	6.06884e-06	5.21689
120_UBN1_NHRD	1.67755	5.19173e-13	12.2847
121_UBN1_HRD	1.18858	2.77176e-05	4.55724
125_KYP(A.Thaliana)	1.53843	4.22911e-14	13.3738
127_EHMT2	0.864022	0.00172565	2.76305
128_EHMT1	-0.67292	0.0297927	1.52589
129_KDM2B	2.47282	6.19535e-157	156.208
130_KDM5B	2.35007	1.8055e-233	232.743
132_RING1-XTEN20-PCGF1	1.14782	1.22676e-05	4.91124
133_RING1-XTEN20-PCGF2	0.98182	0.000794172	3.10009
134_RING1-XTEN20-PCGF3	0.966882	0.000154831	3.81014
135_EZH1	0.230458	0.566361	0.246907
136_EZH2	1.10057	3.06014e-05	4.51426
139_DNMT3A1	-0.767992	0.0205255	1.68771
140_DNMT3B1	1.56289	3.98431e-13	12.3996
141_DNMT3B3	1.91192	5.56545e-36	35.2545
142_DNMT3L	0.610013	0.0212816	1.672
143_DNMT3C(mouse)	2.02914	1.27382e-20	19.8949

## Sheet: Fig3f
	p-value
Hyperactive vs WT HDAC	1.16111e-05
Hypoactive vs WT HDAC	0.000209601

## Sheet: Fig3g
	WT vs Mut p-value
RAG1	0.00149179
UBE2E1	0.00347792
KMT5B	0.00195867
KAT5	0.0285042

## Sheet: Fig3e
effector	ef_dFE	ef_q	neg_log10_q
RNF40	-0.128924	0.0146597	1.83387
RNF20	-0.0887645	0.124408	0.905153
RBX1	0.255065	7.57673e-07	6.12052
BMI1	-0.0802772	0.217031	0.663477
RING1	-0.175554	0.000189359	3.72271
UBR5	-0.00844917	0.893316	0.0489951
RNF2	-0.160961	0.000780536	3.10761
UHRF1	0.0204184	0.739785	0.130895
UBR2	0.0266326	0.652263	0.185577
MCM3AP	0.212926	9.16118e-07	6.03805
RNF8	-0.00864144	0.842105	0.0746336
UBE2D2	0.00724491	0.893316	0.0489951
UBE2D3	-0.0100777	0.86583	0.0625674
UBE2U	0.36967	2.04545e-12	11.6892
UBE2B	0.0854187	0.00662109	2.17907
UBE2N	0.163862	0.000348558	3.45772
UBE2A	0.136286	9.70688e-05	4.01292
KMT5A	0.0430565	0.503193	0.298266
NAA50	0.258114	2.89822e-05	4.53787
PRDM5	-0.265118	2.8773e-06	5.54101
PRDM10	0.0646798	0.168627	0.773072
DTX3L	-0.024847	0.663614	0.178084
PRDM9	0.0536242	0.279238	0.554025
RNF168	0.180794	0.000288631	3.53966
PRDM13	0.108856	0.0597924	1.22335
UBE2E1	-0.69099	1.23433e-20	19.9086
PRDM7	0.175891	6.60309e-05	4.18025
MECOM	0.240424	8.90024e-06	5.0506
PRDM8	0.0217852	0.729931	0.136718
PRDM2	-0.188209	0.00117711	2.92918
NCOA3	-0.0967604	0.0698607	1.15577
KMT2D	0.259099	1.00342e-06	5.99852
EZH2	0.126057	0.0115548	1.93724
KMT2C	0.623434	1.57174e-32	31.8036
PRDM11	0.0162473	0.778236	0.108888
PRDM4	0.163033	0.000356416	3.44804
KMT2A	-0.0201319	0.74229	0.129426
PRDM6	-0.0534586	0.377801	0.422737
KMT2B	0.223325	8.3398e-06	5.07884
KMT2E	0.000533664	0.991375	0.00376193
PRDM14	0.0035332	0.940922	0.0264465
SETD1A	0.0403555	0.441789	0.354786
GTF3C1	0.256675	1.13222e-19	18.9461
EZH1	0.0981643	0.061735	1.20947
NAA40	0.0359833	0.52139	0.282837
ATF2	-0.0966185	0.0882827	1.05412
SETD1B	0.22599	2.87053e-06	5.54204
NAA60	0.75711	1.72756e-69	68.7626
SETD5	-0.073776	0.199278	0.70054
TRIM37	-0.0376639	0.199278	0.70054
PRDM1	-0.472736	2.20322e-17	16.6569
PRDM12	-0.0567011	0.148319	0.828804
PRDM16	0.349002	1.0319e-11	10.9864
EYA2	0.127231	0.00500828	2.30031
KMT5C	0.0577205	0.323081	0.490688
ASH1L	-0.096556	0.0679342	1.16791
NSD3	-0.133228	0.0108422	1.96488
NSD1	-0.164046	0.00154515	2.81103
KAT6B	-0.126002	0.00784019	2.10567
NSD2	0.00392839	0.944783	0.0246681
SMYD1	0.115231	0.0266709	1.57396
EHMT1	-0.444356	4.17326e-14	13.3795
EHMT2	-0.629911	1.66015e-22	21.7799
JAK2-JH1	-1.21819	5.03897e-45	44.2977
CDK1	0.105822	0.0447877	1.34884
SETD2	-0.171283	0.000256889	3.59026
CDK2	0.127652	0.00713345	2.1467
SUV39H2	-0.0820116	0.0903705	1.04397
SETD9	0.177574	2.87053e-06	5.54204
PRDM15	0.192672	2.89822e-05	4.53787
DNMT3B	-0.160716	0.00077046	3.11325
KAT6A	0.115724	0.00958388	2.01846
DNMT3A	-0.502595	1.57285e-17	16.8033
PPP6C	-0.15145	6.08321e-05	4.21587
PPP4C	0.11301	0.00530576	2.27525
PPP2CA	-0.142295	0.0113788	1.9439
AURKC	0.0746504	0.098715	1.00562
PPP2CB	-0.177541	0.00283451	2.54752
SETMAR	0.189234	0.000384743	3.41483
SETD6	0.320794	3.69056e-19	18.4329
SETD4	0.223236	7.58641e-14	13.12
PRKAA2	-0.0469697	0.392478	0.406184
PRKAA1	-0.102251	0.0783179	1.10614
SETD7	0.396193	2.17538e-18	17.6625
JMJD7	0.297318	1.68103e-11	10.7744
KAT14	0.0051639	0.926046	0.0333674
PPP1CC	0.254797	3.94327e-06	5.40414
SETD3	0.119048	0.00284903	2.5453
PPP1CB	0.0430452	0.275272	0.560239
HASPIN	0.275002	5.01872e-20	19.2994
PPP1CA	0.29243	1.43841e-14	13.8421
SUV39H1	0.0910281	0.0217073	1.66339
JAK2-JH2	0.0797917	0.119759	0.921692
KAT8	-0.0500844	0.41239	0.384691
PRMT8	0.222891	4.78346e-08	7.32026
EYA1	0.0423819	0.450694	0.346118
EYA3	-0.0351052	0.537733	0.269433
NCOA1	-0.0385868	0.428939	0.367605
HUWE1	0.232333	3.35132e-12	11.4748
KDM4E	-0.0574315	0.179908	0.744949
PKN1	-0.190371	1.27431e-05	4.89472
AURKB	0.31559	3.31981e-14	13.4789
BAZ1B	-0.497075	1.22667e-15	14.9113
HDAC11	0.193627	8.7544e-08	7.05777
GTF3C2	0.400423	3.24873e-46	45.4883
SIRT6	-0.971449	4.70172e-47	46.3277
KDM4D	0.116409	0.00221217	2.65518
KDM4A	0.133732	0.0021846	2.66063
KDM4B	0.213944	4.91474e-07	6.3085
KDM4C	0.148462	0.000811744	3.09058
PHF8	0.218529	9.28084e-11	10.0324
PRMT1	0.300268	2.95073e-13	12.5301
PHF2	0.232531	1.09957e-14	13.9588
PRKCB	0.342114	1.12663e-22	21.9482
PRKCA	0.014691	0.763756	0.117045
PRMT6	0.192327	2.36256e-07	6.62662
HDAC8	0.0937245	0.103497	0.985071
KMT5B	-0.115262	0.0562576	1.24982
RAG1	-0.721038	2.26097e-47	46.6457
SIRT2	-0.0771497	0.0573763	1.24127
CREBBP	0.682838	4.88956e-37	36.3107
SMYD2	0.338776	4.27705e-24	23.3689
PPM1D	-0.266953	6.87913e-11	10.1625
VRK1	-0.702289	1.77872e-26	25.7499
SIRT7	-0.170671	0.000936954	3.02828
DMD	0.071224	0.304454	0.516478
DCAF1	0.247841	4.33709e-17	16.3628
JMJD6	-0.0262587	0.583216	0.23417
AURKA	0.035698	0.434592	0.361919
HDAC9	0.335992	1.43574e-18	17.8429
TDG	-0.340476	7.35872e-14	13.1332
KAT7	0.322117	9.79689e-13	12.0089
BRCA2	0.199557	8.73654e-05	4.05866
KDM8	-0.162562	0.00181161	2.74193
SMYD5	0.124203	0.00845174	2.07305
SMYD3	0.0502823	0.349802	0.456178
HDAC3	0.27177	6.53827e-16	15.1845
DOT1L	-0.0376619	0.434592	0.361919
PRMT2	0.194166	2.15667e-06	5.66622
HDAC6-2	-1.76035	1.28361e-55	54.8916
KDM7A	-0.331619	1.3579e-09	8.86713
KDM6B	0.257901	5.64046e-13	12.2487
HDAC4	-2.14209	2.57493e-105	104.589
HDAC6-1	0.365186	1.99524e-26	25.7
TAF1	0.262847	3.0257e-13	12.5192
TAF1L	0.256605	1.64043e-11	10.785
KDM6A	0.271447	2.14977e-17	16.6676
RIOX2	-0.0523677	0.24284	0.61468
SETDB2	-0.131714	0.00784019	2.10567
CHEK1	0.134254	0.00500828	2.30031
KAT2A	0.613962	5.52839e-39	38.2574
HDAC5	-1.85171	6.3929e-81	80.1943
EP300	1.7682	1.02034e-105	104.991
KAT2B	0.416737	4.83181e-16	15.3159
HDAC1	0.0383143	0.386826	0.412484
HDAC2	-0.660429	1.81889e-24	23.7402
HDAC7	-2.19228	3.11786e-102	101.506
KAT5	1.63176	2.29582e-126	125.639
KDM2A	0.177287	0.000424528	3.37209
USP3	0.492443	2.20796e-23	22.656
USP22	0.343755	9.3965e-16	15.027
UTY	0.253334	2.20509e-10	9.65657
CDY1	-0.59913	6.04635e-37	36.2185
CDY2	-0.550784	1.86422e-35	34.7295
DNMT3A-3L	-1.92182	8.17758e-85	84.0874
USP21	0.940786	2.46424e-79	78.6083
KDM2B	0.131645	0.00786785	2.10414
SETDB1	0.213698	2.42759e-12	11.6148
CLOCK	0.116235	0.00841682	2.07485
CARM1	0.117215	0.00364674	2.4381
HR	0.276127	4.42027e-26	25.3546
PRMT5	0.296684	1.01808e-14	13.9922
RIOX1	0.173246	2.8412e-07	6.5465
KDM1A	-0.688889	1.59926e-34	33.7961
HDAC10	0.318787	1.51485e-20	19.8196
PRMT7	0.171689	0.000385066	3.41447
JMJD1C	-0.0588084	0.181616	0.740846
TET1	-0.183553	6.85026e-06	5.16429
BAP1	0.679114	4.9351e-51	50.3067
KDM5A	0.344531	2.44337e-27	26.612
SIRT1	-1.10783	4.80125e-65	64.3186
KDM5B	-0.19962	0.000352707	3.45259
KDM5D	0.280593	1.63002e-15	14.7878
MSK1	-0.330144	4.29424e-13	12.3671
KDM5C	0.167731	0.00013418	3.87231
USP36	0.342526	3.09058e-17	16.51
KDM3A	0.203983	4.93287e-08	7.3069
SMYD4	0.201482	1.01292e-07	6.99443
KDM1B	0.125895	0.013135	1.88157
GTF3C4	-0.0446074	0.386826	0.412484
USP16	0.538891	4.94367e-43	42.306
MYSM1	-0.0388654	0.41113	0.386021
TET2	-0.0854551	0.0763572	1.11715
KDM3B	-0.713329	8.64219e-34	33.0634
TET3	0.000404447	0.991375	0.00376193
DNMT1	-0.898709	9.86075e-43	42.0061

## Sheet: Fig4b
Name	Average Synergy Score with HDAC (Day 0)	q-value (Day 0)	neg_log10_q
ASH1L	0.807043	0.0113717	1.94417
ATF2	1.01063	0.00690569	2.16079
AURKA	0.200956	0.549129	0.260326
AURKB	-0.200516	0.168168	0.774255
AURKC	0.0257445	0.971157	0.0127104
BAP1	-0.380884	0.0462381	1.335
BAZ1B	0.998251	0.01314	1.88141
BMI1	1.13752	0.0155671	1.80779
BRCA2	0.657988	0.0748501	1.12581
CARM1	-0.211293	0.634568	0.197522
CDK1	0.927994	0.0185922	1.73067
CDK2	0.388834	0.0671645	1.17286
CDY1	-0.673336	0.0113678	1.94432
CDY2	-0.563077	0.0144713	1.83949
CHEK1	-0.0755684	0.906941	0.0424208
CLOCK	-0.0317244	0.862734	0.0641233
CREBBP	-0.331031	0.485545	0.31377
DCAF1	-1.42461	0.0025442	2.59445
DMD	1.23434	0.0065823	2.18162
DNMT1	-1.03418	0.0534919	1.27171
DNMT3A	-0.161079	0.534672	0.271912
DNMT3A-3L	-0.389566	0.326232	0.486474
DNMT3B	-0.0560968	0.799445	0.0972116
DOT1L	0.407078	0.0736392	1.13289
DTX3L	0.745955	0.0238092	1.62326
EHMT1	1.40805	0.0025442	2.59445
EHMT2	1.35928	0.0144713	1.83949
EP300	-0.194013	0.628042	0.202011
EYA1	0.795445	0.0462381	1.335
EYA2	0.265113	0.0714536	1.14598
EYA3	1.10881	0.0025442	2.59445
EZH1	0.89331	0.0132698	1.87714
EZH2	0.502734	0.0838461	1.07652
GTF3C1	-1.21236	0.0065823	2.18162
GTF3C2	-1.30096	0.0025442	2.59445
GTF3C4	0.0108726	0.979884	0.00882528
HASPIN	-1.0337	0.0025442	2.59445
HDAC1	-0.232878	0.39785	0.400281
HDAC10	-0.807002	0.0025442	2.59445
HDAC11	-0.434393	0.0354036	1.45095
HDAC2	0.0010358	0.162831	0.788263
HDAC3	-1.06915	0.0025442	2.59445
HDAC4	0.0350737	0.799445	0.0972116
HDAC5	0.0422957	0.575299	0.240106
HDAC6-1	-0.958073	0.0113678	1.94432
HDAC6-2	0.0406914	0.996961	0.00132172
HDAC7	0.0237594	0.862734	0.0641233
HDAC8	0.766651	0.0643206	1.19165
HDAC9	-0.772804	0.0354036	1.45095
HR	-1.43973	0.0025442	2.59445
HSF1	-0.758134	0.236103	0.626899
HUWE1	-0.824182	0.0025442	2.59445
JAK2-JH1	-0.640763	0.209085	0.679676
JAK2-JH2	0.680431	0.0305553	1.51491
JMJD1C	-0.587246	0.134129	0.872478
JMJD6	0.319236	0.039907	1.39895
JMJD7	0.16519	0.291621	0.535181
KAT14	0.312187	0.355574	0.44907
KAT2A	-0.133837	0.348007	0.458412
KAT2B	-0.327198	0.0462381	1.335
KAT5	-0.466191	0.291621	0.535181
KAT6A	0.113861	0.862734	0.0641233
KAT6B	0.0781939	0.774819	0.1108
KAT7	-0.510964	0.0874868	1.05806
KAT8	0.161424	0.672208	0.172496
KDM1A	-0.160999	0.548155	0.261097
KDM1B	-0.180005	0.799445	0.0972116
KDM2A	0.7107	0.0240293	1.61926
KDM2B	0.47882	0.0144713	1.83949
KDM3A	-0.424881	0.0270339	1.56809
KDM3B	-0.128747	0.374216	0.426877
KDM4A	0.277269	0.348007	0.458412
KDM4B	-0.304545	0.247136	0.607064
KDM4C	0.119159	0.628042	0.202011
KDM4D	-0.521726	0.0305553	1.51491
KDM4E	0.200953	0.433811	0.362699
KDM5A	-1.13152	0.00749609	2.12517
KDM5B	0.507929	0.253158	0.596609
KDM5C	-0.572645	0.0192104	1.71646
KDM5D	-1.20428	0.00386719	2.4126
KDM6A	-0.972826	0.00867638	2.06166
KDM6B	-0.821902	0.0025442	2.59445
KDM7A	0.262566	0.524278	0.280438
KDM8	0.667246	0.0241699	1.61672
KMT2A	0.696754	0.0671645	1.17286
KMT2B	-0.115142	0.134129	0.872478
KMT2C	-0.16125	0.279328	0.553886
KMT2D	0.214903	0.706296	0.151013
KMT2E	1.03215	0.0025442	2.59445
KMT5A	1.15951	0.0065823	2.18162
KMT5B	1.24375	0.0144713	1.83949
KMT5C	1.17625	0.0155671	1.80779
MCM3AP	-0.337354	0.218281	0.660984
MECOM	0.763997	0.044437	1.35226
MSK1	-0.646574	0.0527587	1.27771
MYSM1	-0.440331	0.134129	0.872478
NAA40	1.09298	0.00867638	2.06166
NAA50	1.42611	0.0114284	1.94201
NAA60	-0.542222	0.0764648	1.11654
NCOA1	-0.409518	0.279328	0.553886
NCOA3	0.764892	0.0461173	1.33614
NSD1	1.217	0.0025442	2.59445
NSD2	0.581644	0.151701	0.819013
NSD3	0.831142	0.0025442	2.59445
PHF2	-1.31936	0.0025442	2.59445
PHF8	-1.16892	0.0025442	2.59445
PKN1	0.0511748	0.882938	0.05407
PPM1D	-0.106173	0.407718	0.38964
PPP1CA	-0.686084	0.054259	1.26553
PPP1CB	-0.458254	0.162831	0.788263
PPP1CC	-0.79752	0.047891	1.31975
PPP2CA	-0.924997	0.0301768	1.52033
PPP2CB	-1.08785	0.0144713	1.83949
PPP4C	-1.21053	0.00386719	2.4126
PPP6C	-1.13797	0.00386719	2.4126
PRDM1	1.1673	0.00386719	2.4126
PRDM10	0.769903	0.0288696	1.53956
PRDM11	1.13923	0.00386719	2.4126
PRDM12	-0.748053	0.0113678	1.94432
PRDM13	1.14362	0.0161133	1.79282
PRDM14	-0.304042	0.231367	0.635699
PRDM15	0.208499	0.352512	0.452825
PRDM16	0.526632	0.0838461	1.07652
PRDM2	1.45896	0.0123421	1.90861
PRDM4	0.307607	0.0793799	1.10029
PRDM5	0.734889	0.151701	0.819013
PRDM6	0.773115	0.0462381	1.335
PRDM7	0.138195	0.949996	0.0222783
PRDM8	0.987083	0.0185922	1.73067
PRDM9	0.181694	0.39785	0.400281
PRKAA1	1.49756	0.0065823	2.18162
PRKAA2	0.864068	0.016763	1.77565
PRKCA	-0.517296	0.0643206	1.19165
PRKCB	-1.02531	0.0065823	2.18162
PRMT1	-0.00709121	0.916651	0.0377958
PRMT2	0.0148459	0.979884	0.00882528
PRMT5	-0.20679	0.420171	0.376574
PRMT6	-1.18	0.0025442	2.59445
PRMT7	0.12368	0.971157	0.0127104
PRMT8	-0.239816	0.301954	0.520059
RAG1	-0.262564	0.146021	0.835585
RBX1	0.551614	0.151701	0.819013
RING1	0.133939	0.799445	0.0972116
RIOX1	-0.532975	0.0291363	1.53556
RIOX2	0.276844	0.272676	0.564353
RNF168	0.200508	0.799445	0.0972116
RNF2	-0.0842471	0.478421	0.32019
RNF20	0.886001	0.054259	1.26553
RNF40	0.930049	0.00690569	2.16079
RNF8	-0.312303	0.322866	0.490978
RYBP	0.280403	0.47161	0.326417
SETD1A	0.356984	0.134129	0.872478
SETD1B	0.0541292	0.979884	0.00882528
SETD2	0.792181	0.0132001	1.87942
SETD3	-0.4437	0.231367	0.635699
SETD4	-1.20017	0.0025442	2.59445
SETD5	1.11374	0.00386719	2.4126
SETD6	-0.772003	0.00867638	2.06166
SETD7	0.0659012	0.882938	0.05407
SETD9	-0.386747	0.0462381	1.335
SETDB1	-0.85886	0.0065823	2.18162
SETDB2	0.0180952	0.937984	0.0278045
SETMAR	1.00225	0.0305553	1.51491
SIRT1	0.0113543	0.862583	0.0641989
SIRT2	-0.503076	0.0998323	1.00073
SIRT6	0.0455088	0.958846	0.0182512
SIRT7	0.708259	0.0354036	1.45095
SMYD1	0.8104	0.016763	1.77565
SMYD2	-1.20624	0.0065823	2.18162
SMYD3	0.707401	0.0671645	1.17286
SMYD4	-0.519141	0.0101348	1.99418
SMYD5	0.601704	0.0516825	1.28666
SUV39H1	-0.27705	0.168168	0.774255
SUV39H2	0.561897	0.0760576	1.11886
TAF1	-0.422256	0.0678386	1.16852
TAF1L	-1.06829	0.0065823	2.18162
TDG	-0.0443106	0.882938	0.05407
TET1	0.0492481	0.768088	0.114589
TET2	0.0921162	0.708562	0.149622
TET3	-0.492839	0.0461173	1.33614
TRIM37	-0.871272	0.0025442	2.59445
UBE2A	-0.723084	0.0240293	1.61926
UBE2B	-1.14194	0.0025442	2.59445
UBE2D2	0.0896028	0.716156	0.144992
UBE2D3	0.586416	0.291621	0.535181
UBE2E1	1.32813	0.0144713	1.83949
UBE2N	0.200122	0.322409	0.491593
UBE2U	0.665052	0.0412409	1.38467
UBR2	0.39131	0.548155	0.261097
UBR5	0.810993	0.0643206	1.19165
UHRF1	1.1638	0.0185922	1.73067
USP16	-0.449533	0.0305553	1.51491
USP21	-0.424914	0.0375507	1.42538
USP22	0.0669111	0.574176	0.240955
USP3	0.264161	0.543635	0.264693
USP36	-0.16173	0.24147	0.617138
UTY	-0.706826	0.0101348	1.99418
VRK1	1.39397	0.01314	1.88141

## Sheet: Fig4c
effector	ef_dFE
HDAC7	-2.19228
HDAC4	-2.14209
RAG1	-0.721038
VRK1	-0.702289
UBE2E1	-0.69099
KDM1A	-0.688889
DMD	0.071224
KAT5	1.63176

[truncated: 74 more sheets: Fig4d, Fig4e, Fig4f, Fig4g, Fig4h, Fig5a, Fig5b, Fig5c, Fig5d, Fig5e, Fig5f, Fig5g, Fig5h, Fig5i, Fig6b, Fig6c, Fig6d, Fig6e, FigS3j, FigS3k …]
